# Supplementary material for: On the NS-DSSB unidirectional estimates in the SAMPL6 SAMPLing challenge
Source: J Comput Aided Mol Des. 2021 Oct 9;35(10):1055–65. doi: 10.1007/s10822-021-00419-0 (PMC8523005; doi:10.1007/s10822-021-00419-0)
Supplement: Supplementary file 2 — Electronic supplementary material 2 (ZIP 496 kb) [file 10822_2021_419_MOESM2_ESM.zip]

Archive with 21 entries (20 files):
- gromacs-DSSB/
- gromacs-DSSB/run_ns.bash
- gromacs-DSSB/guest.itp
- gromacs-DSSB/top_1.top
- gromacs-DSSB/top_norestr.top
- gromacs-DSSB/AtoB.mdp
- gromacs-DSSB/wrk.bash
- gromacs-DSSB/Eq_AorB.mdp
- gromacs-DSSB/top_alternate_6_Eq.top
- gromacs-DSSB/frame1_rev.gro
- gromacs-DSSB/BtoA.mdp
- gromacs-DSSB/top_SAMPLing_5_Eq.top
- gromacs-DSSB/stateB.pdb
- gromacs-DSSB/top_0.04.top
- gromacs-DSSB/top_50.top
- gromacs-DSSB/host.itp
- gromacs-DSSB/README
- gromacs-DSSB/stateA.pdb
- gromacs-DSSB/top_10.top
- gromacs-DSSB/run_50ns.bash
- gromacs-DSSB/guest2.itp
