# Supplementary material for: On the NS-DSSB unidirectional estimates in the SAMPL6 SAMPLing challenge
Source: J Comput Aided Mol Des. 2021 Oct 9;35(10):1055–65. doi: 10.1007/s10822-021-00419-0 (PMC8523005; doi:10.1007/s10822-021-00419-0)
Supplement: Supplementary file 2 — Electronic supplementary material 2 (ZIP 496 kb) [file 10822_2021_419_MOESM2_ESM.zip › gromacs-DSSB/AtoB.mdp]

;====================================================
; Production MD
;====================================================

; RUN CONTROL
;----------------------------------------------------
integrator   = sd            ; stochastic leap-frog integrator
nsteps       = 500000        ; 2 * 500,000 fs = 1 ns
dt           = 0.002         ; 2 fs
comm-mode    = Linear        ; remove center of mass translation
nstcomm      = 1             ; frequency for center of mass motion removal

; OUTPUT CONTROL
;----------------------------------------------------
nstxout                 = 0         ; do not save coordinates to .trr
nstvout                 = 0         ; save velocities to .trr
nstfout                 = 0         ; save forces to .trr

nstxout-compressed      = 0         ; xtc compressed trajectory output
compressed-x-precision  = 1000      ; precision with which to write to the compressed trajectory file
nstlog                  = 25000     ; update log file every 50 ps
nstenergy               = 25000     ; save energies every 50 ps
nstcalcenergy           = 1         ; calculate energies at every step

; BONDS
;----------------------------------------------------
constraint_algorithm   = lincs    ; holonomic constraints
constraints            = h-bonds  ; hydrogens only are constrained
lincs_iter             = 1        ; accuracy of LINCS (1 is default)
lincs_order            = 6        ; also related to accuracy (4 is default)
lincs-warnangle        = 30       ; maximum angle that a bond can rotate before LINCS will complain (30 is default)
continuation           = yes      ; formerly known as 'unconstrained-start' - useful for exact continuations and reruns

; NEIGHBOR SEARCHING
;----------------------------------------------------
cutoff-scheme    = Verlet
ns-type          = grid   ; search neighboring grid cells
nstlist          = 10     ; 20 fs (default is 10)
rlist            = 1.0    ; short-range neighborlist cutoff (in nm)
pbc              = xyz    ; 3D PBC

; ELECTROSTATICS & EWALD
;----------------------------------------------------
coulombtype      = PME      ; Particle Mesh Ewald for long-range electrostatics
rcoulomb         = 1.0      ; short-range electrostatic cutoff (in nm)
ewald_geometry   = 3d       ; Ewald sum is performed in all three dimensions
pme-order        = 5        ; interpolation order for PME (default is 4)
fourierspacing   = 0.10     ; grid spacing for FFT
ewald-rtol       = 1e-4     ; relative strength of the Ewald-shifted direct potential at rcoulomb

; VAN DER WAALS
;----------------------------------------------------
vdw-type                = Cut-off
vdw-modifier            = Potential-Switch
verlet-buffer-tolerance = 0.005
rvdw                    = 1.0          ; short-range van der Waals cutoff (in nm)
rvdw-switch             = 0.9
DispCorr                = EnerPres     ; apply long range dispersion corrections for Energy and Pressure

; TEMPERATURE COUPLING (SD ==> Langevin dynamics)
;----------------------------------------------------
tc_grps    =  System
tau_t      =  1.0
ref_t      =  298.15

; PRESSURE COUPLING
;----------------------------------------------------
pcoupl           = Parrinello-Rahman
pcoupltype       = isotropic            ; uniform scaling of box vectors
tau_p            = 2                    ; time constant (ps)
ref_p            = 1.0                  ; reference pressure (bar)
compressibility  = 4.5e-05              ; isothermal compressibility of water (bar^-1)
refcoord_scaling = com

; VELOCITY GENERATION
;----------------------------------------------------
gen_vel      = no      ; Velocity generation is on (if gen_vel is 'yes', continuation should be 'no')

; FREE ENERGY
;----------------------------------------------------
free-energy       = yes
init-lambda       = 0        ; start from state A
delta-lambda      = 2e-06    ; complete transition in this number of steps
sc-coul           = yes      ; use soft-core also for coulombic interactions
sc-alpha          = 0.5      ; soft-core
sc-sigma          = 0.3      ;
sc-power          = 1        ;
nstdhdl           = 1        ; needs to be multiple of nstcalcenergy
