# Supplementary material for: On the NS-DSSB unidirectional estimates in the SAMPL6 SAMPLing challenge
Source: J Comput Aided Mol Des. 2021 Oct 9;35(10):1055–65. doi: 10.1007/s10822-021-00419-0 (PMC8523005; doi:10.1007/s10822-021-00419-0)
Supplement: Supplementary file 2 — Electronic supplementary material 2 (ZIP 496 kb) [file 10822_2021_419_MOESM2_ESM.zip › gromacs-DSSB/wrk.bash]

#!/bin/bash
# computes  work from dhdl file
# syntax:
# $ wrk.bash file.dhdl [for|rev] 
#
if [ $# == "0" ] ; then
    echo "syntax: "
    echo "      $ wrk.bash file.dhdl [for|rev] "
    echo "      where  file.dhdl is the dhdl gromacs file "
    echo "      for (default) and rev are optional argument specifying"
    echo "      forward or reverse sense for the NS transition"
    exit
fi

dhdl=$1
sign=-1 # forward (annihilation) is the default 
if [ $2 == "for" ]; then
    sign=-1
elif [ $2 == "rev" ]; then
    sign=1
fi

dl=`grep -v -e "[#@]" $dhdl | wc -l | awk '{print dl=1/($1-1)}'`

# do the integral

grep -v -e "[#@]" $dhdl | awk -v dl=$dl -v s=$sign '{a+=$2*dl; print $1,s*a/4.184}'
