# Supplementary material for: On the NS-DSSB unidirectional estimates in the SAMPL6 SAMPLing challenge
Source: J Comput Aided Mol Des. 2021 Oct 9;35(10):1055–65. doi: 10.1007/s10822-021-00419-0 (PMC8523005; doi:10.1007/s10822-021-00419-0)
Supplement: Supplementary file 2 — Electronic supplementary material 2 (ZIP 496 kb) [file 10822_2021_419_MOESM2_ESM.zip › gromacs-DSSB/frame1_rev.gro]

System in water t= 400.00000 step= 200000
11420
    1HST     O1    1   3.104   3.036   3.428  0.2551 -0.4594 -0.4780
    1HST     C1    2   3.169   2.964   3.497  0.3789 -0.6321 -0.0377
    1HST     N1    3   3.137   2.857   3.574  0.5245  0.2292 -0.3741
    1HST     C2    4   3.248   2.800   3.654  0.9743 -0.1818 -0.3714
    1HST     C3    5   2.997   2.818   3.594 -0.0656  0.0015 -0.2009
    1HST     N2    6   2.957   2.702   3.516 -0.0794  0.4627 -0.1027
    1HST     C4    7   2.998   2.562   3.545  0.5967  0.6817  0.1916
    1HST     C5    8   2.853   2.710   3.422 -0.3240 -0.4563  0.0408
    1HST     O2    9   2.780   2.805   3.394 -0.4842  0.1109  0.2991
    1HST     N3   10   2.840   2.589   3.363  0.4424 -0.4596  0.0873
    1HST     C6   11   2.912   2.487   3.439 -0.1059 -0.1132 -0.8358
    1HST     C7   12   2.727   2.548   3.277  0.3279 -0.0518 -0.2550
    1HST     N4   13   2.781   2.508   3.144  0.0453  0.0173 -0.2449
    1HST     C8   14   2.818   2.371   3.127 -0.3031  0.2606 -0.1798
    1HST     C9   15   2.740   2.563   3.030  0.3065  0.4454 -0.0986
    1HST     O3   16   2.691   2.671   3.019  0.1205  0.2003 -0.0849
    1HST     N5   17   2.756   2.466   2.931 -0.1160  0.0258  0.4199
    1HST    C10   18   2.791   2.339   2.987 -0.5493 -0.0231  0.4439
    1HST    C11   19   2.699   2.484   2.794  0.2767 -0.8243  0.1495
    1HST     N6   20   2.802   2.500   2.690 -0.5891  0.0807  0.1313
    1HST    C12   21   2.855   2.392   2.611 -0.0038 -0.0041 -0.4211
    1HST    C13   22   2.830   2.623   2.634 -0.4624  0.2606 -0.1159
    1HST     O4   23   2.789   2.736   2.666 -0.0794 -0.1403 -0.0862
    1HST     N7   24   2.916   2.605   2.528 -0.6782 -0.4218 -0.4441
    1HST    C14   25   2.939   2.464   2.505  0.1606 -0.5097 -0.3522
    1HST    C15   26   2.947   2.701   2.419 -0.5360 -0.1429 -0.0273
    1HST     N8   27   3.086   2.728   2.410  0.3741  0.1876 -0.3034
    1HST    C16   28   3.168   2.647   2.317  0.5310 -0.8517 -0.1162
    1HST    C17   29   3.145   2.849   2.433 -0.4858 -0.8251 -0.9165
    1HST     O5   30   3.094   2.943   2.501 -0.1099 -0.1469  0.1045
    1HST     N9   31   3.257   2.858   2.358  0.7264  0.0229 -0.2542
    1HST    C18   32   3.282   2.741   2.276 -0.3030  0.4636 -0.0548
    1HST    C19   33   3.307   2.985   2.312 -0.3045 -0.5623 -0.1984
    1HST    N10   34   3.436   3.028   2.372  0.5294 -0.3937 -0.3979
    1HST    C20   35   3.569   2.969   2.349 -0.4598 -0.2973  0.0410
    1HST    C21   36   3.440   3.130   2.469  0.1670  0.7647 -0.1000
    1HST     O6   37   3.351   3.211   2.494  0.0446 -0.3206  0.1946
    1HST    N11   38   3.566   3.132   2.525 -0.3791 -0.1557  0.2581
    1HST    C22   39   3.656   3.035   2.459  0.4336 -0.8194  0.9231
    1HST    C23   40   3.615   3.245   2.601 -0.0145  0.5103 -0.0887
    1HST    N12   41   3.649   3.208   2.735  0.2258 -0.5006  1.1948
    1HST    C24   42   3.773   3.142   2.774  0.8169 -0.3413 -0.1471
    1HST    C25   43   3.571   3.245   2.840  0.0097 -0.2332  0.2717
    1HST     O7   44   3.460   3.288   2.839  1.2237 -0.2011 -0.0827
    1HST    N13   45   3.646   3.217   2.956 -0.1485  0.1856 -0.6858
    1HST    C26   46   3.777   3.153   2.928  0.0274 -0.6891 -0.1762
    1HST    C27   47   3.613   3.271   3.086 -0.0697 -0.1506  0.1824
    1HST    N14   48   3.565   3.183   3.195  0.7937 -0.7445  0.1529
    1HST    C28   49   3.665   3.115   3.270  0.0181 -0.0990 -0.6133
    1HST    C29   50   3.448   3.195   3.263 -0.7918  0.1882  1.1048
    1HST     O8   51   3.351   3.257   3.222  0.1064  0.0021  0.5951
    1HST    N15   52   3.462   3.121   3.378 -0.5662  0.4054  0.0056
    1HST    C30   53   3.368   3.119   3.490  0.2106  0.4351  0.5763
    1HST    C31   54   3.594   3.076   3.403 -0.8775 -0.2163 -0.1305
    1HST    N16   55   3.304   2.988   3.519 -0.3481  0.0202 -0.2918
    1HST    C32   56   3.362   2.898   3.623  0.1946  0.5198 -0.2493
    1HST    N17   57   3.463   2.807   3.561  0.5930 -0.4985 -0.0867
    1HST    C33   58   3.594   2.859   3.538 -0.8777 -0.5408 -0.1189
    1HST    C34   59   3.430   2.677   3.567 -0.0874 -1.1341  0.8656
    1HST     O9   60   3.499   2.585   3.541 -0.3884 -0.6447 -0.0246
    1HST    N18   61   3.303   2.670   3.613  0.1331  0.5020 -0.1729
    1HST    C35   62   3.232   2.547   3.634  0.4143  1.0026  0.0525
    1HST    N19   63   3.140   2.528   3.526  0.1886 -0.1621 -0.0740
    1HST    C36   64   3.153   2.451   3.412  1.4455 -0.3319  0.0675
    1HST    O10   65   3.249   2.422   3.350 -0.2477 -0.3228  0.4465
    1HST    N20   66   3.023   2.423   3.365  0.4567  0.1117 -0.2074
    1HST    C37   67   3.007   2.311   3.272  1.0859  0.0943  0.0563
    1HST    N21   68   2.955   2.342   3.139  0.9777 -0.6164 -0.3458
    1HST    C38   69   3.012   2.291   3.031 -0.4999 -0.4313  0.0805
    1HST    O11   70   3.123   2.242   3.017 -0.3928 -0.4594 -0.0528
    1HST    N22   71   2.915   2.291   2.932 -1.1971  0.1167  0.0525
    1HST    C39   72   2.932   2.223   2.801  0.7901 -0.1136  0.4121
    1HST    N23   73   2.960   2.325   2.696  0.2931 -0.1956  0.5262
    1HST    C40   74   3.082   2.341   2.642 -0.2634  0.0587 -0.0832
    1HST    O12   75   3.185   2.289   2.684 -0.0976  0.0808 -0.3350
    1HST    N24   76   3.077   2.421   2.530  0.0631 -0.4338 -0.4048
    1HST    C41   77   3.166   2.421   2.420 -0.0473 -0.1579 -0.5432
    1HST    N25   78   3.237   2.541   2.385 -0.3915  0.2751 -0.5098
    1HST    C42   79   3.378   2.558   2.390 -0.2865 -0.7526  0.0843
    1HST    O13   80   3.448   2.474   2.440 -0.0239  0.5891  0.3400
    1HST    N26   81   3.405   2.669   2.321 -0.4819 -0.3753  0.5840
    1HST    C43   82   3.544   2.715   2.306 -0.0511 -0.4548  0.3941
    1HST    N27   83   3.571   2.825   2.398  0.1670 -0.1852  0.8099
    1HST    C44   84   3.640   2.804   2.510  0.8766  0.0857  0.5705
    1HST    O14   85   3.650   2.695   2.569  0.1619  0.0128 -0.4701
    1HST    N28   86   3.690   2.928   2.548 -0.7745  0.5886  0.6628
    1HST    C45   87   3.816   2.947   2.624 -0.2012  0.2498 -0.2898
    1HST    N29   88   3.783   3.000   2.753  0.0677 -0.2477  0.4364
    1HST    C46   89   3.782   2.926   2.868  0.6741  0.1692  0.2829
    1HST    O15   90   3.783   2.804   2.883  0.0837 -0.8497 -0.4260
    1HST    N30   91   3.778   3.014   2.971  0.2125  0.6351 -0.3384
    1HST    C47   92   3.808   2.980   3.111 -0.7280  0.6854 -0.5021
    1HST    N31   93   3.700   2.988   3.210  0.2319 -0.1376  0.4584
    1HST    C48   94   3.674   2.881   3.299 -0.3364  0.1246  0.3296
    1HST    N32   95   3.614   2.932   3.412  0.2754  0.2649 -0.3418
    1HST    O16   96   3.719   2.773   3.282 -0.5240 -0.1948  0.0911
    1HST     H1   97   3.224   2.802   3.761  1.7379  1.4714 -0.2043
    1HST     H2   98   2.935   2.898   3.553  1.9926  1.2036 -1.1514
    1HST     H3   99   2.979   2.797   3.700  0.1086 -3.3058 -0.7114
    1HST     H4  100   2.970   2.539   3.649  0.2329  1.6874  0.3320
    1HST     H5  101   2.840   2.416   3.482 -1.9790  2.8229  1.1552
    1HST     H6  102   2.653   2.627   3.262 -0.1154 -0.5334 -0.6474
    1HST     H7  103   2.675   2.467   3.330 -1.6307  0.7125 -0.8982
    1HST     H8  104   2.762   2.288   3.172 -0.8003  0.0374 -1.1666
    1HST     H9  105   2.723   2.257   2.962  1.2927 -0.9342 -1.9222
    1HST    H10  106   2.625   2.565   2.788  0.9796 -0.1656  0.0690
    1HST    H11  107   2.642   2.395   2.767 -2.5574  0.3667  1.7675
    1HST    H12  108   2.780   2.325   2.567  0.4690 -1.6862  1.2229
    1HST    H13  109   2.908   2.429   2.406 -2.0147  2.4958 -0.8891
    1HST    H14  110   2.927   2.651   2.324  0.6724  0.8288 -0.8213
    1HST    H15  111   2.891   2.796   2.420  0.5624  0.5529 -1.3653
    1HST    H16  112   3.111   2.612   2.230  1.5263 -1.8172 -0.4033
    1HST    H17  113   3.295   2.768   2.170  2.6347 -0.3823 -0.0064
    1HST    H18  114   3.327   2.965   2.206 -0.4643  0.0974 -0.3597
    1HST    H19  115   3.232   3.062   2.331  0.4353 -0.1481  1.1386
    1HST    H20  116   3.594   2.981   2.242  0.4647 -1.6253  0.0797
    1HST    H21  117   3.737   3.085   2.403 -0.2255  0.1745  0.8218
    1HST    H22  118   3.706   3.285   2.554 -0.7260  0.3158 -1.6597
    1HST    H23  119   3.538   3.322   2.597 -1.6687 -1.0403  0.4319
    1HST    H24  120   3.853   3.193   2.720 -1.0705  2.9730 -0.0860
    1HST    H25  121   3.856   3.218   2.966 -2.0638  1.8297  0.1856
    1HST    H26  122   3.693   3.330   3.132 -1.3250 -0.3534  2.7450
    1HST    H27  123   3.535   3.343   3.062  0.5730  1.0655  1.6213
    1HST    H28  124   3.750   3.181   3.290 -0.9298  0.6020  1.4689
    1HST    H29  125   3.295   3.196   3.464  1.2654  0.5826 -2.4820
    1HST    H30  126   3.428   3.148   3.577 -1.3623 -0.2812  1.9559
    1HST    H31  127   3.637   3.136   3.485 -0.1100 -0.6071 -0.2280
    1HST    H32  128   3.400   2.959   3.706  3.0038 -0.6417 -0.5586
    1HST    H33  129   3.614   2.935   3.615  0.0240  1.9848 -2.6423
    1HST    H34  130   3.666   2.776   3.535  0.0485  0.2003  0.8245
    1HST    H35  131   3.187   2.537   3.733 -2.8847 -1.0110 -1.4665
    1HST    H36  132   3.300   2.461   3.627 -2.6913 -1.9814  3.0882
    1HST    H37  133   2.937   2.247   3.327  2.5672 -0.3830  1.4675
    1HST    H38  134   3.107   2.268   3.262  1.4736  0.9650  0.0473
    1HST    H39  135   2.835   2.183   2.771  0.3537 -0.6667  2.4028
    1HST    H40  136   3.017   2.154   2.803  0.8282 -0.1167  3.1302
    1HST    H41  137   3.237   2.338   2.431 -0.2143 -0.2375 -0.0162
    1HST    H42  138   3.096   2.409   2.337  0.2492  0.3671 -0.8700
    1HST    H43  139   3.614   2.631   2.307 -0.5867 -1.0479 -2.2452
    1HST    H44  140   3.547   2.759   2.205  2.0171 -0.2466  0.5108
    1HST    H45  141   3.859   2.847   2.628  2.1958  1.1573 -1.1919
    1HST    H46  142   3.878   3.024   2.577  0.6848  1.1750  2.1961
    1HST    H47  143   3.849   2.878   3.117  0.6973  1.3119  1.5037
    1HST    H48  144   3.883   3.055   3.141  0.2024  0.3177 -1.8376
    2GST     C1  145   2.641   3.086   2.549 -0.6988  0.1650 -0.3631
    2GST     C2  146   2.546   2.990   2.578  0.1439  0.4787  0.2444
    2GST     C3  147   3.046   2.996   2.502  0.1445  0.2179 -0.2381
    2GST     C4  148   2.717   2.815   2.572 -0.1973  0.1508  0.3286
    2GST     C5  149   2.994   3.125   2.484  0.1167 -0.2527  0.3036
    2GST     C6  150   2.816   2.910   2.542  0.0117  0.3955  0.5170
    2GST     C7  151   2.954   2.883   2.524  0.4026 -0.2921  0.0550
    2GST     C8  152   2.781   3.051   2.544 -0.6606 -0.0031  0.4003
    2GST     C9  153   2.577   2.853   2.597  0.4507  0.1123 -0.3726
    2GST    C10  154   3.492   2.657   2.784  0.5018 -0.1506  0.0345
    2GST    C11  155   3.406   2.601   2.875  0.0514  0.2922  0.6438
    2GST    C12  156   3.004   2.561   2.853  0.7987  0.2992 -0.4174
    2GST    C13  157   3.161   2.566   2.653  0.4028 -0.2254  0.4012
    2GST    C14  158   2.971   2.707   2.840  0.3412 -0.1899  0.6725
    2GST    C15  159   3.206   2.778   2.857  0.1895 -0.6673  0.2076
    2GST    C16  160   3.254   2.627   2.888 -0.4871 -0.6302  0.6455
    2GST    C17  161   3.155   2.535   2.807  0.2373 -0.2188  0.5399
    2GST    C18  162   3.123   2.719   2.637  0.3185  0.4206 -0.1612
    2GST    C19  163   2.498   2.713   2.789 -0.4103  0.4143  0.7018
    2GST    C20  164   3.016   2.745   2.527  0.4678  0.2697 -0.8627
    2GST     N1  165   2.868   3.150   2.511  0.0384  0.4023  0.8865
    2GST     N2  166   3.083   2.790   2.767  0.1462  0.1079  0.7594
    2GST     O1  167   3.075   2.716   2.406  0.0188  0.1189  0.6318
    2GST     O2  168   2.479   2.766   2.655  0.0524  0.8340 -0.2700
    2GST     H1  169   2.602   3.187   2.545 -2.5712 -0.4926  0.2142
    2GST     H2  170   2.446   3.030   2.593 -0.0315  0.1979 -0.1601
    2GST     H3  171   3.153   2.974   2.503  0.0364 -0.3210 -0.2449
    2GST     H4  172   2.735   2.709   2.589  0.1204 -0.0309 -1.0941
    2GST     H5  173   3.056   3.210   2.458 -0.9202  0.8305  1.2519
    2GST     H6  174   3.594   2.621   2.780  0.8641  0.8038  0.2857
    2GST     H7  175   3.458   2.737   2.718 -1.4916  0.4627  1.6776
    2GST     H8  176   3.449   2.527   2.943  0.7298  0.8967  0.8847
    2GST     H9  177   3.000   2.526   2.957  1.3731 -0.8389 -0.7632
    2GST    H10  178   2.935   2.498   2.795 -0.5571  1.6225 -0.2999
    2GST    H11  179   3.264   2.555   2.616 -0.3270  0.7754 -2.0859
    2GST    H12  180   3.104   2.496   2.591  1.9588 -0.6164 -0.6373
    2GST    H13  181   2.878   2.724   2.785  0.3454  0.3952  0.8325
    2GST    H14  182   2.945   2.753   2.935 -0.9143 -1.3404  0.9115
    2GST    H15  183   3.172   2.819   2.953 -1.7147 -2.3680  0.3314
    2GST    H16  184   3.287   2.840   2.819  1.1101 -2.0039 -0.0542
    2GST    H17  185   3.229   2.623   2.995  0.2054  1.7813  0.9472
    2GST    H18  186   3.188   2.433   2.829  2.2471  0.3238  0.2229
    2GST    H19  187   3.215   2.763   2.599 -1.0648  0.5009 -3.9714
    2GST    H20  188   2.510   2.794   2.862 -0.4348 -0.4274  1.6634
    2GST    H21  189   2.578   2.638   2.798 -0.6390  0.1873  0.8667
    2GST    H22  190   2.403   2.675   2.828 -1.2825  1.2198 -0.5636
    2GST    H23  191   2.936   2.674   2.550  0.8767  0.1104  0.1262
    2GST    H24  192   3.050   2.887   2.760 -2.3980 -0.7699 -0.7294
    2GST    H25  193   3.127   2.794   2.381 -0.8488  0.2962 -0.7137
    3GST     C1  194   0.781   4.617   0.497  0.8636 -0.2891 -0.0785
    3GST     C2  195   0.765   4.607   0.637 -0.6559 -0.5229 -0.9744
    3GST     C3  196   0.704   0.356   0.304  0.8039 -0.1767  0.3651
    3GST     C4  197   0.704   0.220   0.652  0.1372  0.6246 -0.0914
    3GST     C5  198   0.723   0.232   0.236  0.4799 -0.1778  0.2685
    3GST     C6  199   0.709   0.233   0.511 -0.6187  0.3769 -0.3048
    3GST     C7  200   0.691   0.360   0.444 -0.3286  0.5222 -0.6502
    3GST     C8  201   0.750   0.123   0.434  0.3204  0.3337 -0.2428
    3GST     C9  202   0.721   0.096   0.715 -0.0457 -0.4734 -0.2576
    3GST    C10  203   0.399   0.773   0.177 -0.0369 -0.3956 -0.4122
    3GST    C11  204   0.307   0.792   0.272  0.2990  0.9817 -0.5213
    3GST    C12  205   0.279   0.595   0.597 -0.3240 -0.1493  0.2410
    3GST    C13  206   0.480   0.692   0.484  0.9887  0.3622  0.6194
    3GST    C14  207   0.328   0.450   0.557 -0.5721  0.2764  0.4697
    3GST    C15  208   0.279   0.532   0.327 -0.5826 -0.4050 -0.5347
    3GST    C16  209   0.259   0.680   0.367 -0.2245  0.3374 -0.2548
    3GST    C17  210   0.324   0.703   0.505 -0.9364 -0.0142  0.1714
    3GST    C18  211   0.522   0.549   0.427  0.3195  0.3517 -0.0432
    3GST    C19  212   0.763   4.594   0.923  0.0958  0.3431  0.4915
    3GST    C20  213   0.631   0.485   0.514  0.6297  0.6345 -0.0223
    3GST     N1  214   0.756   0.124   0.301 -0.3996  0.2488 -0.2899
    3GST     N2  215   0.392   0.457   0.414  0.0215 -0.3629 -0.2413
    3GST     O1  216   0.736   0.574   0.550 -0.4068 -0.0283 -0.1779
    3GST     O2  217   0.729   0.089   0.851 -0.5080 -0.4768  0.3484
    3GST     H1  218   0.807   4.528   0.441 -2.2295 -2.1007  1.1358
    3GST     H2  219   0.802   4.516   0.684 -0.6027 -0.6422 -1.2451
    3GST     H3  220   0.693   0.445   0.242 -0.4015 -0.6248 -0.0885
    3GST     H4  221   0.684   0.307   0.715 -1.9331  1.8082 -2.2054
    3GST     H5  222   0.723   0.228   0.127  1.4361 -0.2994  0.2611
    3GST     H6  223   0.436   0.848   0.108  0.8136  0.4000  0.8815
    3GST     H7  224   0.459   0.682   0.167 -0.2937 -0.9860  2.4872
    3GST     H8  225   0.261   0.890   0.284  0.2700  1.0750 -1.3223
    3GST     H9  226   0.171   0.595   0.618 -0.2185 -0.5570  0.8158
    3GST    H10  227   0.332   0.630   0.687 -0.2081  3.4129 -1.0610
    3GST    H11  228   0.513   0.767   0.411  1.0773  0.5586  0.8598
    3GST    H12  229   0.526   0.708   0.582  1.6303  1.4539  0.1619
    3GST    H13  230   0.408   0.415   0.623 -0.6247 -2.1429 -0.6210
    3GST    H14  231   0.253   0.371   0.548 -0.5925  0.1719  1.4096
    3GST    H15  232   0.185   0.477   0.327 -0.3551 -1.1397  3.6943
    3GST    H16  233   0.312   0.532   0.223 -0.1299  0.1742 -0.3975
    3GST    H17  234   0.152   0.690   0.389 -0.1501  1.8822 -0.4386
    3GST    H18  235   0.302   0.797   0.556 -0.1572 -0.3544  1.1851
    3GST    H19  236   0.567   0.556   0.328 -0.0483  1.2942 -0.1493
    3GST    H20  237   0.754   4.613   1.031 -0.0568 -0.3743  0.6140
    3GST    H21  238   0.866   4.560   0.906 -0.5999 -1.9783  0.4929
    3GST    H22  239   0.694   4.509   0.910 -2.2114  2.4907 -2.7072
    3GST    H23  240   0.591   0.452   0.611  2.1455 -1.3380 -0.0222
    3GST    H24  241   0.408   0.359   0.388  1.2357 -0.3201  0.2662
    3GST    H25  242   0.805   0.555   0.483 -1.1146  0.3821 -1.0463
    4SOL     OW  243   2.314   4.228   0.849  0.2162  0.2609 -0.2338
    4SOL    HW1  244   2.409   4.220   0.862  0.1441  0.9105  0.8139
    4SOL    HW2  245   2.294   4.166   0.779  1.5728  0.9062 -1.2273
    5SOL     OW  246   4.497   0.145   1.358  0.1204  0.0390 -0.0358
    5SOL    HW1  247   4.587   0.175   1.368  0.6780 -1.6734  0.3428
    5SOL    HW2  248   4.467   0.129   1.448 -0.4120  0.1403 -0.1897
    6SOL     OW  249   1.213   2.481   1.933 -0.1451  0.2300 -0.6552
    6SOL    HW1  250   1.237   2.402   1.981  0.0793 -0.2241 -1.5066
    6SOL    HW2  251   1.297   2.520   1.907 -0.2679  0.4764 -0.6902
    7SOL     OW  252   1.081   0.568   0.924 -0.2519  0.2587  0.0414
    7SOL    HW1  253   1.113   0.479   0.906 -2.2962 -0.1517 -2.0201
    7SOL    HW2  254   1.127   0.622   0.860 -2.1779 -0.0798 -1.7593
    8SOL     OW  255   0.876   1.231   1.675  0.8318 -0.6139  0.2578
    8SOL    HW1  256   0.784   1.239   1.650  0.4043 -0.4665  1.8101
    8SOL    HW2  257   0.877   1.244   1.770  2.6000  0.5286  0.1282
    9SOL     OW  258   4.161   4.322   0.954 -0.0291 -0.2265  0.2148
    9SOL    HW1  259   4.222   4.365   0.893 -0.4448  1.9003  1.2069
    9SOL    HW2  260   4.196   4.342   1.041 -1.6338  0.2857  0.7749
   10SOL     OW  261   1.075   1.681   0.371 -0.2373 -0.0150  0.3359
   10SOL    HW1  262   0.996   1.663   0.320 -0.1301  0.1956  0.0924
   10SOL    HW2  263   1.142   1.626   0.331  0.3740  1.7164 -1.1528
   11SOL     OW  264   2.026   0.804   3.779 -0.1464  0.4002  0.4984
   11SOL    HW1  265   1.961   0.743   3.813  1.2847 -1.3147  0.2703
   11SOL    HW2  266   2.074   0.755   3.713 -0.1979  2.4008 -1.1364
   12SOL     OW  267   1.543   1.189   1.218 -0.4067  0.2222 -0.8034
   12SOL    HW1  268   1.615   1.168   1.278 -0.9140 -0.3893 -0.3945
   12SOL    HW2  269   1.470   1.213   1.275 -1.1629 -1.2237 -1.1272
   13SOL     OW  270   0.814   2.686   4.123 -0.0271  0.5269 -1.0880
   13SOL    HW1  271   0.862   2.641   4.193  0.1853 -0.0107 -1.5743
   13SOL    HW2  272   0.747   2.624   4.096  0.1059  0.5946 -1.5893
   14SOL     OW  273   1.361   4.546   2.085 -0.0234 -0.9265 -0.0348
   14SOL    HW1  274   1.276   4.589   2.075  0.2753 -0.3114  0.0166
   14SOL    HW2  275   1.348   4.459   2.046 -1.0270 -1.3147  1.1041
   15SOL     OW  276   0.858   4.267   0.803 -0.9760 -0.2041 -0.2366
   15SOL    HW1  277   0.801   4.202   0.761 -0.3590 -1.8847  1.3800
   15SOL    HW2  278   0.868   4.236   0.893  1.4221  0.7267 -0.0944
   16SOL     OW  279   4.749   3.904   2.323  0.2777 -0.1520  0.0361
   16SOL    HW1  280   4.721   3.816   2.296 -1.7648  0.6105 -0.5306
   16SOL    HW2  281   4.688   3.927   2.394  0.4347  1.0172 -0.1955
   17SOL     OW  282   0.906   4.504   2.634  0.4586  0.5115 -0.2239
   17SOL    HW1  283   0.932   4.595   2.625  1.2438  0.1850 -1.6308
   17SOL    HW2  284   0.839   4.492   2.566 -1.2014  0.5388  1.3119
   18SOL     OW  285   3.911   3.867   0.661 -0.2424 -0.0693 -0.4711
   18SOL    HW1  286   3.929   3.961   0.665 -3.2748  0.5822  0.1052
   18SOL    HW2  287   3.949   3.832   0.741  2.0044  0.3765 -1.2668
   19SOL     OW  288   4.705   4.149   0.190 -0.3104  0.3391  0.5115
   19SOL    HW1  289   4.673   4.227   0.236  0.7311  2.2701 -1.7623
   19SOL    HW2  290   4.698   4.172   0.097 -1.2880 -2.9073 -0.3297
   20SOL     OW  291   4.358   1.692   4.424 -0.5534  0.5645 -0.2206
   20SOL    HW1  292   4.301   1.617   4.442 -2.4931  1.7651 -1.0647
   20SOL    HW2  293   4.446   1.657   4.433 -1.2918 -2.4776 -2.8058
   21SOL     OW  294   5.041   0.835   2.542 -0.4155 -0.1517 -0.0146
   21SOL    HW1  295   4.960   0.884   2.527 -0.1090  0.4352  0.2336
   21SOL    HW2  296   5.011   0.746   2.561 -0.9273 -0.2757 -1.3324
   22SOL     OW  297   5.277   2.759   2.053 -0.6354 -0.1276 -0.6609
   22SOL    HW1  298   5.261   2.830   2.116 -2.2282 -0.2615 -0.8607
   22SOL    HW2  299   5.253   2.679   2.101  1.3108 -0.5775 -0.3836
   23SOL     OW  300   1.815   4.388   1.473  0.1411 -0.0843  0.0402
   23SOL    HW1  301   1.821   4.325   1.401  0.8060  0.5434 -0.4830
   23SOL    HW2  302   1.737   4.440   1.453 -0.7138 -1.0471  0.7533
   24SOL     OW  303   1.046   0.715   4.153  0.2885 -0.2676 -0.1867
   24SOL    HW1  304   0.990   0.664   4.094  0.6437  1.0010 -1.6894
   24SOL    HW2  305   1.134   0.707   4.115  0.5419  0.5185  0.2259
   25SOL     OW  306   0.024   2.907   0.623  0.0805  0.3917  0.4977
   25SOL    HW1  307   0.028   3.000   0.647 -1.3270  0.1022  2.0827
   25SOL    HW2  308   0.029   2.861   0.706  0.6796 -0.9743 -0.2678
   26SOL     OW  309   3.446   3.138   0.015 -0.3849 -0.3634 -0.0856
   26SOL    HW1  310   3.460   3.191   4.558  3.9608 -0.1897  0.5545
   26SOL    HW2  311   3.445   3.048   4.606  0.0878 -0.2337 -0.4990
   27SOL     OW  312   4.493   3.814   3.197  0.4254 -0.5279 -0.3368
   27SOL    HW1  313   4.423   3.749   3.210  1.0858 -1.3132 -0.6095
   27SOL    HW2  314   4.527   3.832   3.284  0.0086 -0.2803 -0.2229
   28SOL     OW  315   4.534   3.146   0.674 -0.3291  0.4775  0.6949
   28SOL    HW1  316   4.603   3.145   0.607  0.0443  0.8725  1.0698
   28SOL    HW2  317   4.521   3.239   0.694 -1.4705  0.4569  0.1240
   29SOL     OW  318   0.595   2.526   0.431  0.2362  0.5555  0.1016
   29SOL    HW1  319   0.630   2.523   0.342  1.5942 -1.8751  0.6192
   29SOL    HW2  320   0.586   2.619   0.450  1.5308  1.1737 -1.9649
   30SOL     OW  321   2.471   1.471   3.301  0.1793 -0.0359 -0.1288
   30SOL    HW1  322   2.497   1.384   3.269 -0.8022 -1.1393  1.9032
   30SOL    HW2  323   2.483   1.466   3.396 -0.6495  1.8168  0.1104
   31SOL     OW  324   5.201   3.138   0.948  0.1255 -0.6298  0.1193
   31SOL    HW1  325   5.142   3.068   0.921  0.6993 -0.9873 -0.2450
   31SOL    HW2  326   5.262   3.097   1.009  2.4277 -1.2933 -2.4263
   32SOL     OW  327   0.274   0.486   2.572  0.4746  0.0667  0.6679
   32SOL    HW1  328   0.264   0.532   2.655  1.6411  0.4823  0.5882
   32SOL    HW2  329   0.261   0.554   2.505  2.4004  0.3664  0.5530
   33SOL     OW  330   1.884   3.192   1.587 -0.3240  0.8438  0.3154
   33SOL    HW1  331   1.796   3.228   1.604  0.1001  2.4703 -0.7687
   33SOL    HW2  332   1.889   3.184   1.492  0.1249 -0.8301  0.4542
   34SOL     OW  333   3.038   3.704   2.603 -0.1613  0.4641 -0.1814
   34SOL    HW1  334   3.094   3.639   2.559 -1.0410  0.3842 -1.2334
   34SOL    HW2  335   3.096   3.749   2.664  1.0723  0.4225 -1.2812
   35SOL     OW  336   1.750   1.327   2.323 -0.1414 -0.0356 -0.2068
   35SOL    HW1  337   1.798   1.247   2.346 -0.6350 -0.9251 -2.0956
   35SOL    HW2  338   1.787   1.355   2.240 -2.0589 -0.0987 -1.1403
   36SOL     OW  339   1.490   2.768   0.631  0.8863 -0.2494 -0.4642
   36SOL    HW1  340   1.424   2.835   0.613  1.2337  0.4032  0.6124
   36SOL    HW2  341   1.442   2.686   0.629  0.2702  0.1126 -0.8655
   37SOL     OW  342   3.710   4.218   1.350 -0.4890 -0.1899  0.2044
   37SOL    HW1  343   3.705   4.287   1.284 -0.1328 -0.7288 -0.3980
   37SOL    HW2  344   3.782   4.162   1.320 -0.2456 -0.3752  1.1159
   38SOL     OW  345   2.177   1.615   2.334  0.3257  0.7066  0.1522
   38SOL    HW1  346   2.241   1.546   2.354  1.3436  1.6388  0.1836
   38SOL    HW2  347   2.108   1.569   2.287  0.5264 -0.5144  0.9728
   39SOL     OW  348   2.391   3.126   3.758 -0.1796 -0.3376  0.2646
   39SOL    HW1  349   2.379   3.055   3.694 -0.0005  0.0065 -0.1603
   39SOL    HW2  350   2.311   3.178   3.752 -0.9660 -1.3226  1.6488
   40SOL     OW  351   4.923   0.566   4.252 -0.5024  0.5443  0.7617
   40SOL    HW1  352   4.842   0.612   4.272 -2.2098 -1.5863 -0.8216
   40SOL    HW2  353   4.896   0.483   4.214  2.4379 -0.4229  0.4675
   41SOL     OW  354   1.416   3.370   1.235 -0.8490  0.4624 -0.8889
   41SOL    HW1  355   1.373   3.295   1.276  0.3943  1.0609  1.7057
   41SOL    HW2  356   1.492   3.333   1.191 -0.0115  0.1934  0.7202
   42SOL     OW  357   5.122   4.049   1.338  0.1717  0.6491 -0.2384
   42SOL    HW1  358   5.031   4.074   1.325  0.7363  1.9760 -1.9586
   42SOL    HW2  359   5.129   3.961   1.302 -0.3581  0.6655 -0.3783
   43SOL     OW  360   2.716   0.631   2.177  0.0415  0.6628 -0.5940
   43SOL    HW1  361   2.735   0.679   2.258  1.3291  0.6884 -0.8939
   43SOL    HW2  362   2.786   0.657   2.117 -1.5266  1.5013 -2.1061
   44SOL     OW  363   1.419   0.059   3.610 -0.0464  0.2134  0.2093
   44SOL    HW1  364   1.334   0.016   3.620  0.1763 -0.3466 -0.1994
   44SOL    HW2  365   1.474   0.018   3.678  0.1051  0.0075 -0.0348
   45SOL     OW  366   2.304   3.863   2.488 -0.1328  0.0735 -0.4111
   45SOL    HW1  367   2.394   3.866   2.455 -0.4580  0.8643 -1.2564
   45SOL    HW2  368   2.301   3.933   2.553 -0.4448  0.8196 -1.2125
   46SOL     OW  369   1.330   1.183   1.680  0.2847 -0.1424  0.2312
   46SOL    HW1  370   1.262   1.140   1.629 -1.0236  1.5925  0.4554
   46SOL    HW2  371   1.298   1.181   1.770  1.0486 -0.2711  0.5093
   47SOL     OW  372   0.693   0.388   2.494 -0.2880 -0.0477  0.3489
   47SOL    HW1  373   0.737   0.328   2.434 -0.5590 -0.0757  0.1754
   47SOL    HW2  374   0.721   0.361   2.581  1.5554  1.1129  0.1751
   48SOL     OW  375   0.255   0.239   1.224  0.2793  0.4690  0.0368
   48SOL    HW1  376   0.201   0.203   1.294  1.8809  0.3263  1.2651
   48SOL    HW2  377   0.277   0.327   1.253  2.2876 -0.1392  0.5963
   49SOL     OW  378   0.955   3.681   4.587  0.0887 -0.1215  0.1068
   49SOL    HW1  379   0.956   3.633   0.047 -1.0032 -2.9598 -1.3873
   49SOL    HW2  380   0.932   3.771   4.611 -0.8148 -0.9931  2.8014
   50SOL     OW  381   1.014   1.326   0.601  0.3935 -0.0410 -0.4404
   50SOL    HW1  382   1.018   1.298   0.692 -2.4627 -2.1847 -0.8358
   50SOL    HW2  383   0.963   1.408   0.604  0.6514  0.1097 -0.0979
   51SOL     OW  384   4.967   2.650   2.652  0.4690 -0.2775  0.2687
   51SOL    HW1  385   4.876   2.623   2.643  0.9200 -1.2328 -2.2589
   51SOL    HW2  386   4.974   2.680   2.742 -1.6964 -2.6528  1.3603
   52SOL     OW  387   1.928   1.944   2.491  0.3836 -0.5325 -0.0212
   52SOL    HW1  388   1.954   2.027   2.531 -0.2012 -0.6240  0.5640
   52SOL    HW2  389   1.979   1.939   2.411 -1.9487  2.0185 -1.8494
   53SOL     OW  390   3.179   0.188   2.267 -0.5139  0.2004 -0.1039
   53SOL    HW1  391   3.200   0.254   2.333 -0.7455  0.5726 -0.3998
   53SOL    HW2  392   3.250   0.192   2.204  0.6858 -1.4154  1.0331
   54SOL     OW  393   0.199   1.061   1.562  0.3244 -0.0887 -0.8772
   54SOL    HW1  394   0.252   1.139   1.580 -0.0148  0.1584 -0.9342
   54SOL    HW2  395   0.112   1.096   1.543  0.1922 -0.4792 -0.9862
   55SOL     OW  396   2.872   0.934   3.226  0.1783 -0.3584 -0.1080
   55SOL    HW1  397   2.884   0.996   3.299  0.9012 -0.7444  0.1126
   55SOL    HW2  398   2.959   0.925   3.188 -0.0132 -0.8877 -0.4272
   56SOL     OW  399   1.109   3.925   4.310 -0.0169  0.5957  0.6614
   56SOL    HW1  400   1.077   3.843   4.274 -0.4313  2.0854 -2.6977
   56SOL    HW2  401   1.058   3.937   4.391 -2.4546 -0.8228 -0.5504
   57SOL     OW  402   1.069   0.376   3.721  0.4382 -0.1444 -0.1696
   57SOL    HW1  403   1.157   0.391   3.687  0.6732 -2.3158 -0.6602
   57SOL    HW2  404   1.016   0.359   3.644  0.1741 -1.4467  0.2759
   58SOL     OW  405   4.701   0.670   3.823 -0.5406  0.1350 -0.0708
   58SOL    HW1  406   4.768   0.710   3.878 -0.4131  0.6514 -0.5940
   58SOL    HW2  407   4.750   0.628   3.752 -0.7631  0.4745 -0.4291
   59SOL     OW  408   4.719   3.273   0.984  0.4576  0.0769  0.1033
   59SOL    HW1  409   4.725   3.183   0.953 -0.8178 -0.1936  0.5682
   59SOL    HW2  410   4.699   3.265   1.078  1.0616  0.8490  0.3105
   60SOL     OW  411   2.113   2.210   3.074  1.1522  0.3171  0.0415
   60SOL    HW1  412   2.043   2.256   3.121 -0.2384  0.3027 -1.8752
   60SOL    HW2  413   2.190   2.264   3.085 -0.0100  2.2086 -0.6560
   61SOL     OW  414   2.179   4.283   1.091 -0.5788 -0.1875 -0.1683
   61SOL    HW1  415   2.137   4.360   1.053 -0.4406  0.1692  0.3938
   61SOL    HW2  416   2.223   4.240   1.017 -0.8342  0.1581 -0.5178
   62SOL     OW  417   3.653   0.988   2.885  0.5169 -0.5113  0.4879
   62SOL    HW1  418   3.621   0.910   2.931 -0.2752 -1.2698 -1.2510
   62SOL    HW2  419   3.748   0.982   2.892  0.5306 -2.2548 -0.4709
   63SOL     OW  420   2.106   1.800   0.444  0.3997  0.8863 -0.4503
   63SOL    HW1  421   2.123   1.856   0.367  2.2452  0.5274 -0.3337
   63SOL    HW2  422   2.025   1.753   0.421  0.6586  1.1182 -1.9824
   64SOL     OW  423   2.287   3.490   4.512 -0.8320 -0.1692 -0.4694
   64SOL    HW1  424   2.380   3.471   4.510 -0.3737  1.8973 -0.8446
   64SOL    HW2  425   2.248   3.414   4.554  0.7108 -2.1557 -2.3665
   65SOL     OW  426   4.894   0.002   1.827 -0.2644 -0.5981  0.5039
   65SOL    HW1  427   4.834   0.016   1.900  1.0739 -1.1615  1.7813
   65SOL    HW2  428   4.845   4.572   1.764 -2.4143  2.1813 -0.3577
   66SOL     OW  429   2.464   3.015   0.410  0.6734 -0.0669  0.2953
   66SOL    HW1  430   2.480   2.928   0.445  1.7203  0.9079  2.3891
   66SOL    HW2  431   2.426   3.064   0.482 -1.9676  0.6824 -1.4740
   67SOL     OW  432   1.023   3.591   1.320 -0.5024  0.0963 -0.2364
   67SOL    HW1  433   0.972   3.583   1.239 -0.9791 -0.6789  0.1350
   67SOL    HW2  434   0.959   3.576   1.390  0.3544 -1.6948  0.2196
   68SOL     OW  435   1.587   0.416   1.539 -0.4990 -0.5603 -0.5638
   68SOL    HW1  436   1.580   0.331   1.583  0.6046 -1.1820 -1.5400
   68SOL    HW2  437   1.624   0.475   1.605 -0.8223 -0.9558 -0.0285
   69SOL     OW  438   1.761   0.537   4.190  0.1492  0.2564 -0.3583
   69SOL    HW1  439   1.713   0.536   4.107 -0.0161 -2.8709 -0.3600
   69SOL    HW2  440   1.704   0.489   4.251  1.9160 -0.9693  0.4271
   70SOL     OW  441   4.409   2.141   4.202  0.3466 -0.4209 -0.8383
   70SOL    HW1  442   4.399   2.198   4.278  0.9941 -0.2631 -0.8627
   70SOL    HW2  443   4.381   2.055   4.233 -0.9956 -0.0256 -0.9116
   71SOL     OW  444   3.435   0.752   1.315  0.0031  0.1204  0.1940
   71SOL    HW1  445   3.489   0.673   1.310 -0.5164 -0.3023  0.9921
   71SOL    HW2  446   3.385   0.751   1.234  0.3690 -0.0942 -0.0360
   72SOL     OW  447   4.424   1.862   2.047  0.1376  0.7847 -0.6409
   72SOL    HW1  448   4.366   1.894   2.116 -1.0098  0.3915 -1.4002
   72SOL    HW2  449   4.473   1.791   2.088 -4.0223 -2.9582 -1.3768
   73SOL     OW  450   0.878   3.094   0.052  0.5071  0.3367 -0.5461
   73SOL    HW1  451   0.908   3.013   0.093 -1.6931  0.8905  2.5457
   73SOL    HW2  452   0.804   3.068   4.619 -0.8979  0.2344  1.2793
   74SOL     OW  453   4.303   3.303   2.531  0.0824 -0.1625  0.8090
   74SOL    HW1  454   4.379   3.304   2.588  0.3919 -0.5142  0.4091
   74SOL    HW2  455   4.240   3.361   2.574  1.3425  1.8424  0.0969
   75SOL     OW  456   3.441   4.480   1.345  0.1445 -0.5123  0.0302
   75SOL    HW1  457   3.522   4.480   1.294  0.2209 -1.1348  0.1479
   75SOL    HW2  458   3.381   4.425   1.296 -1.6347  3.0238 -2.2153
   76SOL     OW  459   2.876   0.691   0.159  0.5154  0.0289  1.0530
   76SOL    HW1  460   2.852   0.745   0.083  3.4392  0.0841  0.0511
   76SOL    HW2  461   2.854   0.745   0.235 -1.4330  0.4235  0.2838
   77SOL     OW  462   2.287   0.103   1.064 -0.1986  0.0520 -0.0891
   77SOL    HW1  463   2.256   0.029   1.117 -3.3385  0.4343 -1.1793
   77SOL    HW2  464   2.309   0.170   1.128 -0.0847 -0.8430  0.8382
   78SOL     OW  465   1.585   2.702   2.994  0.3589  0.1529 -0.5119
   78SOL    HW1  466   1.617   2.639   2.930  0.8999 -0.0523 -0.0530
   78SOL    HW2  467   1.581   2.785   2.946  0.5586 -0.0367 -0.8623
   79SOL     OW  468   2.190   0.389   0.925  0.1810 -0.6791  0.6509
   79SOL    HW1  469   2.263   0.448   0.943 -1.0407  0.5915  1.5954
   79SOL    HW2  470   2.147   0.376   1.009 -1.0253 -0.9371  0.0252
   80SOL     OW  471   2.284   2.628   3.327 -0.4004  0.1326 -0.3815
   80SOL    HW1  472   2.298   2.557   3.389  0.5784 -0.3525 -1.1187
   80SOL    HW2  473   2.324   2.705   3.367 -2.3755  0.5587  0.8902
   81SOL     OW  474   0.018   2.111   2.949  0.1924 -0.3711 -0.3206
   81SOL    HW1  475   0.056   2.182   3.001  2.8845 -0.9713 -1.3273
   81SOL    HW2  476   5.308   2.105   2.980  0.0204  3.0256  0.2879
   82SOL     OW  477   5.184   3.767   0.950 -0.0183 -0.6290 -0.7119
   82SOL    HW1  478   5.261   3.715   0.928 -0.6003 -1.0625 -1.8328
   82SOL    HW2  479   5.123   3.750   0.878 -0.9987  0.0247 -0.0558
   83SOL     OW  480   0.659   4.489   3.302  0.0341 -0.2648  0.4761
   83SOL    HW1  481   0.701   4.432   3.237 -0.5120  0.4496 -0.5361
   83SOL    HW2  482   0.726   4.554   3.324 -0.1319  0.1469 -0.2143
   84SOL     OW  483   3.228   4.203   2.606 -0.3947  0.2263 -0.2536
   84SOL    HW1  484   3.174   4.170   2.677  0.7911  1.0351  1.0911
   84SOL    HW2  485   3.205   4.149   2.530 -1.9716 -0.4026  0.6316
   85SOL     OW  486   0.733   1.080   2.163 -0.3670 -0.3386  0.2711
   85SOL    HW1  487   0.738   1.015   2.233  2.8390  1.3400  1.8655
   85SOL    HW2  488   0.740   1.029   2.082  1.6732 -2.0643  1.4202
   86SOL     OW  489   1.686   1.108   0.329  0.1073 -0.2954 -0.5010
   86SOL    HW1  490   1.696   1.163   0.251  0.4129  1.3505  0.6448
   86SOL    HW2  491   1.774   1.106   0.368  0.0857 -1.5731 -0.4742
   87SOL     OW  492   1.641   1.513   1.904 -0.3101 -0.1383 -0.3716
   87SOL    HW1  493   1.714   1.480   1.957 -1.0999 -0.8134  0.3238
   87SOL    HW2  494   1.617   1.596   1.945 -0.7732 -0.5509  0.2128
   88SOL     OW  495   0.127   0.093   1.423 -0.3971  0.9423 -0.0736
   88SOL    HW1  496   0.183   0.078   1.499  1.9287 -2.4904 -2.1604
   88SOL    HW2  497   0.061   0.024   1.428  0.5027 -0.1055 -1.6459
   89SOL     OW  498   2.163   0.402   4.336  0.1138  0.8949  0.3167
   89SOL    HW1  499   2.201   0.342   4.272 -0.3320  2.0668 -1.0901
   89SOL    HW2  500   2.077   0.366   4.354  0.0910  0.7707 -0.0333
   90SOL     OW  501   3.791   0.031   3.095 -0.2220 -0.5081  0.1359
   90SOL    HW1  502   3.872   4.615   3.129 -0.4083 -0.7427  0.3142
   90SOL    HW2  503   3.740   0.053   3.173 -0.8528 -1.4720  0.0075
   91SOL     OW  504   1.453   4.295   0.936 -0.1358  0.2117  0.4636
   91SOL    HW1  505   1.388   4.235   0.900 -0.6327  1.3989 -0.7440
   91SOL    HW2  506   1.537   4.250   0.923 -0.3800  0.1970 -1.4820
   92SOL     OW  507   0.814   3.742   2.982  0.0873 -0.1860  0.3428
   92SOL    HW1  508   0.743   3.767   3.040 -0.6204  0.9316 -0.9265
   92SOL    HW2  509   0.872   3.818   2.981  0.0942 -0.1912 -0.3765
   93SOL     OW  510   2.174   3.698   1.457 -0.2511 -0.0512 -0.4474
   93SOL    HW1  511   2.216   3.773   1.499 -0.8009  2.0673 -3.2959
   93SOL    HW2  512   2.083   3.703   1.486 -0.1129 -0.1229  0.0046
   94SOL     OW  513   1.077   2.607   1.580 -0.6553  0.2636 -0.0038
   94SOL    HW1  514   1.166   2.578   1.601 -1.0444 -0.2288  1.0543
   94SOL    HW2  515   1.069   2.593   1.485  0.1353 -0.4104  0.0116
   95SOL     OW  516   0.392   4.444   0.215 -0.0240 -0.2586 -0.1327
   95SOL    HW1  517   0.416   4.494   0.137  1.5111  0.2229  0.6112
   95SOL    HW2  518   0.296   4.447   0.217 -0.1701 -1.1743 -2.5492
   96SOL     OW  519   4.469   1.633   0.452 -0.0544  0.8614  0.7171
   96SOL    HW1  520   4.429   1.668   0.373  2.2735  0.6060 -0.6710
   96SOL    HW2  521   4.421   1.553   0.471 -0.6576  0.9357 -0.4140
   97SOL     OW  522   0.226   0.482   2.116 -0.1364  0.5671  0.1618
   97SOL    HW1  523   0.275   0.430   2.179  0.6744  1.6612  0.4678
   97SOL    HW2  524   0.141   0.438   2.108  0.6205 -0.9501  0.1752
   98SOL     OW  525   4.287   4.264   0.299  0.0558  0.0097 -0.5211
   98SOL    HW1  526   4.316   4.352   0.275 -0.7883  0.6333  0.6985
   98SOL    HW2  527   4.207   4.251   0.248  0.3456 -0.1856 -0.9345
   99SOL     OW  528   1.227   0.264   1.204  0.3939 -0.0810 -0.1188
   99SOL    HW1  529   1.159   0.222   1.151  1.0053 -0.9846 -0.2012
   99SOL    HW2  530   1.184   0.341   1.241 -0.8156 -0.8795  0.2046
  100SOL     OW  531   2.414   1.709   0.111 -0.4622  0.0238 -0.7440
  100SOL    HW1  532   2.409   1.639   0.045 -0.2193  0.4389 -1.2062
  100SOL    HW2  533   2.351   1.682   0.178  0.6971 -1.4154 -0.1586
  101SOL     OW  534   2.391   3.146   2.387 -0.4468  0.4910  0.2402
  101SOL    HW1  535   2.304   3.148   2.348  0.0504  0.8588 -0.8976
  101SOL    HW2  536   2.396   3.062   2.432 -0.5162 -0.6647 -1.7889
  102SOL     OW  537   1.554   2.666   1.149 -0.0731 -0.9487 -0.2100
  102SOL    HW1  538   1.508   2.583   1.137  0.8182 -1.3044 -1.3989
  102SOL    HW2  539   1.647   2.644   1.139  0.3255 -0.1161  1.3183
  103SOL     OW  540   0.848   2.581   3.716 -0.2071 -0.3526 -0.3159
  103SOL    HW1  541   0.754   2.564   3.717  0.1436 -2.6163 -0.6146
  103SOL    HW2  542   0.864   2.624   3.631 -0.7943 -1.2385 -0.8842
  104SOL     OW  543   0.209   4.237   4.252 -0.5322  0.4234  0.0463
  104SOL    HW1  544   0.252   4.219   4.168 -0.9893  1.5086 -0.4406
  104SOL    HW2  545   0.264   4.194   4.317  0.2236  0.1701 -0.7410
  105SOL     OW  546   4.940   1.867   4.034  0.0300 -0.2397 -0.0896
  105SOL    HW1  547   4.919   1.927   4.106  0.1102 -1.8081  1.3044
  105SOL    HW2  548   4.867   1.876   3.973 -1.1704 -0.4238  1.2465
  106SOL     OW  549   0.304   0.225   1.851 -0.0586  0.3175 -0.6211
  106SOL    HW1  550   0.398   0.236   1.838  0.0534  0.3836  0.2005
  106SOL    HW2  551   0.294   0.211   1.945 -0.9999  1.5864 -0.5101
  107SOL     OW  552   1.579   2.391   2.080 -0.7737 -0.1610 -0.0554
  107SOL    HW1  553   1.657   2.341   2.053  0.0650  1.4017 -0.6395
  107SOL    HW2  554   1.578   2.384   2.175  0.9353  0.9705  0.0879
  108SOL     OW  555   4.856   0.570   1.822  0.1117 -0.2281  0.0796
  108SOL    HW1  556   4.808   0.648   1.852  0.1948 -0.8609  1.9650
  108SOL    HW2  557   4.823   0.499   1.877 -1.2177 -1.9603 -2.7013
  109SOL     OW  558   2.307   3.127   0.163  0.3056  0.1554 -0.0390
  109SOL    HW1  559   2.226   3.138   0.213  2.1874  0.9389  3.1810
  109SOL    HW2  560   2.365   3.078   0.222  1.4835 -2.5341 -3.1489
  110SOL     OW  561   2.343   1.214   4.554 -0.2953 -0.4794  0.3910
  110SOL    HW1  562   2.309   1.152   4.618  0.4210 -0.2994  0.9567
  110SOL    HW2  563   2.339   1.168   4.471  1.5429 -1.8264  0.9953
  111SOL     OW  564   0.997   1.811   3.374  0.3682  0.9154  0.6077
  111SOL    HW1  565   0.931   1.874   3.344  1.6971  2.4429  0.7458
  111SOL    HW2  566   0.947   1.744   3.421 -1.0849  2.0150  0.6999
  112SOL     OW  567   1.827   3.976   4.426  0.7930 -0.3184 -0.2702
  112SOL    HW1  568   1.808   4.057   4.474  1.5322  0.0464 -0.5688
  112SOL    HW2  569   1.867   3.919   4.492  1.5329  0.0712 -0.3713
  113SOL     OW  570   4.906   4.138   2.255 -0.1150  0.3398  0.5720
  113SOL    HW1  571   4.874   4.055   2.290 -1.6152  0.6018 -0.0668
  113SOL    HW2  572   4.835   4.200   2.272  0.5077  1.2234  0.0353
  114SOL     OW  573   0.129   0.691   3.847 -0.5896  0.1790  0.0712
  114SOL    HW1  574   0.073   0.751   3.798  0.2908 -0.1803 -1.4420
  114SOL    HW2  575   0.100   0.700   3.938 -1.4646  1.7855 -0.3234
  115SOL     OW  576   4.573   1.085   2.136 -0.5088 -0.2910  0.0209
  115SOL    HW1  577   4.629   1.009   2.153 -0.5385 -0.3682 -0.2253
  115SOL    HW2  578   4.612   1.155   2.188  0.3311 -0.1194 -0.8021
  116SOL     OW  579   0.949   4.082   1.588  0.0838 -0.1239  0.3792
  116SOL    HW1  580   0.890   4.038   1.648 -3.3455 -1.1240 -3.2614
  116SOL    HW2  581   0.924   4.174   1.592  0.2910 -0.0846  0.8482
  117SOL     OW  582   5.113   3.841   4.444  0.2228  0.1520 -0.0868
  117SOL    HW1  583   5.157   3.841   4.359  0.1496 -1.2682 -0.1513
  117SOL    HW2  584   5.078   3.752   4.453 -0.5565  0.5473  1.0304
  118SOL     OW  585   3.151   1.202   1.789  0.6177  0.4278 -0.0057
  118SOL    HW1  586   3.145   1.152   1.707 -0.0436 -0.0388  0.3155
  118SOL    HW2  587   3.148   1.294   1.761  0.4157  0.2731 -0.5045
  119SOL     OW  588   1.004   0.713   2.274  0.3353 -0.2763  0.2614
  119SOL    HW1  589   1.013   0.750   2.362 -0.4296  0.6384 -0.0298
  119SOL    HW2  590   1.089   0.727   2.234 -0.2287  2.2446 -0.2197
  120SOL     OW  591   0.806   4.287   2.349  0.0174  0.5373 -0.4310
  120SOL    HW1  592   0.729   4.343   2.356  1.1613  1.9413  1.9230
  120SOL    HW2  593   0.791   4.237   2.268 -3.3006  0.7779 -0.1259
  121SOL     OW  594   2.180   3.022   4.035 -0.2226 -0.9207 -0.0405
  121SOL    HW1  595   2.153   2.954   3.972  0.3592 -0.5869 -0.6555
  121SOL    HW2  596   2.275   3.026   4.027 -0.3168  0.5509 -0.6095
  122SOL     OW  597   0.690   3.851   0.987 -0.5293  0.3908 -0.0106
  122SOL    HW1  598   0.639   3.806   0.920 -0.6904  0.6563 -0.0711
  122SOL    HW2  599   0.625   3.871   1.056 -0.0659 -1.2662  0.9412
  123SOL     OW  600   2.619   2.611   0.864  0.4107  0.2178  0.3895
  123SOL    HW1  601   2.589   2.527   0.829  0.6551  0.4241 -0.3337
  123SOL    HW2  602   2.586   2.613   0.954  0.2044 -0.5481  0.3367
  124SOL     OW  603   0.274   1.761   0.763 -0.4692  0.8115  0.5659
  124SOL    HW1  604   0.250   1.675   0.798 -1.3123  0.4935 -0.7162
  124SOL    HW2  605   0.210   1.821   0.800 -1.1883  0.5220 -0.1765
  125SOL     OW  606   1.288   2.942   1.678 -0.5783  0.1686 -0.5563
  125SOL    HW1  607   1.262   3.027   1.713 -1.1401 -0.6107  0.9947
  125SOL    HW2  608   1.232   2.879   1.724  0.8043 -1.1630 -0.6360
  126SOL     OW  609   5.093   3.243   0.365 -0.1127  0.0352  0.3583
  126SOL    HW1  610   5.139   3.184   0.425  0.2955  0.7799  0.8018
  126SOL    HW2  611   5.136   3.230   0.281  1.7564  1.5434  0.9906
  127SOL     OW  612   3.072   2.938   0.306 -0.0741 -0.3662  0.4671
  127SOL    HW1  613   3.114   3.015   0.344  0.3816 -0.2501 -0.2554
  127SOL    HW2  614   3.119   2.864   0.343  1.2982 -0.2190 -0.9249
  128SOL     OW  615   5.330   4.012   1.036  0.0059 -0.6942  0.2543
  128SOL    HW1  616   5.318   4.053   0.950  1.3555 -1.6500 -0.4180
  128SOL    HW2  617   5.253   3.955   1.045 -1.2371  0.9694  0.6490
  129SOL     OW  618   5.080   0.336   0.907  0.2779 -0.7800 -0.1003
  129SOL    HW1  619   5.006   0.282   0.934 -1.8627  2.4799  1.2383
  129SOL    HW2  620   5.134   0.344   0.986 -0.3831  0.4272  0.2430
  130SOL     OW  621   4.323   0.726   3.717  0.6273 -0.4739  0.2776
  130SOL    HW1  622   4.314   0.650   3.660  0.7552 -1.2460  1.2620
  130SOL    HW2  623   4.414   0.753   3.707 -0.0852  1.3870 -2.2892
  131SOL     OW  624   3.327   4.509   0.803  0.3385 -0.6768 -0.1522
  131SOL    HW1  625   3.371   4.494   0.720  0.2351 -1.5156 -0.0623
  131SOL    HW2  626   3.345   4.430   0.855  0.4300 -0.1565  0.6307
  132SOL     OW  627   4.989   4.033   0.188  0.4361 -0.6156  0.8706
  132SOL    HW1  628   4.923   3.972   0.156 -0.3222  0.2139  0.8018
  132SOL    HW2  629   4.948   4.120   0.177  0.9951 -0.1794  2.1157
  133SOL     OW  630   5.187   4.061   4.597 -0.6250 -0.0606 -0.0715
  133SOL    HW1  631   5.128   4.039   0.047  0.3582 -0.9664  0.4646
  133SOL    HW2  632   5.167   3.996   4.529 -1.3007  0.5755 -0.4996
  134SOL     OW  633   3.688   2.881   2.005 -0.4385  0.0449 -0.7122
  134SOL    HW1  634   3.740   2.892   1.925 -1.5923  1.9924 -1.2879
  134SOL    HW2  635   3.634   2.805   1.988  0.8264 -0.8514 -0.8838
  135SOL     OW  636   4.865   1.698   4.572 -0.4853 -0.1256 -0.3024
  135SOL    HW1  637   4.876   1.665   0.039 -0.4377 -0.9279 -0.5924
  135SOL    HW2  638   4.932   1.765   4.563 -0.7487  0.2345  0.3933
  136SOL     OW  639   2.764   0.893   1.967 -0.0345  0.3414  0.4572
  136SOL    HW1  640   2.827   0.938   1.910  1.0391 -1.8665 -0.2058
  136SOL    HW2  641   2.750   0.808   1.926 -1.9117 -0.0236  1.7007
  137SOL     OW  642   3.471   3.281   2.056 -0.1838  0.3386 -0.0990
  137SOL    HW1  643   3.555   3.273   2.102 -0.0750  1.9994  0.0722
  137SOL    HW2  644   3.460   3.198   2.011  1.1258 -0.2456  0.5901
  138SOL     OW  645   5.288   0.420   3.708  0.0950 -0.6536 -0.5703
  138SOL    HW1  646   5.333   0.396   3.789  1.5027 -0.0791 -1.1534
  138SOL    HW2  647   5.236   0.497   3.731  0.8916 -0.1805 -0.3149
  139SOL     OW  648   3.930   0.010   1.831 -0.7961  0.3540  0.1531
  139SOL    HW1  649   3.954   0.016   1.924 -1.5380  0.5008  0.3389
  139SOL    HW2  650   3.858   4.570   1.829 -0.1468 -0.4018 -0.4542
  140SOL     OW  651   4.704   0.802   1.854  0.2470  0.1525 -0.2931
  140SOL    HW1  652   4.685   0.893   1.828 -1.3857 -0.1699 -0.2895
  140SOL    HW2  653   4.621   0.756   1.844  0.4465 -0.8198  2.0420
  141SOL     OW  654   1.377   0.718   3.360  0.4298  0.1217 -0.2907
  141SOL    HW1  655   1.441   0.648   3.371  1.3105  0.9922  0.2309
  141SOL    HW2  656   1.367   0.726   3.265  0.8819 -0.2129 -0.3689
  142SOL     OW  657   2.346   1.387   1.207  0.0583 -0.2412 -0.4676
  142SOL    HW1  658   2.272   1.431   1.250  0.2787  0.3497 -0.6909
  142SOL    HW2  659   2.357   1.305   1.257 -0.2768  0.0068  0.0231
  143SOL     OW  660   3.488   4.609   4.246  0.0865  0.3991  0.1427
  143SOL    HW1  661   3.548   4.611   4.171 -0.8072  1.1452 -0.5840
  143SOL    HW2  662   3.525   0.048   4.309  1.9731 -1.7406  1.2728
  144SOL     OW  663   2.504   0.096   1.571 -0.7753  0.3609  0.3574
  144SOL    HW1  664   2.527   0.059   1.486 -0.7180 -0.2289  0.6228
  144SOL    HW2  665   2.571   0.061   1.631  0.2257  2.1474  0.3456
  145SOL     OW  666   1.630   4.189   0.161  0.3107  0.1426 -0.1066
  145SOL    HW1  667   1.693   4.197   0.233 -0.3632  0.9662  0.4104
  145SOL    HW2  668   1.632   4.097   0.138 -0.7954 -0.5328  2.2154
  146SOL     OW  669   2.234   2.151   0.475  0.4007 -0.2039  0.0360
  146SOL    HW1  670   2.227   2.186   0.387 -2.4079 -1.4945 -0.3713
  146SOL    HW2  671   2.146   2.120   0.496  1.1626 -0.7660  2.9660
  147SOL     OW  672   0.538   4.607   2.951  0.2993  0.4698  0.2946
  147SOL    HW1  673   0.561   4.598   2.859  1.1190  1.9857  0.3254
  147SOL    HW2  674   0.603   4.554   2.998  1.7954  2.0980  0.1638
  148SOL     OW  675   5.052   4.169   4.190  0.6095 -0.2568  0.1973
  148SOL    HW1  676   5.016   4.108   4.126 -0.2900 -0.8052  1.1954
  148SOL    HW2  677   5.143   4.140   4.202  1.2921  0.7947 -1.9204
  149SOL     OW  678   2.109   0.769   1.399  0.7743 -0.5557 -0.0504
  149SOL    HW1  679   2.027   0.817   1.392  1.1743  0.2515  0.5378
  149SOL    HW2  680   2.085   0.677   1.392 -0.0443 -0.2830 -1.0087
  150SOL     OW  681   0.058   2.630   2.875  0.0898 -0.5929  0.0716
  150SOL    HW1  682   0.018   2.582   2.802 -0.2510 -1.6099  0.9017
  150SOL    HW2  683   0.005   2.709   2.882 -0.0506 -0.6136 -0.6065
  151SOL     OW  684   4.279   0.891   3.359  0.4721  0.2088 -0.0946
  151SOL    HW1  685   4.257   0.983   3.373 -0.9967 -0.4180  2.1710
  151SOL    HW2  686   4.195   0.848   3.343  0.7862 -1.1218  1.5201
  152SOL     OW  687   2.115   0.620   1.781 -0.2779  0.4117 -0.7995
  152SOL    HW1  688   2.208   0.601   1.780 -0.1737  0.0023  3.1854
  152SOL    HW2  689   2.098   0.660   1.866 -4.1471 -2.4352  0.0841
  153SOL     OW  690   0.204   4.195   1.032  0.3131 -0.6789  0.0340
  153SOL    HW1  691   0.271   4.150   0.980 -1.0420 -2.5263 -0.2403
  153SOL    HW2  692   0.125   4.142   1.019 -0.8063  0.5175  1.6200
  154SOL     OW  693   0.860   3.074   1.295 -0.1812 -0.1851 -0.2527
  154SOL    HW1  694   0.772   3.106   1.275 -0.5500 -0.9626  0.0936
  154SOL    HW2  695   0.918   3.125   1.238 -0.4875  2.6874  1.7642
  155SOL     OW  696   1.512   2.237   0.205  0.8985  0.0196  0.2139
  155SOL    HW1  697   1.430   2.218   0.159  0.6521  1.3094  0.0924
  155SOL    HW2  698   1.501   2.195   0.291 -0.2196  0.8284  0.4843
  156SOL     OW  699   3.420   1.676   0.955 -0.1534  0.2636  0.4139
  156SOL    HW1  700   3.490   1.660   0.891 -1.1483 -1.4597 -0.3032
  156SOL    HW2  701   3.444   1.623   1.030  0.8379  2.0273  1.4206
  157SOL     OW  702   0.400   3.122   3.080  0.4425  0.0133  0.4820
  157SOL    HW1  703   0.366   3.036   3.101  1.7945 -0.8634 -0.7491
  157SOL    HW2  704   0.421   3.161   3.165 -0.1981 -0.8572  1.0479
  158SOL     OW  705   4.046   0.786   4.021  0.2939  0.0543 -0.7744
  158SOL    HW1  706   4.016   0.840   4.095 -0.7331 -0.5310 -0.7381
  158SOL    HW2  707   3.965   0.754   3.981  0.8297  0.5952 -2.3500
  159SOL     OW  708   1.154   0.023   2.343 -0.0919  0.2012 -0.3215
  159SOL    HW1  709   1.167   4.584   2.270  2.8342  1.8019 -1.3034
  159SOL    HW2  710   1.228   0.008   2.401 -1.5788  0.0089  1.6544
  160SOL     OW  711   1.476   0.167   1.022 -0.7040  0.1023 -0.3039
  160SOL    HW1  712   1.544   0.191   1.086 -0.4805 -1.3248  0.0221
  160SOL    HW2  713   1.398   0.214   1.053 -0.7716 -1.0382  1.4390
  161SOL     OW  714   2.733   1.950   4.142  0.3154  0.1548  0.5323
  161SOL    HW1  715   2.695   1.865   4.118 -1.8788  0.9175  1.0420
  161SOL    HW2  716   2.701   2.010   4.074 -0.1096  1.0036  1.4651
  162SOL     OW  717   1.712   0.573   1.725 -0.4307 -0.1325 -0.5450
  162SOL    HW1  718   1.708   0.548   1.817 -0.9859  0.4885 -0.3947
  162SOL    HW2  719   1.805   0.569   1.703 -0.1584  0.7966  0.3529
  163SOL     OW  720   2.162   0.374   2.021  0.0992 -0.4157 -0.1943
  163SOL    HW1  721   2.174   0.468   2.027  1.5997 -0.6566  1.6183
  163SOL    HW2  722   2.162   0.344   2.112 -0.7630 -2.1351 -0.7054
  164SOL     OW  723   0.954   0.543   0.406 -0.0148  0.5394  0.4055
  164SOL    HW1  724   0.962   0.530   0.312 -2.4241 -1.8392  0.4175
  164SOL    HW2  725   0.941   0.637   0.417  0.0972  0.8282 -1.6333
  165SOL     OW  726   2.476   1.076   3.690  0.3903  0.4067  0.6144
  165SOL    HW1  727   2.561   1.095   3.731  0.1881  0.5812  0.9521
  165SOL    HW2  728   2.411   1.112   3.750  0.0694  0.1835  0.4057
  166SOL     OW  729   3.911   2.814   1.007  0.5415 -0.4979  0.2024
  166SOL    HW1  730   3.828   2.862   1.001  0.7639 -0.2230 -0.7574
  166SOL    HW2  731   3.978   2.882   1.014  0.8770 -0.6347 -1.3756
  167SOL     OW  732   0.975   3.773   3.335  0.2921  0.2526  0.4145
  167SOL    HW1  733   0.888   3.747   3.367 -0.6938  1.4058 -1.1414
  167SOL    HW2  734   1.018   3.690   3.313 -1.1877 -0.3042 -0.6004
  168SOL     OW  735   2.951   1.199   0.911  0.1411  0.6794 -0.3902
  168SOL    HW1  736   2.897   1.131   0.951  0.8499 -0.0716 -0.6860
  168SOL    HW2  737   3.032   1.198   0.962  0.5441  0.6186 -1.0324
  169SOL     OW  738   0.693   1.460   4.285  0.0869 -0.7259 -0.1333
  169SOL    HW1  739   0.629   1.437   4.352  0.4783 -2.0264 -0.1781
  169SOL    HW2  740   0.776   1.467   4.332 -0.1806  2.0318  0.1185
  170SOL     OW  741   2.288   3.871   3.907 -0.0614  0.0768  0.7594
  170SOL    HW1  742   2.193   3.868   3.905 -0.0513 -0.6904  0.8714
  170SOL    HW2  743   2.311   3.946   3.853 -0.6912 -0.6874 -0.6373
  171SOL     OW  744   0.388   4.225   3.757  0.5228  0.3869 -0.3376
  171SOL    HW1  745   0.313   4.174   3.727 -0.6329  1.0531  1.2715
  171SOL    HW2  746   0.370   4.315   3.727  0.8731  0.4798 -0.2762
  172SOL     OW  747   3.261   2.127   0.489 -0.6404 -0.1680  0.0717
  172SOL    HW1  748   3.314   2.206   0.500  0.2800 -0.7624  0.0004
  172SOL    HW2  749   3.324   2.058   0.468 -1.3553 -1.0608  0.7533
  173SOL     OW  750   1.818   4.619   0.735  0.2267 -0.0427 -0.8830
  173SOL    HW1  751   1.758   4.552   0.700  0.2278  0.0677 -1.0951
  173SOL    HW2  752   1.782   0.017   0.822  0.2236 -0.3153 -0.8189
  174SOL     OW  753   1.926   0.871   0.729 -0.0980 -0.3544 -0.5910
  174SOL    HW1  754   1.964   0.807   0.790 -0.8803 -1.0502 -0.8210
  174SOL    HW2  755   1.835   0.880   0.757  0.0227  0.7228 -0.5186
  175SOL     OW  756   3.419   2.682   0.117  0.1484  0.2025 -0.2628
  175SOL    HW1  757   3.462   2.596   0.114 -2.4666 -1.2326 -0.0388
  175SOL    HW2  758   3.439   2.715   0.204  0.5184 -0.5622 -0.0444
  176SOL     OW  759   2.487   0.218   0.426 -0.2421 -0.8115 -0.5549
  176SOL    HW1  760   2.473   0.166   0.347  1.1962  0.5430 -1.7678
  176SOL    HW2  761   2.551   0.167   0.477 -0.7188 -1.4060 -0.5455
  177SOL     OW  762   0.927   3.774   1.097 -0.3061  0.1383 -0.0013
  177SOL    HW1  763   1.007   3.818   1.069  0.3231 -1.3268 -0.6288
  177SOL    HW2  764   0.856   3.820   1.052  0.1896  1.2703  0.3392
  178SOL     OW  765   0.301   1.327   1.349 -0.4474  0.0671 -0.5806
  178SOL    HW1  766   0.394   1.345   1.331  0.7337 -2.4794  2.0860
  178SOL    HW2  767   0.281   1.382   1.424  0.1218 -1.9457  1.1492
  179SOL     OW  768   1.499   3.946   1.692 -0.1990  0.5194  0.3665
  179SOL    HW1  769   1.413   3.985   1.712  0.2156  1.5479  0.1908
  179SOL    HW2  770   1.483   3.893   1.614 -0.4939  1.4209 -0.2028
  180SOL     OW  771   4.267   3.015   3.232 -0.2129  0.2664  0.2457
  180SOL    HW1  772   4.206   3.017   3.306 -0.5390 -0.2597  0.0019
  180SOL    HW2  773   4.272   2.922   3.208 -0.7527  0.5201 -0.9038
  181SOL     OW  774   3.016   0.492   1.643  0.9543  0.3118 -0.4849
  181SOL    HW1  775   3.066   0.428   1.694  0.5646 -0.2234 -0.7583
  181SOL    HW2  776   2.997   0.447   1.560  2.1713  1.4009 -1.3946
  182SOL     OW  777   1.257   3.395   0.470  0.3037  0.4605  0.0715
  182SOL    HW1  778   1.274   3.311   0.512  1.1417 -0.5078 -2.0488
  182SOL    HW2  779   1.170   3.420   0.501  0.4381 -0.6735  1.5110
  183SOL     OW  780   0.621   0.702   2.797 -0.5629  0.0245  0.1208
  183SOL    HW1  781   0.538   0.734   2.832  0.2400  2.1441  0.2357
  183SOL    HW2  782   0.686   0.729   2.862  0.4254  0.0812 -0.8672
  184SOL     OW  783   4.928   2.997   0.511 -0.0220 -0.1447  0.4633
  184SOL    HW1  784   4.992   2.960   0.450 -0.0312 -1.2794  1.1167
  184SOL    HW2  785   4.981   3.038   0.579  0.0354 -1.2095  1.0805
  185SOL     OW  786   3.527   2.756   0.346  0.0287 -0.1570 -0.1423
  185SOL    HW1  787   3.512   2.784   0.436 -2.6418  1.2117 -0.9177
  185SOL    HW2  788   3.622   2.751   0.338  0.4720  2.6961  1.8889
  186SOL     OW  789   1.064   3.674   3.988  0.0190 -0.1145 -0.3367
  186SOL    HW1  790   1.154   3.683   3.956 -0.8024  0.2485 -2.6901
  186SOL    HW2  791   1.026   3.604   3.935 -0.8144 -1.0112  1.3587
  187SOL     OW  792   4.441   1.822   1.243  0.0615 -0.0060 -0.0629
  187SOL    HW1  793   4.492   1.766   1.183  1.4742  0.6569  0.4625
  187SOL    HW2  794   4.358   1.837   1.198  0.6719 -0.4078 -1.3646
  188SOL     OW  795   0.891   2.805   1.238 -0.5308 -0.1695  0.9922
  188SOL    HW1  796   0.905   2.888   1.282 -1.3353  0.6240 -0.2020
  188SOL    HW2  797   0.814   2.819   1.183 -1.2592 -1.9975  1.4748
  189SOL     OW  798   1.632   2.717   1.871 -0.2508 -0.0100  0.0610
  189SOL    HW1  799   1.638   2.812   1.876 -1.3891  0.1420 -1.0427
  189SOL    HW2  800   1.718   2.689   1.840 -0.2139  0.7401 -0.5265
  190SOL     OW  801   1.353   2.549   1.631 -0.8809  0.5051  0.4001
  190SOL    HW1  802   1.417   2.591   1.573  0.6871 -1.9877  0.1566
  190SOL    HW2  803   1.405   2.519   1.706 -2.0158 -0.3705  0.8655
  191SOL     OW  804   0.129   4.477   2.759 -0.1805  0.6334  0.2047
  191SOL    HW1  805   0.085   4.496   2.676  1.1050  0.3864 -0.5596
  191SOL    HW2  806   0.067   4.422   2.807 -0.9380  0.7640 -0.5902
  192SOL     OW  807   1.563   4.134   1.382 -0.1538  0.2035 -0.1410
  192SOL    HW1  808   1.497   4.071   1.354  1.2450 -0.6521 -1.6326
  192SOL    HW2  809   1.635   4.123   1.321  0.1719  3.2822 -0.4914
  193SOL     OW  810   1.033   2.062   1.610 -0.1613  0.1122  0.0059
  193SOL    HW1  811   1.097   2.003   1.650 -0.5573  0.0413  0.5507
  193SOL    HW2  812   1.086   2.129   1.566  0.2876 -0.6228 -0.5782
  194SOL     OW  813   3.517   2.674   1.595 -0.2707  0.8683 -0.4624
  194SOL    HW1  814   3.499   2.595   1.646 -1.8676  2.1976  1.1855
  194SOL    HW2  815   3.611   2.671   1.579 -0.2803 -1.2863 -0.3536
  195SOL     OW  816   0.008   2.904   1.383 -0.2866  0.1802  0.2965
  195SOL    HW1  817   0.008   2.835   1.317  2.5088  1.0492 -0.7600
  195SOL    HW2  818   0.068   2.873   1.450 -1.3666  0.2896  1.3309
  196SOL     OW  819   5.089   0.212   4.541  0.1686  0.2231 -0.0471
  196SOL    HW1  820   5.107   0.139   4.601 -2.3302 -2.8781 -2.7260
  196SOL    HW2  821   5.163   0.210   4.480 -0.5022 -0.9828 -0.8553
  197SOL     OW  822   1.339   1.701   0.085 -0.0871 -0.1206  0.2357
  197SOL    HW1  823   1.396   1.633   0.049  0.2948  0.8384 -1.0358
  197SOL    HW2  824   1.264   1.702   0.026 -1.0575 -0.8025  1.4180
  198SOL     OW  825   2.381   0.790   3.757 -0.0109 -0.3120 -0.1435
  198SOL    HW1  826   2.338   0.705   3.772  0.6996 -0.8278 -0.9413
  198SOL    HW2  827   2.406   0.788   3.665 -0.6794  1.1055 -0.3897
  199SOL     OW  828   4.290   1.454   4.622 -0.2795  0.1739 -0.0208
  199SOL    HW1  829   4.335   1.421   0.078 -0.3832 -1.0929 -0.4792
  199SOL    HW2  830   4.197   1.443   0.020 -0.3278  0.5992 -0.0080
  200SOL     OW  831   3.329   4.062   1.196  0.0026 -0.5925  0.8729
  200SOL    HW1  832   3.254   4.043   1.252 -0.8977 -1.3249 -0.5054
  200SOL    HW2  833   3.401   4.012   1.233 -0.2867 -0.2086  1.9783
  201SOL     OW  834   2.800   2.382   4.459  0.0451 -0.1922  0.0899
  201SOL    HW1  835   2.812   2.477   4.466 -0.3428 -0.1535  0.2557
  201SOL    HW2  836   2.820   2.349   4.546  0.3960 -0.2884 -0.0261
  202SOL     OW  837   5.254   1.936   1.478 -0.2088  0.6053  0.4074
  202SOL    HW1  838   5.283   1.883   1.403  0.7091  1.7624 -0.0820
  202SOL    HW2  839   5.327   1.996   1.495 -1.1880  1.6714  0.9889
  203SOL     OW  840   4.589   3.212   3.314 -0.4826 -0.2055 -0.1416
  203SOL    HW1  841   4.659   3.276   3.302 -1.0409  0.5164  0.2860
  203SOL    HW2  842   4.510   3.257   3.282 -0.8320 -0.7943 -0.1251
  204SOL     OW  843   0.942   3.993   3.005 -0.0467  0.0407 -0.1851
  204SOL    HW1  844   0.870   4.010   2.944 -0.4911 -0.3404  0.2254
  204SOL    HW2  845   0.979   4.080   3.022  0.8741  0.0295 -1.9292
  205SOL     OW  846   4.013   1.281   3.403 -0.2712 -0.2744 -0.1798
  205SOL    HW1  847   4.057   1.227   3.337  3.5984  0.8525  1.2096
  205SOL    HW2  848   4.071   1.356   3.415 -2.6845  1.4347  1.8998
  206SOL     OW  849   5.307   4.540   4.155  0.0495  0.1910  0.3165
  206SOL    HW1  850   5.284   4.548   4.063  1.4968 -0.2978 -0.1076
  206SOL    HW2  851   5.233   4.495   4.195 -0.5018  0.2388 -0.6335
  207SOL     OW  852   2.669   0.209   3.161 -0.3229 -0.0039  0.0326
  207SOL    HW1  853   2.578   0.184   3.147 -0.2766 -0.1966  0.0594
  207SOL    HW2  854   2.676   0.297   3.125 -0.7959  0.4687  1.0628
  208SOL     OW  855   1.763   1.705   2.655  0.2959 -0.3965  0.3178
  208SOL    HW1  856   1.775   1.648   2.731  1.1872 -0.2561  0.2938
  208SOL    HW2  857   1.770   1.647   2.579  0.1342 -0.4237  0.3241
  209SOL     OW  858   1.812   3.266   1.308 -0.8957 -0.3579  0.3146
  209SOL    HW1  859   1.777   3.330   1.371 -0.3472  1.2280 -0.9286
  209SOL    HW2  860   1.735   3.225   1.270 -1.2507 -0.7237  1.3812
  210SOL     OW  861   2.684   1.142   3.441  0.7237  0.8838  0.7807
  210SOL    HW1  862   2.779   1.126   3.436  0.8661  1.9043 -0.1400
  210SOL    HW2  863   2.661   1.175   3.355 -0.6887 -0.3542  0.6453
  211SOL     OW  864   1.687   3.827   2.353  0.6853 -0.2347  0.5894
  211SOL    HW1  865   1.733   3.793   2.276 -0.5772 -0.0192 -0.3032
  211SOL    HW2  866   1.727   3.913   2.368  0.0791  0.2996 -0.6661
  212SOL     OW  867   1.631   1.259   2.772 -0.1946 -0.1367  0.0176
  212SOL    HW1  868   1.709   1.223   2.729 -0.0369  0.0431  0.1530
  212SOL    HW2  869   1.577   1.182   2.792  0.4177 -0.3648  0.8586
  213SOL     OW  870   3.166   1.442   0.313 -0.2716  0.7029  0.2501
  213SOL    HW1  871   3.098   1.399   0.261  0.4033  0.9265 -0.8536
  213SOL    HW2  872   3.122   1.464   0.395 -1.2482 -0.0617 -0.0331
  214SOL     OW  873   1.125   3.666   1.842  0.2932  0.0544  0.2246
  214SOL    HW1  874   1.029   3.664   1.839  0.1240  3.3040  0.0067
  214SOL    HW2  875   1.150   3.712   1.762  2.1787 -1.7738 -0.3289
  215SOL     OW  876   2.697   1.731   3.597 -0.3503  0.0995  0.3296
  215SOL    HW1  877   2.616   1.764   3.557 -0.1941  1.0288  0.7500
  215SOL    HW2  878   2.759   1.724   3.524  0.3964  3.1983  0.5236
  216SOL     OW  879   3.631   1.382   3.702  0.1451  0.0156 -0.3033
  216SOL    HW1  880   3.574   1.445   3.658 -0.9545  0.0113  1.0678
  216SOL    HW2  881   3.685   1.435   3.760 -0.6401 -0.2443  0.7015
  217SOL     OW  882   2.971   1.508   1.125 -0.3576 -0.0462 -0.2591
  217SOL    HW1  883   3.028   1.507   1.202 -0.2184  0.9780 -0.3296
  217SOL    HW2  884   3.028   1.483   1.053  0.1993  1.5600 -0.4260
  218SOL     OW  885   3.671   2.995   0.626 -0.0648 -0.1619 -0.4850
  218SOL    HW1  886   3.666   3.041   0.542  1.1826  0.7584 -0.0871
  218SOL    HW2  887   3.611   3.043   0.683 -0.0034 -0.0360 -0.5248
  219SOL     OW  888   1.354   1.021   1.113  0.4009 -0.0031  0.1540
  219SOL    HW1  889   1.432   1.061   1.151  2.0567 -2.9625  0.1517
  219SOL    HW2  890   1.313   0.974   1.185 -0.1104 -0.3079 -0.3281
  220SOL     OW  891   2.257   1.357   2.168  0.1104 -0.0051 -0.6990
  220SOL    HW1  892   2.273   1.319   2.255  2.0807 -0.4050 -1.1876
  220SOL    HW2  893   2.326   1.422   2.158 -0.0789  0.0076 -1.9974
  221SOL     OW  894   0.390   0.659   3.531 -0.3253  0.1224 -0.2725
  221SOL    HW1  895   0.431   0.687   3.613 -0.8656 -2.6293  1.0496
  221SOL    HW2  896   0.328   0.729   3.511 -0.6548  0.6055  2.0769
  222SOL     OW  897   0.025   0.322   3.935 -0.0034  0.3069  0.1017
  222SOL    HW1  898   0.097   0.380   3.960  0.0408  0.1562  0.3279
  222SOL    HW2  899   5.361   0.302   4.018 -0.0181  0.0186  0.0262
  223SOL     OW  900   4.281   3.705   0.933  0.7148 -0.1991  0.1149
  223SOL    HW1  901   4.224   3.628   0.922 -0.6348  0.7370  0.3211
  223SOL    HW2  902   4.225   3.779   0.913  1.5983  0.8311  1.2877
  224SOL     OW  903   2.268   2.719   0.124  0.1888  0.1011  0.2786
  224SOL    HW1  904   2.234   2.787   0.181  1.4439  0.3275  0.7887
  224SOL    HW2  905   2.361   2.713   0.146  0.4710 -0.5592 -0.9879
  225SOL     OW  906   4.433   3.135   3.013  0.3869 -0.3284  0.0776
  225SOL    HW1  907   4.424   3.214   3.067 -2.5041 -0.8131  0.4625
  225SOL    HW2  908   4.414   3.063   3.072  2.2898 -1.3384 -0.4445
  226SOL     OW  909   1.165   4.191   0.275 -0.4311  0.0342 -0.6451
  226SOL    HW1  910   1.110   4.261   0.311  0.6090  0.6088 -0.1380
  226SOL    HW2  911   1.128   4.174   0.189  0.6154  2.7675 -1.7276
  227SOL     OW  912   3.969   4.259   1.564  0.2997  0.0280 -0.0420
  227SOL    HW1  913   4.010   4.325   1.619 -0.7136 -0.0204  0.8023
  227SOL    HW2  914   3.877   4.285   1.560 -0.2009 -1.5148  0.6146
  228SOL     OW  915   3.639   1.419   0.091  0.1647 -0.7157 -0.0548
  228SOL    HW1  916   3.554   1.434   0.134 -2.1025 -2.5429 -3.4353
  228SOL    HW2  917   3.655   1.499   0.041  0.5810 -0.2995  0.7230
  229SOL     OW  918   1.478   0.193   2.458  0.4101 -0.4160 -0.5676
  229SOL    HW1  919   1.505   0.180   2.367  3.6217 -0.9636  0.3376
  229SOL    HW2  920   1.425   0.116   2.479  2.4146 -2.0344 -1.0910
  230SOL     OW  921   0.381   4.127   2.905  0.2971  0.4012 -0.0708
  230SOL    HW1  922   0.324   4.192   2.945 -1.1899 -0.4008 -0.8155
  230SOL    HW2  923   0.393   4.061   2.973  0.0230  0.3898 -0.0315
  231SOL     OW  924   1.118   1.131   2.625 -0.2662  0.2214  0.6352
  231SOL    HW1  925   1.183   1.163   2.563 -0.4972  1.3866  0.9819
  231SOL    HW2  926   1.044   1.103   2.570  0.0899 -0.1038  0.3116
  232SOL     OW  927   2.443   3.807   4.462 -0.1248 -0.0683  0.1478
  232SOL    HW1  928   2.494   3.793   4.382  1.3605 -0.2382  1.0809
  232SOL    HW2  929   2.417   3.719   4.490 -0.3438 -0.0361  0.0491
  233SOL     OW  930   5.152   4.366   2.008  0.1753 -0.6347 -0.4871
  233SOL    HW1  931   5.088   4.311   1.963  0.9112 -1.8032 -0.1441
  233SOL    HW2  932   5.229   4.366   1.951  0.2904 -0.2053 -0.3383
  234SOL     OW  933   1.179   2.370   3.233 -0.3450  0.2623 -0.4417
  234SOL    HW1  934   1.184   2.462   3.259  1.3240  0.9984 -3.0777
  234SOL    HW2  935   1.086   2.348   3.244 -0.7895  2.2426  0.2022
  235SOL     OW  936   4.077   1.960   1.678 -0.0878 -0.2772  0.3009
  235SOL    HW1  937   4.153   1.922   1.721 -0.5235 -1.9040 -0.3107
  235SOL    HW2  938   4.069   1.912   1.596 -1.2014  0.5428 -0.0900
  236SOL     OW  939   2.074   0.904   3.254  0.4301  0.0303  0.2405
  236SOL    HW1  940   2.006   0.938   3.313 -1.7416 -0.3856 -1.8693
  236SOL    HW2  941   2.086   0.974   3.190  1.6848 -0.0880  0.3407
  237SOL     OW  942   3.763   0.119   3.602 -0.1638  0.1150 -0.4928
  237SOL    HW1  943   3.833   0.061   3.630 -2.2316 -1.6921  1.3330
  237SOL    HW2  944   3.804   0.206   3.598  1.8227 -0.5666  2.0995
  238SOL     OW  945   3.312   3.421   3.974  0.5902 -0.4962 -0.4498
  238SOL    HW1  946   3.370   3.402   3.900  1.7190  2.1779 -0.3456
  238SOL    HW2  947   3.225   3.424   3.936  0.9141 -1.1040 -1.2748
  239SOL     OW  948   1.292   3.200   1.402 -0.0177 -0.8129  0.0509
  239SOL    HW1  949   1.197   3.213   1.406 -0.0271 -1.1690  1.5219
  239SOL    HW2  950   1.307   3.118   1.448  0.9663 -1.0682 -0.6868
  240SOL     OW  951   0.501   1.767   0.906 -0.1507  0.4179  0.0010
  240SOL    HW1  952   0.549   1.845   0.877  1.7523 -0.9638 -0.7523
  240SOL    HW2  953   0.434   1.753   0.839  0.9631  0.1427 -1.0938
  241SOL     OW  954   3.054   0.246   4.349 -0.3487  0.1672 -0.7955
  241SOL    HW1  955   3.132   0.288   4.386  0.9610 -2.1645 -0.7018
  241SOL    HW2  956   2.981   0.289   4.393  0.9404  1.3512  0.3009
  242SOL     OW  957   1.365   3.658   3.959  0.2325 -0.6116  0.0346
  242SOL    HW1  958   1.379   3.641   3.866  1.1357  0.8682 -0.1257
  242SOL    HW2  959   1.444   3.624   4.002  1.5455  1.8725 -0.1781
  243SOL     OW  960   2.635   3.958   3.754 -0.1029  0.5104 -0.5286
  243SOL    HW1  961   2.704   3.994   3.810  0.1759  1.1480 -1.2607
  243SOL    HW2  962   2.679   3.938   3.672 -1.1232  2.9017 -1.7720
  244SOL     OW  963   4.179   4.259   4.559 -0.2335 -0.3217  0.1705
  244SOL    HW1  964   4.209   4.186   4.614  1.9679  0.9042  0.7603
  244SOL    HW2  965   4.217   4.241   4.473 -0.6590 -0.4327  0.0028
  245SOL     OW  966   4.179   0.947   3.779 -0.5192 -0.3025 -0.4205
  245SOL    HW1  967   4.232   0.867   3.782  1.4554  0.9612 -0.0156
  245SOL    HW2  968   4.159   0.960   3.687  1.6144  0.2451 -0.8469
  246SOL     OW  969   4.978   4.232   1.848  0.1094  0.1923 -0.6793
  246SOL    HW1  970   4.956   4.193   1.763 -0.4523 -2.2684  0.5002
  246SOL    HW2  971   4.893   4.255   1.886  0.2050 -0.5100 -0.0204
  247SOL     OW  972   5.306   4.310   3.611 -0.4366 -0.4126 -0.2130
  247SOL    HW1  973   5.378   4.305   3.547 -0.6972 -1.0581 -0.4651
  247SOL    HW2  974   5.227   4.301   3.558 -0.7796  1.3916 -0.0775
  248SOL     OW  975   1.222   1.922   0.258  0.1218 -0.3931 -0.1770
  248SOL    HW1  976   1.266   2.003   0.233 -1.7240  0.6470 -0.2626
  248SOL    HW2  977   1.262   1.854   0.203 -1.0744  1.1527 -3.2284
  249SOL     OW  978   0.874   1.045   2.549  0.0834 -0.2387  0.4053
  249SOL    HW1  979   0.854   0.986   2.622 -1.6582  0.0347  0.1701
  249SOL    HW2  980   0.835   1.003   2.473 -2.0648  1.6406  0.3822
  250SOL     OW  981   1.460   4.072   2.574 -0.2607  0.2810  0.4561
  250SOL    HW1  982   1.391   4.013   2.543  0.8308 -0.8571  0.0575
  250SOL    HW2  983   1.524   4.013   2.615  0.8983  1.1768  0.0034
  251SOL     OW  984   1.156   2.271   4.185  0.3541 -0.1686 -0.0192
  251SOL    HW1  985   1.185   2.269   4.276  2.4914  0.7216 -0.6415
  251SOL    HW2  986   1.216   2.213   4.139  0.3741  0.7064 -1.1374
  252SOL     OW  987   4.595   1.258   3.476  0.1634 -0.2927  0.7535
  252SOL    HW1  988   4.548   1.258   3.559 -0.6484  1.9484  0.3684
  252SOL    HW2  989   4.601   1.166   3.452 -1.8570 -0.8258  2.0353
  253SOL     OW  990   4.588   1.031   1.155  0.1917 -0.0137  0.1275
  253SOL    HW1  991   4.570   0.964   1.089  1.9767  0.1989 -0.6125
  253SOL    HW2  992   4.567   1.114   1.112 -0.4128  0.0236  0.4782
  254SOL     OW  993   0.444   0.202   3.935  0.4943  0.4034 -0.4349
  254SOL    HW1  994   0.538   0.216   3.944  0.7035 -0.0532 -1.7736
  254SOL    HW2  995   0.425   0.131   3.997  1.3692 -0.7462 -1.4556
  255SOL     OW  996   1.065   4.270   0.016 -0.2499 -0.4283 -0.1375
  255SOL    HW1  997   0.996   4.205   0.027 -0.6241  0.2384  1.7564
  255SOL    HW2  998   1.102   4.251   4.552 -1.6918 -1.8411 -0.4918
  256SOL     OW  999   1.347   3.001   3.253  0.1218 -0.6069  0.0123
  256SOL    HW1 1000   1.352   3.075   3.312 -0.0793 -0.7126  0.1631
  256SOL    HW2 1001   1.438   2.972   3.243  0.0592 -1.2389  1.1022
  257SOL     OW 1002   1.352   2.596   0.936 -0.2868  0.0513 -0.0535
  257SOL    HW1 1003   1.334   2.579   1.028 -3.3868  0.5309 -0.4656
  257SOL    HW2 1004   1.362   2.692   0.931  2.0171 -0.1255  0.0210
  258SOL     OW 1005   3.263   0.530   3.505 -0.0835  0.5280 -0.3348
  258SOL    HW1 1006   3.356   0.550   3.507 -0.1357  0.7244  0.4272
  258SOL    HW2 1007   3.230   0.579   3.429  0.4401  0.4010 -0.6521
  259SOL     OW 1008   0.063   1.289   3.816  0.4095 -1.1300 -0.4772
  259SOL    HW1 1009   0.019   1.374   3.810  1.2720 -0.5890  0.4070
  259SOL    HW2 1010   0.026   1.237   3.745  0.9200  0.4675 -1.9750
  260SOL     OW 1011   1.427   1.740   3.146 -0.2413 -0.0951 -0.0452
  260SOL    HW1 1012   1.368   1.795   3.198  1.3639  0.2079  1.5780
  260SOL    HW2 1013   1.489   1.706   3.210  0.2993 -1.8179 -1.4222
  261SOL     OW 1014   1.816   1.579   2.421 -0.4088  0.6861  0.3067
  261SOL    HW1 1015   1.803   1.642   2.349  1.4238  1.0922  0.2845
  261SOL    HW2 1016   1.804   1.493   2.379 -1.0000  0.9591 -0.1037
  262SOL     OW 1017   4.442   1.361   3.144  0.6785  0.2702 -0.7592
  262SOL    HW1 1018   4.409   1.451   3.142 -1.3404 -0.3376  0.9552
  262SOL    HW2 1019   4.535   1.370   3.162  0.3585  2.0109  0.2652
  263SOL     OW 1020   0.416   2.917   2.570  0.6448  0.3182  0.2045
  263SOL    HW1 1021   0.454   2.863   2.639  1.2178  0.5496  0.0762
  263SOL    HW2 1022   0.479   2.988   2.558  0.1630  0.7163 -0.0064
  264SOL     OW 1023   4.637   0.176   0.217  0.2752 -0.1115  0.2515
  264SOL    HW1 1024   4.557   0.207   0.174  0.7717  0.6711 -0.1485
  264SOL    HW2 1025   4.700   0.247   0.204  0.9531 -0.5892  0.8108
  265SOL     OW 1026   0.233   0.797   3.347  0.2357  0.0895 -0.2099
  265SOL    HW1 1027   0.213   0.880   3.390  1.5656 -0.1292  0.8969
  265SOL    HW2 1028   0.147   0.759   3.327 -0.3919  1.5965 -0.5015
  266SOL     OW 1029   0.048   2.149   3.638 -0.3760 -0.2825  0.5225
  266SOL    HW1 1030   5.372   2.193   3.574 -0.2998  0.3529  0.8895
  266SOL    HW2 1031   5.367   2.114   3.703 -0.2863  2.1200  2.0088
  267SOL     OW 1032   2.721   1.205   3.772  0.3243 -0.4091  0.3548
  267SOL    HW1 1033   2.717   1.260   3.851  2.2621 -1.5230  1.3000
  267SOL    HW2 1034   2.775   1.254   3.711 -1.6619  0.7293 -0.5946
  268SOL     OW 1035   0.392   0.643   1.951 -0.3999  0.3848  0.4713
  268SOL    HW1 1036   0.473   0.645   2.002 -0.4500  0.4075  0.5531
  268SOL    HW2 1037   0.336   0.582   1.998 -0.5920  0.7075  0.6719
  269SOL     OW 1038   2.416   1.295   4.186  0.0834 -0.3042 -0.2521
  269SOL    HW1 1039   2.373   1.320   4.105  1.7825  0.0547 -1.0791
  269SOL    HW2 1040   2.388   1.362   4.249 -0.6580 -0.1646 -0.7073
  270SOL     OW 1041   0.052   2.116   2.077 -0.0945  0.3985  0.7658
  270SOL    HW1 1042   0.076   2.159   1.994 -0.8429 -0.1281  0.2601
  270SOL    HW2 1043   0.133   2.073   2.105  0.9405  2.7790  1.7444
  271SOL     OW 1044   5.287   2.524   2.224  0.1956 -0.2223 -0.3451
  271SOL    HW1 1045   5.321   2.435   2.231  0.1007 -0.2113  0.3962
  271SOL    HW2 1046   5.238   2.536   2.305 -0.3839  0.2598 -0.7614
  272SOL     OW 1047   1.606   2.481   0.127 -0.4840  0.6677  0.4573
  272SOL    HW1 1048   1.701   2.468   0.126 -0.2390  2.3077  0.3581
  272SOL    HW2 1049   1.570   2.392   0.132  1.0495  0.0305  0.7234
  273SOL     OW 1050   4.386   3.103   2.156  0.3588 -0.0742 -0.4705
  273SOL    HW1 1051   4.400   3.194   2.182 -0.3370 -0.3190  0.8359
  273SOL    HW2 1052   4.407   3.052   2.234  1.4379 -1.1042 -1.4102
  274SOL     OW 1053   4.906   3.744   3.088  0.0004  0.3334  0.5014
  274SOL    HW1 1054   4.869   3.739   3.176  0.5436 -1.1204  0.6736
  274SOL    HW2 1055   4.999   3.765   3.102 -0.1580  1.2657  0.2080
  275SOL     OW 1056   0.608   2.411   1.061  0.1308 -0.4611  0.0064
  275SOL    HW1 1057   0.684   2.402   1.119  0.1577  0.9899  0.2294
  275SOL    HW2 1058   0.634   2.476   0.996 -0.1700 -1.5296 -1.2215
  276SOL     OW 1059   1.633   4.553   4.458 -0.4293 -0.1255  0.8063
  276SOL    HW1 1060   1.716   4.515   4.486 -0.5573 -0.1303  1.1808
  276SOL    HW2 1061   1.646   0.025   4.469 -0.1138 -0.0509 -0.1160
  277SOL     OW 1062   2.103   4.234   0.384 -0.3995  0.1812  0.1287
  277SOL    HW1 1063   2.070   4.252   0.473  0.3189 -0.3550  0.5115
  277SOL    HW2 1064   2.044   4.167   0.350  0.2625 -0.7904  0.8197
  278SOL     OW 1065   2.167   1.466   1.718  0.1345 -0.1236  0.2348
  278SOL    HW1 1066   2.151   1.389   1.663 -3.3897 -0.7140  1.7963
  278SOL    HW2 1067   2.191   1.535   1.657 -1.1572 -1.3702 -1.7893
  279SOL     OW 1068   0.597   1.027   3.682 -0.2523  0.6350 -0.0106
  279SOL    HW1 1069   0.550   1.047   3.763  0.1443  0.5718  0.2355
  279SOL    HW2 1070   0.531   1.036   3.613 -0.7585 -0.0171  0.3867
  280SOL     OW 1071   4.366   1.589   3.718 -0.3452  0.4416  0.4281
  280SOL    HW1 1072   4.345   1.683   3.721 -0.2941  0.4766 -0.2180
  280SOL    HW2 1073   4.327   1.553   3.798 -1.6913  0.7452 -0.0789
  281SOL     OW 1074   1.231   3.807   0.790 -0.5647 -0.1385 -0.0881
  281SOL    HW1 1075   1.189   3.730   0.753 -0.9340 -1.0411  2.0719
  281SOL    HW2 1076   1.169   3.838   0.857  0.1872  1.2315  0.0055
  282SOL     OW 1077   2.614   4.112   4.220  0.4786  0.0031  0.2853
  282SOL    HW1 1078   2.586   4.176   4.155  2.1657  0.3371 -0.1720
  282SOL    HW2 1079   2.585   4.028   4.185  0.4190  0.2896 -0.3632
  283SOL     OW 1080   4.652   2.872   2.864 -0.1550  0.5281  0.4364
  283SOL    HW1 1081   4.708   2.888   2.940 -0.4013 -2.7118  1.4622
  283SOL    HW2 1082   4.593   2.801   2.891 -2.6208  1.5766 -1.6784
  284SOL     OW 1083   4.224   1.084   2.739  0.6032  0.1342  0.1419
  284SOL    HW1 1084   4.253   1.130   2.818 -0.3118  0.1348  0.4946
  284SOL    HW2 1085   4.288   1.108   2.672  1.3807  0.1556  0.8719
  285SOL     OW 1086   0.721   0.688   2.547 -0.2492 -0.3063  0.3181
  285SOL    HW1 1087   0.658   0.697   2.618 -0.3508  0.9800  0.0953
  285SOL    HW2 1088   0.727   0.594   2.530 -0.9700 -0.5422  1.3526
  286SOL     OW 1089   1.746   0.373   0.851 -0.1803 -0.2869  0.1479
  286SOL    HW1 1090   1.655   0.343   0.843  0.6138 -2.6729 -0.8266
  286SOL    HW2 1091   1.778   0.377   0.761  1.0377 -0.7465  0.5355
  287SOL     OW 1092   0.166   3.889   1.157 -0.4801  0.0206  0.2496
  287SOL    HW1 1093   0.089   3.937   1.127  0.6457  0.8427 -1.4440
  287SOL    HW2 1094   0.154   3.883   1.252 -0.9238  3.2244  0.5089
  288SOL     OW 1095   1.552   0.985   2.527 -0.5980  0.1098  0.3732
  288SOL    HW1 1096   1.633   0.955   2.485 -1.3397 -0.0864 -0.9981
  288SOL    HW2 1097   1.519   0.908   2.573 -0.1718  0.0994  0.6658
  289SOL     OW 1098   2.903   1.981   0.630  0.5094  0.2165  0.3513
  289SOL    HW1 1099   2.948   1.910   0.675  1.6725  0.5293 -0.2621
  289SOL    HW2 1100   2.948   2.060   0.660 -0.7550  0.7087  1.0085
  290SOL     OW 1101   2.120   1.938   2.994 -0.3343 -0.5234 -0.1317
  290SOL    HW1 1102   2.096   2.029   3.015 -2.0424 -1.2200  1.2456
  290SOL    HW2 1103   2.204   1.925   3.037  0.2986  0.6114 -0.9837
  291SOL     OW 1104   2.124   0.595   3.616 -0.5620  0.3166  0.3150
  291SOL    HW1 1105   2.199   0.555   3.572  0.7531  2.9654 -0.0711
  291SOL    HW2 1106   2.052   0.587   3.553 -0.0175 -0.3643 -0.2314
  292SOL     OW 1107   2.615   1.132   1.481  0.1201  0.5980  0.0772
  292SOL    HW1 1108   2.707   1.107   1.486  0.3914  0.9636 -1.9933
  292SOL    HW2 1109   2.616   1.228   1.477 -0.2427  0.5688 -1.1399
  293SOL     OW 1110   2.352   0.061   2.874 -0.2675  0.1712 -0.1333
  293SOL    HW1 1111   2.438   0.020   2.864 -0.6921 -0.8172  0.0713
  293SOL    HW2 1112   2.291   4.617   2.842 -1.0289  0.4027  0.7955
  294SOL     OW 1113   2.474   0.330   3.934  0.6726 -0.3496  0.7477
  294SOL    HW1 1114   2.507   0.309   3.847  2.8903 -1.1981  1.7218
  294SOL    HW2 1115   2.391   0.375   3.918  0.0032 -2.2591 -1.7209
  295SOL     OW 1116   1.283   0.505   4.200  0.7193  0.6429  0.3969
  295SOL    HW1 1117   1.302   0.411   4.204 -0.5578  0.3443  0.0930
  295SOL    HW2 1118   1.249   0.526   4.287 -0.7321  0.3890 -0.0815
  296SOL     OW 1119   4.077   4.231   3.640  0.4592 -0.3081  0.5794
  296SOL    HW1 1120   4.163   4.211   3.604 -0.0168  0.0766 -0.8004
  296SOL    HW2 1121   4.043   4.145   3.667  0.1898 -0.8739 -1.3732
  297SOL     OW 1122   3.955   3.145   3.881  0.3130  0.5098 -0.3986
  297SOL    HW1 1123   3.999   3.221   3.842 -0.2596  0.6987 -0.6888
  297SOL    HW2 1124   3.881   3.183   3.930  1.4326  0.3600  1.5198
  298SOL     OW 1125   2.352   2.151   2.378 -0.2085  0.0196  0.0877
  298SOL    HW1 1126   2.391   2.069   2.409 -2.8842 -1.2139  0.5177
  298SOL    HW2 1127   2.380   2.158   2.287  0.6366 -1.0086  0.2461
  299SOL     OW 1128   3.658   2.431   1.142  0.2509 -0.3327  0.3272
  299SOL    HW1 1129   3.608   2.457   1.219 -0.4064 -2.7521  0.8164
  299SOL    HW2 1130   3.744   2.471   1.153  0.0068 -0.2091  2.0771
  300SOL     OW 1131   1.355   1.158   2.477 -0.0162  0.2321 -0.3674
  300SOL    HW1 1132   1.401   1.239   2.454 -2.5701  2.0876  0.4334
  300SOL    HW2 1133   1.423   1.099   2.507  1.8612  2.7659  0.7817
  301SOL     OW 1134   0.466   2.363   4.264  0.6990 -0.0163  0.1604
  301SOL    HW1 1135   0.465   2.287   4.206 -0.3244  0.1728 -0.0990
  301SOL    HW2 1136   0.404   2.341   4.334  0.3165  0.6042  0.0266
  302SOL     OW 1137   5.042   0.415   0.087 -0.3310 -0.1994 -0.3019
  302SOL    HW1 1138   4.962   0.422   0.140  0.5336  1.6976  0.8392
  302SOL    HW2 1139   5.025   0.341   0.029 -3.4416  0.8865 -0.9740
  303SOL     OW 1140   2.590   1.165   1.212  0.3241 -0.3332  0.3840
  303SOL    HW1 1141   2.652   1.119   1.155 -2.3362 -1.5735 -1.7375
  303SOL    HW2 1142   2.601   1.123   1.298  1.7238 -1.1717 -0.1620
  304SOL     OW 1143   1.488   1.375   3.992 -0.4745  0.4562 -0.5875
  304SOL    HW1 1144   1.425   1.319   3.947 -1.3431  1.1533 -0.2726
  304SOL    HW2 1145   1.468   1.364   4.085 -0.1620  0.7136 -0.4888
  305SOL     OW 1146   2.209   3.429   0.617  0.1942 -0.2621  0.2932
  305SOL    HW1 1147   2.125   3.392   0.591  0.3489 -0.6646  0.3556
  305SOL    HW2 1148   2.240   3.475   0.539  0.2084 -0.6463  0.0678
  306SOL     OW 1149   5.254   1.807   4.474  0.0178  0.0818 -0.0385
  306SOL    HW1 1150   5.240   1.877   4.410 -0.1461  2.0140  2.0022
  306SOL    HW2 1151   5.189   1.823   4.542  1.1359 -1.0112  1.3487
  307SOL     OW 1152   2.107   0.814   4.419 -0.2025  0.0179 -0.2294
  307SOL    HW1 1153   2.044   0.757   4.465 -1.1722 -0.1086 -1.6573
  307SOL    HW2 1154   2.186   0.761   4.414 -0.9825 -1.1192 -1.2270
  308SOL     OW 1155   1.916   2.297   2.861  0.1600  0.5580  0.1249
  308SOL    HW1 1156   1.846   2.268   2.919  0.8580  0.2188  0.8177
  308SOL    HW2 1157   1.968   2.358   2.914  1.7232 -0.9473  0.4393
  309SOL     OW 1158   2.537   3.193   4.457  0.0860  0.2011  0.0203
  309SOL    HW1 1159   2.590   3.131   4.407 -1.0666 -0.9362  0.1574
  309SOL    HW2 1160   2.482   3.236   4.391 -0.5927 -0.4475  0.1469
  310SOL     OW 1161   5.137   0.355   2.852  0.5326 -0.3910 -0.3579
  310SOL    HW1 1162   5.144   0.274   2.903  0.9091 -0.6442 -0.8041
  310SOL    HW2 1163   5.224   0.394   2.857 -0.2479  1.3029  1.9591
  311SOL     OW 1164   1.303   2.519   2.789 -0.1757  1.1377  0.0033
  311SOL    HW1 1165   1.229   2.463   2.812  0.3140  0.1243 -0.8304
  311SOL    HW2 1166   1.289   2.540   2.696  0.2429  1.4781  0.0136
  312SOL     OW 1167   0.167   1.392   4.474 -0.0249 -0.3061  0.1143
  312SOL    HW1 1168   0.089   1.373   4.526  0.3048 -2.0286  0.0304
  312SOL    HW2 1169   0.238   1.351   4.522  0.7219  0.5263 -0.2499
  313SOL     OW 1170   1.582   0.180   2.868  0.3269  0.2656  0.0254
  313SOL    HW1 1171   1.595   0.274   2.852 -0.8214  0.0938 -2.2999
  313SOL    HW2 1172   1.565   0.143   2.782  1.1389 -2.1930  0.8273
  314SOL     OW 1173   0.443   4.357   4.472  0.4672  0.5259 -1.0183
  314SOL    HW1 1174   0.380   4.406   4.525  0.7890  0.2085 -0.3361
  314SOL    HW2 1175   0.452   4.409   4.392  0.5461  1.4060 -0.4513
  315SOL     OW 1176   0.950   1.700   3.005  0.3904  0.7166 -0.4386
  315SOL    HW1 1177   0.987   1.706   2.917  0.4220 -0.5634 -0.5329
  315SOL    HW2 1178   1.022   1.667   3.059  0.2513  1.0915 -0.0225
  316SOL     OW 1179   3.172   4.112   1.691  0.2947  0.4685  0.6449
  316SOL    HW1 1180   3.134   4.045   1.748 -0.0877 -0.5483 -0.7451
  316SOL    HW2 1181   3.132   4.194   1.721 -2.5590 -0.4584 -0.2887
  317SOL     OW 1182   5.325   1.627   3.188  0.4767 -0.5300 -0.1950
  317SOL    HW1 1183   5.236   1.594   3.175 -0.5338  1.4533  1.1190
  317SOL    HW2 1184   5.361   1.572   3.258 -0.3622 -0.2714  0.4601
  318SOL     OW 1185   2.728   0.705   2.798 -0.1368 -0.0736 -0.7574
  318SOL    HW1 1186   2.673   0.643   2.751 -0.4726  0.6964 -1.3834
  318SOL    HW2 1187   2.815   0.664   2.799 -0.5982 -1.0828 -0.1501
  319SOL     OW 1188   3.234   2.218   2.185 -0.1427  0.3916 -0.1242
  319SOL    HW1 1189   3.265   2.151   2.246 -0.6660 -0.8071 -1.1275
  319SOL    HW2 1190   3.146   2.188   2.160  0.2166  0.6476 -1.7494
  320SOL     OW 1191   3.548   3.303   1.355 -0.1080  0.3668  0.6558
  320SOL    HW1 1192   3.634   3.269   1.329 -0.3413 -0.2819  0.7168
  320SOL    HW2 1193   3.486   3.239   1.321 -0.4964  0.2047  1.6525
  321SOL     OW 1194   0.890   1.672   3.801 -0.4027  0.5672  0.0654
  321SOL    HW1 1195   0.926   1.608   3.739  0.2832 -1.2882  2.2301
  321SOL    HW2 1196   0.939   1.752   3.783  1.1197 -0.4414 -0.5684
  322SOL     OW 1197   4.808   3.499   4.288 -0.1311 -0.8479  0.7746
  322SOL    HW1 1198   4.796   3.578   4.236  0.0221  0.5507  2.7528
  322SOL    HW2 1199   4.736   3.441   4.262 -0.8030  0.3234 -0.0319
  323SOL     OW 1200   1.414   2.916   1.941 -0.3824  0.2175  0.3344
  323SOL    HW1 1201   1.344   2.965   1.984 -0.2923  1.6121 -1.0346
  323SOL    HW2 1202   1.371   2.839   1.905 -0.8361  0.1003  1.0948
  324SOL     OW 1203   1.349   2.948   0.883  0.0120 -0.0581  0.2108
  324SOL    HW1 1204   1.344   3.043   0.871  1.5783 -0.1349 -1.3684
  324SOL    HW2 1205   1.424   2.936   0.942  0.4176 -0.3392 -0.3523
  325SOL     OW 1206   3.161   0.827   0.861 -0.0022 -0.4402  0.0301
  325SOL    HW1 1207   3.184   0.918   0.841  0.3687 -0.3382  0.8586
  325SOL    HW2 1208   3.229   0.775   0.818 -0.3732 -0.3533 -0.6831
  326SOL     OW 1209   0.446   3.168   3.341 -0.2487 -0.2118 -0.0118
  326SOL    HW1 1210   0.422   3.089   3.390  1.4543 -1.9747 -1.7971
  326SOL    HW2 1211   0.488   3.224   3.405  1.9602 -2.4540  0.6652
  327SOL     OW 1212   1.469   3.191   4.244 -0.0130  0.2427 -0.1352
  327SOL    HW1 1213   1.413   3.114   4.243  0.5115 -0.1845  1.1964
  327SOL    HW2 1214   1.415   3.261   4.208 -0.1954 -0.9149 -2.2499
  328SOL     OW 1215   1.132   1.345   1.941  0.0424  0.8897 -0.0054
  328SOL    HW1 1216   1.141   1.250   1.951 -1.1376  0.8559  0.9960
  328SOL    HW2 1217   1.048   1.357   1.896  0.4753  1.4547 -0.6885
  329SOL     OW 1218   0.120   0.015   0.303 -0.5585  0.4277  0.4875
  329SOL    HW1 1219   0.053   0.083   0.307 -0.4801  0.4392  2.0330
  329SOL    HW2 1220   0.072   4.558   0.277 -1.1747  0.4660  1.4400
  330SOL     OW 1221   0.254   0.751   2.256 -0.7257 -0.0069  0.1916
  330SOL    HW1 1222   0.192   0.707   2.314 -0.8336  0.0572  0.1230
  330SOL    HW2 1223   0.241   0.710   2.171 -1.1914  0.5251  0.0081
  331SOL     OW 1224   0.708   4.338   3.057  0.1629 -0.2152  0.2724
  331SOL    HW1 1225   0.688   4.245   3.070 -1.8888  0.0771 -0.3799
  331SOL    HW2 1226   0.769   4.339   2.984  0.0740 -1.0433  0.1753
  332SOL     OW 1227   5.318   0.107   3.498  0.3077 -0.1031 -0.0256
  332SOL    HW1 1228   5.237   0.061   3.521  1.1070 -1.8267 -0.4996
  332SOL    HW2 1229   5.375   0.095   3.573  0.8390 -0.6855 -0.5098
  333SOL     OW 1230   2.573   3.276   2.618 -0.1551 -0.0360  0.3907
  333SOL    HW1 1231   2.547   3.299   2.529  0.6135  0.2846  0.2322
  333SOL    HW2 1232   2.664   3.248   2.609  0.7115  2.1818  1.3696
  334SOL     OW 1233   0.085   2.416   0.937  0.3102  0.0733  0.0638
  334SOL    HW1 1234   0.176   2.402   0.962  0.2723 -0.5392 -0.1162
  334SOL    HW2 1235   0.059   2.335   0.893 -0.1998  0.3954 -0.2453
  335SOL     OW 1236   0.924   4.347   2.857 -0.6781  0.1489 -0.2412
  335SOL    HW1 1237   1.019   4.344   2.869 -0.2627 -3.7149 -2.7577
  335SOL    HW2 1238   0.912   4.378   2.767 -1.5954 -1.4693 -0.7133
  336SOL     OW 1239   4.512   2.514   4.177  0.7332  0.2150  0.2305
  336SOL    HW1 1240   4.551   2.588   4.224  1.5853 -1.1611  1.7940
  336SOL    HW2 1241   4.452   2.474   4.239  0.6048 -0.6604 -0.4283
  337SOL     OW 1242   0.992   0.293   3.969 -0.6578  0.2133 -0.0848
  337SOL    HW1 1243   1.020   0.322   3.882 -0.9573  1.1734  0.1209
  337SOL    HW2 1244   1.032   0.207   3.980  0.9954  0.9145 -0.3843
  338SOL     OW 1245   4.375   1.077   0.357 -0.3973 -1.0352  0.5688
  338SOL    HW1 1246   4.447   1.103   0.415  1.1714 -0.8920 -1.3154
  338SOL    HW2 1247   4.366   1.151   0.296 -0.6952 -1.9196 -0.4964
  339SOL     OW 1248   4.914   4.151   1.224 -0.1221 -0.5964  0.3779
  339SOL    HW1 1249   4.871   4.237   1.227 -1.0405 -0.9540 -1.3170
  339SOL    HW2 1250   4.989   4.164   1.166  0.1445 -0.7829  0.6784
  340SOL     OW 1251   0.741   1.214   3.424 -0.1327  0.0962 -0.1759
  340SOL    HW1 1252   0.706   1.269   3.495  0.8452  0.2947  0.1752
  340SOL    HW2 1253   0.784   1.141   3.470 -4.0258 -2.7691 -0.6211
  341SOL     OW 1254   4.743   0.935   2.498  0.0713 -0.2353  0.6159
  341SOL    HW1 1255   4.685   0.886   2.439  1.1265  0.7661 -1.3487
  341SOL    HW2 1256   4.709   0.916   2.585 -1.9582 -1.2935 -0.3251
  342SOL     OW 1257   2.686   2.856   1.433  1.0787  0.2086  0.4701
  342SOL    HW1 1258   2.703   2.926   1.496 -2.1332  2.0252 -0.4866
  342SOL    HW2 1259   2.610   2.809   1.469  1.3237 -0.9067 -0.4127
  343SOL     OW 1260   4.956   3.471   1.859 -0.2138  0.7443  0.1252
  343SOL    HW1 1261   4.957   3.538   1.928  1.0985 -0.0235  0.8982
  343SOL    HW2 1262   4.981   3.519   1.779  0.4945  1.2361  0.6227
  344SOL     OW 1263   0.430   2.072   0.772  0.8872  0.6965 -0.2978
  344SOL    HW1 1264   0.398   2.065   0.682  0.0910 -2.1676  0.1141
  344SOL    HW2 1265   0.524   2.058   0.766  0.9453  1.2593 -0.7477
  345SOL     OW 1266   0.716   3.710   3.371 -0.5275 -0.4646  0.7186
  345SOL    HW1 1267   0.672   3.751   3.296  0.2833 -0.8136  0.0351
  345SOL    HW2 1268   0.676   3.752   3.447 -1.0792  0.1982  0.0887
  346SOL     OW 1269   2.112   1.242   1.596 -0.2882  0.0809  0.8302
  346SOL    HW1 1270   2.072   1.178   1.655  0.1857  1.7522  3.1488
  346SOL    HW2 1271   2.195   1.203   1.570 -0.7984 -0.9723  0.7148
  347SOL     OW 1272   4.720   3.026   2.299 -1.2750 -0.3393 -0.2452
  347SOL    HW1 1273   4.680   2.995   2.218 -4.4656  1.1287  0.5980
  347SOL    HW2 1274   4.736   3.119   2.284  3.0670 -0.9770 -0.8598
  348SOL     OW 1275   0.386   3.786   1.507 -0.7017  0.0415 -0.5915
  348SOL    HW1 1276   0.394   3.838   1.427  0.1903 -0.3941 -0.7982
  348SOL    HW2 1277   0.451   3.822   1.566  0.2885 -1.1531 -0.9245
  349SOL     OW 1278   4.141   0.211   0.567 -0.1260 -0.1544 -0.0346
  349SOL    HW1 1279   4.121   0.258   0.486  0.0484  1.2012  0.6913
  349SOL    HW2 1280   4.151   0.119   0.540  1.0934  0.4321 -1.7491
  350SOL     OW 1281   3.013   3.359   1.088 -0.6412  0.2218  0.8392
  350SOL    HW1 1282   3.070   3.297   1.041 -1.4996 -1.4518  1.9186
  350SOL    HW2 1283   2.926   3.343   1.053 -0.7215  1.7410  0.2580
  351SOL     OW 1284   1.306   1.507   3.396 -0.4767 -0.0805 -0.5609
  351SOL    HW1 1285   1.227   1.516   3.343 -1.3006  1.9181  0.8762
  351SOL    HW2 1286   1.298   1.421   3.437 -1.8271  0.0158 -0.5828
  352SOL     OW 1287   0.004   3.990   2.062  0.2150 -0.0170  0.4902
  352SOL    HW1 1288   5.299   4.014   2.099 -0.6581 -2.2143  0.0788
  352SOL    HW2 1289   0.041   4.073   2.031 -1.2043  1.1705  1.7989
  353SOL     OW 1290   3.706   1.458   3.117  0.1057  0.1207 -0.3983
  353SOL    HW1 1291   3.611   1.452   3.114  0.0068  0.4485  1.0424
  353SOL    HW2 1292   3.730   1.504   3.037 -1.0819  1.2475 -0.1501
  354SOL     OW 1293   0.878   0.948   2.825  0.1676 -0.3077 -0.0675
  354SOL    HW1 1294   0.884   0.858   2.858  0.4209 -0.5325 -0.7072
  354SOL    HW2 1295   0.967   0.982   2.831  0.2749 -0.4475 -0.7679
  355SOL     OW 1296   0.674   0.441   1.937 -0.4368 -0.9794  0.5516
  355SOL    HW1 1297   0.738   0.512   1.942 -2.6661  1.1097  2.8201
  355SOL    HW2 1298   0.701   0.380   2.006 -0.5934 -0.3097  1.2302
  356SOL     OW 1299   1.670   2.073   2.858  0.5711 -0.3242 -0.1279
  356SOL    HW1 1300   1.685   1.983   2.885  0.7971 -1.1821 -2.8635
  356SOL    HW2 1301   1.631   2.067   2.771  0.0461  2.2142 -0.1596
  357SOL     OW 1302   3.593   1.732   3.726  0.7097  0.9221 -0.7225
  357SOL    HW1 1303   3.593   1.803   3.662  0.7790 -1.5734 -3.7450
  357SOL    HW2 1304   3.686   1.711   3.738  0.6206 -0.4861 -2.1783
  358SOL     OW 1305   2.589   2.139   2.780  0.0028 -0.3073  0.0899
  358SOL    HW1 1306   2.604   2.142   2.685  0.9834 -0.6410  0.2176
  358SOL    HW2 1307   2.506   2.183   2.793  0.7242  1.3975 -0.7576
  359SOL     OW 1308   0.703   2.042   4.380 -0.0888  0.3172  0.3461
  359SOL    HW1 1309   0.679   2.044   4.288  0.3441  0.3005  0.2301
  359SOL    HW2 1310   0.735   1.953   4.395 -0.7775  0.1108  0.6781
  360SOL     OW 1311   3.931   0.664   4.316 -0.1663 -0.0240  0.0117
  360SOL    HW1 1312   3.949   0.758   4.311  0.6507 -0.1457  0.6178
  360SOL    HW2 1313   3.935   0.643   4.409 -2.5695 -0.2479  0.1418
  361SOL     OW 1314   0.458   0.719   3.227 -0.0886 -0.4091  0.2022
  361SOL    HW1 1315   0.428   0.704   3.138  1.1130 -1.0819 -0.1145
  361SOL    HW2 1316   0.379   0.740   3.277 -0.5995  1.5819 -1.3244
  362SOL     OW 1317   1.382   0.104   0.125 -0.0526  0.2321 -0.2443
  362SOL    HW1 1318   1.363   0.013   0.144  1.0041  0.4047  2.0291
  362SOL    HW2 1319   1.297   0.143   0.105 -0.3527 -1.4761 -2.5813
  363SOL     OW 1320   1.980   0.683   4.162 -0.8804  0.0087 -0.4294
  363SOL    HW1 1321   1.907   0.629   4.190 -0.8620 -0.2954 -0.9680
  363SOL    HW2 1322   1.993   0.745   4.234 -0.0013 -1.5803  0.8394
  364SOL     OW 1323   0.140   4.323   1.257  0.4536  0.0083  0.2790
  364SOL    HW1 1324   0.178   4.275   1.183  2.2036  2.4257 -0.5222
  364SOL    HW2 1325   0.188   4.290   1.334  0.4825 -0.6549 -0.0153
  365SOL     OW 1326   0.666   3.753   0.036  0.0322 -0.1367  0.1659
  365SOL    HW1 1327   0.581   3.781   0.000  0.2305  1.6508  0.9667
  365SOL    HW2 1328   0.668   3.659   0.023 -1.3346  0.0070 -1.4570
  366SOL     OW 1329   2.480   2.743   0.456 -0.4006  0.2478 -0.0429
  366SOL    HW1 1330   2.491   2.762   0.363  1.3209  0.0049  0.0880
  366SOL    HW2 1331   2.386   2.727   0.466 -0.4790 -0.7430 -1.9267
  367SOL     OW 1332   4.065   2.402   1.932  0.5141 -0.0062 -0.4609
  367SOL    HW1 1333   4.073   2.420   2.026  0.7203 -1.6849 -0.1251
  367SOL    HW2 1334   4.019   2.318   1.928 -0.1730  0.4128 -1.9011
  368SOL     OW 1335   0.781   3.898   1.975  0.0085 -0.0948  0.6069
  368SOL    HW1 1336   0.798   3.807   1.953  2.1566  0.4801 -0.2844
  368SOL    HW2 1337   0.700   3.919   1.928  0.7566 -0.8876 -1.1110
  369SOL     OW 1338   2.575   3.470   4.140  0.0525  0.2770 -0.3386
  369SOL    HW1 1339   2.596   3.442   4.051 -0.5859  1.0159 -0.7304
  369SOL    HW2 1340   2.537   3.393   4.182  2.1062 -0.6761 -0.0676
  370SOL     OW 1341   2.011   1.746   1.220  0.2095  0.2200  0.2641
  370SOL    HW1 1342   2.005   1.804   1.296 -2.7638  0.6755 -0.1953
  370SOL    HW2 1343   2.063   1.795   1.156 -0.6018  1.5767  0.5997
  371SOL     OW 1344   4.396   2.908   1.931 -0.2319  0.2166 -0.6346
  371SOL    HW1 1345   4.465   2.917   1.865  0.4687 -1.7021 -0.2466
  371SOL    HW2 1346   4.342   2.836   1.898 -1.6666  1.2248 -0.5678
  372SOL     OW 1347   2.928   1.148   1.303  0.1598  0.2261 -0.8654
  372SOL    HW1 1348   3.010   1.187   1.274  0.2368 -0.0912 -1.0835
  372SOL    HW2 1349   2.934   1.146   1.398  0.4365  0.1263 -0.8863
  373SOL     OW 1350   3.979   1.820   2.885 -0.2577 -0.6291  0.5060
  373SOL    HW1 1351   3.955   1.789   2.972  1.6132 -2.6588  0.3804
  373SOL    HW2 1352   4.045   1.888   2.901 -0.1483 -0.7750  0.6679
  374SOL     OW 1353   4.344   1.612   3.987  0.4986  0.2684 -0.4818
  374SOL    HW1 1354   4.369   1.576   4.072  0.5689 -0.2718 -0.7257
  374SOL    HW2 1355   4.426   1.644   3.949  0.2859  1.7082  0.1891
  375SOL     OW 1356   0.268   1.453   3.060  0.4670 -0.7020 -0.0036
  375SOL    HW1 1357   0.273   1.364   3.027 -0.1220  0.2201 -2.8846
  375SOL    HW2 1358   0.270   1.508   2.982  0.9087  1.8448  1.6559
  376SOL     OW 1359   4.196   2.030   1.266 -0.7155 -0.2299 -0.0163
  376SOL    HW1 1360   4.264   2.072   1.214 -0.4313  0.8503  1.1777
  376SOL    HW2 1361   4.167   2.098   1.327 -1.1130 -1.3943  1.1486
  377SOL     OW 1362   1.151   3.999   1.890 -0.2779  0.4456 -0.4584
  377SOL    HW1 1363   1.215   3.976   1.823  0.4880  0.2866  0.3011
  377SOL    HW2 1364   1.112   4.081   1.860 -0.4036  0.0508 -1.3994
  378SOL     OW 1365   0.263   4.022   3.202  0.0062 -0.0599 -0.3901
  378SOL    HW1 1366   0.320   3.986   3.134  3.2914  1.5930  1.2338
  378SOL    HW2 1367   0.270   3.960   3.275  0.2243  0.4082 -0.0012
  379SOL     OW 1368   4.198   1.698   1.058 -0.4617 -0.3769 -0.4690
  379SOL    HW1 1369   4.235   1.726   0.974  0.2756 -0.9776 -0.3488
  379SOL    HW2 1370   4.192   1.603   1.052  1.1341 -0.5883  0.7710
  380SOL     OW 1371   3.263   4.078   4.104  0.4065 -0.0051 -0.8486
  380SOL    HW1 1372   3.295   3.992   4.077  0.1141 -0.4735  0.2780
  380SOL    HW2 1373   3.342   4.126   4.129  0.4320 -0.5340  0.1463
  381SOL     OW 1374   2.431   3.859   1.809 -0.1848 -0.5388  0.6905
  381SOL    HW1 1375   2.508   3.802   1.811 -0.5272 -0.9941  1.4914
  381SOL    HW2 1376   2.407   3.863   1.717  2.1433  1.4666  0.0722
  382SOL     OW 1377   2.993   3.287   2.940  0.3279 -0.6015  0.0906
  382SOL    HW1 1378   2.998   3.269   3.034  1.2184 -0.0909  0.1549
  382SOL    HW2 1379   3.061   3.233   2.901 -0.1763 -0.9684 -0.2893
  383SOL     OW 1380   1.138   4.531   0.916 -0.7168 -0.3897 -0.0698
  383SOL    HW1 1381   1.173   4.482   0.990 -0.5216 -1.0282 -0.5704
  383SOL    HW2 1382   1.128   4.465   0.847 -0.5347  0.2600 -0.7307
  384SOL     OW 1383   2.698   0.812   1.698 -0.2933  0.1047  0.0893
  384SOL    HW1 1384   2.706   0.816   1.603 -1.3761 -0.1357 -0.0309
  384SOL    HW2 1385   2.746   0.733   1.722  0.3487  0.3983 -0.2027
  385SOL     OW 1386   1.871   0.061   3.334 -0.2222  0.1069  0.1464
  385SOL    HW1 1387   1.941   0.084   3.395 -0.3130  1.4124 -0.2147
  385SOL    HW2 1388   1.882   4.589   3.319  2.8992  0.6507 -1.6755
  386SOL     OW 1389   5.129   4.499   2.808 -0.1775 -0.3448  0.9159
  386SOL    HW1 1390   5.177   4.416   2.810  0.3152 -0.1355 -0.7605
  386SOL    HW2 1391   5.138   4.530   2.718 -1.8242  0.6779  1.0608
  387SOL     OW 1392   0.355   0.527   1.712 -0.2266  0.0724  0.1595
  387SOL    HW1 1393   0.306   0.448   1.733  1.0249 -0.5674  0.7417
  387SOL    HW2 1394   0.361   0.574   1.795 -0.4716  0.5149 -0.0672
  388SOL     OW 1395   1.687   3.667   0.661 -0.6864  0.1038 -0.3221
  388SOL    HW1 1396   1.761   3.607   0.659 -2.2234 -1.9718  0.4975
  388SOL    HW2 1397   1.657   3.673   0.571  0.2401  0.6868 -0.6012
  389SOL     OW 1398   0.077   0.625   0.117 -0.0660 -0.1379  0.4486
  389SOL    HW1 1399   0.127   0.678   0.055 -0.8402  0.8458  0.6308
  389SOL    HW2 1400   5.371   0.617   0.077  0.0415 -1.2744  0.4317
  390SOL     OW 1401   3.637   0.800   0.788  0.0322 -0.1830 -0.3592
  390SOL    HW1 1402   3.680   0.725   0.748  1.7635 -0.4965  1.9286
  390SOL    HW2 1403   3.694   0.875   0.769 -0.9992  0.3625 -1.4806
  391SOL     OW 1404   0.337   0.861   4.206  0.4827  0.1930 -0.0868
  391SOL    HW1 1405   0.366   0.819   4.287 -2.5829  1.3574  1.8020
  391SOL    HW2 1406   0.336   0.791   4.141  1.4086 -1.1776  1.3190
  392SOL     OW 1407   4.525   2.685   3.014  0.8570  0.5377 -0.5538
  392SOL    HW1 1408   4.444   2.638   3.031  0.7789 -0.6539 -3.5703
  392SOL    HW2 1409   4.520   2.763   3.070 -1.0571 -0.8398  1.3277
  393SOL     OW 1410   1.250   4.030   3.216 -0.1213  0.2199  0.3340
  393SOL    HW1 1411   1.283   4.004   3.130  1.4947  1.3738  0.5685
  393SOL    HW2 1412   1.266   4.124   3.221  1.8309 -0.1234  2.6947
  394SOL     OW 1413   4.841   3.337   2.957 -0.1756  0.1005  0.1919
  394SOL    HW1 1414   4.928   3.374   2.943 -0.3975  0.8211  0.6400
  394SOL    HW2 1415   4.815   3.368   3.044 -0.9025 -0.0569  0.0396
  395SOL     OW 1416   3.601   1.292   0.712  0.2698  0.0948  0.0752
  395SOL    HW1 1417   3.644   1.348   0.648 -0.8310  1.6006  0.5896
  395SOL    HW2 1418   3.589   1.208   0.667 -1.4719  1.4312 -2.1217
  396SOL     OW 1419   4.240   0.719   4.353 -0.4711  0.3461  0.3758
  396SOL    HW1 1420   4.204   0.718   4.442  0.2811  1.2628  0.7084
  396SOL    HW2 1421   4.180   0.775   4.304 -0.6327  0.2154  0.4254
  397SOL     OW 1422   4.906   0.431   3.022 -0.0208  0.0486 -0.0846
  397SOL    HW1 1423   4.876   0.517   2.994 -1.8935 -0.7909 -0.8399
  397SOL    HW2 1424   4.965   0.403   2.952 -0.0887  0.3725 -0.2758
  398SOL     OW 1425   0.412   1.673   4.104 -0.1247 -0.7258 -0.2386
  398SOL    HW1 1426   0.394   1.766   4.088 -1.0349 -0.8259  0.1179
  398SOL    HW2 1427   0.400   1.662   4.198  2.0698 -0.7960  0.0800
  399SOL     OW 1428   3.100   1.730   2.015  0.1986 -0.1755  0.8422
  399SOL    HW1 1429   3.079   1.654   2.069  0.4576  0.0367  1.2429
  399SOL    HW2 1430   3.148   1.694   1.940 -1.0818 -0.5981  0.2012
  400SOL     OW 1431   5.228   1.470   0.844  0.3610  0.2027 -0.2299
  400SOL    HW1 1432   5.239   1.564   0.859  1.2200  0.1861 -0.6514
  400SOL    HW2 1433   5.308   1.432   0.879  0.8911 -0.1654 -1.7668
  401SOL     OW 1434   2.713   4.362   2.848  0.0189  0.7845 -0.3941
  401SOL    HW1 1435   2.695   4.447   2.808  0.8111  0.0352 -2.4765
  401SOL    HW2 1436   2.798   4.335   2.812  0.1365 -0.5771  0.7716
  402SOL     OW 1437   2.840   2.944   1.933  0.7435  0.4883  0.5441
  402SOL    HW1 1438   2.762   2.914   1.978  1.2631  1.6381  2.3214
  402SOL    HW2 1439   2.821   2.931   1.840 -0.9937 -0.5076  0.9995
  403SOL     OW 1440   0.286   1.193   0.802  0.1645 -0.0505 -0.1547
  403SOL    HW1 1441   0.315   1.242   0.725 -2.0845  0.2155 -0.9083
  403SOL    HW2 1442   0.327   1.107   0.792  1.6170  0.6430 -0.4910
  404SOL     OW 1443   3.757   4.401   1.844  0.0217 -0.1393  0.4542
  404SOL    HW1 1444   3.744   4.319   1.892  0.3522  0.3809  1.4767
  404SOL    HW2 1445   3.707   4.391   1.764 -1.4104 -0.6502  1.3723
  405SOL     OW 1446   0.572   2.623   3.800 -0.0779 -0.2139 -0.1099
  405SOL    HW1 1447   0.482   2.607   3.772  0.4217 -2.5511 -0.6393
  405SOL    HW2 1448   0.567   2.626   3.896 -0.9963  2.0315 -0.1811
  406SOL     OW 1449   0.934   0.572   3.972 -0.6144 -0.2425  0.3772
  406SOL    HW1 1450   0.971   0.488   3.999 -0.0795 -0.2958 -0.4957
  406SOL    HW2 1451   0.995   0.606   3.906 -1.4463  0.2779 -0.1465
  407SOL     OW 1452   2.524   0.446   0.280 -0.4277 -0.1217 -0.0419
  407SOL    HW1 1453   2.550   0.368   0.328 -0.3564 -3.0914 -4.3901
  407SOL    HW2 1454   2.430   0.436   0.265 -0.2195 -0.0207 -1.5901
  408SOL     OW 1455   1.539   2.148   0.450 -0.2361 -0.1667 -0.1450
  408SOL    HW1 1456   1.590   2.203   0.509 -0.0914 -0.0379 -0.3873
  408SOL    HW2 1457   1.468   2.113   0.504  0.2984 -0.6170  0.2806
  409SOL     OW 1458   1.618   2.161   1.365  0.3768 -0.2324 -0.1143
  409SOL    HW1 1459   1.682   2.090   1.375  0.4944 -0.4200 -1.8509
  409SOL    HW2 1460   1.565   2.135   1.289 -1.3713  0.2335  0.8946
  410SOL     OW 1461   1.551   0.660   2.659 -0.4420  0.4824  0.2425
  410SOL    HW1 1462   1.543   0.717   2.735 -0.1009  1.5709 -0.5184
  410SOL    HW2 1463   1.545   0.571   2.695 -0.6788  0.9791  1.4791
  411SOL     OW 1464   0.994   0.355   2.509 -0.1492  0.1948 -0.1375
  411SOL    HW1 1465   1.088   0.374   2.517 -0.0754  0.2019 -0.9599
  411SOL    HW2 1466   0.953   0.412   2.574  0.3152  1.1306 -0.6344
  412SOL     OW 1467   2.323   2.026   1.788 -0.5994 -0.0132 -0.1201
  412SOL    HW1 1468   2.304   2.026   1.882 -1.5585 -3.8838 -0.1200
  412SOL    HW2 1469   2.265   2.092   1.751  0.4461  2.2378  2.0249
  413SOL     OW 1470   0.061   2.841   3.325 -0.1519 -0.1909  0.3240
  413SOL    HW1 1471   0.052   2.757   3.281 -1.0457  0.4850 -0.8346
  413SOL    HW2 1472   0.036   2.823   3.416 -2.6000 -0.7440 -0.3825
  414SOL     OW 1473   1.768   1.942   4.188 -0.2088 -0.0256  0.0524
  414SOL    HW1 1474   1.829   2.016   4.192 -0.4644  0.2366 -0.7584
  414SOL    HW2 1475   1.685   1.982   4.162 -0.3970 -0.5715 -0.1888
  415SOL     OW 1476   0.580   2.329   3.255  0.0998 -0.2924 -0.3289
  415SOL    HW1 1477   0.507   2.276   3.287 -0.3473  0.5640  0.1126
  415SOL    HW2 1478   0.592   2.302   3.164 -0.9563 -0.2475 -0.4874
  416SOL     OW 1479   3.450   0.897   0.140  0.9893  0.1392  0.0660
  416SOL    HW1 1480   3.390   0.823   0.125  0.0324  1.1622 -1.3643
  416SOL    HW2 1481   3.529   0.856   0.176  0.4028 -1.5597 -0.4698
  417SOL     OW 1482   2.438   1.201   2.570 -0.2764  0.1358 -0.5564
  417SOL    HW1 1483   2.386   1.122   2.553 -0.0057 -0.3613  0.7787
  417SOL    HW2 1484   2.443   1.206   2.665  1.0241  0.8977 -0.6416
  418SOL     OW 1485   3.955   1.133   3.643  0.2177 -0.3046  0.4344
  418SOL    HW1 1486   4.001   1.176   3.715  0.0280  1.5376 -0.4878
  418SOL    HW2 1487   3.989   1.176   3.564 -1.6345 -0.2706 -0.3874
  419SOL     OW 1488   2.630   0.141   1.025  0.4938  0.4095 -0.2542
  419SOL    HW1 1489   2.721   0.159   1.003  0.6999 -1.0273 -0.6795
  419SOL    HW2 1490   2.622   0.169   1.116  1.6272 -0.2730  0.0818
  420SOL     OW 1491   4.313   4.185   4.346  0.0061  0.5881 -0.2997
  420SOL    HW1 1492   4.335   4.092   4.342 -1.1800  0.3337 -1.9400
  420SOL    HW2 1493   4.396   4.230   4.331  0.6328 -0.1905  0.7476
  421SOL     OW 1494   4.808   1.295   0.906 -0.3465 -0.0129  0.2927
  421SOL    HW1 1495   4.839   1.373   0.952  2.1289 -0.7852  0.0729
  421SOL    HW2 1496   4.857   1.223   0.946  0.2648 -0.9763 -2.0419
  422SOL     OW 1497   0.741   3.553   1.156  0.2965 -0.1629 -0.2804
  422SOL    HW1 1498   0.796   3.627   1.132  0.5137 -0.1200  0.3420
  422SOL    HW2 1499   0.668   3.556   1.093 -1.9137  3.0178  2.1256
  423SOL     OW 1500   5.231   2.509   0.711 -0.3015  0.0859  0.0459
  423SOL    HW1 1501   5.296   2.497   0.781 -1.1084  0.7691  0.9440
  423SOL    HW2 1502   5.282   2.509   0.630  0.5180 -2.0520  0.5052
  424SOL     OW 1503   1.527   0.088   2.213  0.1004 -0.4997 -0.0488
  424SOL    HW1 1504   1.614   0.052   2.193  0.0322 -0.0516 -1.2511
  424SOL    HW2 1505   1.466   0.019   2.185  0.0668 -0.8283  0.8268
  425SOL     OW 1506   0.441   0.614   4.064 -0.8064  0.3189 -0.7437
  425SOL    HW1 1507   0.379   0.558   4.016  1.4128 -1.9666 -1.1980
  425SOL    HW2 1508   0.438   0.581   4.153 -1.1158  1.0500 -0.4745
  426SOL     OW 1509   4.871   3.760   0.443 -0.0578  0.3765  0.3782
  426SOL    HW1 1510   4.880   3.666   0.427 -1.6028  0.3725 -0.6877
  426SOL    HW2 1511   4.779   3.773   0.464  0.2411  1.6009  1.0922
  427SOL     OW 1512   5.089   4.250   3.447 -0.3593  0.3969 -0.7671
  427SOL    HW1 1513   5.057   4.294   3.368 -3.1404  2.8367  1.4583
  427SOL    HW2 1514   5.010   4.216   3.489  1.3791 -4.4007 -0.7983
  428SOL     OW 1515   0.974   4.014   0.162  0.0382  0.2134  0.0412
  428SOL    HW1 1516   1.001   3.977   0.247  0.0826 -1.2546 -0.5854
  428SOL    HW2 1517   0.879   4.007   0.162 -0.0600  1.2624  0.4050
  429SOL     OW 1518   0.450   1.031   3.922 -0.2396 -0.9437  0.0447
  429SOL    HW1 1519   0.485   0.998   4.005 -1.6843 -0.3954  0.9025
  429SOL    HW2 1520   0.358   1.050   3.940 -0.1887  0.7752 -1.2056
  430SOL     OW 1521   4.399   0.335   4.467  0.5288  0.3060  0.0870
  430SOL    HW1 1522   4.440   0.276   4.403 -0.9092 -1.0681  0.3882
  430SOL    HW2 1523   4.311   0.351   4.432 -0.4672 -0.8603  1.9101
  431SOL     OW 1524   5.298   0.236   4.160  0.0681 -0.3437  0.0515
  431SOL    HW1 1525   5.304   0.141   4.158 -1.9699 -0.5110 -0.1704
  431SOL    HW2 1526   5.246   0.256   4.237  3.1946  0.8741  2.0440
  432SOL     OW 1527   4.378   1.373   0.500 -0.5331  0.3357  0.1747
  432SOL    HW1 1528   4.298   1.340   0.540 -0.1686 -0.1492  0.5180
  432SOL    HW2 1529   4.448   1.346   0.560 -0.0855  0.4941 -0.2660
  433SOL     OW 1530   4.235   0.374   0.787  0.0347 -0.2226  0.4339
  433SOL    HW1 1531   4.225   0.334   0.701 -0.0144 -0.7835  0.6946
  433SOL    HW2 1532   4.316   0.424   0.781  1.1715 -1.9319  0.6665
  434SOL     OW 1533   0.655   2.069   4.091 -0.3181 -0.1596  0.6628
  434SOL    HW1 1534   0.656   2.114   4.006 -0.5612 -1.0481  0.1718
  434SOL    HW2 1535   0.744   2.034   4.100  0.4393  1.9218  1.9022
  435SOL     OW 1536   1.073   3.961   4.031  0.4257  0.2974  0.3174
  435SOL    HW1 1537   1.047   3.970   4.122  0.0933 -0.8676  0.3567
  435SOL    HW2 1538   1.056   3.869   4.010  1.7855  0.2032 -0.5171
  436SOL     OW 1539   1.769   0.660   0.062 -0.0119 -0.0789 -0.0936
  436SOL    HW1 1540   1.818   0.650   4.603 -0.2264 -1.1792 -0.0991
  436SOL    HW2 1541   1.777   0.753   0.083  1.1658 -0.0302 -0.6644
  437SOL     OW 1542   1.480   2.509   1.852  0.4158  0.0827  0.0828
  437SOL    HW1 1543   1.538   2.585   1.862 -2.3325  2.2695  0.8768
  437SOL    HW2 1544   1.505   2.450   1.923  2.0417  0.6613  0.0252
  438SOL     OW 1545   5.314   4.345   3.879 -0.3185 -0.4919 -0.1397
  438SOL    HW1 1546   0.018   4.368   3.919 -0.9355  0.5738  0.5873
  438SOL    HW2 1547   5.334   4.336   3.786  0.5954 -0.2224  0.0159
  439SOL     OW 1548   0.624   4.076   3.247 -0.5003  0.2358  0.0948
  439SOL    HW1 1549   0.570   4.093   3.324 -0.3430 -0.5991  0.4003
  439SOL    HW2 1550   0.714   4.090   3.278 -0.4987  1.1759 -0.2925
  440SOL     OW 1551   3.200   0.017   0.510 -0.3991 -0.3971 -0.1498
  440SOL    HW1 1552   3.138   0.089   0.525 -1.1883 -0.9991 -0.4018
  440SOL    HW2 1553   3.175   4.572   0.574  0.1940 -0.5299 -0.0532
  441SOL     OW 1554   0.120   2.910   1.895 -0.6683  0.1278  0.2544
  441SOL    HW1 1555   0.106   2.826   1.938 -0.2481  0.3744  0.8839
  441SOL    HW2 1556   0.129   2.973   1.966 -0.6534  0.6545 -0.2043
  442SOL     OW 1557   0.158   3.883   4.047  0.3593 -0.0538 -0.2542
  442SOL    HW1 1558   0.225   3.897   3.979 -0.7696 -2.3161 -1.9820
  442SOL    HW2 1559   0.084   3.937   4.019  0.9248  1.3455  0.8757
  443SOL     OW 1560   3.660   1.821   0.135 -0.2447  0.0425  0.1601
  443SOL    HW1 1561   3.679   1.757   0.203  0.4909  0.7298  0.6166
  443SOL    HW2 1562   3.564   1.827   0.134 -0.3194 -0.9641  0.1907
  444SOL     OW 1563   1.582   1.579   3.364 -0.0236 -0.1520  0.2418
  444SOL    HW1 1564   1.501   1.542   3.397  0.7673 -0.6608  1.7096
  444SOL    HW2 1565   1.651   1.532   3.411  1.0544  2.1769  1.1760
  445SOL     OW 1566   0.381   2.436   0.621  0.1931  0.6972  0.3740
  445SOL    HW1 1567   0.474   2.457   0.621  0.1273  1.2623 -2.1986
  445SOL    HW2 1568   0.370   2.371   0.551 -0.8136 -2.4596  3.1724
  446SOL     OW 1569   4.751   1.463   4.009 -0.1555  0.1299 -0.0622
  446SOL    HW1 1570   4.842   1.461   4.038  0.2437 -0.1971 -1.2922
  446SOL    HW2 1571   4.726   1.555   4.013  0.1055  0.1758  0.6169
  447SOL     OW 1572   2.431   1.104   2.879 -0.1237 -0.3504  0.3917
  447SOL    HW1 1573   2.400   1.192   2.900  1.5006  0.2828  0.2602
  447SOL    HW2 1574   2.422   1.055   2.961 -2.8448 -0.6748 -0.0033
  448SOL     OW 1575   4.639   0.909   1.435  0.2325 -0.1970  0.8512
  448SOL    HW1 1576   4.592   0.961   1.500  1.6816  0.1273  1.7103
  448SOL    HW2 1577   4.670   0.973   1.371  1.1507 -0.1125  1.3595
  449SOL     OW 1578   4.052   0.852   2.354 -0.0640 -0.0464 -0.0295
  449SOL    HW1 1579   4.122   0.845   2.289 -0.7912  0.8796 -0.9520
  449SOL    HW2 1580   4.017   0.764   2.363 -0.6112 -0.0279 -1.6766
  450SOL     OW 1581   2.004   0.834   0.346 -0.3661 -0.8333  0.3542
  450SOL    HW1 1582   2.096   0.811   0.348 -0.3124 -0.5578  1.8075
  450SOL    HW2 1583   1.959   0.757   0.381 -0.6112 -0.6212  0.5085
  451SOL     OW 1584   0.398   0.531   4.309 -0.0226  0.5505 -0.2257
  451SOL    HW1 1585   0.429   0.441   4.309  0.5204  0.7373 -0.5552
  451SOL    HW2 1586   0.302   0.523   4.312  0.0373 -0.0250  0.3542
  452SOL     OW 1587   1.279   3.695   0.463 -0.0036  0.6203  0.0385
  452SOL    HW1 1588   1.292   3.600   0.469  0.3890  0.7324  1.4351
  452SOL    HW2 1589   1.188   3.708   0.491  0.4313  0.7636  1.4822
  453SOL     OW 1590   3.679   0.941   4.258 -0.3845  0.1158  0.2798
  453SOL    HW1 1591   3.744   0.969   4.193  0.8356 -1.6723  0.6493
  453SOL    HW2 1592   3.595   0.952   4.215  0.2394  1.1748 -0.7276
  454SOL     OW 1593   4.616   3.226   3.656  0.0087  0.6252 -0.0383
  454SOL    HW1 1594   4.599   3.318   3.634 -1.4084  0.5016  0.4144
  454SOL    HW2 1595   4.529   3.188   3.665  0.5804 -0.6126  0.4448
  455SOL     OW 1596   3.338   0.587   3.831 -0.1369  0.1748 -0.3736
  455SOL    HW1 1597   3.278   0.566   3.902  0.4401  1.8183  0.6531
  455SOL    HW2 1598   3.281   0.612   3.758 -0.7164  0.2795  0.1095
  456SOL     OW 1599   0.508   0.277   4.306  0.7540 -0.4784 -0.3649
  456SOL    HW1 1600   0.603   0.263   4.300  0.6120 -1.6374 -0.1073
  456SOL    HW2 1601   0.469   0.193   4.282 -0.2061 -0.0679 -0.2930
  457SOL     OW 1602   0.623   3.312   1.982 -0.1234  0.2503 -0.6531
  457SOL    HW1 1603   0.634   3.221   1.954 -0.7172 -0.6929  1.9482
  457SOL    HW2 1604   0.541   3.340   1.940 -0.2515 -0.5926 -0.9769
  458SOL     OW 1605   2.468   1.851   3.551 -0.2930 -0.4956  0.0352
  458SOL    HW1 1606   2.408   1.855   3.476  0.0732  0.2842 -0.2186
  458SOL    HW2 1607   2.411   1.826   3.624 -0.6769 -1.1489 -0.4620
  459SOL     OW 1608   0.996   0.844   4.373  0.0375  0.0216 -0.0115
  459SOL    HW1 1609   1.024   0.789   4.299 -0.3427 -1.0372  0.6139
  459SOL    HW2 1610   1.002   0.934   4.340  1.9344 -0.2990 -0.6547
  460SOL     OW 1611   4.380   2.081   1.058  0.4736 -0.3406  0.2855
  460SOL    HW1 1612   4.476   2.074   1.054  0.5114 -1.2574  1.9431
  460SOL    HW2 1613   4.353   2.088   0.966  2.0890 -0.5089 -0.2397
  461SOL     OW 1614   0.828   2.719   4.614 -0.7784  0.7932 -0.1421
  461SOL    HW1 1615   0.876   2.742   4.535  0.5785 -0.5338  0.2546
  461SOL    HW2 1616   0.877   2.646   0.029 -2.1836  0.4863  1.1841
  462SOL     OW 1617   4.787   1.596   3.118 -0.3419 -0.3989  0.6718
  462SOL    HW1 1618   4.872   1.617   3.157 -0.2343 -0.7539  0.6348
  462SOL    HW2 1619   4.808   1.543   3.041 -0.5911 -0.4066  0.6079
  463SOL     OW 1620   1.037   0.404   2.184 -0.4417  0.3369  0.1281
  463SOL    HW1 1621   0.950   0.365   2.171 -1.6262  2.7689  0.2007
  463SOL    HW2 1622   1.020   0.498   2.189  2.3535  0.9816 -1.0008
  464SOL     OW 1623   0.392   2.937   1.687  0.0180  0.4519  0.2051
  464SOL    HW1 1624   0.446   2.871   1.731  2.1567  1.5746 -0.5924
  464SOL    HW2 1625   0.320   2.887   1.648  1.6349 -1.4632 -0.5055
  465SOL     OW 1626   0.723   0.255   2.744 -0.4516  0.0667  0.0506
  465SOL    HW1 1627   0.677   0.326   2.788 -0.9389 -0.3327  0.1828
  465SOL    HW2 1628   0.667   0.178   2.755 -0.1551 -0.2369 -0.4965
  466SOL     OW 1629   4.916   0.695   2.926  0.5990 -0.0663 -0.4638
  466SOL    HW1 1630   4.984   0.759   2.904 -0.0269  0.3072 -1.3958
  466SOL    HW2 1631   4.834   0.738   2.900 -0.0865 -0.1623  1.3915
  467SOL     OW 1632   4.694   0.161   1.660 -0.0313  0.3777 -0.3873
  467SOL    HW1 1633   4.778   0.159   1.706 -0.3036  0.0909  0.1085
  467SOL    HW2 1634   4.685   0.252   1.631  0.0405  0.6306  0.3392
  468SOL     OW 1635   1.232   0.126   0.798  0.1305  0.0900 -0.7016
  468SOL    HW1 1636   1.205   0.061   0.863 -1.2850  1.0540 -0.2787
  468SOL    HW2 1637   1.301   0.082   0.748 -0.7715 -1.7443 -0.4455
  469SOL     OW 1638   0.836   0.969   0.715  0.1030 -0.0252  1.0976
  469SOL    HW1 1639   0.925   1.002   0.699  0.6075 -2.1108 -0.9261
  469SOL    HW2 1640   0.849   0.895   0.775 -0.4212  0.3327  1.6637
  470SOL     OW 1641   1.098   1.000   3.732  0.7494  0.0632  0.1927
  470SOL    HW1 1642   1.007   1.025   3.722  1.4649  2.8390 -0.1289
  470SOL    HW2 1643   1.117   0.946   3.655  0.3878  2.8683 -2.0212
  471SOL     OW 1644   1.720   1.230   1.432 -0.4022  0.3519 -0.6228
  471SOL    HW1 1645   1.737   1.323   1.414  0.6585  0.4925  0.9110
  471SOL    HW2 1646   1.737   1.220   1.526  0.8247 -1.6614 -0.9981
  472SOL     OW 1647   1.639   2.619   0.353 -0.3567  0.1603  0.3490
  472SOL    HW1 1648   1.573   2.688   0.360  0.7401  1.7051 -2.7611
  472SOL    HW2 1649   1.617   2.573   0.272  1.4703 -0.2817  0.0560
  473SOL     OW 1650   0.866   1.396   3.260  0.3192 -0.3243 -0.0462
  473SOL    HW1 1651   0.840   1.329   3.323  0.7300  0.0984  0.5828
  473SOL    HW2 1652   0.807   1.383   3.185 -1.2041  0.1042  1.0215
  474SOL     OW 1653   2.570   3.546   4.595 -0.0081 -0.6299 -0.4187
  474SOL    HW1 1654   2.551   3.526   0.065 -1.1837  0.4454 -0.4026
  474SOL    HW2 1655   2.656   3.508   4.580 -0.4863 -2.2751  0.6598
  475SOL     OW 1656   4.307   1.263   3.661 -0.1010 -0.1612 -0.1898
  475SOL    HW1 1657   4.363   1.319   3.716 -1.1497  0.5345  0.2156
  475SOL    HW2 1658   4.221   1.269   3.702 -0.8597  0.1687 -1.7714
  476SOL     OW 1659   1.995   4.044   1.016  0.0764 -0.3501  0.2033
  476SOL    HW1 1660   2.054   3.991   1.071 -0.0052 -0.6690 -0.0132
  476SOL    HW2 1661   1.931   3.981   0.984 -1.0143  0.1750  1.2902
  477SOL     OW 1662   1.910   1.742   0.820  0.1764 -0.9849 -1.1105
  477SOL    HW1 1663   1.843   1.752   0.753  0.3758 -0.6576 -1.2650
  477SOL    HW2 1664   1.862   1.714   0.898 -0.3108  0.3306 -0.9105
  478SOL     OW 1665   0.821   2.810   0.681  0.4955 -0.2246  0.1027
  478SOL    HW1 1666   0.838   2.822   0.587 -0.7840 -1.6036 -0.3481
  478SOL    HW2 1667   0.859   2.724   0.700  1.9123  0.5980  1.1948
  479SOL     OW 1668   3.857   1.499   1.122  0.1524 -0.4146 -0.6304
  479SOL    HW1 1669   3.773   1.527   1.158  1.1109  1.8842 -0.0278
  479SOL    HW2 1670   3.835   1.423   1.069 -1.8490 -1.8487  1.9707
  480SOL     OW 1671   5.341   0.622   3.371  0.1668  0.4075 -0.2010
  480SOL    HW1 1672   5.322   0.583   3.285 -0.1439 -0.9525  0.4666
  480SOL    HW2 1673   5.303   0.562   3.434  1.2992  0.8557  0.9448
  481SOL     OW 1674   0.124   2.077   2.525 -0.5177  0.1431  0.3486
  481SOL    HW1 1675   0.069   2.141   2.571 -2.4670 -0.4249 -1.0437
  481SOL    HW2 1676   0.112   1.996   2.575 -1.0213  0.0120  0.0286
  482SOL     OW 1677   1.981   2.935   1.401  0.1244  0.4346 -0.0326
  482SOL    HW1 1678   2.014   2.864   1.345 -3.5503 -1.4900 -0.0402
  482SOL    HW2 1679   1.994   2.903   1.490 -2.1695 -0.7398 -0.0400
  483SOL     OW 1680   1.482   2.606   3.685 -0.4605 -0.0743 -0.2316
  483SOL    HW1 1681   1.467   2.553   3.764  0.2022  0.5357  0.3135
  483SOL    HW2 1682   1.438   2.557   3.615  0.1364 -1.3534  0.2457
  484SOL     OW 1683   4.026   2.015   4.488  0.8080 -0.0488  0.1837
  484SOL    HW1 1684   4.010   2.057   4.572 -2.6898  0.2406 -0.4721
  484SOL    HW2 1685   3.979   1.931   4.494  0.5317 -0.0433 -1.4094
  485SOL     OW 1686   2.132   1.660   4.463 -0.7343 -0.2200 -0.2080
  485SOL    HW1 1687   2.083   1.582   4.438 -1.2786  0.2754 -0.7162
  485SOL    HW2 1688   2.200   1.628   4.523 -0.0688 -1.2879 -1.4774
  486SOL     OW 1689   2.103   1.897   1.014  0.1027  0.2754  0.4460
  486SOL    HW1 1690   2.058   1.848   0.945 -1.4629  2.1916  0.0126
  486SOL    HW2 1691   2.155   1.963   0.967  0.5828  0.3373  1.0536
  487SOL     OW 1692   0.277   2.021   0.273 -0.3901  0.2617 -0.0450
  487SOL    HW1 1693   0.325   2.069   0.205 -1.2689  1.1435 -0.0731
  487SOL    HW2 1694   0.265   1.933   0.237  1.0442  0.0804 -0.1022
  488SOL     OW 1695   1.190   2.618   3.298 -0.1911 -0.0363  0.8245
  488SOL    HW1 1696   1.193   2.701   3.345 -1.1382  0.7164 -0.3924
  488SOL    HW2 1697   1.210   2.641   3.207  0.6950 -1.3162  0.6643
  489SOL     OW 1698   0.226   1.579   3.888 -0.7043 -0.2722 -0.3591
  489SOL    HW1 1699   0.276   1.599   3.967 -0.6648  0.5968 -0.5998
  489SOL    HW2 1700   0.192   1.490   3.903  0.4230 -0.6494  0.0563
  490SOL     OW 1701   1.031   2.310   3.935  0.2626 -0.2018 -0.1317
  490SOL    HW1 1702   1.048   2.284   4.025  1.0719 -0.5606 -0.3834
  490SOL    HW2 1703   1.100   2.373   3.915  1.2810 -1.5965 -1.1336
  491SOL     OW 1704   3.138   1.763   0.221 -0.2315 -0.1549  0.1720
  491SOL    HW1 1705   3.082   1.838   0.244  0.8442  0.3042  1.4179
  491SOL    HW2 1706   3.102   1.691   0.272 -0.6509 -0.2471 -0.2497
  492SOL     OW 1707   1.237   2.994   0.216 -0.5206 -0.2966  0.3753
  492SOL    HW1 1708   1.237   3.081   0.176 -1.6306  0.2383  1.4908
  492SOL    HW2 1709   1.160   2.950   0.181  1.2846 -1.8106 -2.0759
  493SOL     OW 1710   2.005   3.452   0.443  0.5915 -0.1618  0.5414
  493SOL    HW1 1711   1.950   3.393   0.391  0.5070  0.5246 -0.1698
  493SOL    HW2 1712   2.079   3.472   0.385  0.8966  0.0049  0.9821
  494SOL     OW 1713   1.245   1.885   3.290 -0.7926 -0.0256  0.0538
  494SOL    HW1 1714   1.296   1.885   3.371 -3.0067 -0.8545  1.5336
  494SOL    HW2 1715   1.158   1.855   3.316 -1.4639 -0.7956 -2.7354
  495SOL     OW 1716   4.927   3.511   3.681 -0.3119  0.2295 -0.0518
  495SOL    HW1 1717   4.985   3.462   3.740 -2.7471 -1.3351  1.2082
  495SOL    HW2 1718   4.901   3.588   3.731 -0.4055  0.2026 -0.0573
  496SOL     OW 1719   0.297   2.722   2.925  0.1596  0.1557  0.0501
  496SOL    HW1 1720   0.297   2.781   3.001 -0.6004 -1.8374  1.7018
  496SOL    HW2 1721   0.205   2.697   2.915  0.4265 -0.5286 -0.8010
  497SOL     OW 1722   0.626   4.104   0.690  0.2649  0.0061 -0.3103
  497SOL    HW1 1723   0.677   4.034   0.650 -1.2816 -0.9643 -0.6996
  497SOL    HW2 1724   0.539   4.065   0.705  0.7704  0.0663  4.5076
  498SOL     OW 1725   0.431   4.140   2.167 -0.5085  0.2569 -0.5607
  498SOL    HW1 1726   0.395   4.065   2.119 -1.4686  0.8261 -0.7394
  498SOL    HW2 1727   0.483   4.100   2.237 -0.3676 -0.5740 -1.1266
  499SOL     OW 1728   1.521   3.386   1.951 -0.0497 -0.5725  0.0997
  499SOL    HW1 1729   1.605   3.427   1.973 -0.1000 -0.5662  0.2838
  499SOL    HW2 1730   1.459   3.459   1.948  0.0371 -0.5168 -0.4880
  500SOL     OW 1731   0.157   4.354   3.437 -0.2728 -0.0936  0.2109
  500SOL    HW1 1732   0.250   4.377   3.445  0.4214 -1.8628 -2.0018
  500SOL    HW2 1733   0.122   4.417   3.374 -0.7264  0.8044  1.3130
  501SOL     OW 1734   2.086   4.338   3.501 -0.2923 -0.8701 -0.3712
  501SOL    HW1 1735   2.035   4.278   3.555 -1.0686  0.5866  0.5806
  501SOL    HW2 1736   2.021   4.380   3.444 -0.2014  0.9131  0.7604
  502SOL     OW 1737   2.674   0.687   3.807  0.0593 -0.3606  0.3201
  502SOL    HW1 1738   2.646   0.717   3.894 -0.9461  0.1906 -0.1744
  502SOL    HW2 1739   2.713   0.764   3.767  3.5738 -1.3841  1.4308
  503SOL     OW 1740   3.814   1.115   0.132 -0.5952  1.0728  0.0639
  503SOL    HW1 1741   3.900   1.095   0.096 -0.1982 -0.5689  1.7201
  503SOL    HW2 1742   3.752   1.088   0.065  0.0964 -2.3129  0.6142
  504SOL     OW 1743   0.995   0.938   3.985 -0.2339  0.1930 -0.1645
  504SOL    HW1 1744   1.055   0.991   3.933 -0.0213  1.0366  0.9045
  504SOL    HW2 1745   1.041   0.854   3.996 -0.0622  0.1825 -0.8681
  505SOL     OW 1746   0.747   0.988   4.073 -0.0514 -0.1236  0.9544
  505SOL    HW1 1747   0.725   0.897   4.094  0.2420 -0.2532  0.7058
  505SOL    HW2 1748   0.841   0.987   4.057 -0.0190  0.2552  1.1047
  506SOL     OW 1749   5.099   4.424   4.313 -0.5085  0.1715 -0.3550
  506SOL    HW1 1750   5.080   4.404   4.404 -0.6079  1.3313 -0.1048
  506SOL    HW2 1751   5.099   4.339   4.269  0.0038 -0.4522  0.8022
  507SOL     OW 1752   1.933   3.470   3.905 -0.1568 -0.2708  0.4348
  507SOL    HW1 1753   1.995   3.516   3.961 -0.4821  1.0505 -0.2330
  507SOL    HW2 1754   1.849   3.479   3.949 -0.2372 -0.1177  0.2554
  508SOL     OW 1755   0.471   4.079   1.659  0.0098  0.2547  0.4836
  508SOL    HW1 1756   0.528   4.014   1.701  1.2566  0.1652 -1.2315
  508SOL    HW2 1757   0.383   4.057   1.689  0.5728 -1.2849  1.1306
  509SOL     OW 1758   1.030   2.576   0.107 -0.5730 -0.2540  0.5476
  509SOL    HW1 1759   1.108   2.599   0.058 -0.8406  1.7315  0.9803
  509SOL    HW2 1760   1.051   2.492   0.148  1.1324  0.0204  0.2848
  510SOL     OW 1761   1.896   0.991   4.192 -0.3407 -0.0661  0.1470
  510SOL    HW1 1762   1.916   1.068   4.138 -0.6809  0.2965  0.5255
  510SOL    HW2 1763   1.938   1.009   4.276 -1.1690  0.1206  0.5286
  511SOL     OW 1764   2.011   0.603   4.546  0.2963  0.3939 -0.0161
  511SOL    HW1 1765   2.098   0.604   4.585  1.1459  2.1291 -1.7598
  511SOL    HW2 1766   1.972   0.520   4.574  2.5334 -0.4577  0.7496
  512SOL     OW 1767   1.118   1.320   4.248 -0.2357  0.1342  0.4788
  512SOL    HW1 1768   1.177   1.394   4.260 -0.4733  0.9524 -2.4626
  512SOL    HW2 1769   1.175   1.247   4.225 -0.2139  0.7711 -1.7382
  513SOL     OW 1770   0.920   1.553   0.077 -0.8986 -0.1703  0.3367
  513SOL    HW1 1771   0.831   1.551   0.112 -2.0530  1.3202 -2.1751
  513SOL    HW2 1772   0.946   1.645   0.083 -0.0838 -0.3568 -0.1516
  514SOL     OW 1773   4.513   0.681   4.103  0.2510 -0.3645  1.3910
  514SOL    HW1 1774   4.548   0.611   4.048  1.7918 -0.1806  2.0722
  514SOL    HW2 1775   4.419   0.661   4.111  0.4503 -1.7166  0.6779
  515SOL     OW 1776   4.557   1.777   1.719 -0.3727 -0.0580  0.3796
  515SOL    HW1 1777   4.613   1.772   1.641  1.6834 -2.5068  1.8212
  515SOL    HW2 1778   4.602   1.840   1.776 -0.8389  0.3341  0.3140
  516SOL     OW 1779   0.074   3.667   4.536  0.2053  0.2823  0.0820
  516SOL    HW1 1780   0.078   3.747   4.484 -3.7738  2.4201  2.5322
  516SOL    HW2 1781   0.154   3.669   4.588  2.4419  0.0333 -3.0533
  517SOL     OW 1782   0.677   2.383   0.710 -0.2249  0.2085 -0.8355
  517SOL    HW1 1783   0.755   2.338   0.745  0.5301  0.2706 -2.3632
  517SOL    HW2 1784   0.671   2.463   0.761 -0.6898 -0.8669  0.8982
  518SOL     OW 1785   1.712   0.652   2.354  0.6228  0.2191  0.1875
  518SOL    HW1 1786   1.646   0.589   2.327 -0.4949  1.2016  0.5589
  518SOL    HW2 1787   1.710   0.649   2.450  0.0263  1.3410  0.2193
  519SOL     OW 1788   0.645   3.222   4.035 -0.3061 -0.4946  0.3876
  519SOL    HW1 1789   0.562   3.270   4.047 -0.3385 -0.7307  1.1531
  519SOL    HW2 1790   0.710   3.277   4.079 -0.1882 -0.7012  0.4688
  520SOL     OW 1791   0.003   0.938   0.408  0.0815 -0.3642  0.6439
  520SOL    HW1 1792   5.298   0.969   0.438  0.4699  0.2730  1.0998
  520SOL    HW2 1793   0.015   0.978   0.322  0.4297  0.5032  1.0837
  521SOL     OW 1794   4.412   1.189   1.505  0.5253  0.3235  0.4435
  521SOL    HW1 1795   4.444   1.214   1.418  0.0512  0.4505  0.3043
  521SOL    HW2 1796   4.455   1.251   1.564 -0.2016  1.1251  0.1582
  522SOL     OW 1797   3.726   2.980   1.753  0.1297  0.0893  0.2586
  522SOL    HW1 1798   3.662   2.969   1.682 -0.3886 -0.9873  0.8568
  522SOL    HW2 1799   3.810   2.958   1.714  0.1923  1.6995 -0.5897
  523SOL     OW 1800   2.990   3.363   1.672  0.4075 -0.4014  0.3286
  523SOL    HW1 1801   3.079   3.359   1.636  1.0104 -0.8068  1.7896
  523SOL    HW2 1802   2.998   3.323   1.759 -0.8423  1.1382  1.2004
  524SOL     OW 1803   3.854   4.061   3.734 -0.3687 -0.6453 -0.3134
  524SOL    HW1 1804   3.905   4.058   3.653  1.5122  0.8965  0.7438
  524SOL    HW2 1805   3.764   4.041   3.706  0.1621  0.1067 -2.8062
  525SOL     OW 1806   4.953   3.767   1.654  0.2016 -0.1171 -0.3431
  525SOL    HW1 1807   4.914   3.829   1.593  3.0033  0.6171 -1.5544
  525SOL    HW2 1808   4.879   3.715   1.685 -2.0013  2.4661 -0.7985
  526SOL     OW 1809   3.368   2.376   0.485  0.3777 -0.0852 -0.2276
  526SOL    HW1 1810   3.399   2.424   0.562 -0.1750  0.2696 -0.2236
  526SOL    HW2 1811   3.444   2.376   0.426  0.7609 -0.2417  0.2575
  527SOL     OW 1812   3.783   4.360   4.194  0.3576  0.0312 -0.3669
  527SOL    HW1 1813   3.870   4.326   4.213 -0.1236 -1.4530 -0.7488
  527SOL    HW2 1814   3.787   4.452   4.221  2.3621  0.2886 -1.3937
  528SOL     OW 1815   2.878   3.822   1.202  0.6884  0.3980 -0.2487
  528SOL    HW1 1816   2.926   3.793   1.280 -0.5701  0.1581  0.4519
  528SOL    HW2 1817   2.947   3.846   1.140  1.7380  2.0493  1.4495
  529SOL     OW 1818   5.106   3.423   3.872  0.0080 -0.3897  0.0160
  529SOL    HW1 1819   5.139   3.512   3.871  0.8543 -0.6899  0.1951
  529SOL    HW2 1820   5.111   3.396   3.964 -0.6773 -0.4679  0.0366
  530SOL     OW 1821   3.324   1.088   1.964  0.2845  0.2999  0.6764
  530SOL    HW1 1822   3.397   1.095   1.902  0.3879 -1.9987  0.4670
  530SOL    HW2 1823   3.251   1.131   1.919  1.0100  0.9302  0.0739
  531SOL     OW 1824   1.381   3.917   1.036  0.2809  0.0091 -0.0516
  531SOL    HW1 1825   1.352   3.936   0.947  1.7552  0.7200 -0.4122
  531SOL    HW2 1826   1.469   3.880   1.025  0.6095  0.4182  1.1214
  532SOL     OW 1827   3.254   2.704   2.688  0.2846 -0.5446  0.2712
  532SOL    HW1 1828   3.210   2.692   2.604 -1.4134  0.6661  0.9382
  532SOL    HW2 1829   3.190   2.676   2.753  1.1878 -0.4631  1.2097
  533SOL     OW 1830   0.593   3.134   1.263 -0.0399  0.3624  0.1421
  533SOL    HW1 1831   0.499   3.125   1.280 -0.0246  0.0901  0.0835
  533SOL    HW2 1832   0.598   3.201   1.194 -0.0326  2.4510  2.0460
  534SOL     OW 1833   1.017   1.285   0.355  0.1597  0.5529  0.4148
  534SOL    HW1 1834   1.106   1.311   0.331  0.2612  0.6236  0.8513
  534SOL    HW2 1835   1.008   1.313   0.446 -0.4421  0.8842  0.2574
  535SOL     OW 1836   1.186   0.990   0.142 -0.3537  0.0371 -0.7366
  535SOL    HW1 1837   1.096   1.022   0.154 -0.9597 -1.6981 -0.2681
  535SOL    HW2 1838   1.213   1.027   0.058 -1.1139  1.4384 -0.3944
  536SOL     OW 1839   1.428   3.386   0.247 -0.1457 -0.6566 -0.9083
  536SOL    HW1 1840   1.382   3.420   0.170 -2.1669 -1.9503 -0.3783
  536SOL    HW2 1841   1.366   3.398   0.319  2.1693  1.7108  0.8807
  537SOL     OW 1842   2.974   4.571   2.865 -0.4438 -0.5657  0.4443
  537SOL    HW1 1843   2.935   0.017   2.919  1.7884  1.9623 -0.9044
  537SOL    HW2 1844   3.058   4.552   2.906 -0.9164 -2.3747  0.6515
  538SOL     OW 1845   0.254   3.172   1.694  0.0368 -0.0693  0.3615
  538SOL    HW1 1846   0.308   3.093   1.689  0.2606  0.0822  0.3721
  538SOL    HW2 1847   0.266   3.215   1.609 -0.0171 -0.0010  0.3873
  539SOL     OW 1848   4.936   1.590   2.258  0.0259  0.2524  0.3263
  539SOL    HW1 1849   4.864   1.550   2.209 -0.9568 -0.6092  2.3376
  539SOL    HW2 1850   5.006   1.600   2.194 -1.2407 -0.6095 -1.2819
  540SOL     OW 1851   3.014   2.769   2.062  0.6573 -0.0922 -0.4814
  540SOL    HW1 1852   2.958   2.832   2.017  0.7712  0.0946 -0.3618
  540SOL    HW2 1853   3.086   2.754   2.001 -0.3551 -1.6035 -1.3662
  541SOL     OW 1854   2.733   1.395   2.199 -0.0705 -0.4082  0.2864
  541SOL    HW1 1855   2.703   1.308   2.173  1.2906 -0.2366 -2.1356
  541SOL    HW2 1856   2.662   1.453   2.173 -0.4204 -0.6401  0.6990
  542SOL     OW 1857   1.603   3.518   1.633 -0.1835 -0.6422  0.1797
  542SOL    HW1 1858   1.658   3.512   1.710 -1.3866 -1.4093  1.0251
  542SOL    HW2 1859   1.613   3.432   1.590 -0.3870 -0.6321  0.1110
  543SOL     OW 1860   2.301   3.659   3.616  0.1759 -0.1127  0.1832
  543SOL    HW1 1861   2.364   3.614   3.672 -0.5110 -0.3521  0.7790
  543SOL    HW2 1862   2.311   3.617   3.530  1.9284  0.9210 -0.1835
  544SOL     OW 1863   2.135   2.714   2.385 -0.4136  0.2753  0.5331
  544SOL    HW1 1864   2.066   2.754   2.332  0.0434 -1.0542 -1.1495
  544SOL    HW2 1865   2.099   2.628   2.409  1.2850 -1.2723 -2.0111
  545SOL     OW 1866   3.532   0.869   3.203  0.0118 -0.0833 -0.0756
  545SOL    HW1 1867   3.471   0.849   3.273 -0.7844 -1.6314 -1.1580
  545SOL    HW2 1868   3.512   0.960   3.179 -0.0345  0.2960  1.3254
  546SOL     OW 1869   0.753   1.237   3.917 -0.4643  0.6601 -0.1780
  546SOL    HW1 1870   0.722   1.161   3.965 -0.8540 -0.0871 -1.5761
  546SOL    HW2 1871   0.686   1.303   3.931 -0.3269  0.6345  0.6953
  547SOL     OW 1872   1.805   3.271   2.317 -0.2941 -0.1608 -0.4485
  547SOL    HW1 1873   1.870   3.284   2.248  3.4555 -0.8756  2.5734
  547SOL    HW2 1874   1.789   3.360   2.350  0.2386 -0.0995 -0.3433
  548SOL     OW 1875   2.825   2.993   4.239  0.1730 -0.7793 -0.4346
  548SOL    HW1 1876   2.896   2.929   4.242  1.9715  1.1330  0.1241
  548SOL    HW2 1877   2.761   2.960   4.301  0.4877 -2.6293 -1.0415
  549SOL     OW 1878   4.985   2.318   0.706  0.4359  0.3746  0.2311
  549SOL    HW1 1879   5.061   2.348   0.755  0.1050  1.1885  0.2601
  549SOL    HW2 1880   5.016   2.239   0.661  1.0949  0.3081  0.7736
  550SOL     OW 1881   3.310   0.505   1.944  0.4795 -0.0850  0.2822
  550SOL    HW1 1882   3.380   0.533   2.002  1.9066 -4.6765  1.2336
  550SOL    HW2 1883   3.245   0.466   2.003 -0.0003 -1.1330 -0.8892
  551SOL     OW 1884   5.337   3.286   0.007  0.0078  0.2977 -0.1461
  551SOL    HW1 1885   0.048   3.278   4.603  0.3261  1.4668  0.5328
  551SOL    HW2 1886   5.330   3.375   0.043 -1.2220 -0.0238  0.4533
  552SOL     OW 1887   2.153   2.274   1.957 -0.2251  0.4071 -0.1628
  552SOL    HW1 1888   2.239   2.246   1.988 -0.7447  0.4887  1.3953
  552SOL    HW2 1889   2.138   2.359   1.999 -1.7102 -0.3117  0.8316
  553SOL     OW 1890   1.119   0.020   2.010 -0.3186 -0.0342 -0.3372
  553SOL    HW1 1891   1.056   4.589   1.962  1.6445 -0.3464 -2.7856
  553SOL    HW2 1892   1.104   0.109   1.979 -2.5481  0.7340  2.5817
  554SOL     OW 1893   4.810   1.748   1.896 -0.5124  0.3280 -0.2089
  554SOL    HW1 1894   4.814   1.660   1.933  0.8397  0.6686  0.5394
  554SOL    HW2 1895   4.879   1.796   1.942 -1.6693  1.9794 -0.0971
  555SOL     OW 1896   3.684   3.612   4.449 -0.0773 -0.1352 -0.0082
  555SOL    HW1 1897   3.696   3.680   4.383  0.6128 -1.0823 -0.8769
  555SOL    HW2 1898   3.754   3.627   4.513 -1.2943  1.3540  1.0608
  556SOL     OW 1899   5.216   2.043   1.730  0.1448 -0.3933 -0.5065
  556SOL    HW1 1900   5.189   2.135   1.735  0.6985 -0.2855  1.2625
  556SOL    HW2 1901   5.202   2.019   1.639 -0.5754  1.2735 -0.8781
  557SOL     OW 1902   1.887   2.551   1.822 -0.1324  0.2742  0.1816
  557SOL    HW1 1903   1.866   2.458   1.824 -0.4301  0.3491  1.2830
  557SOL    HW2 1904   1.947   2.561   1.748 -2.7864 -0.1950 -2.2185
  558SOL     OW 1905   4.589   0.964   0.851 -0.5593 -0.3628  0.0363
  558SOL    HW1 1906   4.522   0.898   0.837 -1.2429  0.3443 -0.0792
  558SOL    HW2 1907   4.671   0.920   0.828 -1.2010 -0.5640 -1.9843
  559SOL     OW 1908   4.682   2.186   3.268  0.2274 -0.0580 -0.3696
  559SOL    HW1 1909   4.697   2.276   3.238  2.5819  0.2423  1.3918
  559SOL    HW2 1910   4.618   2.195   3.339 -0.5091  0.0412 -1.0344
  560SOL     OW 1911   2.373   3.350   1.729 -0.3171 -0.1598 -0.0503
  560SOL    HW1 1912   2.436   3.331   1.660 -1.3368  1.4468 -1.4853
  560SOL    HW2 1913   2.294   3.303   1.704 -0.3228 -0.6139  0.7476
  561SOL     OW 1914   4.916   1.488   1.063 -0.0273 -0.0853  0.2147
  561SOL    HW1 1915   4.903   1.572   1.107  0.0301  0.2602 -0.4153
  561SOL    HW2 1916   5.006   1.491   1.031 -0.3457  0.0475 -0.7033
  562SOL     OW 1917   3.883   2.669   1.512  0.1394 -0.7432  0.0503
  562SOL    HW1 1918   3.864   2.599   1.574  1.2183 -1.1428 -0.0349
  562SOL    HW2 1919   3.936   2.627   1.444 -0.1561 -0.0871 -0.6083
  563SOL     OW 1920   1.202   2.843   0.668  0.3802 -0.2110 -0.3837
  563SOL    HW1 1921   1.252   2.866   0.746  1.7108  0.0189 -1.2787
  563SOL    HW2 1922   1.145   2.918   0.654  0.6544  0.0678 -0.0416
  564SOL     OW 1923   0.895   1.327   2.269  0.1028  0.6033 -0.6811
  564SOL    HW1 1924   0.985   1.339   2.238  0.2288  2.4709  0.2943
  564SOL    HW2 1925   0.871   1.240   2.237  1.8393  0.5272 -1.9464
  565SOL     OW 1926   0.890   4.503   1.868 -0.1467  0.0482 -0.1385
  565SOL    HW1 1927   0.837   4.564   1.817 -0.1948  0.3854  0.3051
  565SOL    HW2 1928   0.830   4.468   1.933  0.3913  1.2129  1.0359
  566SOL     OW 1929   3.725   3.772   4.147 -0.4385  0.0719 -0.0893
  566SOL    HW1 1930   3.635   3.750   4.121 -0.5801 -0.3515  0.6970
  566SOL    HW2 1931   3.749   3.847   4.093 -0.8129 -0.5840 -1.1968
  567SOL     OW 1932   1.579   1.931   2.010  0.3186 -0.2260  0.1616
  567SOL    HW1 1933   1.629   1.850   2.000 -1.7166 -1.4687 -0.6731
  567SOL    HW2 1934   1.613   1.970   2.091  1.8189 -1.5598  0.2236
  568SOL     OW 1935   1.938   2.912   1.706 -0.1048  0.3556  0.2409
  568SOL    HW1 1936   1.886   2.894   1.785  0.5328  0.1658  0.6270
  568SOL    HW2 1937   1.922   3.004   1.687  0.1003  0.5254  0.8716
  569SOL     OW 1938   5.032   1.122   2.882  0.2952 -0.2487  0.0685
  569SOL    HW1 1939   5.079   1.041   2.863  0.7771 -0.0637  0.4469
  569SOL    HW2 1940   4.947   1.111   2.840  0.8820 -0.3538 -1.1124
  570SOL     OW 1941   5.179   2.583   2.480  0.2572 -0.3014  0.5493
  570SOL    HW1 1942   5.104   2.631   2.515  1.0909  0.5243  1.2975
  570SOL    HW2 1943   5.248   2.650   2.472  0.7358 -0.9077 -0.6992
  571SOL     OW 1944   0.061   2.256   0.364 -0.2087  0.2287 -0.2517
  571SOL    HW1 1945   0.009   2.231   0.287  0.0396  0.1540 -0.3954
  571SOL    HW2 1946   0.023   2.204   0.435  0.8116 -1.2094 -0.6959
  572SOL     OW 1947   1.527   1.538   0.241  0.0076 -0.0212 -0.0702
  572SOL    HW1 1948   1.546   1.555   0.333  1.1987  3.1703 -0.7903
  572SOL    HW2 1949   1.480   1.616   0.211 -1.6695 -1.6105 -1.8746
  573SOL     OW 1950   0.462   3.348   0.759 -0.1657 -0.2943 -0.4405
  573SOL    HW1 1951   0.420   3.282   0.705 -2.9750  0.1946  0.9498
  573SOL    HW2 1952   0.413   3.429   0.740  1.5983  0.8605 -0.3092
  574SOL     OW 1953   1.339   2.389   0.761  0.2201 -0.2131 -0.1227
  574SOL    HW1 1954   1.318   2.420   0.673  1.1055 -2.2124 -1.0917
  574SOL    HW2 1955   1.321   2.464   0.817  0.1358  1.2897 -2.0541
  575SOL     OW 1956   4.333   2.084   0.786  0.2095 -0.9626 -0.5517
  575SOL    HW1 1957   4.238   2.079   0.793  0.2659 -0.7263  0.6742
  575SOL    HW2 1958   4.350   2.100   0.693 -1.0296  0.7070 -0.5292
  576SOL     OW 1959   2.259   2.719   2.833  0.5495  0.5934 -0.5163
  576SOL    HW1 1960   2.300   2.695   2.750  0.9919 -1.2769  0.1927
  576SOL    HW2 1961   2.306   2.797   2.861  1.8945 -0.0038 -0.9957
  577SOL     OW 1962   2.239   4.267   2.497  0.0775  0.2888 -0.2434
  577SOL    HW1 1963   2.243   4.215   2.417 -1.2345 -2.9119  1.5592
  577SOL    HW2 1964   2.313   4.235   2.549 -1.1608 -0.3779  1.1872
  578SOL     OW 1965   0.472   3.485   3.470 -0.4449  0.0191 -0.2316
  578SOL    HW1 1966   0.459   3.406   3.524 -0.1985  0.4701  0.4951
  578SOL    HW2 1967   0.496   3.553   3.533 -0.2025  0.5659 -0.9138
  579SOL     OW 1968   0.395   3.336   1.182 -0.0032 -0.1682 -0.2318
  579SOL    HW1 1969   0.372   3.429   1.188  1.1814  0.2121 -1.1166
  579SOL    HW2 1970   0.393   3.305   1.272  0.4291  0.9501  0.1855
  580SOL     OW 1971   2.130   1.524   1.285 -0.1839 -0.0085 -0.4488
  580SOL    HW1 1972   2.073   1.595   1.256  0.8065  1.1524  0.3823
  580SOL    HW2 1973   2.179   1.560   1.358 -0.6292 -1.9994  0.9065
  581SOL     OW 1974   2.363   3.953   1.078  0.5149  0.6484 -0.0397
  581SOL    HW1 1975   2.377   3.992   0.992 -1.0565  4.9872  1.3956
  581SOL    HW2 1976   2.277   3.912   1.073  1.0937 -0.5088 -0.8901
  582SOL     OW 1977   1.339   2.986   0.464 -0.2972 -0.4743  0.4958
  582SOL    HW1 1978   1.270   2.936   0.508 -0.9904 -0.1888 -0.2475
  582SOL    HW2 1979   1.299   3.016   0.383  0.3895  0.5628  0.5271
  583SOL     OW 1980   1.547   0.513   2.974  0.0327  0.6560  0.0472
  583SOL    HW1 1981   1.497   0.594   2.979  1.8314  1.8869 -1.0481
  583SOL    HW2 1982   1.481   0.445   2.957 -1.6423  1.6578  2.1113
  584SOL     OW 1983   5.019   0.216   2.199 -0.3746  0.2616  0.2888
  584SOL    HW1 1984   5.089   0.152   2.195 -1.0106 -0.6627  2.2916
  584SOL    HW2 1985   5.041   0.281   2.132  1.3485 -0.9831 -0.4187
  585SOL     OW 1986   1.442   1.493   1.044  0.1930  0.2550  0.6520
  585SOL    HW1 1987   1.381   1.484   1.117  1.5856 -2.6020  1.6032
  585SOL    HW2 1988   1.484   1.408   1.037  2.4064  1.3953 -1.4728
  586SOL     OW 1989   4.158   1.201   0.656  0.4509  0.1576 -0.3843
  586SOL    HW1 1990   4.095   1.248   0.711  1.1558  0.2282  0.3943
  586SOL    HW2 1991   4.212   1.152   0.719 -0.5144 -2.0528 -1.1700
  587SOL     OW 1992   4.708   0.029   0.819  0.3729  0.4822 -0.0995
  587SOL    HW1 1993   4.657   4.570   0.819  0.0551  0.6797 -0.6062
  587SOL    HW2 1994   4.673   0.079   0.746  2.4200 -0.0789 -1.5539
  588SOL     OW 1995   1.517   0.704   3.769  0.6732  0.8735  0.2245
  588SOL    HW1 1996   1.424   0.686   3.762  0.2236  3.1333 -0.4614
  588SOL    HW2 1997   1.553   0.674   3.686  0.1265  2.0595 -0.4709
  589SOL     OW 1998   1.702   3.941   0.432 -0.5762  0.6749 -0.0961
  589SOL    HW1 1999   1.763   3.867   0.436 -0.8521  0.4362 -0.2585
  589SOL    HW2 2000   1.632   3.911   0.374 -0.5303  1.1878 -0.4194
  590SOL     OW 2001   1.989   3.104   0.616 -0.2215 -0.4519 -0.2141
  590SOL    HW1 2002   1.995   3.132   0.708 -0.4061 -0.1204 -0.3038
  590SOL    HW2 2003   1.909   3.052   0.611  0.5111 -1.6402  0.1217
  591SOL     OW 2004   2.561   3.541   2.464 -0.3854  0.2212 -0.3627
  591SOL    HW1 2005   2.493   3.528   2.530 -0.4018 -1.8150 -0.7138
  591SOL    HW2 2006   2.643   3.540   2.514 -0.4359 -0.7041 -0.2708
  592SOL     OW 2007   1.324   1.915   2.773 -0.0435  0.0996 -0.4032
  592SOL    HW1 2008   1.376   1.849   2.818  0.5433  0.7337 -0.1319
  592SOL    HW2 2009   1.349   1.998   2.814 -3.8302  0.1677  2.2374
  593SOL     OW 2010   2.310   2.917   2.501  0.4055 -0.2369  0.1827
  593SOL    HW1 2011   2.239   2.972   2.533 -0.4701 -1.2745  0.0702
  593SOL    HW2 2012   2.269   2.832   2.484  1.6880 -0.8802  0.1934
  594SOL     OW 2013   0.987   1.881   2.249 -0.3190  0.0937 -0.3737
  594SOL    HW1 2014   0.948   1.794   2.244 -1.2865  0.5435 -1.1991
  594SOL    HW2 2015   0.964   1.913   2.336 -0.1812 -0.3790 -0.1636
  595SOL     OW 2016   1.832   3.089   2.747  0.4544  0.4323  1.0181
  595SOL    HW1 2017   1.772   3.160   2.767 -0.0614 -0.1160  1.4295
  595SOL    HW2 2018   1.914   3.114   2.791  0.3916  0.9334  0.8656
  596SOL     OW 2019   1.420   0.618   1.426  0.0897 -0.0315  0.2823
  596SOL    HW1 2020   1.506   0.594   1.460 -0.4933 -1.2340  0.9540
  596SOL    HW2 2021   1.402   0.553   1.359 -0.3447  0.1588  0.2131
  597SOL     OW 2022   4.732   4.271   1.973 -0.5600 -0.4459 -0.3938
  597SOL    HW1 2023   4.658   4.212   1.974  1.1195 -2.6589  0.5013
  597SOL    HW2 2024   4.729   4.316   2.057 -1.5524  0.4073 -0.8686
  598SOL     OW 2025   1.251   0.438   2.486  0.3336 -0.2995 -0.1617
  598SOL    HW1 2026   1.276   0.401   2.401 -0.0789 -0.9993  0.0156
  598SOL    HW2 2027   1.270   0.531   2.477 -1.1673 -0.0930 -1.5729
  599SOL     OW 2028   3.331   3.533   3.289 -0.5089  0.9819  0.1191
  599SOL    HW1 2029   3.326   3.439   3.270 -1.2963  1.0394 -0.0041
  599SOL    HW2 2030   3.351   3.574   3.205  0.3536  0.8856  0.2731
  600SOL     OW 2031   0.865   3.429   2.070 -0.4213 -0.1472  0.2510
  600SOL    HW1 2032   0.808   3.392   2.003  2.0325 -0.0583 -2.0505
  600SOL    HW2 2033   0.837   3.387   2.151 -3.4009 -0.4010 -0.7937
  601SOL     OW 2034   1.524   3.762   1.975  0.4798 -0.1027  0.1933
  601SOL    HW1 2035   1.513   3.779   1.881  1.1521  1.0670  0.3071
  601SOL    HW2 2036   1.479   3.679   1.990  1.0892 -0.7436 -1.3316
  602SOL     OW 2037   1.042   3.614   0.607  0.7357  0.0658 -0.1072
  602SOL    HW1 2038   1.001   3.700   0.605 -0.1756 -0.3054  1.0381
  602SOL    HW2 2039   0.991   3.565   0.672  2.3605 -0.7594  0.6126
  603SOL     OW 2040   2.377   4.111   0.302  0.3404 -0.7176 -0.1117
  603SOL    HW1 2041   2.389   4.106   0.207  1.1177 -1.6033  0.0166
  603SOL    HW2 2042   2.282   4.114   0.314  0.1362 -2.8133 -0.8494
  604SOL     OW 2043   1.083   3.225   4.437 -0.0763  0.1133  0.3114
  604SOL    HW1 2044   1.009   3.286   4.437 -0.5818 -0.4288  2.4765
  604SOL    HW2 2045   1.141   3.258   4.368 -2.9915 -0.3449 -2.5889
  605SOL     OW 2046   0.164   1.237   0.238 -0.4140  0.0045 -0.0478
  605SOL    HW1 2047   0.113   1.162   0.207 -0.0192  0.2910 -1.4805
  605SOL    HW2 2048   0.170   1.225   0.332 -1.1044 -1.2979 -0.1496
  606SOL     OW 2049   0.130   3.995   2.759  0.7821 -1.0165 -0.8792
  606SOL    HW1 2050   0.207   4.012   2.813  0.0107  0.0389 -0.0609
  606SOL    HW2 2051   0.155   4.024   2.671  0.5404  1.6781 -0.1408
  607SOL     OW 2052   1.608   3.301   1.037  0.2043  0.5174  0.0305
  607SOL    HW1 2053   1.639   3.248   0.965  0.1363 -0.3588  0.6324
  607SOL    HW2 2054   1.636   3.390   1.016  2.5872 -0.1271  0.2564
  608SOL     OW 2055   2.806   3.164   1.524  0.1144 -0.5248 -0.0071
  608SOL    HW1 2056   2.894   3.152   1.559  1.4539  0.9639 -2.5309
  608SOL    HW2 2057   2.807   3.251   1.485 -1.5738 -1.4658 -2.4268
  609SOL     OW 2058   3.762   1.312   0.934 -0.1490 -0.6689 -0.5475
  609SOL    HW1 2059   3.696   1.314   0.864 -0.0030  0.0547 -0.6710
  609SOL    HW2 2060   3.746   1.229   0.979 -1.1034 -0.5390 -0.6216
  610SOL     OW 2061   1.774   4.186   0.394 -0.0321  0.2353 -0.1425
  610SOL    HW1 2062   1.759   4.097   0.424  0.6558  0.3955  0.7281
  610SOL    HW2 2063   1.740   4.241   0.464  0.0903  0.6505 -0.4043
  611SOL     OW 2064   3.808   2.243   1.899 -0.1000 -0.2098 -0.2588
  611SOL    HW1 2065   3.770   2.174   1.844 -1.6609  0.2562  0.1643
  611SOL    HW2 2066   3.818   2.203   1.985 -1.6243  0.2214  0.1593
  612SOL     OW 2067   4.217   2.729   1.840 -0.1517 -0.1639 -0.0904
  612SOL    HW1 2068   4.231   2.651   1.786 -0.9798 -0.2831 -0.1455
  612SOL    HW2 2069   4.122   2.735   1.851 -0.1235  0.9299 -0.2255
  613SOL     OW 2070   1.714   1.801   0.024 -0.8181  0.3031 -0.3121
  613SOL    HW1 2071   1.806   1.826   0.027 -0.1556 -1.9521  0.3585
  613SOL    HW2 2072   1.688   1.797   0.116 -0.9513 -1.0693 -0.3867
  614SOL     OW 2073   1.330   3.250   2.110 -0.2499  0.5861 -0.3101
  614SOL    HW1 2074   1.401   3.303   2.074  0.8757 -1.3222 -1.0822
  614SOL    HW2 2075   1.298   3.200   2.035 -1.2967  0.2008  0.3799
  615SOL     OW 2076   0.230   3.931   0.113  0.7666 -0.0415 -0.2863
  615SOL    HW1 2077   0.189   3.880   0.183 -1.8331  1.5037 -0.5501
  615SOL    HW2 2078   0.278   4.000   0.158  0.2948  0.1023  0.0064
  616SOL     OW 2079   4.908   2.961   3.136  0.0142  0.5483  0.3627
  616SOL    HW1 2080   4.859   3.029   3.090  0.4268  0.2273 -0.5880
  616SOL    HW2 2081   4.861   2.948   3.218 -0.0043  2.0605  0.6207
  617SOL     OW 2082   5.049   1.403   0.630  0.3993 -1.0007 -0.1007
  617SOL    HW1 2083   5.111   1.462   0.586 -0.7053  0.0675 -0.2708
  617SOL    HW2 2084   5.096   1.372   0.707  1.2910 -0.5413 -0.4425
  618SOL     OW 2085   0.413   1.986   4.395  0.0242  0.1280 -0.8666
  618SOL    HW1 2086   0.460   2.066   4.421 -0.3953  0.1644 -0.1917
  618SOL    HW2 2087   0.388   2.002   4.304  1.7847 -0.1197 -1.4418
  619SOL     OW 2088   3.366   2.503   0.752  0.8189  0.0130  0.0531
  619SOL    HW1 2089   3.362   2.598   0.764  0.8004 -0.0305  0.4032
  619SOL    HW2 2090   3.451   2.477   0.788  0.6264 -0.1611  0.3966
  620SOL     OW 2091   2.615   3.675   1.904 -0.4019 -0.2304 -0.0226
  620SOL    HW1 2092   2.689   3.696   1.961  0.4775  0.6004 -1.4242
  620SOL    HW2 2093   2.644   3.598   1.855  0.4084  1.2851 -2.0375
  621SOL     OW 2094   5.322   0.745   4.090 -0.2508 -0.3494  0.2584
  621SOL    HW1 2095   5.369   0.820   4.127  1.3246 -0.9770 -0.3715
  621SOL    HW2 2096   5.277   0.705   4.165  1.2942 -0.4657  1.1702
  622SOL     OW 2097   2.667   4.510   0.805 -0.2030 -0.0978 -0.1413
  622SOL    HW1 2098   2.752   4.549   0.828 -0.5217 -0.6535  2.2378
  622SOL    HW2 2099   2.677   4.418   0.827 -1.3062 -0.2532 -0.2616
  623SOL     OW 2100   0.380   4.453   2.627 -0.4326  0.3960 -0.1097
  623SOL    HW1 2101   0.432   4.533   2.626 -1.0987  0.8351 -0.3758
  623SOL    HW2 2102   0.316   4.467   2.697  0.0043 -0.2733  0.4318
  624SOL     OW 2103   2.160   2.013   1.434 -0.2676 -0.2309 -0.2131
  624SOL    HW1 2104   2.176   2.068   1.510  1.2937 -1.8691  0.7314
  624SOL    HW2 2105   2.241   1.963   1.424 -1.1447 -1.4037 -1.8087
  625SOL     OW 2106   3.534   1.854   0.606  0.1575 -0.1179  0.2496
  625SOL    HW1 2107   3.472   1.846   0.534 -0.9977 -0.0769  1.2057
  625SOL    HW2 2108   3.508   1.786   0.669 -0.5447  1.5177  1.8154
  626SOL     OW 2109   1.249   4.379   3.898  0.4126 -0.0634 -0.1970
  626SOL    HW1 2110   1.196   4.300   3.894  0.7634 -0.2651 -0.9317
  626SOL    HW2 2111   1.271   4.388   3.991 -2.3097  0.9874  0.4225
  627SOL     OW 2112   0.619   3.304   1.555 -0.4215 -0.3673  0.3106
  627SOL    HW1 2113   0.682   3.290   1.485  0.9429  1.3511  1.1090
  627SOL    HW2 2114   0.634   3.232   1.616 -0.2393 -0.7658 -0.1997
  628SOL     OW 2115   1.827   1.539   0.127  0.5729  0.4586  0.1924
  628SOL    HW1 2116   1.756   1.569   0.070 -0.0949 -1.1468  0.1475
  628SOL    HW2 2117   1.894   1.608   0.120 -0.9291  1.9752  0.1932
  629SOL     OW 2118   1.892   4.106   2.045 -0.3998  0.1906 -0.0698
  629SOL    HW1 2119   1.963   4.072   1.990 -0.4962 -1.7864  0.9293
  629SOL    HW2 2120   1.815   4.105   1.987 -0.3945 -1.3882 -0.0955
  630SOL     OW 2121   0.497   0.421   2.306  0.6187  0.3408 -0.7169
  630SOL    HW1 2122   0.500   0.505   2.261  0.9083  1.2093  0.8646
  630SOL    HW2 2123   0.573   0.422   2.365 -0.4167 -0.2281  0.6760
  631SOL     OW 2124   0.502   1.438   3.221  0.6488  0.1694 -0.2024
  631SOL    HW1 2125   0.425   1.440   3.165  1.7272  1.0136 -1.7461
  631SOL    HW2 2126   0.564   1.497   3.178  2.3726 -0.9271  0.6735
  632SOL     OW 2127   1.322   4.330   1.922  0.1457  0.2664  0.2587
  632SOL    HW1 2128   1.258   4.267   1.889 -0.4143  0.5095  0.8621
  632SOL    HW2 2129   1.407   4.288   1.908 -0.1867 -0.3777  0.1379
  633SOL     OW 2130   3.967   0.049   2.113  0.5695 -0.2396  0.4694
  633SOL    HW1 2131   3.929   4.585   2.128 -2.9076  0.9366 -0.6441
  633SOL    HW2 2132   3.923   0.107   2.175  1.1766  1.1073 -0.2997
  634SOL     OW 2133   0.281   0.039   2.946  0.5552  0.6244  0.1336
  634SOL    HW1 2134   0.248   4.595   2.884 -0.1592  0.4571  0.6804
  634SOL    HW2 2135   0.376   0.026   2.946  0.4883  0.0786 -0.3104
  635SOL     OW 2136   4.625   1.044   1.712  0.7045  0.5390  0.4440
  635SOL    HW1 2137   4.562   0.985   1.753  0.7489  0.6703  0.7023
  635SOL    HW2 2138   4.573   1.117   1.679  0.1271 -1.1690 -2.9202
  636SOL     OW 2139   5.352   0.770   0.709 -0.4796  0.2287 -0.3482
  636SOL    HW1 2140   5.362   0.682   0.744 -0.3647  0.4005  0.0627
  636SOL    HW2 2141   5.334   0.758   0.616  0.0636 -0.2095 -0.4003
  637SOL     OW 2142   0.644   3.028   0.733  0.4784 -0.2232  0.2793
  637SOL    HW1 2143   0.574   2.975   0.772  0.4061  0.2569  0.8126
  637SOL    HW2 2144   0.707   2.964   0.700 -0.3784 -0.6701 -0.5354
  638SOL     OW 2145   2.865   4.516   4.561 -0.6532 -0.4268 -0.1683
  638SOL    HW1 2146   2.783   4.530   4.514 -1.0854 -2.0353  0.0543
  638SOL    HW2 2147   2.932   4.549   4.501 -1.4163  0.4635 -0.5597
  639SOL     OW 2148   2.325   4.234   3.438 -0.0569 -0.4964 -0.2013
  639SOL    HW1 2149   2.243   4.269   3.474 -0.9105 -0.2794 -2.1918
  639SOL    HW2 2150   2.389   4.304   3.454 -0.9545  0.5914 -1.1426
  640SOL     OW 2151   2.438   3.107   1.996  0.0725  0.4017 -0.1790
  640SOL    HW1 2152   2.517   3.088   1.947  0.7058 -1.5025  1.4418
  640SOL    HW2 2153   2.369   3.058   1.950  0.3808 -0.1977 -0.0111
  641SOL     OW 2154   0.610   3.930   1.328  0.0167 -0.1871 -0.2115
  641SOL    HW1 2155   0.575   3.936   1.239  0.0384 -0.0060 -0.2078
  641SOL    HW2 2156   0.577   4.008   1.372 -1.8066 -1.3241  0.5828
  642SOL     OW 2157   3.291   3.068   1.589  0.3941  0.1836  0.2373
  642SOL    HW1 2158   3.380   3.048   1.558  0.1143 -0.7150 -0.0273
  642SOL    HW2 2159   3.302   3.142   1.649  1.3341  0.0082  0.2976
  643SOL     OW 2160   4.337   2.096   0.528 -0.3650 -0.1647 -0.0357
  643SOL    HW1 2161   4.285   2.173   0.504  1.5008  1.0140 -0.5597
  643SOL    HW2 2162   4.328   2.036   0.454 -0.1545  0.4867 -0.6003
  644SOL     OW 2163   5.149   0.883   3.916 -0.1406  0.6055  0.1987
  644SOL    HW1 2164   5.216   0.845   3.973  0.3035  1.3812  0.2079
  644SOL    HW2 2165   5.070   0.833   3.937  0.4260 -0.3495  0.1656
  645SOL     OW 2166   1.238   4.276   3.512 -0.4427  0.1297  0.0209
  645SOL    HW1 2167   1.274   4.193   3.543 -1.0510 -0.6245 -1.2208
  645SOL    HW2 2168   1.153   4.254   3.476 -2.5728  1.9625  3.4083
  646SOL     OW 2169   3.305   4.047   0.501 -0.1619  0.0612  0.0839
  646SOL    HW1 2170   3.348   4.131   0.486  0.5762 -0.3582 -0.2276
  646SOL    HW2 2171   3.234   4.044   0.437  0.5937 -0.0802 -0.7740
  647SOL     OW 2172   5.254   0.335   3.338  0.1841 -0.1097 -0.3465
  647SOL    HW1 2173   5.245   0.268   3.406  0.9762  1.0229  0.9234
  647SOL    HW2 2174   5.347   0.332   3.313 -0.0510 -0.3622 -1.2432
  648SOL     OW 2175   0.588   2.828   0.166 -0.2329 -0.1155  0.2060
  648SOL    HW1 2176   0.533   2.754   0.193  0.8941 -0.9440  0.2739
  648SOL    HW2 2177   0.666   2.788   0.128  0.3042  1.0449  0.0480
  649SOL     OW 2178   0.030   3.030   1.116 -0.1621 -0.6801 -0.1974
  649SOL    HW1 2179   0.085   2.966   1.070 -0.3319 -0.5751 -0.5541
  649SOL    HW2 2180   0.021   2.995   1.204 -1.2240 -1.7493 -0.7129
  650SOL     OW 2181   4.186   4.378   1.228 -0.0151  0.0780 -0.2991
  650SOL    HW1 2182   4.250   4.394   1.298 -0.4642 -2.1639  0.7207
  650SOL    HW2 2183   4.131   4.456   1.228  1.6900  1.3372 -0.0742
  651SOL     OW 2184   4.685   3.583   2.050  0.2845  0.0698  0.0960
  651SOL    HW1 2185   4.681   3.609   2.142  0.9061 -0.4164  0.2696
  651SOL    HW2 2186   4.776   3.597   2.025  0.9547 -2.8665  0.5130
  652SOL     OW 2187   4.060   4.191   2.410  0.3984  0.0521  0.0676
  652SOL    HW1 2188   4.058   4.286   2.425 -2.0686 -0.0994  1.1170
  652SOL    HW2 2189   4.123   4.159   2.475  0.0993  0.8192  0.7585
  653SOL     OW 2190   1.220   2.950   3.041  0.3097  0.5018  0.0372
  653SOL    HW1 2191   1.249   2.859   3.048 -3.3511 -0.7570  1.7006
  653SOL    HW2 2192   1.242   2.989   3.126 -0.2501  0.3812  0.2466
  654SOL     OW 2193   2.136   4.348   2.046  0.0352 -0.3906 -0.8058
  654SOL    HW1 2194   2.058   4.388   2.007  0.4239 -0.8435 -2.0656
  654SOL    HW2 2195   2.170   4.290   1.979  0.4228 -1.6130  0.4119
  655SOL     OW 2196   2.520   0.853   2.184  0.3878  0.4783  0.3935
  655SOL    HW1 2197   2.606   0.846   2.142  0.0002  0.3187 -0.4029
  655SOL    HW2 2198   2.509   0.769   2.230  0.5039  0.3526  0.1944
  656SOL     OW 2199   5.069   3.187   0.680 -0.6445  0.5026 -0.5275
  656SOL    HW1 2200   5.150   3.235   0.698 -0.3885  1.0965 -2.9232
  656SOL    HW2 2201   5.051   3.139   0.761  0.8372  2.1437  0.8667
  657SOL     OW 2202   0.555   1.349   1.269 -0.1253  0.0345  0.1223
  657SOL    HW1 2203   0.555   1.263   1.228 -0.1910  0.1767 -0.1763
  657SOL    HW2 2204   0.592   1.407   1.203 -0.0492  0.2294  0.3360
  658SOL     OW 2205   0.231   2.594   2.209  0.3179  0.3611  0.0770
  658SOL    HW1 2206   0.137   2.603   2.226 -0.0131 -0.9085 -0.9381
  658SOL    HW2 2207   0.258   2.522   2.267  0.2827 -0.4464 -0.8894
  659SOL     OW 2208   1.550   2.993   1.577  0.0193  0.2215  0.5249
  659SOL    HW1 2209   1.458   2.979   1.602 -0.3755  0.8581 -0.4674
  659SOL    HW2 2210   1.578   3.069   1.628 -0.6769  1.3099 -0.6321
  660SOL     OW 2211   0.691   3.372   0.236  0.0445 -0.1823  0.3499
  660SOL    HW1 2212   0.652   3.385   0.323 -1.7573 -1.7004 -0.1580
  660SOL    HW2 2213   0.775   3.330   0.254 -0.4955 -0.8762  1.3619
  661SOL     OW 2214   5.132   1.094   1.984  0.1393  0.3997  0.1012
  661SOL    HW1 2215   5.151   1.015   2.036  0.7225  1.4000  1.4707
  661SOL    HW2 2216   5.059   1.068   1.928  1.3652 -1.6152 -0.7023
  662SOL     OW 2217   3.130   3.177   2.630 -0.3718  0.3754  0.0776
  662SOL    HW1 2218   3.195   3.205   2.566 -0.5483  0.3710 -0.1047
  662SOL    HW2 2219   3.110   3.086   2.606  0.0311  0.1647  0.5257
  663SOL     OW 2220   3.043   4.593   4.338 -0.2393 -0.2504 -0.0987
  663SOL    HW1 2221   3.041   0.066   4.335 -0.0714 -0.2374  0.1658
  663SOL    HW2 2222   3.124   4.572   4.384 -0.4340 -0.5158  0.1290
  664SOL     OW 2223   1.056   3.469   3.332  0.2030 -0.1816  0.2062
  664SOL    HW1 2224   1.043   3.459   3.426  2.2431 -0.4385  0.4909
  664SOL    HW2 2225   1.134   3.417   3.312  1.5195  2.1047 -1.0935
  665SOL     OW 2226   5.378   1.640   2.325 -0.2365 -0.0785  0.0390
  665SOL    HW1 2227   0.056   1.711   2.300  0.3063 -0.8627 -1.0111
  665SOL    HW2 2228   5.299   1.654   2.273  0.3361 -0.8904 -1.1053
  666SOL     OW 2229   1.271   2.964   2.312  0.4429  0.8304  0.6695
  666SOL    HW1 2230   1.298   3.051   2.343  1.0376  0.5035  1.0668
  666SOL    HW2 2231   1.349   2.909   2.322  0.5018  0.5843 -0.9213
  667SOL     OW 2232   0.422   3.606   3.245 -0.0720  0.5919  0.4701
  667SOL    HW1 2233   0.439   3.571   3.333 -0.9251  0.4043  0.5633
  667SOL    HW2 2234   0.497   3.577   3.193  0.1561  0.2191  0.9968
  668SOL     OW 2235   1.198   1.080   1.933  0.1335  0.7855  0.0517
  668SOL    HW1 2236   1.263   1.012   1.951  1.2316  2.2805  2.1750
  668SOL    HW2 2237   1.115   1.033   1.924  1.3461 -1.1351 -2.2926
  669SOL     OW 2238   1.213   3.228   0.062 -0.2071  0.0024  0.4696
  669SOL    HW1 2239   1.254   3.312   0.043 -0.2535  0.0378  0.5271
  669SOL    HW2 2240   1.170   3.204   4.602  0.6601 -0.4526  0.1298
  670SOL     OW 2241   4.520   3.497   0.177  0.2768 -0.2917  0.6622
  670SOL    HW1 2242   4.427   3.517   0.190  0.5309  1.6598 -0.1214
  670SOL    HW2 2243   4.561   3.517   0.261  0.0786 -0.5107  0.8123
  671SOL     OW 2244   2.797   3.837   3.548 -0.3734 -0.2301  0.2272
  671SOL    HW1 2245   2.756   3.757   3.513 -0.8186  0.3674 -0.6495
  671SOL    HW2 2246   2.846   3.872   3.474 -0.3501  0.4274  0.5539
  672SOL     OW 2247   1.201   3.979   2.761  0.2782 -0.3527 -0.0720
  672SOL    HW1 2248   1.153   3.896   2.762  0.7645 -0.6445 -0.5536
  672SOL    HW2 2249   1.182   4.017   2.676 -1.5145  0.9814  0.8647
  673SOL     OW 2250   1.363   0.307   0.516  0.4496  0.8667 -0.3781
  673SOL    HW1 2251   1.270   0.314   0.536 -0.1793 -1.1190 -2.2287
  673SOL    HW2 2252   1.377   0.370   0.445  0.4100  0.8992 -0.3568
  674SOL     OW 2253   4.189   3.283   1.321 -0.2383 -0.5060  0.3553
  674SOL    HW1 2254   4.211   3.298   1.229  0.1204 -1.3630  0.2948
  674SOL    HW2 2255   4.161   3.192   1.324  1.2546 -0.9696  1.3567
  675SOL     OW 2256   2.449   4.432   1.067 -0.0859 -0.1045 -0.4267
  675SOL    HW1 2257   2.362   4.396   1.088 -0.0685  0.9635  1.7370
  675SOL    HW2 2258   2.510   4.363   1.091 -0.1985  0.2716  0.9898
  676SOL     OW 2259   0.602   3.285   2.396  0.5544 -0.1719 -0.2133
  676SOL    HW1 2260   0.578   3.245   2.480 -0.8826 -1.8211 -1.3424
  676SOL    HW2 2261   0.691   3.256   2.380  1.0619  0.6507  1.0011
  677SOL     OW 2262   0.923   3.085   1.827  0.3489  0.9193  0.3605
  677SOL    HW1 2263   0.941   3.009   1.773  1.6157  1.7724 -0.4832
  677SOL    HW2 2264   0.828   3.093   1.827  0.2538 -0.1121 -0.3152
  678SOL     OW 2265   2.334   4.486   0.766 -0.0960 -0.2741 -0.2702
  678SOL    HW1 2266   2.312   4.398   0.798  0.6800 -1.0649 -1.8230
  678SOL    HW2 2267   2.250   4.524   0.741 -0.3259 -1.0308 -0.6861
  679SOL     OW 2268   4.614   0.908   0.063  0.0120 -0.1746 -0.1572
  679SOL    HW1 2269   4.576   0.893   4.599 -0.6083 -0.1529  0.1102
  679SOL    HW2 2270   4.547   0.878   0.125  0.3143  0.1188  0.3227
  680SOL     OW 2271   1.622   1.122   0.746  0.4178 -0.0949 -0.4684
  680SOL    HW1 2272   1.705   1.169   0.746  1.1044 -1.2347  0.5271
  680SOL    HW2 2273   1.644   1.036   0.783 -1.2736 -0.2953  0.1216
  681SOL     OW 2274   4.199   4.551   4.422  0.6279 -0.3244 -0.4022
  681SOL    HW1 2275   4.280   4.595   4.447  0.1524  0.9593 -1.0205
  681SOL    HW2 2276   4.148   4.544   4.503  0.6729  0.3713 -0.3127
  682SOL     OW 2277   1.892   4.082   2.759  0.2082  0.4877  0.1964
  682SOL    HW1 2278   1.945   4.067   2.681 -0.1124 -1.6553  0.3398
  682SOL    HW2 2279   1.803   4.057   2.732 -0.2769  1.6165  0.6952
  683SOL     OW 2280   4.989   2.356   2.323 -0.0453  0.1724 -0.9279
  683SOL    HW1 2281   4.949   2.435   2.284 -0.6638  0.6135  0.5428
  683SOL    HW2 2282   5.032   2.388   2.402  0.8364 -0.7815 -1.0053
  684SOL     OW 2283   3.583   2.450   0.119  0.3362  0.5008  0.6168
  684SOL    HW1 2284   3.608   2.419   0.206  0.4663  1.1716  0.8250
  684SOL    HW2 2285   3.544   2.373   0.077  0.6101  0.0716  1.1299
  685SOL     OW 2286   2.716   4.280   0.614 -0.8169 -0.3677 -0.6105
  685SOL    HW1 2287   2.790   4.221   0.629  0.2901  1.3641  1.1232
  685SOL    HW2 2288   2.755   4.357   0.573 -1.4364  0.9333  1.1295
  686SOL     OW 2289   1.338   1.701   2.559 -0.3795  0.5127  0.3933
  686SOL    HW1 2290   1.304   1.655   2.636  0.4276 -0.9869 -0.1164
  686SOL    HW2 2291   1.429   1.723   2.582 -0.4620  1.0226  0.2589
  687SOL     OW 2292   1.225   3.349   4.235  0.0719 -0.4296 -0.0973
  687SOL    HW1 2293   1.164   3.337   4.162 -0.2387  0.2213  0.0547
  687SOL    HW2 2294   1.271   3.430   4.215  1.0807 -1.0372 -0.3335
  688SOL     OW 2295   1.275   0.641   3.624  0.0252 -0.3796 -0.5676
  688SOL    HW1 2296   1.297   0.549   3.610  1.7859 -0.1180  0.1926
  688SOL    HW2 2297   1.302   0.684   3.543 -0.1680 -0.4289 -0.6591
  689SOL     OW 2298   0.470   2.209   1.990 -0.2011 -0.7298  0.0294
  689SOL    HW1 2299   0.536   2.258   2.039 -0.2892  0.9915 -1.4568
  689SOL    HW2 2300   0.517   2.178   1.912 -1.2771  1.3469 -1.5447
  690SOL     OW 2301   4.910   2.868   1.729  0.2641  0.5649  0.4664
  690SOL    HW1 2302   4.884   2.926   1.800 -0.3222 -0.2121  0.9062
  690SOL    HW2 2303   4.987   2.909   1.691 -1.2284  2.6659 -0.5013
  691SOL     OW 2304   0.912   2.237   2.553  0.0126 -0.1723 -0.4692
  691SOL    HW1 2305   0.945   2.314   2.508 -3.1208  0.2487 -2.3327
  691SOL    HW2 2306   0.875   2.270   2.634 -0.3162  0.1533 -0.7454
  692SOL     OW 2307   1.322   0.287   2.697 -0.5648 -0.2672  0.2230
  692SOL    HW1 2308   1.298   0.354   2.634 -0.4734 -0.6094 -0.1760
  692SOL    HW2 2309   1.339   0.209   2.645  2.3442  0.1636  0.3612
  693SOL     OW 2310   1.140   0.500   1.257  0.4181  0.5031 -0.4285
  693SOL    HW1 2311   1.062   0.553   1.237  0.2381  0.3651 -0.1034
  693SOL    HW2 2312   1.212   0.547   1.215  0.4660  1.7311  0.9397
  694SOL     OW 2313   0.876   4.032   3.359 -0.2096  0.1862  0.3384
  694SOL    HW1 2314   0.920   4.075   3.285  0.6629 -0.7230  0.2918
  694SOL    HW2 2315   0.910   3.942   3.357  1.1716  0.5651  2.8633
  695SOL     OW 2316   2.833   4.463   1.246  0.4168 -0.4083 -0.3010
  695SOL    HW1 2317   2.813   4.455   1.339 -0.0527  1.1218 -0.2318
  695SOL    HW2 2318   2.879   4.382   1.223  1.5696 -0.3208  1.5261
  696SOL     OW 2319   4.582   2.838   2.123  0.1441  0.3116  0.3282
  696SOL    HW1 2320   4.595   2.754   2.078 -1.3151 -0.9387  2.1187
  696SOL    HW2 2321   4.504   2.876   2.082  0.3368  0.4254  0.0625
  697SOL     OW 2322   4.809   3.704   3.341 -0.1955 -0.3429  0.2416
  697SOL    HW1 2323   4.739   3.758   3.379 -1.1393 -1.0064 -0.5132
  697SOL    HW2 2324   4.846   3.657   3.416 -0.4266  0.1482  0.6763
  698SOL     OW 2325   0.754   0.109   3.204 -0.4989  0.9374  0.5047
  698SOL    HW1 2326   0.661   0.090   3.202 -0.7653  2.1109  0.7901
  698SOL    HW2 2327   0.762   0.194   3.158  0.3630  1.0583  0.8543
  699SOL     OW 2328   4.441   4.035   0.672  0.5609  0.3370  0.6294
  699SOL    HW1 2329   4.437   4.105   0.737 -0.3431 -0.6347  1.6595
  699SOL    HW2 2330   4.462   3.957   0.723 -0.0731 -0.4276 -0.2591
  700SOL     OW 2331   2.613   2.816   3.873 -0.4225 -0.1750  0.1662
  700SOL    HW1 2332   2.546   2.799   3.807 -0.7530  1.7678 -0.0400
  700SOL    HW2 2333   2.675   2.743   3.863 -1.8022 -1.3139 -0.5000
  701SOL     OW 2334   0.104   3.064   4.248 -0.5695 -0.1485 -0.0431
  701SOL    HW1 2335   0.113   2.983   4.197  2.5138  0.3504 -0.4903
  701SOL    HW2 2336   0.123   3.133   4.185 -1.7531  0.8519  0.6730
  702SOL     OW 2337   0.535   4.217   1.400 -0.0142  0.5049 -0.1379
  702SOL    HW1 2338   0.488   4.198   1.481 -1.0967  0.6084 -0.7146
  702SOL    HW2 2339   0.486   4.288   1.360 -0.4099 -0.5397 -1.6095
  703SOL     OW 2340   4.859   3.251   3.542  0.4390 -0.0376  0.2353
  703SOL    HW1 2341   4.771   3.215   3.554  0.9100 -1.1263  0.5501
  703SOL    HW2 2342   4.861   3.328   3.598 -0.5835  0.4916 -0.4225
  704SOL     OW 2343   4.343   3.192   1.750 -0.2721 -0.2821  0.2112
  704SOL    HW1 2344   4.435   3.200   1.724 -0.8118 -0.4825 -1.9899
  704SOL    HW2 2345   4.295   3.244   1.685 -1.6771  0.6888  1.9055
  705SOL     OW 2346   0.235   2.880   2.363 -0.2074  0.4987 -0.0867
  705SOL    HW1 2347   0.305   2.837   2.313 -1.5693 -2.2988  0.2489
  705SOL    HW2 2348   0.274   2.898   2.448  0.8511  1.4215 -0.7319
  706SOL     OW 2349   1.752   3.149   3.310 -0.3295 -0.0162 -0.5390
  706SOL    HW1 2350   1.751   3.057   3.337 -1.4476  0.1070 -0.0715
  706SOL    HW2 2351   1.830   3.158   3.255  0.8756 -0.7760  0.9850
  707SOL     OW 2352   3.764   2.202   2.594  0.4911 -0.4530  0.2083
  707SOL    HW1 2353   3.775   2.217   2.688  1.7946  0.5445 -0.0658
  707SOL    HW2 2354   3.799   2.282   2.553 -0.4088 -0.7124 -1.1123
  708SOL     OW 2355   5.158   0.253   1.185  0.7883  0.8159  0.4541
  708SOL    HW1 2356   5.167   0.162   1.213 -0.7651 -0.5812 -3.0043
  708SOL    HW2 2357   5.244   0.276   1.151  0.2820 -0.8429 -2.2166
  709SOL     OW 2358   0.464   3.120   4.468  0.0727 -0.5681  0.4363
  709SOL    HW1 2359   0.429   3.051   4.412  2.1153 -1.5243  0.2204
  709SOL    HW2 2360   0.534   3.077   4.518  0.1901  0.9297  1.6294
  710SOL     OW 2361   3.992   1.499   3.670  0.4329  0.0589 -0.7893
  710SOL    HW1 2362   4.019   1.408   3.683  1.2325  0.4792  0.8650
  710SOL    HW2 2363   3.932   1.497   3.596  1.2022 -1.6635 -1.4135
  711SOL     OW 2364   0.030   2.563   4.075 -0.2803  0.1913 -0.1231
  711SOL    HW1 2365   5.359   2.571   3.995  0.5202 -1.1987 -0.8252
  711SOL    HW2 2366   0.025   2.649   4.116 -2.1934  0.4232 -0.7386
  712SOL     OW 2367   4.872   2.690   1.532  0.3350 -0.8353 -0.5843
  712SOL    HW1 2368   4.872   2.763   1.594 -0.9319 -1.0635 -0.2862
  712SOL    HW2 2369   4.797   2.636   1.558 -0.5280 -0.6855 -2.5666
  713SOL     OW 2370   5.114   3.399   1.068  0.1123  0.2702  0.3204
  713SOL    HW1 2371   5.071   3.351   1.139 -0.4713  0.1434 -0.1152
  713SOL    HW2 2372   5.153   3.332   1.013 -0.6780  0.2852 -0.2728
  714SOL     OW 2373   0.720   1.556   0.322 -0.2426 -0.2913 -0.3245
  714SOL    HW1 2374   0.642   1.517   0.282  0.0757  0.8818 -2.2567
  714SOL    HW2 2375   0.721   1.646   0.288  1.4186  0.0155  0.4527
  715SOL     OW 2376   0.231   2.561   1.869 -0.6552  0.2234 -0.2671
  715SOL    HW1 2377   0.137   2.544   1.880 -0.3282 -0.9265  1.0436
  715SOL    HW2 2378   0.272   2.518   1.944  1.1800 -1.8369 -2.2923
  716SOL     OW 2379   3.868   3.823   2.935  0.1782 -0.2805  0.3211
  716SOL    HW1 2380   3.781   3.785   2.922 -0.7383  1.7028  0.3469
  716SOL    HW2 2381   3.852   3.906   2.979  1.9392  0.9003 -1.1134
  717SOL     OW 2382   2.357   1.114   1.547 -0.0820  0.1387 -0.4073
  717SOL    HW1 2383   2.350   1.054   1.621 -0.1481 -0.8290 -1.1765
  717SOL    HW2 2384   2.450   1.114   1.525  0.3044  2.0930  0.9908
  718SOL     OW 2385   1.114   1.826   1.196  0.2724 -0.1441  0.0870
  718SOL    HW1 2386   1.087   1.885   1.267 -2.5402  0.5053 -1.3775
  718SOL    HW2 2387   1.070   1.743   1.217  0.0441 -0.1714 -0.4859
  719SOL     OW 2388   0.343   3.990   0.842  0.0896 -0.0590  0.0107
  719SOL    HW1 2389   0.342   4.010   0.748  1.8330  0.0064 -0.0299
  719SOL    HW2 2390   0.330   3.895   0.846  4.0443 -0.7799 -0.6372
  720SOL     OW 2391   0.335   4.145   0.295 -0.5700 -0.0668  0.4531
  720SOL    HW1 2392   0.414   4.197   0.288 -0.5134 -0.2689 -0.5460
  720SOL    HW2 2393   0.283   4.189   0.363 -0.7043  1.5419 -0.6386
  721SOL     OW 2394   5.054   2.674   4.120 -0.4443 -0.5022  0.5384
  721SOL    HW1 2395   5.136   2.672   4.070 -1.1707 -1.2733 -0.6683
  721SOL    HW2 2396   5.018   2.761   4.105 -0.5372 -0.6450 -0.0963
  722SOL     OW 2397   1.843   1.386   2.077 -0.3863  0.2076  0.3176
  722SOL    HW1 2398   1.928   1.393   2.034 -0.5713 -0.3050 -0.1505
  722SOL    HW2 2399   1.807   1.303   2.045  0.2392 -1.1579  2.8436
  723SOL     OW 2400   0.911   4.094   3.633  0.3854  0.2848  0.4774
  723SOL    HW1 2401   0.937   4.007   3.663 -0.6801 -0.3288 -0.3254
  723SOL    HW2 2402   0.890   4.082   3.540  1.3190  1.6397  0.0472
  724SOL     OW 2403   0.950   2.804   2.112  0.0369  0.1676 -0.0563
  724SOL    HW1 2404   0.898   2.788   2.034 -0.7788  2.0857  0.0421
  724SOL    HW2 2405   1.038   2.775   2.089 -0.1077  0.9888 -1.8141
  725SOL     OW 2406   4.981   1.277   3.915 -0.0554  0.1827 -0.0201
  725SOL    HW1 2407   4.952   1.269   4.006  0.5795 -1.1296  0.0930
  725SOL    HW2 2408   5.012   1.368   3.908 -2.5945  1.1327  0.2777
  726SOL     OW 2409   3.876   2.451   1.676  0.6753 -0.7294 -0.4274
  726SOL    HW1 2410   3.949   2.389   1.668  0.7805 -0.6593 -0.0461
  726SOL    HW2 2411   3.830   2.424   1.756  0.7027 -0.3410 -0.2757
  727SOL     OW 2412   5.339   2.223   2.691 -0.2335  0.0750  0.3944
  727SOL    HW1 2413   5.366   2.180   2.772 -1.4346  2.1301  2.0078
  727SOL    HW2 2414   5.243   2.222   2.695 -0.3015  2.2087  0.1801
  728SOL     OW 2415   1.387   3.579   4.287  0.5466 -0.0763  0.1398
  728SOL    HW1 2416   1.429   3.569   4.372  0.7412 -1.5865 -0.1204
  728SOL    HW2 2417   1.455   3.617   4.231  1.4052 -1.8795 -0.1034
  729SOL     OW 2418   1.914   2.815   4.084 -0.3496  0.6433 -0.6549
  729SOL    HW1 2419   1.900   2.880   4.153  0.0550  0.0453  0.0067
  729SOL    HW2 2420   1.861   2.740   4.111  1.5790 -0.4708  0.2539
  730SOL     OW 2421   1.945   2.149   4.217  0.1759 -0.1620  0.4260
  730SOL    HW1 2422   2.037   2.149   4.245  0.0963  0.5361  0.7025
  730SOL    HW2 2423   1.940   2.220   4.153 -0.0656 -0.5252  0.0418
  731SOL     OW 2424   4.381   4.563   0.256 -0.5669 -0.3014  0.8031
  731SOL    HW1 2425   4.335   4.568   0.339 -3.2219  0.9854 -0.6383
  731SOL    HW2 2426   4.381   0.030   0.222  1.0387 -0.6816 -0.3205
  732SOL     OW 2427   2.068   1.934   3.653 -0.2040 -0.2986 -0.1353
  732SOL    HW1 2428   1.992   1.926   3.710  1.6229 -2.1189  2.2485
  732SOL    HW2 2429   2.079   1.847   3.614  0.6323 -0.0691 -0.4538
  733SOL     OW 2430   0.454   2.672   1.736 -0.2167  0.1572  0.3806
  733SOL    HW1 2431   0.369   2.658   1.778 -0.1772 -0.2379  0.3371
  733SOL    HW2 2432   0.517   2.631   1.796  0.0883  1.5715  1.0528
  734SOL     OW 2433   1.087   2.217   0.449 -0.5102  0.0204  0.0554
  734SOL    HW1 2434   1.172   2.214   0.492 -1.2269  0.6504  1.5510
  734SOL    HW2 2435   1.046   2.133   0.469 -0.6876  0.1563  0.2591
  735SOL     OW 2436   0.843   1.931   1.305 -0.8792 -0.6330  0.1846
  735SOL    HW1 2437   0.802   2.001   1.355  1.7133  0.8501  0.4001
  735SOL    HW2 2438   0.806   1.851   1.342 -2.0969  0.5380  1.6366
  736SOL     OW 2439   3.604   2.457   0.868 -0.0219  0.0249  0.4505
  736SOL    HW1 2440   3.622   2.453   0.962  0.7247 -2.4585  0.2782
  736SOL    HW2 2441   3.686   2.487   0.829 -0.1916  0.6359  0.5686
  737SOL     OW 2442   0.465   2.773   1.282 -0.2806  0.0799  0.8220
  737SOL    HW1 2443   0.531   2.760   1.214 -0.5388 -0.1828  0.6160
  737SOL    HW2 2444   0.487   2.710   1.350 -0.6602 -0.4249  0.4888
  738SOL     OW 2445   3.612   1.823   2.870 -0.0700  0.3563 -0.0666
  738SOL    HW1 2446   3.684   1.802   2.810  0.4656  0.9799  0.3510
  738SOL    HW2 2447   3.655   1.863   2.946 -0.8993  1.2129 -0.0333
  739SOL     OW 2448   2.068   3.180   3.657 -0.2661 -0.3105 -0.0214
  739SOL    HW1 2449   2.037   3.191   3.746  0.7004 -0.6710  0.3716
  739SOL    HW2 2450   2.030   3.254   3.609  0.8663  1.0687  1.1320
  740SOL     OW 2451   0.992   0.813   3.235  0.3196 -0.3148  0.4911
  740SOL    HW1 2452   1.010   0.727   3.271  1.8682 -0.7361 -1.1451
  740SOL    HW2 2453   0.905   0.835   3.267 -0.4369 -2.8128  0.3383
  741SOL     OW 2454   2.935   3.028   0.974  0.2055 -0.0389  0.3197
  741SOL    HW1 2455   2.897   3.116   0.981 -2.2015 -0.8080 -1.5595
  741SOL    HW2 2456   2.967   3.023   0.884 -3.6491 -2.3707 -1.1463
  742SOL     OW 2457   4.104   3.284   2.751  0.0922  0.1395  0.0831
  742SOL    HW1 2458   4.117   3.257   2.842  0.6180  0.2392  0.0403
  742SOL    HW2 2459   4.150   3.218   2.700 -1.1321 -0.5388 -0.1764
  743SOL     OW 2460   1.591   0.920   3.179  0.0005  0.1806  0.3909
  743SOL    HW1 2461   1.646   0.970   3.119 -1.3957  1.0660 -0.1763
  743SOL    HW2 2462   1.542   0.986   3.228 -1.9135 -0.5787 -0.3999
  744SOL     OW 2463   3.395   3.594   3.037  0.4935  0.4298  0.1258
  744SOL    HW1 2464   3.466   3.612   2.976  1.6500 -0.8575  1.0502
  744SOL    HW2 2465   3.315   3.614   2.988  1.3743 -0.6384 -1.8282
  745SOL     OW 2466   3.746   1.921   4.154 -0.4335 -0.0590 -0.1140
  745SOL    HW1 2467   3.754   1.898   4.061 -0.2546 -1.6169  0.2570
  745SOL    HW2 2468   3.659   1.892   4.179 -0.1963 -0.3642  0.3811
  746SOL     OW 2469   2.219   0.001   2.047  0.5540 -0.3101 -0.0324
  746SOL    HW1 2470   2.146   4.584   1.999  0.4703 -1.7804  1.2048
  746SOL    HW2 2471   2.184   0.017   2.134  1.0631  1.1296 -0.0713
  747SOL     OW 2472   0.744   0.884   2.355  0.2895  0.1657  0.0867
  747SOL    HW1 2473   0.650   0.899   2.351 -0.0453 -1.9626 -1.5315
  747SOL    HW2 2474   0.754   0.800   2.398  1.4917  0.5477  0.5922
  748SOL     OW 2475   3.399   3.281   1.750  0.3719  0.2523 -0.2690
  748SOL    HW1 2476   3.386   3.322   1.836 -0.7108  0.0321 -0.3211
  748SOL    HW2 2477   3.481   3.319   1.718  0.4001  0.8977  0.5382
  749SOL     OW 2478   3.328   1.759   4.478 -0.2682 -0.0798  0.0259
  749SOL    HW1 2479   3.393   1.689   4.482  1.4030  1.2549 -1.7731
  749SOL    HW2 2480   3.299   1.759   4.387 -0.3065  1.4618  0.0121
  750SOL     OW 2481   1.774   2.378   2.634 -0.4839 -0.6313  0.0125
  750SOL    HW1 2482   1.790   2.310   2.699 -2.4685 -2.6398 -1.4861
  750SOL    HW2 2483   1.680   2.376   2.619 -0.0003 -1.5041 -4.0961
  751SOL     OW 2484   3.343   1.704   0.434  0.2055 -0.2584  0.1564
  751SOL    HW1 2485   3.263   1.734   0.391  0.4573  0.1858 -0.0003
  751SOL    HW2 2486   3.312   1.662   0.514 -0.1201  0.9268  0.6782
  752SOL     OW 2487   2.543   0.855   4.513  0.0539 -0.1730  0.8643
  752SOL    HW1 2488   2.470   0.806   4.475 -0.1702  0.2624  0.7159
  752SOL    HW2 2489   2.508   0.944   4.525  0.7496  0.2114  0.1819
  753SOL     OW 2490   3.058   3.882   0.989 -0.3541 -0.4435 -0.0511
  753SOL    HW1 2491   3.081   3.975   0.981  1.8616 -0.9637 -0.2653
  753SOL    HW2 2492   3.126   3.836   0.940 -1.6335 -2.1853 -0.2814
  754SOL     OW 2493   2.145   1.917   0.707 -0.0017  0.3451  0.4312
  754SOL    HW1 2494   2.108   1.994   0.663 -0.3924  1.1296  2.0402
  754SOL    HW2 2495   2.111   1.842   0.657  0.2036  1.1837 -1.0348
  755SOL     OW 2496   1.928   2.805   2.988  0.0063  0.3843  0.0332
  755SOL    HW1 2497   1.997   2.858   2.948 -0.6214 -0.2215 -1.9788
  755SOL    HW2 2498   1.852   2.863   2.993  0.4329  0.8518  1.6387
  756SOL     OW 2499   1.215   2.419   2.271 -0.1485 -0.0485 -0.0020
  756SOL    HW1 2500   1.214   2.399   2.365 -0.4572 -0.5834 -0.1121
  756SOL    HW2 2501   1.261   2.345   2.232 -0.8365 -0.3007 -0.3665
  757SOL     OW 2502   0.306   3.539   1.594  0.0825 -0.6191 -0.1197
  757SOL    HW1 2503   0.256   3.573   1.668 -1.0989  1.8024 -1.8863
  757SOL    HW2 2504   0.358   3.613   1.564  0.6200 -1.5701 -1.6404
  758SOL     OW 2505   3.020   3.980   0.596 -0.1056  0.2486  0.1466
  758SOL    HW1 2506   3.055   3.997   0.509  0.7258  0.5497  0.5242
  758SOL    HW2 2507   2.991   4.066   0.627 -0.3948  0.1433  0.1668
  759SOL     OW 2508   2.360   0.586   4.434  0.5835 -0.3219 -0.8454
  759SOL    HW1 2509   2.295   0.539   4.382  0.5389 -1.6065  0.3205
  759SOL    HW2 2510   2.333   0.573   4.525  2.1258 -0.3532 -0.3565
  760SOL     OW 2511   0.526   3.736   0.832  0.2861  0.0478 -0.0250
  760SOL    HW1 2512   0.512   3.736   0.738  1.0099 -1.4752 -0.1762
  760SOL    HW2 2513   0.448   3.693   0.868 -0.1747  0.9921  0.1142
  761SOL     OW 2514   4.864   4.432   1.578  0.5748 -0.1805 -0.3730
  761SOL    HW1 2515   4.841   4.395   1.493 -0.5657  1.4064 -0.8113
  761SOL    HW2 2516   4.789   4.413   1.634  0.8502 -0.2728 -0.0311
  762SOL     OW 2517   1.699   0.792   1.566  0.6324 -0.4264 -0.4108
  762SOL    HW1 2518   1.768   0.838   1.614 -0.7872 -0.7938  2.1762
  762SOL    HW2 2519   1.699   0.703   1.601  0.3139 -1.1080 -2.0302
  763SOL     OW 2520   5.121   3.875   2.702 -0.4735  0.5732  0.1914
  763SOL    HW1 2521   5.173   3.952   2.677 -1.6181  1.5858  0.8120
  763SOL    HW2 2522   5.036   3.911   2.727 -1.4961 -1.0398 -0.8017
  764SOL     OW 2523   2.059   1.107   2.034  0.2842 -0.2227 -0.3606
  764SOL    HW1 2524   2.072   1.196   2.004  1.1732 -0.9176 -2.1962
  764SOL    HW2 2525   2.147   1.075   2.054 -0.0158 -0.7125  0.2355
  765SOL     OW 2526   2.660   0.027   0.543  0.2122  0.5095  0.0616
  765SOL    HW1 2527   2.611   4.596   0.605 -0.9121  0.5532 -0.7515
  765SOL    HW2 2528   2.719   4.588   0.500 -0.5434  0.0371 -0.3364
  766SOL     OW 2529   1.233   1.239   3.990  0.6057 -0.3967 -0.4556
  766SOL    HW1 2530   1.199   1.239   3.901  1.3818 -0.8756 -0.7660
  766SOL    HW2 2531   1.282   1.157   3.997 -1.8976 -1.8912  1.3942
  767SOL     OW 2532   1.662   1.939   2.556 -0.1569  0.0372  0.3644
  767SOL    HW1 2533   1.654   1.854   2.600 -1.1153  0.6665  1.4635
  767SOL    HW2 2534   1.755   1.946   2.536 -0.1829 -1.6252 -0.4950
  768SOL     OW 2535   4.877   2.586   0.477 -0.9944  0.4149 -0.3208
  768SOL    HW1 2536   4.912   2.497   0.473 -2.4370 -0.1358 -1.4561
  768SOL    HW2 2537   4.912   2.622   0.559  0.0938 -0.9747 -0.1412
  769SOL     OW 2538   5.032   0.267   1.819  0.6424 -0.6758  0.2213
  769SOL    HW1 2539   5.001   0.176   1.811 -0.3181 -0.3402  0.0005
  769SOL    HW2 2540   5.079   0.283   1.737 -0.8027 -0.3915 -0.5923
  770SOL     OW 2541   0.803   0.289   1.563 -0.5113  0.6199  0.1709
  770SOL    HW1 2542   0.779   0.196   1.570  0.6372  0.3040 -0.0061
  770SOL    HW2 2543   0.719   0.335   1.570 -1.3420 -0.4993 -1.5875
  771SOL     OW 2544   4.712   2.088   1.619  0.7206 -0.2552 -0.9862
  771SOL    HW1 2545   4.788   2.084   1.678  1.0940 -0.8669 -1.5016
  771SOL    HW2 2546   4.726   2.168   1.568 -0.0445  0.7584  0.3200
  772SOL     OW 2547   0.536   0.698   3.772  0.0887  0.0986  0.1824
  772SOL    HW1 2548   0.493   0.668   3.852 -1.3276 -0.6477 -0.8017
  772SOL    HW2 2549   0.552   0.791   3.787 -0.5553  0.0709  1.1521
  773SOL     OW 2550   0.851   0.750   0.922  0.4307 -0.3619  0.0056
  773SOL    HW1 2551   0.896   0.778   1.001  0.5763 -0.9900  0.1502
  773SOL    HW2 2552   0.890   0.665   0.900 -0.1279 -0.5472 -0.3138
  774SOL     OW 2553   0.730   1.302   3.011  0.8521 -0.4548 -0.0468
  774SOL    HW1 2554   0.694   1.213   3.013 -2.0333  0.5506 -2.2412
  774SOL    HW2 2555   0.715   1.333   2.922  1.4972  2.3884  0.7260
  775SOL     OW 2556   2.702   3.528   0.579 -0.2184 -0.4789  0.1854
  775SOL    HW1 2557   2.742   3.582   0.510 -0.2827 -1.9719 -1.0843
  775SOL    HW2 2558   2.682   3.446   0.535  0.5308 -1.8136  2.2303
  776SOL     OW 2559   2.415   1.451   2.891  0.2131 -0.0199 -0.5078
  776SOL    HW1 2560   2.483   1.453   2.824 -0.7139 -0.2578 -1.4848
  776SOL    HW2 2561   2.367   1.533   2.879 -0.4499 -0.4204 -0.6862
  777SOL     OW 2562   0.940   2.378   2.086 -0.2153 -0.0002  0.5186
  777SOL    HW1 2563   0.934   2.417   1.999  0.5010 -2.0959 -0.5228
  777SOL    HW2 2564   1.034   2.371   2.102 -0.3051 -1.8807  0.3662
  778SOL     OW 2565   0.132   3.489   0.899 -0.5528 -0.2908 -0.0471
  778SOL    HW1 2566   0.151   3.401   0.866 -0.3652 -0.2635 -0.0108
  778SOL    HW2 2567   0.094   3.474   0.986  0.4671 -0.2896  0.4084
  779SOL     OW 2568   0.066   3.551   1.412  0.3176  0.4727  0.2918
  779SOL    HW1 2569   0.033   3.467   1.445  1.2804  0.1828  0.5304
  779SOL    HW2 2570   0.118   3.587   1.483 -2.2851  2.6191  1.2739
  780SOL     OW 2571   0.180   3.524   2.520 -0.0966  0.1101 -0.0255
  780SOL    HW1 2572   0.143   3.472   2.591 -0.2855 -0.4263 -0.5158
  780SOL    HW2 2573   0.140   3.610   2.530 -2.2020 -0.6772 -1.0646
  781SOL     OW 2574   5.147   1.669   2.081  0.7183  0.0579  0.0380
  781SOL    HW1 2575   5.202   1.608   2.032  0.9819  0.7923 -0.5945
  781SOL    HW2 2576   5.170   1.755   2.047 -0.9297  0.3741 -0.3709
  782SOL     OW 2577   2.062   1.394   3.452 -0.1904  0.4867  0.2758
  782SOL    HW1 2578   2.143   1.364   3.492  1.7670  3.3776 -1.1220
  782SOL    HW2 2579   2.049   1.483   3.487 -3.0483 -0.0179  0.7828
  783SOL     OW 2580   0.054   2.566   3.190  0.7020 -0.3523 -0.2532
  783SOL    HW1 2581   5.371   2.495   3.192  1.3790 -0.9598 -0.2279
  783SOL    HW2 2582   0.043   2.605   3.103 -0.2869  0.0944  0.0568
  784SOL     OW 2583   1.660   4.117   1.896  0.2071 -0.0166  0.7055
  784SOL    HW1 2584   1.597   4.083   1.960  1.1575 -0.4484  1.4301
  784SOL    HW2 2585   1.643   4.065   1.817 -0.3846 -0.0812  0.8699
  785SOL     OW 2586   0.173   4.203   3.041 -0.2188 -0.3914  0.7155
  785SOL    HW1 2587   0.202   4.139   3.107  1.5084 -0.4647 -0.0560
  785SOL    HW2 2588   0.191   4.288   3.082  1.2841 -0.4350  0.2117
  786SOL     OW 2589   1.850   1.471   3.762  0.3358 -0.2096 -0.2404
  786SOL    HW1 2590   1.908   1.396   3.752  0.0253 -0.6389  1.0424
  786SOL    HW2 2591   1.841   1.506   3.673  0.4576 -1.7043 -0.8627
  787SOL     OW 2592   1.212   4.501   3.674 -0.4175  0.2905  0.0092
  787SOL    HW1 2593   1.217   4.454   3.757  0.9590  1.5224  0.6806
  787SOL    HW2 2594   1.218   4.433   3.607 -1.1285 -0.6888  0.9024
  788SOL     OW 2595   0.222   1.226   1.835 -0.2430  0.8032 -0.3864
  788SOL    HW1 2596   0.130   1.220   1.861 -0.2544 -0.5391 -0.6846
  788SOL    HW2 2597   0.264   1.152   1.878  1.1218  2.4617  1.3037
  789SOL     OW 2598   4.703   2.699   3.492  0.1605 -0.4630 -0.1866
  789SOL    HW1 2599   4.621   2.699   3.444  1.3006 -1.6172 -2.2725
  789SOL    HW2 2600   4.735   2.609   3.484  1.3029 -0.2196  1.1941
  790SOL     OW 2601   0.449   2.176   0.113  0.1843 -0.4576 -0.2748
  790SOL    HW1 2602   0.403   2.221   0.042  0.8531 -0.1579 -0.5285
  790SOL    HW2 2603   0.541   2.197   0.099  0.1930  1.3998  1.9049
  791SOL     OW 2604   1.303   2.088   0.574 -0.5642  0.2649 -0.6083
  791SOL    HW1 2605   1.277   1.996   0.580  0.2734 -0.0197 -1.1563
  791SOL    HW2 2606   1.293   2.122   0.663 -1.4128 -0.2023 -0.5144
  792SOL     OW 2607   0.951   2.456   0.491  0.6124 -0.0792  0.1324
  792SOL    HW1 2608   0.866   2.420   0.516  0.8502  0.2762  1.4849
  792SOL    HW2 2609   1.005   2.379   0.473  0.3050 -0.3277  0.2600
  793SOL     OW 2610   0.627   3.070   1.767  0.1276  0.0207 -0.0980
  793SOL    HW1 2611   0.536   3.049   1.786 -0.3464  1.6394 -0.3699
  793SOL    HW2 2612   0.642   3.037   1.678 -0.3368  0.1399 -0.2206
  794SOL     OW 2613   3.580   0.929   3.573  0.2893  0.0055 -0.0805
  794SOL    HW1 2614   3.496   0.896   3.541  0.5852 -1.6438  0.7417
  794SOL    HW2 2615   3.566   1.022   3.587 -1.5985 -0.3452  0.6179
  795SOL     OW 2616   0.640   1.790   0.239 -0.3960 -0.4068  0.2872
  795SOL    HW1 2617   0.612   1.788   0.147  0.9111  0.4840 -0.1649
  795SOL    HW2 2618   0.582   1.853   0.281 -0.7565 -0.5296 -0.0242
  796SOL     OW 2619   0.696   1.302   0.710 -0.5185  0.4375 -0.4218
  796SOL    HW1 2620   0.701   1.218   0.755 -1.8793  0.5509 -0.0001
  796SOL    HW2 2621   0.765   1.298   0.644 -0.3111 -0.8555 -0.1588
  797SOL     OW 2622   5.227   3.668   1.658 -1.5023 -0.0964 -0.3049
  797SOL    HW1 2623   5.270   3.718   1.728 -3.0785 -0.2967  0.8610
  797SOL    HW2 2624   5.150   3.720   1.635 -0.9775 -0.0087 -1.9610
  798SOL     OW 2625   1.770   2.290   1.732 -0.0317 -0.2996  0.2292
  798SOL    HW1 2626   1.777   2.281   1.826  0.3396 -0.3364  0.1974
  798SOL    HW2 2627   1.684   2.254   1.711 -0.1349 -0.2474  0.5565
  799SOL     OW 2628   1.454   0.968   3.468 -0.2811  0.0306  0.2231
  799SOL    HW1 2629   1.421   0.883   3.437 -1.8335  0.5355  0.3898
  799SOL    HW2 2630   1.391   1.031   3.434  1.6457  1.3287 -1.1620
  800SOL     OW 2631   4.610   0.435   0.488  0.0453 -0.2468  0.4106
  800SOL    HW1 2632   4.696   0.475   0.476 -0.1516  0.8468  2.3034
  800SOL    HW2 2633   4.629   0.345   0.514  0.6264 -0.0516  0.6896
  801SOL     OW 2634   0.101   2.683   1.266  0.1350 -0.0327  0.1558
  801SOL    HW1 2635   0.047   2.605   1.252  1.6691 -1.0821 -0.1463
  801SOL    HW2 2636   0.187   2.648   1.289  1.1247  1.5598 -1.0077
  802SOL     OW 2637   1.996   0.677   0.893 -0.5619  0.0781 -0.1538
  802SOL    HW1 2638   1.948   0.636   0.965 -0.1156  0.4192  0.3504
  802SOL    HW2 2639   2.054   0.608   0.861 -0.0817  0.1937  0.4450
  803SOL     OW 2640   0.846   2.202   3.611 -0.4993 -0.3722 -0.0582
  803SOL    HW1 2641   0.842   2.125   3.668 -0.8656 -1.0624 -0.9809
  803SOL    HW2 2642   0.759   2.241   3.617 -0.5331 -0.4360 -0.1403
  804SOL     OW 2643   2.053   2.780   3.316  0.1512 -0.6434  0.0516
  804SOL    HW1 2644   2.128   2.723   3.334  0.0217 -0.4972  1.1640
  804SOL    HW2 2645   2.090   2.856   3.272  0.6481 -0.6350  0.4703
  805SOL     OW 2646   3.741   3.629   3.197 -0.0246  0.0764  0.4941
  805SOL    HW1 2647   3.784   3.598   3.117  0.1307  1.8372 -0.1417
  805SOL    HW2 2648   3.687   3.702   3.168 -2.7010 -1.3671  1.4265
  806SOL     OW 2649   2.349   2.944   2.949 -0.5998  0.3890  0.2124
  806SOL    HW1 2650   2.440   2.928   2.975 -0.2544 -0.5504 -1.4460
  806SOL    HW2 2651   2.352   3.026   2.900 -0.2577 -0.6308 -1.5475
  807SOL     OW 2652   0.244   1.334   4.214 -0.2837 -0.0187  0.3675
  807SOL    HW1 2653   0.309   1.269   4.240  0.2087  0.8058  1.2619
  807SOL    HW2 2654   0.205   1.363   4.297 -1.0392  0.2605 -0.0806
  808SOL     OW 2655   0.931   0.080   4.240  0.0405 -0.1237 -0.7132
  808SOL    HW1 2656   1.011   0.079   4.189 -0.4138 -1.8070 -1.4576
  808SOL    HW2 2657   0.961   0.078   4.331  0.8421  2.4497 -0.8384
  809SOL     OW 2658   1.375   1.884   0.900 -0.1670 -0.0367  0.0167
  809SOL    HW1 2659   1.449   1.853   0.954  0.3418  1.1759  0.0608
  809SOL    HW2 2660   1.383   1.980   0.903  0.0041  0.0706 -2.3885
  810SOL     OW 2661   3.155   2.626   1.868  0.0105 -0.0330 -0.7041
  810SOL    HW1 2662   3.227   2.615   1.805  0.4976 -1.0424 -0.0137
  810SOL    HW2 2663   3.132   2.536   1.893  1.4893  0.2828  2.3710
  811SOL     OW 2664   3.806   3.900   1.391  0.1392 -0.4359  0.2828
  811SOL    HW1 2665   3.890   3.884   1.348  0.0803  0.5402 -0.2008
  811SOL    HW2 2666   3.787   3.817   1.436  1.4317 -0.6150  0.5369
  812SOL     OW 2667   2.504   2.028   0.486 -0.1349  0.4344  0.1737
  812SOL    HW1 2668   2.418   2.060   0.460  0.6611  2.7137  0.0951
  812SOL    HW2 2669   2.486   1.946   0.533 -2.1623 -0.0558 -1.3198
  813SOL     OW 2670   1.242   2.476   3.985 -0.3198  0.1254  0.1751
  813SOL    HW1 2671   1.176   2.544   3.972 -0.2215  0.5269  1.5637
  813SOL    HW2 2672   1.303   2.514   4.048  1.1921 -0.2798 -0.9749
  814SOL     OW 2673   1.468   2.681   2.364  0.6514  0.6363  0.5996
  814SOL    HW1 2674   1.498   2.700   2.275  0.1904  0.8476  0.4861
  814SOL    HW2 2675   1.546   2.689   2.418  1.6842 -2.5872 -0.1764
  815SOL     OW 2676   5.018   2.728   3.788 -0.3306  0.0997  0.2774
  815SOL    HW1 2677   4.936   2.777   3.794  0.0030  0.5853  0.9422
  815SOL    HW2 2678   5.086   2.795   3.782  0.0287 -0.3003 -0.1917
  816SOL     OW 2679   3.133   3.458   0.647  0.0699  0.0050  0.2486
  816SOL    HW1 2680   3.135   3.512   0.726 -0.6523  0.3381  0.0453
  816SOL    HW2 2681   3.093   3.514   0.580  0.8036 -0.2154 -0.4040
  817SOL     OW 2682   0.898   1.966   1.822 -0.0425 -0.0850  0.3581
  817SOL    HW1 2683   0.933   2.004   1.741 -1.6038  3.2635  1.1012
  817SOL    HW2 2684   0.972   1.963   1.882  0.5690 -0.2180 -0.3874
  818SOL     OW 2685   3.819   0.915   0.385  0.0529  0.0332 -0.4750
  818SOL    HW1 2686   3.840   0.988   0.327  1.2372 -0.0429 -0.1650
  818SOL    HW2 2687   3.833   0.837   0.330 -1.7487  0.0073 -0.9811
  819SOL     OW 2688   4.638   2.400   1.806  0.0675 -0.4314 -0.8037
  819SOL    HW1 2689   4.554   2.357   1.788 -0.7970  0.6338  0.4871
  819SOL    HW2 2690   4.687   2.336   1.856 -1.8629  0.4824  2.6111
  820SOL     OW 2691   4.772   1.124   2.767 -0.4059 -0.3138 -0.0668
  820SOL    HW1 2692   4.718   1.052   2.736  0.3582 -1.4729  1.1549
  820SOL    HW2 2693   4.720   1.166   2.835 -0.6562 -0.0328 -0.4346
  821SOL     OW 2694   0.617   3.901   3.571  0.3855  0.0080  0.6625
  821SOL    HW1 2695   0.708   3.916   3.596 -0.0382  1.6419  1.4155
  821SOL    HW2 2696   0.585   3.987   3.544 -0.1589 -1.0547 -2.4497
  822SOL     OW 2697   3.614   2.171   3.278  0.3073 -0.1701  0.2781
  822SOL    HW1 2698   3.637   2.246   3.333  0.2581 -0.8448  1.2513
  822SOL    HW2 2699   3.581   2.210   3.197  1.1572  0.8483  0.3964
  823SOL     OW 2700   1.837   2.915   1.029 -0.0725 -0.2990 -0.5385
  823SOL    HW1 2701   1.846   2.826   1.064  1.1547 -0.4359 -1.1565
  823SOL    HW2 2702   1.906   2.965   1.074 -0.6969  0.3310 -0.2612
  824SOL     OW 2703   0.199   0.753   4.531 -0.0064 -0.8439 -0.2588
  824SOL    HW1 2704   0.293   0.761   4.514 -0.0941 -0.0122 -0.4340
  824SOL    HW2 2705   0.165   0.704   4.456  0.6720 -3.6426  1.1609
  825SOL     OW 2706   3.919   1.906   1.900  0.2068 -0.2999 -0.0940
  825SOL    HW1 2707   3.971   1.934   1.825  1.0260  0.1010  0.6077
  825SOL    HW2 2708   3.968   1.936   1.976  0.4758 -2.5162  0.6846
  826SOL     OW 2709   1.968   2.091   0.512 -0.0270 -0.0663  0.6666
  826SOL    HW1 2710   1.916   2.083   0.432  2.2792 -0.1990 -0.9001
  826SOL    HW2 2711   1.909   2.061   0.581 -1.4753 -1.8915 -1.2222
  827SOL     OW 2712   4.527   4.038   2.154  0.6516 -0.3587  0.2490
  827SOL    HW1 2713   4.549   4.052   2.061  0.9055  0.3817  0.4185
  827SOL    HW2 2714   4.612   4.030   2.197  0.5315 -0.9594  0.3904
  828SOL     OW 2715   3.157   2.704   0.064  0.1149 -0.1925 -0.2626
  828SOL    HW1 2716   3.250   2.686   0.051  0.0615 -0.3013 -0.4933
  828SOL    HW2 2717   3.142   2.687   0.157  0.3214 -0.1922 -0.2291
  829SOL     OW 2718   1.877   4.407   3.310 -0.4308 -0.4030 -0.1334
  829SOL    HW1 2719   1.818   4.332   3.316 -0.0714 -0.7006 -0.2935
  829SOL    HW2 2720   1.929   4.390   3.232  0.6564 -0.7080  0.6330
  830SOL     OW 2721   0.307   2.672   4.196  0.0979  0.2396  0.6103
  830SOL    HW1 2722   0.336   2.610   4.129 -0.7604  0.7903 -0.3117
  830SOL    HW2 2723   0.268   2.617   4.265  1.4225 -0.3646  0.8982
  831SOL     OW 2724   0.175   2.837   4.035 -0.4948 -0.7359  0.4662
  831SOL    HW1 2725   0.225   2.903   3.986 -0.1265 -1.4281 -0.1013
  831SOL    HW2 2726   0.241   2.784   4.079 -0.8362  0.3461  2.3835
  832SOL     OW 2727   0.253   2.486   3.967 -0.4525 -0.3153  0.2361
  832SOL    HW1 2728   0.169   2.512   4.005 -0.8870  0.3914 -1.1133
  832SOL    HW2 2729   0.251   2.524   3.879  1.5980  0.3660  0.4330
  833SOL     OW 2730   2.799   3.992   4.373 -0.0083  0.3111  0.4952
  833SOL    HW1 2731   2.742   4.006   4.449 -0.7978 -1.1540  0.2135
  833SOL    HW2 2732   2.741   3.996   4.298  0.4864  0.1352  0.0988
  834SOL     OW 2733   1.435   3.787   2.443 -0.5567 -0.0641  0.0646
  834SOL    HW1 2734   1.527   3.797   2.422 -0.5267  2.1320  0.9802
  834SOL    HW2 2735   1.391   3.856   2.394 -1.8134 -1.4296 -0.7962
  835SOL     OW 2736   1.523   2.397   4.305 -0.2456  0.3318 -0.0245
  835SOL    HW1 2737   1.447   2.343   4.327  0.4939 -0.7882 -0.1557
  835SOL    HW2 2738   1.592   2.367   4.363  0.0940  1.3885  0.1387
  836SOL     OW 2739   5.109   1.155   0.150 -1.0263  0.4921  0.0280
  836SOL    HW1 2740   5.150   1.239   0.133  1.4132 -0.2335  1.7359
  836SOL    HW2 2741   5.116   1.144   0.245  0.6692 -2.4706 -0.3095
  837SOL     OW 2742   5.115   2.576   1.343 -0.3485  0.4128  0.4310
  837SOL    HW1 2743   5.176   2.578   1.417  0.4755 -1.5318 -0.1202
  837SOL    HW2 2744   5.028   2.579   1.384  0.0718  1.5158  1.3237
  838SOL     OW 2745   0.108   3.440   2.280  0.3727 -0.5101  0.0090
  838SOL    HW1 2746   0.143   3.474   2.362  0.4408  0.9652 -0.6035
  838SOL    HW2 2747   0.124   3.346   2.284  1.5633 -0.2840  1.1080
  839SOL     OW 2748   2.462   1.594   4.294  0.1109 -0.0227 -0.0566
  839SOL    HW1 2749   2.374   1.627   4.277  0.1207  0.4296  0.7239
  839SOL    HW2 2750   2.507   1.666   4.338  0.8510 -0.2787 -0.3744
  840SOL     OW 2751   1.522   4.342   3.569 -0.0605  0.0638 -0.1228
  840SOL    HW1 2752   1.516   4.324   3.663  0.7563 -0.7429 -0.2042
  840SOL    HW2 2753   1.433   4.367   3.543 -0.2236  0.6244  0.9196
  841SOL     OW 2754   4.036   1.459   0.054  0.1884 -0.0493 -0.0363
  841SOL    HW1 2755   3.977   1.522   0.014  0.6195  0.3656 -0.0300
  841SOL    HW2 2756   4.017   1.464   0.147  0.4606  0.3241  0.0001
  842SOL     OW 2757   1.305   2.233   1.646  0.8155 -0.0078 -0.6930
  842SOL    HW1 2758   1.358   2.313   1.651  2.3001 -0.9560 -0.6697
  842SOL    HW2 2759   1.253   2.234   1.726  1.7876  0.2946 -0.0429
  843SOL     OW 2760   0.550   3.576   2.179 -0.3674 -0.0360 -0.5344
  843SOL    HW1 2761   0.563   3.533   2.263  0.5881  1.1747 -0.0402
  843SOL    HW2 2762   0.618   3.644   2.176 -0.3375 -0.1039 -2.3050
  844SOL     OW 2763   4.445   2.988   2.383 -0.0625  0.6406  0.2001
  844SOL    HW1 2764   4.504   2.924   2.421 -1.7024 -1.5696 -0.7649
  844SOL    HW2 2765   4.440   3.058   2.448 -0.8016 -1.7625  2.9253
  845SOL     OW 2766   5.153   3.989   2.420 -0.7002  0.1998  0.1837
  845SOL    HW1 2767   5.068   3.987   2.376 -0.3482  2.3884 -0.7538
  845SOL    HW2 2768   5.192   4.072   2.392  0.4063  0.7750  3.0888
  846SOL     OW 2769   3.386   0.288   4.296  0.0802  0.0666  0.0159
  846SOL    HW1 2770   3.320   0.300   4.228  0.2703  0.8728 -0.0415
  846SOL    HW2 2771   3.468   0.312   4.254  0.1912  0.6454  0.5435
  847SOL     OW 2772   0.053   2.050   4.000  0.3967  0.1589  0.3623
  847SOL    HW1 2773   0.038   1.981   4.066 -0.0550 -0.7390 -0.6400
  847SOL    HW2 2774   5.376   2.025   3.927  2.2539  0.0871 -1.1339
  848SOL     OW 2775   1.385   0.744   3.084  0.2048  0.2092 -0.1706
  848SOL    HW1 2776   1.318   0.812   3.073  0.3165  0.4156  0.3594
  848SOL    HW2 2777   1.466   0.787   3.058  0.2230  0.1593 -0.1960
  849SOL     OW 2778   2.566   1.095   0.771  0.7081  0.3893 -0.2425
  849SOL    HW1 2779   2.566   1.140   0.686 -1.4792  0.5597 -0.2119
  849SOL    HW2 2780   2.522   1.156   0.831 -0.0191 -0.7246  0.4040
  850SOL     OW 2781   0.180   3.696   3.606 -0.2290 -0.7350  0.2230
  850SOL    HW1 2782   0.194   3.697   3.512 -0.8446 -0.6576  0.1292
  850SOL    HW2 2783   0.101   3.642   3.618 -0.5133 -0.2369  0.6371
  851SOL     OW 2784   1.213   1.708   4.477 -0.2843  0.2559  0.3283
  851SOL    HW1 2785   1.117   1.710   4.483 -0.3941 -0.4336 -0.8665
  851SOL    HW2 2786   1.231   1.647   4.406  1.0828 -0.2357  1.0707
  852SOL     OW 2787   4.754   0.054   2.817 -0.2509 -0.3436  0.3174
  852SOL    HW1 2788   4.832   0.078   2.767  0.3789  0.0869  1.4755
  852SOL    HW2 2789   4.770   0.087   2.905 -1.5825 -0.5900  0.6815
  853SOL     OW 2790   0.601   1.278   1.623 -0.1291 -0.1687 -0.1738
  853SOL    HW1 2791   0.548   1.199   1.614  0.8861 -1.2397  2.1958
  853SOL    HW2 2792   0.538   1.347   1.646 -0.7474 -0.8889  0.3393
  854SOL     OW 2793   0.861   1.399   1.898 -0.0491  0.1739 -0.0232
  854SOL    HW1 2794   0.862   1.494   1.887 -1.3528  0.2539  0.4123
  854SOL    HW2 2795   0.769   1.376   1.907  0.3151 -0.9945  1.0684
  855SOL     OW 2796   3.173   3.691   2.075  0.0743  0.7529  0.0754
  855SOL    HW1 2797   3.156   3.751   2.148  1.0233  0.8691  0.2146
  855SOL    HW2 2798   3.096   3.634   2.073 -0.3518  1.2897  0.6203
  856SOL     OW 2799   0.351   2.192   2.977 -0.2617 -0.7261 -0.3344
  856SOL    HW1 2800   0.368   2.285   2.959  1.4809 -1.1821 -1.3058
  856SOL    HW2 2801   0.299   2.192   3.058 -0.4004  1.0838 -0.3823
  857SOL     OW 2802   1.932   2.716   2.601 -0.5486 -0.0724 -0.0399
  857SOL    HW1 2803   1.956   2.628   2.571 -3.4505 -0.3865 -1.8658
  857SOL    HW2 2804   1.934   2.710   2.697  1.2427 -1.4715 -0.0991
  858SOL     OW 2805   1.768   1.958   0.647 -0.6691  0.2804 -0.0428
  858SOL    HW1 2806   1.776   2.021   0.719 -0.8971 -0.1852  0.4010
  858SOL    HW2 2807   1.702   1.896   0.677 -1.3283  0.5117 -0.9902
  859SOL     OW 2808   0.816   1.908   3.153 -0.0298  0.1825  0.0999
  859SOL    HW1 2809   0.855   1.830   3.113 -1.7100 -0.5079 -0.2384
  859SOL    HW2 2810   0.750   1.875   3.213 -0.5578  1.3401  0.1913
  860SOL     OW 2811   3.756   3.577   2.279 -0.5555  0.1155  0.4572
  860SOL    HW1 2812   3.739   3.668   2.304  1.3298  0.0553  2.2424
  860SOL    HW2 2813   3.753   3.578   2.184 -0.0570  2.1589  0.4066
  861SOL     OW 2814   4.084   4.453   1.698 -0.0855 -0.2697 -0.6818
  861SOL    HW1 2815   4.164   4.440   1.748  0.2548  0.5784 -0.9970
  861SOL    HW2 2816   4.049   4.536   1.730 -2.2920 -1.8554  1.4039
  862SOL     OW 2817   3.181   0.237   1.403 -0.1676  0.6786  0.3304
  862SOL    HW1 2818   3.088   0.258   1.412 -0.5441 -1.1260  1.2659
  862SOL    HW2 2819   3.183   0.141   1.399  1.7245  0.6338  1.3640
  863SOL     OW 2820   0.207   1.832   4.492  0.2604 -0.1664 -0.5207
  863SOL    HW1 2821   0.257   1.909   4.465  1.7924 -1.3404 -1.1153
  863SOL    HW2 2822   0.129   1.869   4.534  0.9819  1.7072 -0.7138
  864SOL     OW 2823   1.605   2.912   4.076 -0.1918  0.0317 -0.2338
  864SOL    HW1 2824   1.513   2.887   4.065  0.2004 -2.0466  0.7024
  864SOL    HW2 2825   1.628   2.881   4.164  1.8154 -0.9007 -1.0207
  865SOL     OW 2826   4.663   3.696   2.973 -0.7991  0.3953  0.2151
  865SOL    HW1 2827   4.643   3.756   3.045  0.4858  1.0375  0.0553
  865SOL    HW2 2828   4.756   3.708   2.956 -0.9931 -0.0144 -1.3120
  866SOL     OW 2829   4.538   3.541   1.491  0.3865 -0.7652 -0.3669
  866SOL    HW1 2830   4.521   3.621   1.441  0.3007 -0.6971 -0.2285
  866SOL    HW2 2831   4.457   3.490   1.481  0.2993 -0.6697 -0.1397
  867SOL     OW 2832   1.853   1.695   4.027 -0.2707 -0.0849 -0.2561
  867SOL    HW1 2833   1.873   1.711   4.119 -0.4340 -1.1218 -0.0321
  867SOL    HW2 2834   1.814   1.608   4.026  0.0430 -0.2212 -1.3521
  868SOL     OW 2835   4.585   0.398   1.078  0.0064  0.2483  0.0445
  868SOL    HW1 2836   4.506   0.350   1.102  1.4726 -1.4567  1.6805
  868SOL    HW2 2837   4.625   0.423   1.161  2.1511 -0.5950 -0.6688
  869SOL     OW 2838   0.082   1.411   2.477  0.8089  0.0649  0.3207
  869SOL    HW1 2839   0.050   1.482   2.420  0.0583 -0.4852  0.0457
  869SOL    HW2 2840   0.178   1.418   2.472  0.8422 -0.9747 -2.3407
  870SOL     OW 2841   0.015   2.490   2.640  0.0724 -0.3398 -0.0960
  870SOL    HW1 2842   0.002   2.399   2.667 -2.7285  0.1968  0.7274
  870SOL    HW2 2843   5.316   2.511   2.591  0.6392  1.6693 -0.2174
  871SOL     OW 2844   4.047   0.319   3.172 -0.1492  0.1325  0.3579
  871SOL    HW1 2845   4.074   0.292   3.084 -0.6921 -1.9069  0.7672
  871SOL    HW2 2846   4.123   0.298   3.227  0.7194  2.6626  0.2344
  872SOL     OW 2847   0.949   2.301   0.807 -0.2740  0.4238 -0.1643
  872SOL    HW1 2848   0.973   2.211   0.786  0.8358  0.5326  0.5177
  872SOL    HW2 2849   0.970   2.309   0.901 -0.9076  1.2190 -0.0879
  873SOL     OW 2850   1.760   0.508   3.148 -0.5089 -0.6706  0.6410
  873SOL    HW1 2851   1.787   0.419   3.169 -0.5820 -0.8391  0.0288
  873SOL    HW2 2852   1.683   0.498   3.093 -0.4752 -0.2281  0.5100
  874SOL     OW 2853   0.386   1.890   3.301  0.4616  0.0100 -0.5166
  874SOL    HW1 2854   0.297   1.887   3.265  0.3581 -1.2754 -0.1800
  874SOL    HW2 2855   0.391   1.976   3.343 -0.6221  0.0982 -0.5327
  875SOL     OW 2856   1.875   4.163   3.541  0.0515  0.2216 -0.5418
  875SOL    HW1 2857   1.806   4.123   3.490 -0.6089  0.4491  0.1554
  875SOL    HW2 2858   1.859   4.134   3.631  1.4164 -0.4841 -0.5032
  876SOL     OW 2859   3.397   4.080   3.016 -0.2713  0.2001 -0.1066
  876SOL    HW1 2860   3.368   4.058   2.928 -0.2681 -0.3099  0.0204
  876SOL    HW2 2861   3.316   4.101   3.064 -0.2058  1.2933 -0.4510
  877SOL     OW 2862   3.076   3.392   3.848 -0.0511 -0.1772  0.2202
  877SOL    HW1 2863   3.074   3.428   3.760  4.7269 -2.3471 -1.1092
  877SOL    HW2 2864   3.024   3.312   3.843  0.9163 -0.7710 -1.0080
  878SOL     OW 2865   5.110   2.131   2.410 -0.3060  0.3684  0.0636
  878SOL    HW1 2866   5.068   2.192   2.350 -1.0234  0.0106  0.1914
  878SOL    HW2 2867   5.101   2.046   2.368  0.5570  0.3146 -0.0428
  879SOL     OW 2868   2.708   2.274   2.100 -0.4192  0.2226 -0.1677
  879SOL    HW1 2869   2.638   2.211   2.081 -0.3358  0.0941 -0.0460
  879SOL    HW2 2870   2.662   2.355   2.123 -0.5354 -0.0048  0.4180
  880SOL     OW 2871   1.939   2.662   2.074  0.9775 -0.4458  0.0490
  880SOL    HW1 2872   1.862   2.650   2.131  0.0796  0.2825 -0.9599
  880SOL    HW2 2873   1.912   2.626   1.990  1.7251 -0.1337 -0.3320
  881SOL     OW 2874   1.721   1.147   1.968  0.0448 -0.6028 -0.3084
  881SOL    HW1 2875   1.643   1.101   1.998 -0.3312  1.1609  1.6606
  881SOL    HW2 2876   1.789   1.080   1.963 -0.7729 -1.6030  1.2216
  882SOL     OW 2877   5.181   2.295   1.614 -0.0616 -0.1832 -0.1159
  882SOL    HW1 2878   5.269   2.282   1.647 -0.9159 -1.4275  1.8147
  882SOL    HW2 2879   5.184   2.379   1.568  2.6770 -1.2916 -2.2100
  883SOL     OW 2880   0.550   2.791   2.823  0.0663  0.3763  0.3689
  883SOL    HW1 2881   0.463   2.761   2.847  0.6236  0.1337  2.1795
  883SOL    HW2 2882   0.565   2.868   2.877  1.4383 -0.2996  1.0045
  884SOL     OW 2883   4.519   0.974   3.465  0.4279  0.4112 -0.2143
  884SOL    HW1 2884   4.528   0.940   3.554  0.9006  1.8699  0.3160
  884SOL    HW2 2885   4.450   0.920   3.426  1.1737 -1.1798  0.5428
  885SOL     OW 2886   1.851   0.520   1.057 -0.3934 -0.0057  0.1135
  885SOL    HW1 2887   1.831   0.457   0.988  0.0131  0.7905 -0.7651
  885SOL    HW2 2888   1.825   0.477   1.138  0.7225 -1.6720 -0.3625
  886SOL     OW 2889   1.140   4.347   2.565 -0.4194 -0.4117 -0.0895
  886SOL    HW1 2890   1.147   4.368   2.472  0.5350  1.4706  0.3462
  886SOL    HW2 2891   1.092   4.421   2.602  2.1847  0.6841  1.3901
  887SOL     OW 2892   1.317   0.454   0.034 -0.4485 -0.2611 -0.2578
  887SOL    HW1 2893   1.303   0.505   0.114 -0.8036  0.8580 -1.0076
  887SOL    HW2 2894   1.270   0.503   4.588  1.2389 -0.2809 -1.4783
  888SOL     OW 2895   1.159   2.788   1.874 -0.0941  0.3427  0.5469
  888SOL    HW1 2896   1.183   2.765   1.963  0.7608 -0.5998  0.0869
  888SOL    HW2 2897   1.092   2.724   1.850  0.6616 -0.2669  0.0447
  889SOL     OW 2898   4.865   2.615   0.166 -0.6066  0.3881  0.3898
  889SOL    HW1 2899   4.923   2.691   0.175  0.4178 -0.3780  0.3154
  889SOL    HW2 2900   4.803   2.625   0.238 -0.4797  1.2828  0.3952
  890SOL     OW 2901   5.093   2.123   3.095  0.4442 -0.3172  0.1851
  890SOL    HW1 2902   5.126   2.207   3.127 -0.1254 -0.0745  0.1485
  890SOL    HW2 2903   5.018   2.105   3.150  1.0708 -1.2311  0.7539
  891SOL     OW 2904   0.494   1.380   0.286  0.2902 -0.0602  0.4207
  891SOL    HW1 2905   0.401   1.390   0.266  0.1515 -1.0529  0.5394
  891SOL    HW2 2906   0.506   1.424   0.370 -0.1725 -0.3764  0.6484
  892SOL     OW 2907   2.384   2.838   3.457  0.0443  0.0866 -0.7205
  892SOL    HW1 2908   2.310   2.884   3.497  0.8784  0.1052  0.8790
  892SOL    HW2 2909   2.429   2.905   3.405  0.5637  0.8338  0.6300
  893SOL     OW 2910   5.363   3.895   0.301 -0.1768  0.1624 -0.0376
  893SOL    HW1 2911   5.281   3.856   0.332  0.1311  0.9674  1.9549
  893SOL    HW2 2912   0.042   3.821   0.289 -0.5459 -0.2501  0.6382
  894SOL     OW 2913   1.224   2.189   1.910  0.5267  0.5273 -0.1997
  894SOL    HW1 2914   1.280   2.213   1.984 -0.2347  1.5124  0.0978
  894SOL    HW2 2915   1.177   2.111   1.940  0.7111  0.5316  0.1050
  895SOL     OW 2916   2.201   4.071   0.639  0.1357  0.0514 -0.0854
  895SOL    HW1 2917   2.232   4.102   0.554  0.7648 -0.0948  0.0903
  895SOL    HW2 2918   2.132   4.133   0.663  0.6107  0.6584 -0.2586
  896SOL     OW 2919   3.007   1.613   0.479  0.5689  0.5583 -0.0517
  896SOL    HW1 2920   2.962   1.692   0.449 -1.4983 -1.2069 -2.0477
  896SOL    HW2 2921   2.998   1.615   0.574  0.1568  2.4678 -0.0985
  897SOL     OW 2922   2.990   3.268   2.381 -0.4901  0.3333  0.1607
  897SOL    HW1 2923   2.966   3.207   2.311 -3.1258  1.2857  0.1661
  897SOL    HW2 2924   2.951   3.231   2.460 -0.9032  1.3089  0.4176
  898SOL     OW 2925   3.786   0.596   2.634  0.0571 -0.4688 -0.3718
  898SOL    HW1 2926   3.806   0.581   2.726 -0.3775 -0.9450 -0.3535
  898SOL    HW2 2927   3.695   0.568   2.623  0.5231 -1.7528 -1.2460
  899SOL     OW 2928   4.115   3.152   2.374 -0.4586  0.1909  0.4778
  899SOL    HW1 2929   4.177   3.208   2.421  1.2005 -1.1554  0.0080
  899SOL    HW2 2930   4.034   3.203   2.370  0.5323  1.9125  1.3496
  900SOL     OW 2931   0.984   3.272   0.244 -0.3101 -0.1924  0.1489
  900SOL    HW1 2932   0.938   3.218   0.179 -1.1721  0.4311  0.2194
  900SOL    HW2 2933   1.070   3.288   0.205 -1.4298  1.7490 -1.7588
  901SOL     OW 2934   0.864   1.219   1.244 -0.0956 -0.0966  0.1334
  901SOL    HW1 2935   0.864   1.277   1.168 -1.5442  0.4913  0.5360
  901SOL    HW2 2936   0.909   1.269   1.313 -2.0279  0.9595  0.7144
  902SOL     OW 2937   4.056   0.046   3.480  0.3408 -0.0496 -0.3489
  902SOL    HW1 2938   4.030   0.014   3.567 -0.4826 -1.7075 -1.1578
  902SOL    HW2 2939   4.151   0.046   3.482  0.3346  0.6638  0.7941
  903SOL     OW 2940   2.002   1.261   1.354 -0.1755  0.0743 -0.1802
  903SOL    HW1 2941   1.911   1.248   1.382 -0.2694  2.0019  0.5582
  903SOL    HW2 2942   2.054   1.247   1.433  0.2486 -1.3453 -0.6706
  904SOL     OW 2943   0.293   2.206   4.052  0.5262  0.9014  0.1199
  904SOL    HW1 2944   0.207   2.164   4.051  0.9629 -0.0194 -1.1574
  904SOL    HW2 2945   0.276   2.298   4.032 -0.0011  0.2868 -2.6826
  905SOL     OW 2946   0.597   3.074   2.898 -0.5679 -0.0638  0.3182
  905SOL    HW1 2947   0.679   3.067   2.947  1.0459  1.1396 -2.0351
  905SOL    HW2 2948   0.541   3.127   2.954  0.0429 -1.2830  2.1827
  906SOL     OW 2949   1.777   3.823   1.727 -0.1467 -0.1971 -0.3698
  906SOL    HW1 2950   1.846   3.878   1.690  0.3294 -0.7400 -0.3071
  906SOL    HW2 2951   1.698   3.876   1.720  0.7936  1.9023  2.8018
  907SOL     OW 2952   0.805   2.734   3.202 -0.0630  0.3155 -0.5732
  907SOL    HW1 2953   0.764   2.671   3.261  0.4780  0.3681 -0.1244
  907SOL    HW2 2954   0.763   2.719   3.117 -2.0261  1.3426  0.1571
  908SOL     OW 2955   2.780   3.922   0.831  0.2542 -0.4735  0.0629
  908SOL    HW1 2956   2.834   3.871   0.891  0.7239 -0.0431  0.0125
  908SOL    HW2 2957   2.843   3.976   0.783 -0.2020 -0.1522 -0.1729
  909SOL     OW 2958   1.819   2.691   2.319  0.5803  0.5619  0.3562
  909SOL    HW1 2959   1.868   2.620   2.361  0.5674 -0.4195 -1.2128
  909SOL    HW2 2960   1.740   2.700   2.372  0.5979 -0.5831  0.5961
  910SOL     OW 2961   1.121   0.263   3.065 -0.1623 -0.4123 -0.6412
  910SOL    HW1 2962   1.027   0.280   3.078 -0.2441 -1.4812  0.2718
  910SOL    HW2 2963   1.126   0.172   3.035  0.6090 -0.4664 -0.3698
  911SOL     OW 2964   0.809   2.883   3.875 -0.1003 -0.2279  0.0019
  911SOL    HW1 2965   0.778   2.826   3.945 -2.1181 -0.7372 -1.2332
  911SOL    HW2 2966   0.819   2.826   3.799  0.5631  0.5897 -0.5483
  912SOL     OW 2967   2.174   0.015   3.971  0.4265 -0.0226  0.0160
  912SOL    HW1 2968   2.144   4.548   3.957 -1.2110  0.4762  0.0545
  912SOL    HW2 2969   2.187   0.051   3.884  0.5789 -0.1435 -0.0104
  913SOL     OW 2970   0.660   2.524   1.879  0.2315 -0.4528  0.1989
  913SOL    HW1 2971   0.721   2.597   1.884 -0.5639  0.2456 -0.1278
  913SOL    HW2 2972   0.618   2.521   1.965 -2.4021  1.8606 -0.8742
  914SOL     OW 2973   1.101   0.050   0.406  0.6166  0.2777 -0.2829
  914SOL    HW1 2974   1.063   0.125   0.453 -0.0488 -0.8656  1.0740
  914SOL    HW2 2975   1.195   0.063   0.414  0.5208  0.3300  1.0675
  915SOL     OW 2976   4.946   4.243   3.752 -0.6357 -0.0777  0.4774
  915SOL    HW1 2977   4.985   4.269   3.836 -1.3253  0.7197  0.5692
  915SOL    HW2 2978   4.888   4.315   3.730 -0.6183 -0.3771 -0.5968
  916SOL     OW 2979   2.365   0.885   1.368  0.5063  0.0930 -0.2322
  916SOL    HW1 2980   2.367   0.860   1.461 -0.6566 -0.4759 -0.3423
  916SOL    HW2 2981   2.280   0.853   1.337 -0.3633  2.7419 -0.8035
  917SOL     OW 2982   0.128   3.050   2.152 -0.1521  0.3600  0.4675
  917SOL    HW1 2983   0.150   3.002   2.232  0.4266  0.9664  0.6866
  917SOL    HW2 2984   0.190   3.123   2.151 -0.4703  0.6256 -0.2900
  918SOL     OW 2985   1.641   2.316   0.830  0.3920 -0.0481 -0.2207
  918SOL    HW1 2986   1.547   2.337   0.826  0.4377  0.1818 -0.1479
  918SOL    HW2 2987   1.663   2.326   0.923  0.4895 -0.1015 -0.2379
  919SOL     OW 2988   4.941   0.871   1.168  0.5394 -0.1735 -0.3228
  919SOL    HW1 2989   4.985   0.788   1.187  0.0813 -0.9453 -2.2960
  919SOL    HW2 2990   4.849   0.846   1.152 -0.3263  1.1771  2.0917
  920SOL     OW 2991   2.449   1.238   1.934 -0.0522 -0.5421 -0.1338
  920SOL    HW1 2992   2.487   1.303   1.993  0.5328  0.6154 -1.7223
  920SOL    HW2 2993   2.463   1.154   1.978  0.6043  0.2505  1.2207
  921SOL     OW 2994   0.112   1.926   2.306  0.0026 -0.2462  0.3877
  921SOL    HW1 2995   0.113   2.001   2.366 -1.0331  0.8512 -0.9191
  921SOL    HW2 2996   0.204   1.914   2.282  0.2369  0.3160  0.9536
  922SOL     OW 2997   5.128   1.233   2.296  0.0072  0.6021 -0.2650
  922SOL    HW1 2998   5.088   1.256   2.212  2.6343  0.0199 -1.7870
  922SOL    HW2 2999   5.064   1.176   2.338 -0.4421 -1.0905 -2.9940
  923SOL     OW 3000   0.829   4.120   2.144  0.0338 -0.0262  0.1947
  923SOL    HW1 3001   0.798   4.037   2.108  1.8115 -1.1412  1.0894
  923SOL    HW2 3002   0.921   4.105   2.164  0.2340  1.9608  1.0220
  924SOL     OW 3003   1.490   2.047   3.357 -0.3679 -0.2348  0.5071
  924SOL    HW1 3004   1.459   2.102   3.429 -0.0436 -1.0004  1.2455
  924SOL    HW2 3005   1.425   2.060   3.288  0.9962  3.0337 -0.3325
  925SOL     OW 3006   0.939   2.853   1.645 -0.2931  0.2123  0.5620
  925SOL    HW1 3007   0.973   2.770   1.611 -0.2464  0.4331  0.0541
  925SOL    HW2 3008   0.847   2.854   1.617  0.4456  1.6736 -2.0903
  926SOL     OW 3009   4.037   0.232   1.683  0.3152  0.5728 -0.2389
  926SOL    HW1 3010   3.993   0.155   1.717  1.8868 -1.2713 -2.0806
  926SOL    HW2 3011   4.053   0.287   1.759 -0.2731 -1.2354  1.2546
  927SOL     OW 3012   0.734   3.011   4.223  0.3638  0.2234  0.8518
  927SOL    HW1 3013   0.725   3.075   4.152 -0.8467  0.3373  1.0815
  927SOL    HW2 3014   0.677   2.939   4.198  1.0005 -0.3560  1.0471
  928SOL     OW 3015   3.236   1.786   4.224  0.7160  0.1183 -0.2123
  928SOL    HW1 3016   3.204   1.712   4.173  0.3336  0.4922 -0.5126
  928SOL    HW2 3017   3.159   1.840   4.239  0.9159  0.2518  0.3569
  929SOL     OW 3018   0.935   0.546   3.397  0.1823  0.2295 -0.5439
  929SOL    HW1 3019   0.848   0.534   3.360 -0.0788  1.3938 -0.3432
  929SOL    HW2 3020   0.970   0.457   3.406 -0.5256 -0.1831 -1.6936
  930SOL     OW 3021   1.302   2.491   3.536 -0.0998 -0.6142 -0.3329
  930SOL    HW1 3022   1.235   2.452   3.591 -0.5014 -1.5763 -1.4538
  930SOL    HW2 3023   1.254   2.522   3.458  0.7481 -1.4078 -1.1979
  931SOL     OW 3024   3.397   1.807   3.155  0.1387  0.4084 -0.1166
  931SOL    HW1 3025   3.340   1.881   3.173 -0.0702  0.3421 -0.4789
  931SOL    HW2 3026   3.368   1.775   3.069  0.6984  0.3531 -0.2910
  932SOL     OW 3027   4.061   1.879   3.469  0.0518  0.1874 -0.0768
  932SOL    HW1 3028   4.090   1.959   3.513  0.4242  0.7221 -1.2479
  932SOL    HW2 3029   4.142   1.835   3.444 -0.1539 -0.5538  0.5493
  933SOL     OW 3030   2.403   1.264   0.916 -0.5838 -0.2106  0.6306
  933SOL    HW1 3031   2.316   1.304   0.917 -0.6509 -0.3564  0.7564
  933SOL    HW2 3032   2.428   1.258   1.008  0.0605  0.9019  0.5427
  934SOL     OW 3033   4.459   4.253   2.444 -0.0683  0.0363 -0.1033
  934SOL    HW1 3034   4.379   4.249   2.497 -0.0209  2.6341  0.3066
  934SOL    HW2 3035   4.529   4.226   2.504 -0.1178  2.1732  1.0240
  935SOL     OW 3036   0.989   2.569   1.281  0.0130 -0.4235  0.2114
  935SOL    HW1 3037   1.025   2.571   1.192 -1.4977 -0.3060 -0.4230
  935SOL    HW2 3038   0.951   2.656   1.294  0.7619 -0.2239  1.2320
  936SOL     OW 3039   5.341   1.555   3.812  0.0172 -0.3191 -0.0984
  936SOL    HW1 3040   0.041   1.598   3.841  0.8259 -1.0236 -1.2132
  936SOL    HW2 3041   5.274   1.587   3.872  0.8845  1.2596  0.0798
  937SOL     OW 3042   4.339   4.428   3.469 -0.1765 -0.0885  0.0334
  937SOL    HW1 3043   4.301   4.415   3.382  2.4437  3.9291 -2.0949
  937SOL    HW2 3044   4.367   4.341   3.497 -2.9380 -1.8352 -2.1349
  938SOL     OW 3045   1.212   1.344   1.219 -0.3591  0.0320  0.2409
  938SOL    HW1 3046   1.278   1.357   1.287  0.0851 -0.7576 -0.0113
  938SOL    HW2 3047   1.128   1.347   1.265 -0.0304 -1.3184  0.9817
  939SOL     OW 3048   4.733   1.366   0.243 -0.6471 -0.2780  0.0586
  939SOL    HW1 3049   4.761   1.291   0.189 -1.2366 -1.3911  1.2376
  939SOL    HW2 3050   4.742   1.335   0.333  0.9884  1.7818  0.6777
  940SOL     OW 3051   2.139   3.799   1.165 -0.2644 -0.6924 -0.2688
  940SOL    HW1 3052   2.131   3.787   1.260 -1.3367 -0.8744 -0.3723
  940SOL    HW2 3053   2.086   3.729   1.127 -0.6610 -0.0160 -0.9864
  941SOL     OW 3054   2.232   4.213   1.337  0.2587 -0.9598  0.0920
  941SOL    HW1 3055   2.295   4.284   1.350  1.8026 -2.0856 -1.0234
  941SOL    HW2 3056   2.190   4.233   1.253 -1.2609  0.0273  1.0379
  942SOL     OW 3057   1.690   1.859   0.312  0.1748  0.4689 -0.0288
  942SOL    HW1 3058   1.599   1.860   0.339  0.7649 -0.6161  2.1999
  942SOL    HW2 3059   1.719   1.950   0.321  0.1864  0.2730  2.6715
  943SOL     OW 3060   1.285   3.338   3.295  0.4439  0.2127 -0.1487
  943SOL    HW1 3061   1.370   3.346   3.250  0.7228 -0.5705  0.2283
  943SOL    HW2 3062   1.298   3.268   3.359 -0.0440  1.1036  0.9604
  944SOL     OW 3063   3.465   2.016   0.355 -0.1549  0.7358  0.0063
  944SOL    HW1 3064   3.430   1.953   0.292  2.6790 -1.7737  0.6933
  944SOL    HW2 3065   3.523   2.072   0.304 -0.1482  0.6193 -0.1155
  945SOL     OW 3066   2.028   2.316   0.941  0.3914  0.6249 -0.2585
  945SOL    HW1 3067   2.108   2.369   0.947 -0.0825  1.2917  0.3500
  945SOL    HW2 3068   2.038   2.250   1.009  0.9163 -0.0040 -0.9205
  946SOL     OW 3069   4.053   0.947   4.348  0.2523  0.2109 -0.0559
  946SOL    HW1 3070   4.033   1.025   4.297 -0.3855  1.2054  1.6416
  946SOL    HW2 3071   4.017   0.965   4.435  0.4070 -1.8237  0.4895
  947SOL     OW 3072   2.686   0.899   0.224 -0.1965 -0.2505 -0.7421
  947SOL    HW1 3073   2.722   0.924   0.309  1.5748 -1.4497 -1.0853
  947SOL    HW2 3074   2.661   0.982   0.182  0.6658  0.4936  0.1874
  948SOL     OW 3075   5.253   2.574   1.594  0.2186  0.8702  0.0412
  948SOL    HW1 3076   5.338   2.587   1.553  1.2840  0.2097  1.9196
  948SOL    HW2 3077   5.249   2.641   1.662 -0.1912  0.0712  0.8183
  949SOL     OW 3078   5.288   3.550   2.448  0.0241  0.2916 -0.0943
  949SOL    HW1 3079   5.374   3.507   2.447  0.2695  0.7584  0.4420
  949SOL    HW2 3080   5.305   3.639   2.416 -0.3263  0.2674 -0.3545
  950SOL     OW 3081   0.535   2.910   3.692  0.3916  0.2009 -0.3826
  950SOL    HW1 3082   0.577   2.990   3.723 -0.7323  0.2924  1.0574
  950SOL    HW2 3083   0.549   2.847   3.763 -1.7338  0.2113  0.1188
  951SOL     OW 3084   1.217   0.215   1.792 -0.0449  0.2368 -0.0322
  951SOL    HW1 3085   1.171   0.298   1.775 -0.2914  0.1454  0.1933
  951SOL    HW2 3086   1.308   0.242   1.808  0.0843  0.3787 -0.9368
  952SOL     OW 3087   0.925   3.293   0.525  0.5302  0.1571 -0.3140
  952SOL    HW1 3088   0.831   3.275   0.520  0.3867  0.6994  0.2451
  952SOL    HW2 3089   0.958   3.274   0.437  0.4290 -2.8254  0.1950
  953SOL     OW 3090   1.467   3.862   0.309 -0.8312  0.1493  0.0806
  953SOL    HW1 3091   1.419   3.915   0.246 -0.7859  1.0230  0.7642
  953SOL    HW2 3092   1.399   3.811   0.354 -1.0408  0.7837  0.4908
  954SOL     OW 3093   4.630   3.603   4.562  0.3807 -0.1537 -0.0232
  954SOL    HW1 3094   4.589   3.561   0.015 -1.7301  1.0224 -0.4312
  954SOL    HW2 3095   4.631   3.534   4.494  1.1342 -0.8414  0.6636
  955SOL     OW 3096   2.901   3.289   0.270 -0.7269  0.6088 -0.4150
  955SOL    HW1 3097   2.904   3.230   0.345 -0.1811  2.0935  0.7852
  955SOL    HW2 3098   2.824   3.260   0.220  0.2699 -1.9322 -0.6389
  956SOL     OW 3099   4.350   1.602   3.080 -0.0943  0.3665 -0.1000
  956SOL    HW1 3100   4.281   1.668   3.092  0.7706  1.0184  1.4998
  956SOL    HW2 3101   4.401   1.634   3.006 -1.0956  0.2007 -0.8992
  957SOL     OW 3102   1.456   3.734   1.528 -0.4484  0.0708 -0.5706
  957SOL    HW1 3103   1.520   3.680   1.575 -1.6042 -0.7080  0.1662
  957SOL    HW2 3104   1.418   3.675   1.463 -0.1677  0.6323 -1.2545
  958SOL     OW 3105   2.881   1.874   1.549  0.4522 -0.5187  0.0389
  958SOL    HW1 3106   2.869   1.916   1.634  0.1877 -3.1032  1.3825
  958SOL    HW2 3107   2.930   1.938   1.497  2.3071  0.4599  2.7650
  959SOL     OW 3108   0.155   2.897   0.378 -0.0547 -0.3739  0.3006
  959SOL    HW1 3109   0.188   2.807   0.380 -0.3873 -0.5097 -0.2882
  959SOL    HW2 3110   0.094   2.902   0.451  0.1185 -0.5633  0.4606
  960SOL     OW 3111   0.357   3.310   1.457 -0.1925 -0.0746 -0.2640
  960SOL    HW1 3112   0.332   3.395   1.494 -0.4326 -0.3696  0.2676
  960SOL    HW2 3113   0.439   3.289   1.501  0.7988  0.6726 -1.6627
  961SOL     OW 3114   3.641   1.220   2.699  0.1528  0.1487 -0.6743
  961SOL    HW1 3115   3.617   1.183   2.614 -0.7832 -0.4608 -0.1670
  961SOL    HW2 3116   3.733   1.197   2.711 -0.4325 -2.2223 -0.2936
  962SOL     OW 3117   1.839   3.430   0.690  0.1506 -0.0326 -0.0601
  962SOL    HW1 3118   1.907   3.392   0.746 -0.0954  0.5084  0.6233
  962SOL    HW2 3119   1.808   3.357   0.637 -0.0958 -0.7299  1.0090
  963SOL     OW 3120   2.777   4.404   3.787  0.8311 -0.1277 -0.5304
  963SOL    HW1 3121   2.850   4.376   3.731  1.4019  1.6163 -0.7069
  963SOL    HW2 3122   2.806   4.385   3.876  1.1166 -0.2637 -0.6513
  964SOL     OW 3123   0.994   2.852   0.210  0.6052 -0.4776 -0.4427
  964SOL    HW1 3124   0.965   2.769   0.173 -1.0175 -1.1534  2.1173
  964SOL    HW2 3125   1.064   2.829   0.271  1.1043  0.2231 -0.7303
  965SOL     OW 3126   1.020   4.274   3.196 -0.0799 -0.5252 -0.4238
  965SOL    HW1 3127   1.106   4.314   3.182 -0.8806  1.8965  0.9892
  965SOL    HW2 3128   0.957   4.339   3.164 -1.4378 -2.4168 -1.8231
  966SOL     OW 3129   3.124   3.980   3.619 -1.3539  0.3319  0.0920
  966SOL    HW1 3130   3.120   3.980   3.523 -0.4607 -0.2963  0.0435
  966SOL    HW2 3131   3.083   3.897   3.644  0.2143 -0.4633  0.1408
  967SOL     OW 3132   1.463   0.406   3.352 -1.1565  0.1273 -0.8828
  967SOL    HW1 3133   1.452   0.435   3.261 -0.6192  0.9391 -0.6972
  967SOL    HW2 3134   1.516   0.326   3.345 -0.2244  0.7518 -1.2315
  968SOL     OW 3135   0.518   1.503   0.801 -0.3582 -0.2550  0.4145
  968SOL    HW1 3136   0.565   1.583   0.778 -1.0467 -0.3946 -1.7152
  968SOL    HW2 3137   0.575   1.432   0.770 -1.3270 -0.4560 -1.0017
  969SOL     OW 3138   0.292   2.709   1.028  0.6165  1.0705  0.1182
  969SOL    HW1 3139   0.296   2.613   1.025 -2.7021  0.7784  1.1299
  969SOL    HW2 3140   0.328   2.732   1.114  1.7443  0.8093 -0.2652
  970SOL     OW 3141   1.822   2.077   3.526  0.3867 -0.1283  0.2023
  970SOL    HW1 3142   1.794   1.990   3.495 -2.3736  0.5368  0.5334
  970SOL    HW2 3143   1.856   2.062   3.614  0.1017 -0.8988  0.1878
  971SOL     OW 3144   2.631   2.121   1.338 -0.0618  0.3627 -0.4407
  971SOL    HW1 3145   2.569   2.129   1.411 -0.3625  0.1410 -0.6745
  971SOL    HW2 3146   2.602   2.044   1.290 -0.1911  0.8250 -1.1088
  972SOL     OW 3147   0.402   3.795   4.576  0.4898  0.0191  0.2157
  972SOL    HW1 3148   0.384   3.717   0.006  1.1055 -0.4204 -0.2106
  972SOL    HW2 3149   0.334   3.858   4.602 -1.2452 -1.3347 -0.8592
  973SOL     OW 3150   5.267   2.291   4.048  1.2149  0.0327 -0.3683
  973SOL    HW1 3151   5.327   2.366   4.046  1.7682 -0.3496  0.8152
  973SOL    HW2 3152   5.324   2.215   4.037  1.0171 -0.3579  1.0981
  974SOL     OW 3153   0.853   2.281   4.495  0.0057 -0.2675 -0.1136
  974SOL    HW1 3154   0.801   2.204   4.474  1.2854 -1.2660  0.2260
  974SOL    HW2 3155   0.825   2.348   4.432 -3.2752  0.0211  1.4334
  975SOL     OW 3156   1.770   1.266   0.140 -0.6151 -0.1828 -0.1787
  975SOL    HW1 3157   1.772   1.361   0.148 -1.0078 -0.2585  0.9040
  975SOL    HW2 3158   1.708   1.249   0.068 -0.5125  0.3753 -0.3991
  976SOL     OW 3159   1.405   1.676   4.042 -0.1439 -0.5148  0.2988
  976SOL    HW1 3160   1.415   1.729   3.963  0.6098  0.4381  1.0128
  976SOL    HW2 3161   1.431   1.588   4.016 -0.2159 -0.2754 -0.5911
  977SOL     OW 3162   4.791   0.819   0.662  0.3194 -0.1154  0.2682
  977SOL    HW1 3163   4.709   0.801   0.616 -0.2362  2.3019  0.1893
  977SOL    HW2 3164   4.853   0.757   0.625 -1.7339 -3.1156  1.3941
  978SOL     OW 3165   1.404   2.591   4.165  0.2026  0.2757  0.3472
  978SOL    HW1 3166   1.448   2.533   4.227  0.3024 -2.2891 -1.9396
  978SOL    HW2 3167   1.470   2.610   4.099 -1.0390 -0.6251 -1.2098
  979SOL     OW 3168   3.182   3.973   3.333 -0.0729 -0.6993  0.3213
  979SOL    HW1 3169   3.150   3.889   3.300  0.4646 -0.5097 -0.7413
  979SOL    HW2 3170   3.146   4.037   3.272  1.1800 -0.3553 -0.0732
  980SOL     OW 3171   1.786   4.284   2.940  0.0428  0.2839  0.4752
  980SOL    HW1 3172   1.710   4.244   2.982  0.8928 -0.8715  0.9693
  980SOL    HW2 3173   1.848   4.212   2.929  1.1785  1.2535  0.3270
  981SOL     OW 3174   1.024   1.942   0.500 -0.1723  0.4009 -0.1864
  981SOL    HW1 3175   1.069   1.950   0.415 -0.8700  0.7142 -0.5359
  981SOL    HW2 3176   1.013   1.848   0.512  0.1212  0.3463 -0.3497
  982SOL     OW 3177   0.754   3.168   3.241 -0.1460  0.3387 -0.4296
  982SOL    HW1 3178   0.775   3.259   3.263 -0.5606 -0.0255  1.6020
  982SOL    HW2 3179   0.665   3.155   3.273  0.3467 -1.1309  0.4310
  983SOL     OW 3180   2.473   0.529   2.076 -0.0641 -0.0063 -0.2909
  983SOL    HW1 3181   2.413   0.587   2.121  0.7274  1.4558 -1.0373
  983SOL    HW2 3182   2.558   0.574   2.081  0.9740 -1.9477  0.6436
  984SOL     OW 3183   0.608   0.608   1.242 -0.2786  0.3758  0.7401
  984SOL    HW1 3184   0.521   0.569   1.249  0.4625 -1.7985 -0.9743
  984SOL    HW2 3185   0.591   0.698   1.215 -1.9935  0.2197  1.1510
  985SOL     OW 3186   4.247   0.781   1.297 -0.2017 -0.0519 -0.2840
  985SOL    HW1 3187   4.231   0.701   1.347 -1.2080 -0.0010 -0.4942
  985SOL    HW2 3188   4.270   0.846   1.364 -2.2488  0.2000  0.2571
  986SOL     OW 3189   1.984   1.800   0.056  0.2823 -0.3565  0.2812
  986SOL    HW1 3190   2.059   1.834   0.105 -0.8559  1.5304  0.8305
  986SOL    HW2 3191   2.018   1.783   4.591  1.9035 -1.9282  1.1407
  987SOL     OW 3192   2.542   3.070   3.266 -0.3162 -0.4112  0.0477
  987SOL    HW1 3193   2.636   3.072   3.283 -0.3608  1.0819  0.2293
  987SOL    HW2 3194   2.528   2.987   3.221  0.6661 -1.8805  2.2829
  988SOL     OW 3195   0.287   2.879   3.147 -0.1887  0.4412 -0.0813
  988SOL    HW1 3196   0.337   2.831   3.212 -1.0677 -0.7087 -0.2393
  988SOL    HW2 3197   0.202   2.895   3.187 -0.5269  0.2696 -0.7123
  989SOL     OW 3198   2.008   2.717   0.655  0.2053 -0.0468 -0.5103
  989SOL    HW1 3199   1.970   2.799   0.684  0.0161  0.0202 -0.9351
  989SOL    HW2 3200   1.966   2.650   0.709 -0.4574  0.0358 -0.9210
  990SOL     OW 3201   1.259   2.847   4.025 -0.1728 -0.6634 -0.0115
  990SOL    HW1 3202   1.296   2.875   3.942  1.4250 -1.5099  0.3717
  990SOL    HW2 3203   1.188   2.787   4.001 -0.3687 -0.1522 -0.7556
  991SOL     OW 3204   3.973   1.528   0.560 -0.1507  0.1314  0.1868
  991SOL    HW1 3205   3.993   1.505   0.651  0.8127 -0.0831 -0.0692
  991SOL    HW2 3206   4.013   1.615   0.549 -2.0231  1.1045  0.5506
  992SOL     OW 3207   4.710   3.626   1.693 -0.6098  0.0074 -0.3149
  992SOL    HW1 3208   4.662   3.606   1.612  0.0423  0.5763 -0.8544
  992SOL    HW2 3209   4.642   3.641   1.758 -1.1465 -0.6743 -0.6986
  993SOL     OW 3210   0.822   4.441   0.158 -0.1758  0.3512 -0.3153
  993SOL    HW1 3211   0.795   4.371   0.098 -0.0950  0.1507 -0.1197
  993SOL    HW2 3212   0.868   4.503   0.102 -0.8531  0.5922 -0.6131
  994SOL     OW 3213   0.750   3.557   0.758  0.0835 -0.1012 -0.3625
  994SOL    HW1 3214   0.739   3.465   0.785  1.9939 -0.5808 -1.0931
  994SOL    HW2 3215   0.689   3.605   0.814  0.6776 -1.5627  1.6794
  995SOL     OW 3216   5.367   0.130   2.275 -0.4399  0.2117 -0.0038
  995SOL    HW1 3217   5.355   0.220   2.247 -1.9457  0.0941  0.1909
  995SOL    HW2 3218   0.082   0.116   2.272 -0.3521  0.9108 -2.7310
  996SOL     OW 3219   2.367   1.989   4.454 -0.4171 -0.4284  0.1551
  996SOL    HW1 3220   2.385   2.002   4.547  0.7944 -1.3717  0.0830
  996SOL    HW2 3221   2.374   1.895   4.441 -1.8183 -0.4390 -0.6637
  997SOL     OW 3222   5.001   2.031   1.328  0.2656 -0.1944  0.6092
  997SOL    HW1 3223   5.092   2.035   1.357  0.6302  0.4451 -0.5726
  997SOL    HW2 3224   4.985   2.116   1.286 -0.6830 -0.5384  0.2330
  998SOL     OW 3225   0.740   1.040   4.439  0.9530  0.0353  0.4692
  998SOL    HW1 3226   0.703   0.952   4.430  1.5436 -0.1310 -0.3972
  998SOL    HW2 3227   0.822   1.037   4.390  0.5446  1.3357 -0.3330
  999SOL     OW 3228   4.867   0.333   4.122  0.3560 -0.2167 -0.5767
  999SOL    HW1 3229   4.936   0.276   4.156 -1.4724 -2.0697  0.2290
  999SOL    HW2 3230   4.852   0.300   4.033  0.1732 -0.1309 -0.5766
 1000SOL     OW 3231   2.415   3.543   1.076 -0.1841 -0.0929 -0.1962
 1000SOL    HW1 3232   2.473   3.584   1.012 -0.0675  2.7455  1.5596
 1000SOL    HW2 3233   2.328   3.554   1.039 -0.1972  2.2080  0.3051
 1001SOL     OW 3234   1.582   1.465   3.657  0.0502  0.0213  0.2535
 1001SOL    HW1 3235   1.646   1.467   3.728  0.4507  0.5395 -0.1115
 1001SOL    HW2 3236   1.510   1.411   3.690  0.6133 -0.4534  0.7237
 1002SOL     OW 3237   1.027   4.429   0.355  0.2614 -0.2695  0.0386
 1002SOL    HW1 3238   0.950   4.433   0.299  0.1989 -1.3170  0.0320
 1002SOL    HW2 3239   1.042   4.520   0.382 -1.7348 -0.2013  1.0619
 1003SOL     OW 3240   0.415   3.381   4.482  0.0518 -0.2713 -0.0866
 1003SOL    HW1 3241   0.367   3.392   4.400 -0.7347  1.4511  0.5729
 1003SOL    HW2 3242   0.451   3.292   4.476 -0.4746 -0.4046 -2.0222
 1004SOL     OW 3243   4.156   4.034   2.011 -0.4288  0.5266  0.0046
 1004SOL    HW1 3244   4.207   4.106   2.046 -1.0599  0.0581  2.0576
 1004SOL    HW2 3245   4.081   4.075   1.968  0.5627  1.1328 -1.2092
 1005SOL     OW 3246   1.864   1.230   0.728 -0.1042 -0.3628 -0.2049
 1005SOL    HW1 3247   1.836   1.313   0.690  2.1084  0.0527 -1.0591
 1005SOL    HW2 3248   1.949   1.213   0.688  0.3951 -2.0505  1.4517
 1006SOL     OW 3249   0.324   1.904   1.443 -0.0466  0.4527 -0.5666
 1006SOL    HW1 3250   0.334   1.810   1.457  0.2919  0.5760  0.1047
 1006SOL    HW2 3251   0.232   1.916   1.423  0.5444 -0.4671 -4.7072
 1007SOL     OW 3252   0.371   1.655   4.377  0.8324 -0.2136  0.5733
 1007SOL    HW1 3253   0.315   1.717   4.424 -0.8398 -1.1310 -0.1054
 1007SOL    HW2 3254   0.405   1.597   4.445 -0.6368 -0.8212  0.8418
 1008SOL     OW 3255   1.525   0.480   2.293 -0.3365  0.3536 -0.2971
 1008SOL    HW1 3256   1.453   0.418   2.284  0.3152 -0.5854  0.7813
 1008SOL    HW2 3257   1.535   0.518   2.205 -0.9925 -0.7849 -0.8829
 1009SOL     OW 3258   1.798   2.572   4.445  0.0134 -0.4445  0.1112
 1009SOL    HW1 3259   1.803   2.477   4.433  2.6011 -0.1839 -1.7340
 1009SOL    HW2 3260   1.878   2.595   4.492 -0.8227  0.8006  0.9961
 1010SOL     OW 3261   1.493   0.910   0.091  0.0543  0.6159 -0.1239
 1010SOL    HW1 3262   1.512   0.905   0.185 -1.4062  1.0003  0.2146
 1010SOL    HW2 3263   1.579   0.925   0.050  0.8379 -0.4563  1.0476
 1011SOL     OW 3264   3.944   4.545   3.967 -0.2268 -0.7001 -0.3518
 1011SOL    HW1 3265   4.016   4.550   4.030  0.5353 -1.0121 -1.1713
 1011SOL    HW2 3266   3.951   4.457   3.930  0.5665  0.0982 -2.2357
 1012SOL     OW 3267   1.662   3.883   0.108 -0.1880 -0.4602  0.5017
 1012SOL    HW1 3268   1.744   3.843   0.081 -0.5812 -1.1132  0.2535
 1012SOL    HW2 3269   1.642   3.842   0.192 -0.5290 -0.7021  0.3055
 1013SOL     OW 3270   1.322   0.381   2.946  0.3318 -0.5540  0.6001
 1013SOL    HW1 3271   1.254   0.342   3.001 -2.0969  1.0879 -1.0327
 1013SOL    HW2 3272   1.330   0.320   2.872 -1.0521  0.3110 -0.3049
 1014SOL     OW 3273   2.478   1.920   2.545 -0.0732  0.4700 -0.4221
 1014SOL    HW1 3274   2.469   1.919   2.640 -1.0421  2.7334 -0.4013
 1014SOL    HW2 3275   2.404   1.868   2.513 -1.2185  1.6795  0.1006
 1015SOL     OW 3276   4.627   2.612   1.619 -0.7905 -0.6797 -0.2639
 1015SOL    HW1 3277   4.626   2.531   1.671  1.6339 -0.3699  0.3804
 1015SOL    HW2 3278   4.582   2.589   1.538 -0.6188 -2.5417  0.1230
 1016SOL     OW 3279   2.649   2.468   1.313 -0.5816  0.0169 -0.6077
 1016SOL    HW1 3280   2.662   2.373   1.313  0.2936  0.1163  0.8313
 1016SOL    HW2 3281   2.688   2.498   1.395 -1.7748  1.4994 -0.5322
 1017SOL     OW 3282   0.841   4.234   0.473  0.0909  0.3630  0.6676
 1017SOL    HW1 3283   0.761   4.269   0.435  0.9003  0.4283 -1.0590
 1017SOL    HW2 3284   0.848   4.145   0.437  0.2987 -0.0084  1.5875
 1018SOL     OW 3285   1.551   4.286   1.595  0.5253  0.1423  0.2895
 1018SOL    HW1 3286   1.587   4.228   1.528  1.0997  0.2663  0.4904
 1018SOL    HW2 3287   1.460   4.300   1.567  1.3458  2.0240 -1.7541
 1019SOL     OW 3288   3.537   2.292   3.746  0.5262 -0.5418 -0.2156
 1019SOL    HW1 3289   3.535   2.210   3.795  1.1217 -0.5387 -0.1751
 1019SOL    HW2 3290   3.489   2.354   3.800  2.8235 -0.0232  1.3548
 1020SOL     OW 3291   2.620   3.246   0.391 -0.4157 -0.2691  0.0219
 1020SOL    HW1 3292   2.541   3.192   0.395 -0.5323 -0.0708  0.4655
 1020SOL    HW2 3293   2.628   3.270   0.299 -1.1165  0.0677  0.0417
 1021SOL     OW 3294   0.426   2.700   3.338  0.1966  0.1420  0.0109
 1021SOL    HW1 3295   0.355   2.649   3.378  0.9607 -0.2143  0.9432
 1021SOL    HW2 3296   0.504   2.646   3.349  0.9934  1.4100  0.8310
 1022SOL     OW 3297   0.056   3.204   0.363  0.1635  0.4124 -0.1117
 1022SOL    HW1 3298   0.052   3.239   0.274 -1.2434 -1.9429 -1.0830
 1022SOL    HW2 3299   0.124   3.255   0.406  0.8033  1.7186 -2.4837
 1023SOL     OW 3300   0.097   0.612   4.336 -0.5718 -0.1377  0.3349
 1023SOL    HW1 3301   0.001   0.610   4.341 -0.5584 -1.3781  0.4096
 1023SOL    HW2 3302   0.121   0.527   4.299  0.4959  0.2131  0.1937
 1024SOL     OW 3303   4.410   0.746   3.162 -0.8234 -0.0510  0.0615
 1024SOL    HW1 3304   4.343   0.809   3.192  0.1356  2.5337 -2.7710
 1024SOL    HW2 3305   4.374   0.710   3.081  0.1285 -0.5988 -0.1253
 1025SOL     OW 3306   5.332   4.058   3.954 -0.0276  0.2676 -1.0974
 1025SOL    HW1 3307   5.356   4.150   3.937 -0.3965 -0.1861 -5.0776
 1025SOL    HW2 3308   5.237   4.060   3.964  0.1935  0.5417  1.7391
 1026SOL     OW 3309   3.073   4.326   0.281 -0.1146  0.2738 -0.3257
 1026SOL    HW1 3310   3.051   4.290   0.195 -0.1953 -0.6368  0.0699
 1026SOL    HW2 3311   3.141   4.391   0.263 -0.2054  0.1665 -1.0849
 1027SOL     OW 3312   2.002   3.961   2.956 -0.4118 -1.1177 -0.2946
 1027SOL    HW1 3313   1.981   4.008   2.875 -1.3051 -0.1270  0.4809
 1027SOL    HW2 3314   1.943   3.886   2.957 -0.6844 -0.9045 -0.3643
 1028SOL     OW 3315   4.613   3.562   0.399  0.3250 -0.3467 -0.3620
 1028SOL    HW1 3316   4.616   3.644   0.449 -1.3963 -0.4830  0.0323
 1028SOL    HW2 3317   4.639   3.495   0.462  2.6912 -0.0490 -0.9414
 1029SOL     OW 3318   2.638   4.129   3.130 -0.3373 -0.0612 -0.1190
 1029SOL    HW1 3319   2.639   4.087   3.217  0.5260 -2.1186 -1.0537
 1029SOL    HW2 3320   2.546   4.151   3.116 -0.4443  0.6753  1.4665
 1030SOL     OW 3321   2.823   4.463   4.056 -0.1799  0.1528 -0.3457
 1030SOL    HW1 3322   2.731   4.488   4.044 -0.2623  0.5529  1.0112
 1030SOL    HW2 3323   2.825   4.416   4.139  0.4174 -2.2359 -1.5942
 1031SOL     OW 3324   0.718   2.863   1.005 -0.2410  0.0356  0.1246
 1031SOL    HW1 3325   0.781   2.918   0.960 -0.4418  1.0211  1.0091
 1031SOL    HW2 3326   0.643   2.920   1.022  0.3516  0.1321  2.8850
 1032SOL     OW 3327   0.307   0.043   1.637 -0.6221 -0.2885  0.4832
 1032SOL    HW1 3328   0.397   0.034   1.605 -1.3080 -1.1474 -1.3651
 1032SOL    HW2 3329   0.316   0.080   1.725  1.6781 -2.8839  1.4966
 1033SOL     OW 3330   1.281   3.946   2.286  0.5549  0.6982 -0.3512
 1033SOL    HW1 3331   1.221   4.010   2.323  0.1549 -0.4835  1.1871
 1033SOL    HW2 3332   1.227   3.892   2.229  0.0712 -0.4018  1.0785
 1034SOL     OW 3333   4.499   1.472   2.480  0.0089  0.0093 -0.6600
 1034SOL    HW1 3334   4.529   1.555   2.517  1.6227 -0.4404 -0.8622
 1034SOL    HW2 3335   4.536   1.470   2.392  0.9371 -1.3823 -0.2776
 1035SOL     OW 3336   0.542   1.654   3.721 -0.0085 -0.0220  0.4586
 1035SOL    HW1 3337   0.535   1.604   3.639  1.8231  2.1153 -1.1343
 1035SOL    HW2 3338   0.635   1.673   3.729 -0.1695  0.0522  2.9870
 1036SOL     OW 3339   2.282   0.837   0.412 -0.2444  0.0933 -0.6296
 1036SOL    HW1 3340   2.337   0.916   0.408  1.2552 -0.9106 -0.5167
 1036SOL    HW2 3341   2.341   0.765   0.390 -1.5080 -1.0526 -0.4194
 1037SOL     OW 3342   3.907   4.087   3.088  0.0950 -0.7113  0.2911
 1037SOL    HW1 3343   3.976   4.070   3.153 -1.1403 -0.8889  1.6042
 1037SOL    HW2 3344   3.954   4.121   3.012  1.7664 -1.9702  0.6851
 1038SOL     OW 3345   1.001   3.024   4.275  0.1860 -0.0225 -0.4858
 1038SOL    HW1 3346   0.994   3.099   4.333  1.6369  1.8430 -2.5440
 1038SOL    HW2 3347   0.911   3.007   4.247 -0.2019  0.7621  0.2363
 1039SOL     OW 3348   1.785   2.108   0.306 -0.6301 -0.3142 -0.0042
 1039SOL    HW1 3349   1.807   2.191   0.265  0.7960 -0.5926  0.1202
 1039SOL    HW2 3350   1.701   2.123   0.348  0.4734  1.7017  1.6803
 1040SOL     OW 3351   5.104   0.617   3.767  0.0183  0.2556 -0.6838
 1040SOL    HW1 3352   5.077   0.686   3.706  0.8441 -0.3625 -1.7986
 1040SOL    HW2 3353   5.032   0.610   3.829 -1.5418 -0.0528 -2.4401
 1041SOL     OW 3354   4.847   4.471   4.580 -0.3119 -0.1010 -0.2368
 1041SOL    HW1 3355   4.855   4.541   4.516 -1.5710 -1.5190 -2.0563
 1041SOL    HW2 3356   4.937   4.440   4.593  0.1115  1.0494 -0.2729
 1042SOL     OW 3357   0.714   3.954   0.192 -0.0549  0.1392  0.4722
 1042SOL    HW1 3358   0.676   3.888   0.133 -0.3050  1.3596 -0.7972
 1042SOL    HW2 3359   0.640   4.010   0.215  0.3818  0.7135  0.5010
 1043SOL     OW 3360   1.560   3.841   3.165 -0.1086 -0.5068 -0.4454
 1043SOL    HW1 3361   1.546   3.747   3.171 -0.2867 -0.4534  0.0612
 1043SOL    HW2 3362   1.541   3.874   3.253  1.9031 -0.2525 -0.0490
 1044SOL     OW 3363   1.488   4.362   4.616  0.1416  0.6477 -0.2265
 1044SOL    HW1 3364   1.554   4.299   0.021  0.0568  0.8317  0.4440
 1044SOL    HW2 3365   1.534   4.422   4.559  0.9990  1.7122  1.4823
 1045SOL     OW 3366   4.871   4.114   1.626 -0.3677  0.1702 -0.0244
 1045SOL    HW1 3367   4.793   4.164   1.648  0.8569  1.4960  1.5803
 1045SOL    HW2 3368   4.841   4.047   1.564 -2.5408  1.2846 -0.2443
 1046SOL     OW 3369   0.631   2.634   0.842  0.0126 -0.4019 -0.3452
 1046SOL    HW1 3370   0.581   2.695   0.787  0.9567 -1.6205 -2.7360
 1046SOL    HW2 3371   0.685   2.690   0.897 -0.5325  0.9116 -1.1058
 1047SOL     OW 3372   0.199   0.392   3.366  0.0343 -0.6265 -0.1298
 1047SOL    HW1 3373   0.150   0.439   3.433  0.5442  1.0764 -0.9022
 1047SOL    HW2 3374   0.146   0.399   3.287 -0.1923 -1.9547 -0.1280
 1048SOL     OW 3375   2.315   1.632   1.497  0.3131 -0.6791  0.2232
 1048SOL    HW1 3376   2.362   1.708   1.463 -0.5381 -0.5507 -0.6906
 1048SOL    HW2 3377   2.380   1.561   1.497  0.4238 -0.6026 -1.3807
 1049SOL     OW 3378   1.402   1.950   4.497  0.4197  0.5759 -0.0744
 1049SOL    HW1 3379   1.474   1.924   4.440  1.6387 -0.8377  1.9344
 1049SOL    HW2 3380   1.343   1.875   4.496 -0.2297  1.0806 -0.4695
 1050SOL     OW 3381   5.208   4.482   0.570  0.4823 -0.1185  0.1006
 1050SOL    HW1 3382   5.235   4.567   0.606  0.7509  0.5960 -1.7011
 1050SOL    HW2 3383   5.154   4.504   0.494  2.5841 -1.4981 -1.9082
 1051SOL     OW 3384   2.587   3.837   2.428  0.0138  0.9688  0.2331
 1051SOL    HW1 3385   2.666   3.877   2.464  0.5306  1.7093 -1.6261
 1051SOL    HW2 3386   2.605   3.743   2.428  0.5515  1.0703  0.5656
 1052SOL     OW 3387   3.620   4.160   2.503  0.1983  0.2801 -0.0853
 1052SOL    HW1 3388   3.538   4.210   2.506 -0.5590 -0.9256 -0.2996
 1052SOL    HW2 3389   3.671   4.194   2.576 -1.0762  0.0600  0.9443
 1053SOL     OW 3390   1.376   3.469   4.614 -0.1971  0.4292 -0.2261
 1053SOL    HW1 3391   1.466   3.495   4.593  0.1003 -0.1060  0.3710
 1053SOL    HW2 3392   1.322   3.541   4.582  0.5070  1.1220  0.1286
 1054SOL     OW 3393   3.424   1.095   0.581  0.4873 -0.5883  0.2021
 1054SOL    HW1 3394   3.439   1.020   0.523 -1.7005  0.1832 -1.5208
 1054SOL    HW2 3395   3.430   1.171   0.523  0.1869  0.3834  1.4086
 1055SOL     OW 3396   1.702   4.007   3.746 -0.1028 -0.4896 -0.3205
 1055SOL    HW1 3397   1.721   3.931   3.800  2.3759 -0.3376 -0.8439
 1055SOL    HW2 3398   1.687   4.078   3.809  4.1811  0.0376  0.4345
 1056SOL     OW 3399   2.360   2.593   4.378 -0.3472 -0.0378  0.2772
 1056SOL    HW1 3400   2.387   2.683   4.362  0.4344 -0.0494  1.4295
 1056SOL    HW2 3401   2.388   2.575   4.467 -0.7001 -1.3573  0.1416
 1057SOL     OW 3402   1.333   4.067   3.663 -0.1404 -0.3125  0.8572
 1057SOL    HW1 3403   1.263   4.037   3.606 -0.8027 -0.5476  1.7678
 1057SOL    HW2 3404   1.326   4.012   3.741  2.2863 -1.6934  0.2040
 1058SOL     OW 3405   3.494   4.271   0.925  0.2277 -0.0167  0.0315
 1058SOL    HW1 3406   3.524   4.282   0.835  1.2417  1.7329  0.5344
 1058SOL    HW2 3407   3.556   4.209   0.963  0.1225 -0.3412 -0.3169
 1059SOL     OW 3408   3.522   4.552   1.042 -0.8540 -0.2773  0.1756
 1059SOL    HW1 3409   3.509   4.461   1.014 -1.5522  0.1990 -1.1168
 1059SOL    HW2 3410   3.586   4.546   1.113 -2.1697 -1.9492  1.2959
 1060SOL     OW 3411   1.701   3.101   0.865  0.6713  0.2088  0.3419
 1060SOL    HW1 3412   1.714   3.095   0.770 -1.4564  2.6283 -0.2251
 1060SOL    HW2 3413   1.741   3.021   0.900  3.5125  0.2505 -2.3168
 1061SOL     OW 3414   4.547   3.213   4.512  0.1135  0.1986  0.0986
 1061SOL    HW1 3415   4.510   3.195   4.598  1.4292 -2.1447  0.2491
 1061SOL    HW2 3416   4.639   3.189   4.519  0.2139 -0.2789 -1.9988
 1062SOL     OW 3417   1.568   0.825   2.856  0.1174 -0.1266  0.1865
 1062SOL    HW1 3418   1.507   0.889   2.892 -1.0369 -1.0303 -0.0813
 1062SOL    HW2 3419   1.644   0.876   2.829 -0.1134  0.9116  1.4070
 1063SOL     OW 3420   2.309   3.145   0.601 -0.3071 -0.0747  0.3909
 1063SOL    HW1 3421   2.269   3.102   0.676  0.0598  0.6764  1.0345
 1063SOL    HW2 3422   2.255   3.223   0.587  0.2642  0.3496  0.5505
 1064SOL     OW 3423   0.797   2.348   1.231 -0.1082  0.4717 -1.3043
 1064SOL    HW1 3424   0.848   2.420   1.268 -1.1439  1.5848 -1.9850
 1064SOL    HW2 3425   0.852   2.270   1.246  1.7966  1.6054 -2.0144
 1065SOL     OW 3426   0.661   2.112   1.790  0.3332 -0.2196 -0.4095
 1065SOL    HW1 3427   0.744   2.064   1.801  0.7794  0.3896 -1.0624
 1065SOL    HW2 3428   0.608   2.054   1.735  0.8063 -0.0594 -1.0538
 1066SOL     OW 3429   1.165   0.772   1.958 -0.2825  0.4392 -0.5832
 1066SOL    HW1 3430   1.205   0.740   2.039 -1.0790 -0.9506 -0.7096
 1066SOL    HW2 3431   1.217   0.732   1.888 -0.4265  0.5324 -0.7440
 1067SOL     OW 3432   1.768   2.957   1.923 -0.6057 -0.4641 -0.2672
 1067SOL    HW1 3433   1.767   2.958   2.018  1.1308 -2.0907 -0.1780
 1067SOL    HW2 3434   1.702   3.021   1.897  0.8859  2.2446  2.0254
 1068SOL     OW 3435   4.637   2.250   2.916 -0.6204  0.0103 -0.0607
 1068SOL    HW1 3436   4.590   2.168   2.908  0.5412 -1.0843  2.8440
 1068SOL    HW2 3437   4.718   2.237   2.866 -1.0728 -0.0556 -0.7785
 1069SOL     OW 3438   3.329   4.327   1.135  0.7099  0.8275  0.2157
 1069SOL    HW1 3439   3.389   4.309   1.062  0.8005 -0.5299  0.5929
 1069SOL    HW2 3440   3.308   4.241   1.170 -1.4241  1.2594  0.1564
 1070SOL     OW 3441   2.307   2.322   0.121  0.0236 -0.2611  0.3351
 1070SOL    HW1 3442   2.330   2.376   0.196  3.1674 -0.7552 -0.1490
 1070SOL    HW2 3443   2.334   2.373   0.045 -0.6767 -0.8751 -0.3556
 1071SOL     OW 3444   0.791   3.666   0.480 -0.0228  0.1916 -0.3944
 1071SOL    HW1 3445   0.800   3.622   0.565  1.2819  0.8370 -0.1810
 1071SOL    HW2 3446   0.737   3.606   0.428  0.4387 -0.9403  0.3892
 1072SOL     OW 3447   0.700   1.764   4.000  0.1229 -0.0638 -0.0733
 1072SOL    HW1 3448   0.760   1.690   3.987 -0.9277 -0.9511  0.0598
 1072SOL    HW2 3449   0.624   1.726   4.043  0.5176  1.5219  2.1949
 1073SOL     OW 3450   1.716   0.723   3.315  0.1823 -0.1987 -0.4723
 1073SOL    HW1 3451   1.736   0.673   3.237 -0.7480  1.6394 -1.9695
 1073SOL    HW2 3452   1.645   0.782   3.289  1.7811  2.5202  0.8521
 1074SOL     OW 3453   0.119   2.487   1.494  0.4021  0.0533  0.0056
 1074SOL    HW1 3454   0.202   2.496   1.447  1.5904 -0.4109  1.8848
 1074SOL    HW2 3455   0.129   2.408   1.546 -2.4994 -1.8248 -2.0098
 1075SOL     OW 3456   1.062   4.001   0.891 -0.5562  0.2891  0.1476
 1075SOL    HW1 3457   1.025   4.060   0.957 -1.1753 -0.9989  1.0181
 1075SOL    HW2 3458   1.144   4.042   0.864 -0.7168  1.2781  1.1088
 1076SOL     OW 3459   0.254   3.735   0.958 -0.0915  0.2600  0.3317
 1076SOL    HW1 3460   0.218   3.782   1.032  0.3623  0.5831  0.3485
 1076SOL    HW2 3461   0.215   3.648   0.963 -0.2714  0.3686  0.7889
 1077SOL     OW 3462   3.356   2.760   0.975 -0.1000 -0.3221 -0.6406
 1077SOL    HW1 3463   3.341   2.682   1.027 -0.5729  0.0551 -0.1972
 1077SOL    HW2 3464   3.290   2.823   1.006  1.5100  0.9362  0.4217
 1078SOL     OW 3465   0.598   2.779   4.281 -0.3841 -0.0394  0.4099
 1078SOL    HW1 3466   0.551   2.744   4.357 -0.7196 -1.3319 -0.3471
 1078SOL    HW2 3467   0.668   2.716   4.265 -0.5706 -0.0055 -0.5946
 1079SOL     OW 3468   0.643   4.100   3.834  0.0883  0.0842 -0.4072
 1079SOL    HW1 3469   0.590   4.113   3.756 -0.4997 -2.3340 -0.4813
 1079SOL    HW2 3470   0.630   4.180   3.886 -1.6022  0.6048 -1.5617
 1080SOL     OW 3471   0.339   0.188   0.361 -0.1073 -0.7886  0.5025
 1080SOL    HW1 3472   0.383   0.137   0.429 -1.5926 -2.2267  0.4366
 1080SOL    HW2 3473   0.283   0.125   0.316 -1.5096  0.7623 -0.0297
 1081SOL     OW 3474   3.359   0.636   0.129 -0.9168  0.5636  0.0133
 1081SOL    HW1 3475   3.326   0.640   0.039  2.4184 -0.7987 -1.4304
 1081SOL    HW2 3476   3.293   0.586   0.176 -1.8119 -0.4926 -2.1992
 1082SOL     OW 3477   0.508   3.742   4.219 -0.2742 -0.0233 -0.1343
 1082SOL    HW1 3478   0.597   3.756   4.250  0.2406 -0.6141 -1.2748
 1082SOL    HW2 3479   0.452   3.771   4.291  0.8391  0.2026  0.6584
 1083SOL     OW 3480   0.661   2.019   2.334 -0.2463 -0.3828  0.8593
 1083SOL    HW1 3481   0.690   1.943   2.284  0.2084 -0.5106  1.3067
 1083SOL    HW2 3482   0.724   2.026   2.405 -0.6258  0.0634  1.1566
 1084SOL     OW 3483   2.848   2.567   2.029 -0.5818  0.8610  0.3341
 1084SOL    HW1 3484   2.809   2.555   2.116  0.5313 -0.5116  0.6856
 1084SOL    HW2 3485   2.926   2.621   2.045 -0.2043  0.3479  0.2500
 1085SOL     OW 3486   1.694   3.941   4.189  0.0494  0.5650 -0.0500
 1085SOL    HW1 3487   1.750   3.959   4.265 -1.0886  1.3546  0.6325
 1085SOL    HW2 3488   1.605   3.948   4.223 -0.4796  0.2937 -1.3287
 1086SOL     OW 3489   3.225   2.744   1.578 -0.2421 -0.2642  0.0542
 1086SOL    HW1 3490   3.312   2.705   1.580 -0.5224 -0.8769  1.1269
 1086SOL    HW2 3491   3.166   2.671   1.559 -0.7105 -0.2609  1.4265
 1087SOL     OW 3492   2.165   3.177   2.699 -0.0214  0.0602  0.2360
 1087SOL    HW1 3493   2.143   3.114   2.630  2.7015  0.1009 -0.7633
 1087SOL    HW2 3494   2.149   3.263   2.660  0.3972  0.0612  0.0647
 1088SOL     OW 3495   2.377   3.324   4.285 -0.2692  0.8096 -0.3293
 1088SOL    HW1 3496   2.320   3.259   4.325  1.0392 -0.4745 -0.4380
 1088SOL    HW2 3497   2.346   3.408   4.318 -0.9633  0.0029  1.1635
 1089SOL     OW 3498   0.256   4.470   2.365  0.4058 -0.3705  0.0192
 1089SOL    HW1 3499   0.307   4.443   2.289  1.5303 -0.0069  0.6071
 1089SOL    HW2 3500   0.302   4.430   2.439  0.5193  0.9015  0.6677
 1090SOL     OW 3501   1.222   3.588   2.466 -0.0641  0.6320  0.2479
 1090SOL    HW1 3502   1.223   3.545   2.380  0.3389  1.4435 -0.1644
 1090SOL    HW2 3503   1.294   3.651   2.462 -0.2494  0.9055  1.0673
 1091SOL     OW 3504   0.592   0.418   2.949  0.1537 -0.0988  0.3360
 1091SOL    HW1 3505   0.547   0.487   2.901  0.2470  0.0278  0.4249
 1091SOL    HW2 3506   0.612   0.458   3.034  1.9586  0.4452 -0.3023
 1092SOL     OW 3507   3.814   3.242   1.777  0.2514  0.3428 -0.0261
 1092SOL    HW1 3508   3.759   3.302   1.727  1.6908  0.5407 -1.4795
 1092SOL    HW2 3509   3.768   3.158   1.773  0.6185  0.1782 -2.3689
 1093SOL     OW 3510   5.238   2.592   3.875 -0.1994 -0.1077 -0.5819
 1093SOL    HW1 3511   5.237   2.513   3.822 -1.8021 -0.7893  0.3954
 1093SOL    HW2 3512   5.176   2.651   3.833  0.7211  0.5304 -1.0997
 1094SOL     OW 3513   0.079   0.201   0.849  0.1178 -0.3766 -0.5214
 1094SOL    HW1 3514   0.138   0.276   0.846 -0.0654 -0.1915  0.3081
 1094SOL    HW2 3515   0.056   0.193   0.942 -0.5066 -0.9530 -0.7262
 1095SOL     OW 3516   2.411   3.519   2.720  0.3179 -0.1400  0.1233
 1095SOL    HW1 3517   2.464   3.588   2.761 -0.4904  0.1273  0.7396
 1095SOL    HW2 3518   2.471   3.445   2.711  1.4469  0.8909 -1.3278
 1096SOL     OW 3519   2.855   3.451   4.506 -0.2208 -0.1132 -0.1195
 1096SOL    HW1 3520   2.920   3.383   4.495  0.6315  0.4442  1.2486
 1096SOL    HW2 3521   2.895   3.530   4.469 -0.7853 -0.0961 -0.7379
 1097SOL     OW 3522   5.311   0.094   0.649  0.2675 -0.4548  0.2421
 1097SOL    HW1 3523   5.258   0.168   0.620 -1.9859 -2.6429 -1.6801
 1097SOL    HW2 3524   5.350   0.124   0.732 -2.2329  2.0917  0.6634
 1098SOL     OW 3525   2.832   2.964   2.833  0.0401  0.2531 -0.1379
 1098SOL    HW1 3526   2.905   2.952   2.894 -0.5011  0.1398  0.5088
 1098SOL    HW2 3527   2.833   2.885   2.779  2.0895  1.4778 -2.0232
 1099SOL     OW 3528   0.138   2.255   1.256  0.3573 -0.1940 -0.0457
 1099SOL    HW1 3529   0.084   2.330   1.233  0.9405  0.3555  0.3438
 1099SOL    HW2 3530   0.228   2.289   1.255  0.4597 -0.2285  2.6102
 1100SOL     OW 3531   1.589   0.147   0.315  0.3077 -0.3359 -0.1275
 1100SOL    HW1 3532   1.552   0.101   0.239  0.9893  1.4207 -1.6025
 1100SOL    HW2 3533   1.515   0.196   0.351  0.5773  1.3626 -1.6891
 1101SOL     OW 3534   0.319   3.637   4.041  0.0438  0.2210  0.2923
 1101SOL    HW1 3535   0.397   3.684   4.070 -0.7241  1.1956  0.8459
 1101SOL    HW2 3536   0.255   3.706   4.024  0.0441 -0.3620 -2.5855
 1102SOL     OW 3537   4.783   0.619   1.001 -0.4233  0.6448 -0.1313
 1102SOL    HW1 3538   4.739   0.675   1.065  0.0744  1.7839 -0.7579
 1102SOL    HW2 3539   4.717   0.604   0.933 -1.1467 -1.0395  0.8662
 1103SOL     OW 3540   0.090   0.344   0.034 -0.6998  0.2789 -0.1532
 1103SOL    HW1 3541   0.033   0.326   4.582  0.5889  1.6396 -1.5213
 1103SOL    HW2 3542   0.088   0.439   0.043  0.8998  0.3062  0.1258
 1104SOL     OW 3543   5.183   1.397   1.302  0.0094 -0.2051 -1.1332
 1104SOL    HW1 3544   5.192   1.323   1.242  0.5923 -0.0584 -1.2374
 1104SOL    HW2 3545   5.257   1.387   1.362 -0.8306 -0.6110 -0.1508
 1105SOL     OW 3546   0.092   0.959   4.167  0.2309 -0.8353  0.7065
 1105SOL    HW1 3547   0.116   1.027   4.104  1.0404 -1.0650  0.7570
 1105SOL    HW2 3548   0.172   0.908   4.180  0.4353 -0.0788  2.8369
 1106SOL     OW 3549   1.215   3.906   0.056 -0.2802  0.3091  0.1868
 1106SOL    HW1 3550   1.214   3.825   0.006 -1.1950  0.9457 -0.8887
 1106SOL    HW2 3551   1.127   3.912   0.094 -0.7141  1.4632 -0.9222
 1107SOL     OW 3552   0.583   3.462   0.483 -0.0785  0.1618  0.2413
 1107SOL    HW1 3553   0.622   3.386   0.526 -0.1290  1.3526  2.5486
 1107SOL    HW2 3554   0.490   3.458   0.507 -0.2765  0.3909 -0.4843
 1108SOL     OW 3555   1.548   0.626   4.435 -0.0654  0.0469 -0.5499
 1108SOL    HW1 3556   1.569   0.546   4.387 -1.2645 -0.9409  0.4739
 1108SOL    HW2 3557   1.595   0.617   4.518 -1.1870 -0.2220  0.0775
 1109SOL     OW 3558   4.120   0.004   1.258 -0.1206  0.4289 -0.4366
 1109SOL    HW1 3559   4.147   0.040   1.342  1.1057  0.3810 -0.7887
 1109SOL    HW2 3560   4.159   0.062   1.193  0.1870 -0.3766 -0.9890
 1110SOL     OW 3561   0.919   3.349   1.686 -0.5083 -0.0672 -0.1501
 1110SOL    HW1 3562   0.992   3.319   1.633 -0.5166 -0.7554  0.2191
 1110SOL    HW2 3563   0.890   3.271   1.733 -2.1184 -0.0523 -1.0442
 1111SOL     OW 3564   0.020   0.415   3.123  0.2441  0.3482 -0.0085
 1111SOL    HW1 3565   0.011   0.502   3.083  0.2706 -0.0259 -0.8580
 1111SOL    HW2 3566   0.006   0.355   3.050  2.5605 -0.3496  0.0791
 1112SOL     OW 3567   1.439   3.937   4.290  0.7209  0.0465  0.0462
 1112SOL    HW1 3568   1.345   3.945   4.277  0.6728 -1.4944 -0.8034
 1112SOL    HW2 3569   1.454   3.970   4.379 -0.5992  0.3637  0.1751
 1113SOL     OW 3570   4.610   0.813   2.735 -0.8709 -0.3201 -0.0678
 1113SOL    HW1 3571   4.600   0.796   2.829 -1.0640 -0.4626 -0.1137
 1113SOL    HW2 3572   4.568   0.738   2.693 -0.5209 -0.4042 -0.2674
 1114SOL     OW 3573   1.193   3.056   1.165 -0.7414 -0.2428  0.3862
 1114SOL    HW1 3574   1.266   3.060   1.103 -1.1227  0.5209 -0.0211
 1114SOL    HW2 3575   1.234   3.033   1.248  0.1596  1.4171  0.4475
 1115SOL     OW 3576   0.701   1.378   3.635  0.5620  0.1149  0.1776
 1115SOL    HW1 3577   0.787   1.390   3.676 -0.0856 -0.1737  1.7120
 1115SOL    HW2 3578   0.654   1.320   3.696 -0.6821  0.1860 -0.6849
 1116SOL     OW 3579   0.872   0.814   0.448  0.0551 -0.2647 -0.2090
 1116SOL    HW1 3580   0.906   0.900   0.472 -0.5728  0.5320 -2.0584
 1116SOL    HW2 3581   0.796   0.801   0.506  1.1009 -0.3392  1.2050
 1117SOL     OW 3582   1.713   0.099   2.542 -0.4757  0.4313  0.4703
 1117SOL    HW1 3583   1.735   0.018   2.495 -2.1658 -1.2456  2.4041
 1117SOL    HW2 3584   1.628   0.125   2.507  0.4448  1.9790 -0.7844
 1118SOL     OW 3585   2.862   3.140   4.520  0.1775 -0.1975  0.6417
 1118SOL    HW1 3586   2.947   3.134   4.564  0.9320 -1.4234 -0.8693
 1118SOL    HW2 3587   2.870   3.082   4.445 -1.2296  1.3992 -0.8255
 1119SOL     OW 3588   0.306   3.544   0.051  0.1427  0.5909 -0.2047
 1119SOL    HW1 3589   0.324   3.498   0.133  0.4262  0.6196 -0.2516
 1119SOL    HW2 3590   0.339   3.486   4.605 -0.3597  0.4309 -0.3194
 1120SOL     OW 3591   2.031   2.924   2.067  0.6546 -0.1136  0.0051
 1120SOL    HW1 3592   1.964   2.856   2.080  0.8006 -0.3743 -0.5497
 1120SOL    HW2 3593   2.016   2.954   1.977  1.7243 -0.6663 -0.3685
 1121SOL     OW 3594   0.264   3.183   0.980 -0.2718  0.5051 -0.2095
 1121SOL    HW1 3595   0.198   3.159   1.044 -1.5436  0.4582 -1.4906
 1121SOL    HW2 3596   0.325   3.239   1.029 -1.0645  0.2904  1.0855
 1122SOL     OW 3597   4.759   1.766   1.083 -0.3574  0.3000 -1.0377
 1122SOL    HW1 3598   4.747   1.701   1.152  1.1896  0.2447 -0.7727
 1122SOL    HW2 3599   4.746   1.717   1.001  2.2103 -0.7691 -0.8950
 1123SOL     OW 3600   0.522   0.387   1.399  0.3231  0.2395 -0.1515
 1123SOL    HW1 3601   0.565   0.386   1.314 -1.6883  0.2458 -1.2189
 1123SOL    HW2 3602   0.433   0.416   1.381  0.2937  1.8939  2.1888
 1124SOL     OW 3603   1.274   4.325   1.562  0.4284 -0.7163  0.4817
 1124SOL    HW1 3604   1.261   4.299   1.471 -1.6267 -0.8354  0.7601
 1124SOL    HW2 3605   1.250   4.418   1.564 -1.4163 -1.1612  1.2040
 1125SOL     OW 3606   0.552   0.482   0.838 -0.1813  0.5735 -0.1630
 1125SOL    HW1 3607   0.608   0.444   0.906 -1.6848 -0.8233  0.3626
 1125SOL    HW2 3608   0.556   0.576   0.852  0.3009  0.3561  1.2518
 1126SOL     OW 3609   2.111   3.913   1.954  0.7335  0.6453 -0.1759
 1126SOL    HW1 3610   2.175   3.926   1.884  1.8679  0.2367  0.7708
 1126SOL    HW2 3611   2.157   3.863   2.021 -0.9215 -0.6985  0.0339
 1127SOL     OW 3612   0.403   4.436   1.308 -0.0036  0.1371  0.1538
 1127SOL    HW1 3613   0.377   4.422   1.217 -1.6358 -1.0145  0.7314
 1127SOL    HW2 3614   0.329   4.483   1.346  0.9852  1.2648  0.7400
 1128SOL     OW 3615   0.887   0.833   1.426 -0.0427 -0.0002  0.0972
 1128SOL    HW1 3616   0.958   0.897   1.427  0.8774 -0.9576 -1.0622
 1128SOL    HW2 3617   0.825   0.868   1.362  0.3964 -0.1888 -0.4389
 1129SOL     OW 3618   5.041   0.514   1.628 -0.1129 -0.1885  0.3458
 1129SOL    HW1 3619   4.982   0.538   1.699 -2.9509 -2.1100 -1.1438
 1129SOL    HW2 3620   5.024   0.578   1.559 -1.5979 -1.5080 -0.5863
 1130SOL     OW 3621   2.102   2.829   3.840  0.0916 -0.1231  0.0108
 1130SOL    HW1 3622   2.144   2.744   3.842  0.0689 -0.1183  0.6472
 1130SOL    HW2 3623   2.015   2.814   3.876  0.2472  0.2573  0.5592
 1131SOL     OW 3624   1.720   2.789   1.460  0.0182 -0.3259 -0.1017
 1131SOL    HW1 3625   1.672   2.855   1.510 -0.1074 -1.0816  0.7987
 1131SOL    HW2 3626   1.799   2.834   1.431 -0.7774  0.6555 -0.8139
 1132SOL     OW 3627   2.511   3.724   4.194  0.0925  0.0256 -0.0604
 1132SOL    HW1 3628   2.592   3.757   4.156 -1.3173 -0.2703 -3.7687
 1132SOL    HW2 3629   2.515   3.629   4.180 -0.2490 -0.2005  1.2128
 1133SOL     OW 3630   1.484   1.072   2.220 -0.4645 -0.3229  0.0877
 1133SOL    HW1 3631   1.431   1.067   2.299  0.3012 -1.5118  0.5447
 1133SOL    HW2 3632   1.498   1.166   2.207  1.1670 -0.1169  2.5923
 1134SOL     OW 3633   2.420   1.878   1.378 -0.0722 -0.3307  0.5668
 1134SOL    HW1 3634   2.499   1.843   1.419 -0.6207 -0.3449  1.6475
 1134SOL    HW2 3635   2.421   1.842   1.289  2.2440  1.3540 -0.1941
 1135SOL     OW 3636   2.426   4.000   1.352  0.8773  0.1923 -0.1578
 1135SOL    HW1 3637   2.411   3.941   1.278 -0.0680 -1.7330  1.4459
 1135SOL    HW2 3638   2.362   4.069   1.342  1.6555  0.7227 -1.8183
 1136SOL     OW 3639   0.278   0.438   3.943  0.0902 -0.2462 -0.6206
 1136SOL    HW1 3640   0.265   0.429   3.848 -0.4539 -1.2769 -0.4664
 1136SOL    HW2 3641   0.323   0.358   3.969 -3.6081 -2.1746  0.6236
 1137SOL     OW 3642   2.426   1.537   3.732  0.3190 -0.1729  0.2016
 1137SOL    HW1 3643   2.468   1.502   3.653  0.5425  0.2380  0.1391
 1137SOL    HW2 3644   2.336   1.555   3.704  0.8854  1.7836 -0.5135
 1138SOL     OW 3645   1.956   1.021   2.580  0.0341 -0.4505 -0.5006
 1138SOL    HW1 3646   2.008   1.089   2.622 -0.2242 -0.1204 -0.7101
 1138SOL    HW2 3647   1.948   1.050   2.489  0.7201 -1.2311 -0.8251
 1139SOL     OW 3648   0.078   4.127   4.578 -0.3291  0.4874  0.1579
 1139SOL    HW1 3649   5.365   4.116   4.600 -0.2156 -0.2500  0.3152
 1139SOL    HW2 3650   0.119   4.048   4.613  0.3923  0.9055  0.2644
 1140SOL     OW 3651   2.869   0.193   2.961  0.1796 -0.0687 -0.1436
 1140SOL    HW1 3652   2.816   0.172   3.038  1.3229  0.1277  0.7401
 1140SOL    HW2 3653   2.806   0.211   2.892 -0.8849 -1.0674  0.5183
 1141SOL     OW 3654   2.541   4.377   1.622  0.5746 -0.8344  0.4531
 1141SOL    HW1 3655   2.558   4.293   1.666 -0.8122 -1.8052 -0.7562
 1141SOL    HW2 3656   2.455   4.404   1.655  0.5613 -0.4072  0.0755
 1142SOL     OW 3657   3.665   4.265   3.040  0.0860  0.2255  0.6327
 1142SOL    HW1 3658   3.733   4.202   3.062 -0.2589 -0.0620  0.8876
 1142SOL    HW2 3659   3.585   4.213   3.035  0.2221  0.1045 -2.0226
 1143SOL     OW 3660   4.421   0.292   2.051  0.4669 -0.0250 -0.3018
 1143SOL    HW1 3661   4.343   0.238   2.035 -0.5196  1.5707 -1.1954
 1143SOL    HW2 3662   4.435   0.339   1.968  0.0446  2.5465  0.9689
 1144SOL     OW 3663   3.640   3.238   3.995  0.2987  0.5141  0.3672
 1144SOL    HW1 3664   3.706   3.216   4.060  0.6880 -1.0780 -0.5150
 1144SOL    HW2 3665   3.570   3.279   4.045  0.4968 -0.8293  1.8218
 1145SOL     OW 3666   1.346   1.950   1.262  0.0774  0.5001 -0.6410
 1145SOL    HW1 3667   1.279   1.922   1.199 -0.5366  1.1770 -0.2970
 1145SOL    HW2 3668   1.421   1.973   1.208 -0.2944  0.6533 -1.0989
 1146SOL     OW 3669   2.125   4.128   1.560  0.4565  0.0001 -0.0429
 1146SOL    HW1 3670   2.047   4.182   1.569 -1.3803 -2.4331 -0.1715
 1146SOL    HW2 3671   2.163   4.153   1.476 -3.0535 -1.9663 -2.5225
 1147SOL     OW 3672   0.615   0.286   1.125 -0.1336 -0.6701 -0.1624
 1147SOL    HW1 3673   0.547   0.233   1.083 -0.7178 -0.3700  0.3944
 1147SOL    HW2 3674   0.655   0.336   1.053  1.2599 -2.7290 -0.9128
 1148SOL     OW 3675   3.038   4.601   2.399 -0.2937  0.4600  0.4519
 1148SOL    HW1 3676   3.067   0.065   2.371  0.7369  0.0129  0.0767
 1148SOL    HW2 3677   2.987   4.567   2.325  1.0354 -0.0566 -0.2653
 1149SOL     OW 3678   4.005   1.382   0.330 -0.3135  0.1705  0.0114
 1149SOL    HW1 3679   3.986   1.417   0.417 -0.8267 -0.3041  0.0993
 1149SOL    HW2 3680   4.026   1.290   0.345 -1.7167 -0.2575 -0.4897
 1150SOL     OW 3681   4.474   1.821   0.717 -0.1196 -0.2006 -0.3069
 1150SOL    HW1 3682   4.489   1.907   0.755 -1.3094 -0.0149 -0.2118
 1150SOL    HW2 3683   4.503   1.829   0.626  1.5682 -0.2804  0.1979
 1151SOL     OW 3684   0.741   3.941   0.494 -0.5486  0.5371 -0.7090
 1151SOL    HW1 3685   0.729   3.942   0.399 -0.6639 -1.6259 -0.7615
 1151SOL    HW2 3686   0.742   3.848   0.517  0.3247  1.0035  1.3127
 1152SOL     OW 3687   2.634   3.158   2.250 -0.5070  0.4571  0.1011
 1152SOL    HW1 3688   2.602   3.095   2.185  0.4514 -0.9639  0.9396
 1152SOL    HW2 3689   2.561   3.171   2.309 -0.6073 -0.1788  0.1299
 1153SOL     OW 3690   1.296   1.535   4.275 -0.0589  0.4085 -0.0654
 1153SOL    HW1 3691   1.381   1.490   4.273  0.3346  1.1778 -1.0764
 1153SOL    HW2 3692   1.298   1.593   4.200 -1.1048  1.1523  0.4679
 1154SOL     OW 3693   0.432   2.848   0.798 -0.1150  0.1444  0.3022
 1154SOL    HW1 3694   0.383   2.922   0.764  0.1660  0.7558  1.1905
 1154SOL    HW2 3695   0.386   2.824   0.879  1.1492  0.8703  1.2676
 1155SOL     OW 3696   2.615   2.928   3.010  0.1235 -0.6014 -0.0665
 1155SOL    HW1 3697   2.645   2.840   3.031  0.5009 -0.6110 -0.6314
 1155SOL    HW2 3698   2.682   2.963   2.951 -0.2567 -0.1062 -0.2130
 1156SOL     OW 3699   0.723   2.057   0.080 -0.3999  0.2626 -0.4108
 1156SOL    HW1 3700   0.658   2.025   0.143  0.4435  0.8210  0.7717
 1156SOL    HW2 3701   0.688   2.030   4.617 -1.6813 -0.3143  0.2616
 1157SOL     OW 3702   5.217   1.900   2.292  0.2590  0.2007  0.4100
 1157SOL    HW1 3703   5.298   1.942   2.320 -0.2311  1.2454  0.3145
 1157SOL    HW2 3704   5.232   1.875   2.201  0.5630  0.1309  0.4787
 1158SOL     OW 3705   4.457   1.029   3.904  0.4083 -0.1675  0.2740
 1158SOL    HW1 3706   4.393   1.017   3.834  0.0306 -1.2742  0.7867
 1158SOL    HW2 3707   4.461   1.124   3.917  1.4516  0.1960 -2.1092
 1159SOL     OW 3708   1.044   3.956   0.430  0.3671  0.2890  0.2569
 1159SOL    HW1 3709   1.107   4.029   0.426  1.5680 -0.6821  0.8442
 1159SOL    HW2 3710   1.035   3.937   0.523  0.0346 -0.3044  0.1076
 1160SOL     OW 3711   5.365   3.169   1.775 -0.1134 -0.0493  0.2188
 1160SOL    HW1 3712   0.061   3.130   1.734  1.8910  1.0930  2.5487
 1160SOL    HW2 3713   5.362   3.258   1.741 -2.6035 -0.9684 -2.4428
 1161SOL     OW 3714   2.825   3.235   3.509  0.0912  0.0702  0.5082
 1161SOL    HW1 3715   2.862   3.157   3.467  1.5105  1.7586 -1.6527
 1161SOL    HW2 3716   2.743   3.251   3.462  0.4296  0.5419  0.0568
 1162SOL     OW 3717   0.927   0.530   2.697  0.2391 -0.4051  0.2845
 1162SOL    HW1 3718   0.887   0.616   2.707  1.0324 -0.2143  2.1682
 1162SOL    HW2 3719   1.017   0.541   2.727  0.3340 -1.8867  0.6415
 1163SOL     OW 3720   1.706   2.184   3.184 -0.0301 -0.6123  0.0644
 1163SOL    HW1 3721   1.619   2.210   3.155 -0.1971 -0.9604  0.2590
 1163SOL    HW2 3722   1.692   2.138   3.266  0.5796  2.0073  1.7464
 1164SOL     OW 3723   2.225   4.616   3.271  0.2598  0.3821 -0.0912
 1164SOL    HW1 3724   2.307   4.595   3.226 -0.0992  0.1412 -0.6392
 1164SOL    HW2 3725   2.157   4.592   3.209 -0.2641 -0.4617  0.7932
 1165SOL     OW 3726   4.148   1.386   2.681 -0.6481  0.1160  0.2203
 1165SOL    HW1 3727   4.087   1.458   2.695  0.1750  0.8138  0.3058
 1165SOL    HW2 3728   4.195   1.378   2.764  0.3050  0.4785 -0.2692
 1166SOL     OW 3729   2.300   4.496   1.668  0.4180 -0.4191 -0.1527
 1166SOL    HW1 3730   2.336   4.550   1.738 -0.4687 -0.4094  0.3236
 1166SOL    HW2 3731   2.280   4.557   1.597  1.1548 -0.4021 -0.3486
 1167SOL     OW 3732   3.377   3.948   2.752  0.5914  0.0459 -0.0390
 1167SOL    HW1 3733   3.357   3.857   2.732 -0.7275  0.3540 -0.1968
 1167SOL    HW2 3734   3.301   3.997   2.722  1.9005  1.3906 -1.3325
 1168SOL     OW 3735   1.157   4.194   2.104  0.0116 -0.4665  0.1052
 1168SOL    HW1 3736   1.155   4.123   2.040  0.3009  0.2823 -0.7642
 1168SOL    HW2 3737   1.161   4.274   2.051  1.0589  0.1458  1.0610
 1169SOL     OW 3738   5.000   3.247   2.021 -0.0482  0.2975  0.4802
 1169SOL    HW1 3739   5.089   3.222   1.997 -0.7974 -0.0864 -2.2459
 1169SOL    HW2 3740   4.981   3.324   1.967 -1.6120 -0.0713  0.4464
 1170SOL     OW 3741   0.182   0.935   3.580  0.0187  0.0826 -0.1080
 1170SOL    HW1 3742   0.196   1.027   3.558 -0.5574  0.7720  2.0885
 1170SOL    HW2 3743   0.089   0.929   3.601  0.5586 -0.1831  2.7505
 1171SOL     OW 3744   1.211   2.683   2.135  0.0199 -0.2265 -0.1491
 1171SOL    HW1 3745   1.199   2.588   2.123  0.1769 -0.4109  1.0434
 1171SOL    HW2 3746   1.286   2.690   2.194  0.7225  0.6852 -1.1211
 1172SOL     OW 3747   1.010   2.122   1.181  0.0719 -0.2407 -0.1407
 1172SOL    HW1 3748   0.943   2.053   1.185  0.9392 -1.3073 -2.2914
 1172SOL    HW2 3749   1.067   2.103   1.256  0.1124 -1.7160 -0.4964
 1173SOL     OW 3750   1.834   3.756   3.004 -0.4094  0.5435 -0.4576
 1173SOL    HW1 3751   1.744   3.773   3.031 -0.7597 -1.7466 -0.0161
 1173SOL    HW2 3752   1.829   3.678   2.949  1.5481 -1.1537  1.6066
 1174SOL     OW 3753   4.613   3.793   0.556 -0.3797  0.0576  0.2401
 1174SOL    HW1 3754   4.601   3.788   0.651 -2.5690  0.4180  0.0485
 1174SOL    HW2 3755   4.572   3.876   0.531  0.1698 -0.0338 -1.0229
 1175SOL     OW 3756   1.841   2.557   4.161 -0.0186 -0.1888 -0.3121
 1175SOL    HW1 3757   1.910   2.497   4.133 -0.4911 -0.7185 -0.3479
 1175SOL    HW2 3758   1.855   2.566   4.256 -1.1347 -1.9216  0.0564
 1176SOL     OW 3759   2.031   1.099   4.441 -0.1974  0.0673 -0.0885
 1176SOL    HW1 3760   2.109   1.043   4.441  0.5076  1.0245 -0.1650
 1176SOL    HW2 3761   2.020   1.123   4.533 -0.0105  0.4523 -0.1644
 1177SOL     OW 3762   0.347   3.841   2.984 -0.2246  0.2528  0.2388
 1177SOL    HW1 3763   0.402   3.834   2.906  1.4442  0.2480  1.3545
 1177SOL    HW2 3764   0.317   3.752   3.000  0.2599  0.0703  0.1588
 1178SOL     OW 3765   0.784   3.536   1.553 -0.5343 -0.4916 -0.0618
 1178SOL    HW1 3766   0.695   3.502   1.551 -0.2178 -1.3792  0.3845
 1178SOL    HW2 3767   0.831   3.477   1.612 -0.1317  1.1403  1.3520
 1179SOL     OW 3768   1.555   2.929   1.084  0.4497 -0.1198 -0.0786
 1179SOL    HW1 3769   1.543   2.844   1.126  0.2975 -0.1362 -0.1566
 1179SOL    HW2 3770   1.647   2.929   1.058  0.5149 -0.1566  0.1511
 1180SOL     OW 3771   0.343   1.996   1.173 -0.1658  0.0234  0.2026
 1180SOL    HW1 3772   0.376   1.938   1.241  1.2952 -1.5813 -1.7669
 1180SOL    HW2 3773   0.421   2.038   1.137 -0.9870  1.4315 -0.0135
 1181SOL     OW 3774   2.285   2.433   4.062  0.0601 -0.3863 -0.2088
 1181SOL    HW1 3775   2.258   2.525   4.056 -0.7989 -0.6308 -0.1062
 1181SOL    HW2 3776   2.205   2.385   4.082  0.3117 -1.2897 -1.2818
 1182SOL     OW 3777   4.289   4.377   1.480 -0.7473  0.3432  0.3356
 1182SOL    HW1 3778   4.254   4.452   1.530  2.1885  1.0166  1.5675
 1182SOL    HW2 3779   4.285   4.304   1.542  0.8672  0.6774  0.8923
 1183SOL     OW 3780   0.569   1.069   0.173  0.1058 -0.3364 -0.0919
 1183SOL    HW1 3781   0.589   0.975   0.171 -0.6087 -0.4850 -0.5611
 1183SOL    HW2 3782   0.499   1.077   0.237 -1.7548 -0.5419 -1.9704
 1184SOL     OW 3783   1.764   0.463   1.331  0.6040  0.2625  0.0900
 1184SOL    HW1 3784   1.695   0.429   1.388  0.6986 -0.3284 -0.1354
 1184SOL    HW2 3785   1.832   0.492   1.391  0.3139  0.5083  0.3047
 1185SOL     OW 3786   5.094   2.747   0.941 -0.5811  0.2122  0.2227
 1185SOL    HW1 3787   5.112   2.801   1.018 -0.1366  1.4720 -0.7112
 1185SOL    HW2 3788   5.180   2.719   0.911 -0.7167  0.0821 -0.0508
 1186SOL     OW 3789   0.680   1.985   0.835 -0.3399 -0.3237  0.9661
 1186SOL    HW1 3790   0.771   1.989   0.806 -0.7562 -1.4101 -0.6029
 1186SOL    HW2 3791   0.675   2.048   0.908  0.7267  2.7504 -1.3832
 1187SOL     OW 3792   0.390   3.889   2.044  0.4522  0.3334  0.3567
 1187SOL    HW1 3793   0.447   3.907   1.969  1.3459  1.7254  1.3352
 1187SOL    HW2 3794   0.328   3.823   2.012  1.1395  0.5208 -1.4389
 1188SOL     OW 3795   1.618   4.370   1.828 -0.4058 -0.4155  0.1825
 1188SOL    HW1 3796   1.635   4.283   1.865  1.3201 -0.5759 -0.8662
 1188SOL    HW2 3797   1.598   4.353   1.736 -1.9713  0.1899  0.3736
 1189SOL     OW 3798   5.017   2.904   2.484  0.0115 -0.0835  0.0456
 1189SOL    HW1 3799   5.024   2.978   2.544 -2.9142  1.6190 -1.4756
 1189SOL    HW2 3800   4.976   2.834   2.536 -2.0674  1.2136  0.2671
 1190SOL     OW 3801   2.008   3.465   3.394 -0.8085 -0.2625 -0.3437
 1190SOL    HW1 3802   1.949   3.477   3.469 -0.0986  2.5674 -0.1101
 1190SOL    HW2 3803   1.985   3.536   3.334 -0.1719 -1.4158 -2.0329
 1191SOL     OW 3804   1.019   3.252   2.743 -0.4952  0.0297  0.0577
 1191SOL    HW1 3805   1.058   3.168   2.719 -0.0146  0.6504 -1.5299
 1191SOL    HW2 3806   1.067   3.280   2.820 -0.3773 -0.9455  0.3522
 1192SOL     OW 3807   1.865   3.762   2.675 -0.4034  0.1800 -0.3532
 1192SOL    HW1 3808   1.861   3.687   2.616 -1.6268  1.2432 -1.7054
 1192SOL    HW2 3809   1.953   3.798   2.662 -0.5504  0.2099 -1.3061
 1193SOL     OW 3810   1.215   4.398   4.357  0.2673  0.2513  0.0747
 1193SOL    HW1 3811   1.147   4.368   4.296 -0.2462  0.8604  0.3347
 1193SOL    HW2 3812   1.236   4.321   4.410  0.6067 -0.2439 -0.7608
 1194SOL     OW 3813   1.225   2.695   4.596  0.6681  0.5848 -0.1165
 1194SOL    HW1 3814   1.151   2.748   4.565  0.6925 -0.1820 -1.5601
 1194SOL    HW2 3815   1.302   2.734   4.554  0.7112 -0.4190 -1.0036
 1195SOL     OW 3816   3.163   3.673   0.827 -0.0466 -0.0771 -0.2533
 1195SOL    HW1 3817   3.197   3.714   0.748 -0.3410 -0.0646 -0.3732
 1195SOL    HW2 3818   3.233   3.683   0.891 -0.5910  1.7602  0.1087
 1196SOL     OW 3819   3.017   3.747   1.427 -0.5396 -0.6057 -0.0204
 1196SOL    HW1 3820   3.020   3.708   1.514 -2.1415 -0.1506  0.2791
 1196SOL    HW2 3821   3.106   3.739   1.393  0.0016 -1.1895  1.4787
 1197SOL     OW 3822   3.632   4.325   0.667  0.2433 -0.5212  0.3031
 1197SOL    HW1 3823   3.667   4.290   0.585 -0.3603 -0.4477  0.0074
 1197SOL    HW2 3824   3.690   4.397   0.690 -0.4705  0.4745 -0.8903
 1198SOL     OW 3825   2.275   2.467   0.357  0.1401  0.0752  0.0738
 1198SOL    HW1 3826   2.212   2.538   0.367  0.7205  0.6510 -0.2701
 1198SOL    HW2 3827   2.323   2.466   0.440  0.2403  0.1922  0.0175
 1199SOL     OW 3828   0.979   2.577   0.750 -0.1753  0.1910  0.1030
 1199SOL    HW1 3829   0.997   2.489   0.782  1.2063  0.8855  1.3667
 1199SOL    HW2 3830   0.964   2.567   0.656 -0.1468 -1.3773  0.2452
 1200SOL     OW 3831   2.556   2.104   3.046  0.2560 -0.1258 -0.3180
 1200SOL    HW1 3832   2.554   2.113   2.951 -1.5201 -0.1232 -0.3101
 1200SOL    HW2 3833   2.483   2.044   3.065 -1.1974  2.0210  1.2425
 1201SOL     OW 3834   5.348   4.186   0.244 -0.3757  0.0318  0.1926
 1201SOL    HW1 3835   0.035   4.206   0.310 -0.2392  1.8124 -0.4391
 1201SOL    HW2 3836   5.362   4.093   0.224  2.8304  0.6082 -0.8901
 1202SOL     OW 3837   1.390   3.602   2.972  0.3802  0.1853 -0.5030
 1202SOL    HW1 3838   1.332   3.602   3.048  0.1610 -0.2901 -0.6672
 1202SOL    HW2 3839   1.477   3.586   3.008  0.3427  0.4211 -0.3060
 1203SOL     OW 3840   5.027   3.514   2.960  0.1617 -0.0426  0.1484
 1203SOL    HW1 3841   5.077   3.539   2.883 -1.3582 -0.7733 -1.1398
 1203SOL    HW2 3842   4.980   3.594   2.986 -0.8343 -0.2601 -0.9096
 1204SOL     OW 3843   1.397   3.350   1.669 -0.3450  0.4515  0.3169
 1204SOL    HW1 3844   1.438   3.411   1.731  0.5473 -0.4434  0.6202
 1204SOL    HW2 3845   1.351   3.407   1.607  1.4131  1.5200 -0.0847
 1205SOL     OW 3846   0.985   3.063   3.970  0.0153  0.1774 -0.0723
 1205SOL    HW1 3847   0.943   2.990   3.924  0.4027  0.3134 -0.6552
 1205SOL    HW2 3848   1.037   3.021   4.038 -2.0091  0.0682  1.4772
 1206SOL     OW 3849   1.205   1.918   2.407 -0.3200 -0.1110 -0.3070
 1206SOL    HW1 3850   1.137   1.901   2.342 -1.2776 -1.2026  0.9131
 1206SOL    HW2 3851   1.215   1.835   2.453 -0.8764  1.0248  2.0011
 1207SOL     OW 3852   0.979   0.149   2.728 -0.0409  0.3138  0.1467
 1207SOL    HW1 3853   0.894   0.192   2.735  0.5503  1.9296 -1.6618
 1207SOL    HW2 3854   1.030   0.205   2.669  2.1372 -0.8396  0.8011
 1208SOL     OW 3855   3.816   4.379   0.162 -0.2419 -0.0491  0.6940
 1208SOL    HW1 3856   3.831   4.463   0.206  1.3467  0.1537 -0.1756
 1208SOL    HW2 3857   3.761   4.401   0.086  1.7299  0.5678 -0.6176
 1209SOL     OW 3858   1.657   4.585   0.963 -0.0836  0.3176  0.1662
 1209SOL    HW1 3859   1.624   4.512   0.911 -0.0547 -0.7605  1.6099
 1209SOL    HW2 3860   1.594   0.033   0.947 -0.1022  0.0025 -1.2565
 1210SOL     OW 3861   0.366   2.303   1.706  0.1807  0.9010 -0.3377
 1210SOL    HW1 3862   0.362   2.390   1.745  0.3808  1.1687 -0.9179
 1210SOL    HW2 3863   0.425   2.312   1.631  1.1784 -0.0104  0.3051
 1211SOL     OW 3864   1.828   1.528   1.058  0.4671  0.0061 -0.0421
 1211SOL    HW1 3865   1.899   1.483   1.012 -1.0917 -0.6312 -1.9709
 1211SOL    HW2 3866   1.866   1.553   1.142  2.5120 -1.6566 -0.3827
 1212SOL     OW 3867   1.546   2.747   2.133  0.0172 -0.0080 -0.3182
 1212SOL    HW1 3868   1.515   2.758   2.043  2.0296 -3.0844 -1.5611
 1212SOL    HW2 3869   1.607   2.820   2.146  1.5760 -0.8301 -2.4462
 1213SOL     OW 3870   3.193   0.379   0.315  0.1892 -0.1223  0.1778
 1213SOL    HW1 3871   3.179   0.474   0.318  1.2134  0.0932 -0.8469
 1213SOL    HW2 3872   3.117   0.344   0.269  0.2223  0.3189 -0.2173
 1214SOL     OW 3873   5.153   3.829   3.142 -0.1800 -0.0775  0.2058
 1214SOL    HW1 3874   5.195   3.861   3.063  1.6561  1.4347  1.6952
 1214SOL    HW2 3875   5.180   3.890   3.210 -2.2811 -0.8929  1.8881
 1215SOL     OW 3876   4.668   1.717   4.073 -0.2318 -0.4132  0.0271
 1215SOL    HW1 3877   4.713   1.771   4.138  2.2180  0.1272 -1.9627
 1215SOL    HW2 3878   4.650   1.777   4.001  0.8673 -1.7903 -1.4628
 1216SOL     OW 3879   1.719   4.229   4.105  0.3600  0.0572  0.0388
 1216SOL    HW1 3880   1.636   4.187   4.083 -0.2467  1.0747  0.3038
 1216SOL    HW2 3881   1.783   4.158   4.105 -0.8608 -1.1067  1.8711
 1217SOL     OW 3882   4.343   3.913   4.306 -0.1201  0.0050 -0.4682
 1217SOL    HW1 3883   4.352   3.854   4.381 -0.4862  0.9167  0.3286
 1217SOL    HW2 3884   4.418   3.894   4.250  0.5472 -0.2211  0.4877
 1218SOL     OW 3885   0.042   3.376   2.699  0.5485  0.6818 -0.4736
 1218SOL    HW1 3886   5.334   3.384   2.662  0.2423  1.4068  0.3717
 1218SOL    HW2 3887   0.035   3.415   2.786  1.4337 -0.2663  0.0539
 1219SOL     OW 3888   0.739   4.353   3.664 -0.1967 -0.2184 -0.2328
 1219SOL    HW1 3889   0.750   4.258   3.675 -0.8350 -0.5028 -1.8077
 1219SOL    HW2 3890   0.810   4.378   3.605  0.0357  0.3290  0.2634
 1220SOL     OW 3891   3.050   1.909   0.903  0.4381 -0.1759 -0.3839
 1220SOL    HW1 3892   3.046   1.992   0.855  0.3820  0.2815  0.3914
 1220SOL    HW2 3893   3.128   1.917   0.957 -0.1871 -0.1497  0.5404
 1221SOL     OW 3894   1.579   3.106   1.296 -0.2062  0.1958 -0.4215
 1221SOL    HW1 3895   1.530   3.094   1.215 -0.1499 -1.7606 -0.2181
 1221SOL    HW2 3896   1.539   3.045   1.358  1.5247 -0.4098  0.1668
 1222SOL     OW 3897   2.795   3.330   4.242  0.1633  0.3008  0.1692
 1222SOL    HW1 3898   2.719   3.384   4.222  0.7069  0.5885 -1.3285
 1222SOL    HW2 3899   2.808   3.339   4.336 -0.3453  2.0170  0.1061
 1223SOL     OW 3900   3.839   1.909   0.725  0.1198  0.5463 -1.2463
 1223SOL    HW1 3901   3.851   1.865   0.810  0.6577  0.6743 -1.2516
 1223SOL    HW2 3902   3.754   1.878   0.694 -0.6411  1.4220 -0.1074
 1224SOL     OW 3903   0.219   0.127   4.419  0.3217  0.5109 -0.1457
 1224SOL    HW1 3904   0.191   0.037   4.404  2.0514 -0.2892  1.0020
 1224SOL    HW2 3905   0.294   0.119   4.478 -0.6343  2.8161  1.5724
 1225SOL     OW 3906   0.360   0.987   2.614  0.4342  0.0953 -0.1891
 1225SOL    HW1 3907   0.358   1.030   2.529 -0.9509  0.8377  0.1867
 1225SOL    HW2 3908   0.441   1.017   2.655  0.3420  0.9675 -0.6327
 1226SOL     OW 3909   1.001   0.259   0.797  0.5905  0.6486 -0.2216
 1226SOL    HW1 3910   1.093   0.239   0.815  0.1780 -0.3340  0.9284
 1226SOL    HW2 3911   0.959   0.173   0.785 -0.4096  1.0143  0.4888
 1227SOL     OW 3912   0.018   0.147   1.110  0.0569 -0.7722  0.2829
 1227SOL    HW1 3913   0.019   0.051   1.111 -0.2290 -0.7709  1.1227
 1227SOL    HW2 3914   0.097   0.172   1.159  1.5734 -0.5502 -2.0885
 1228SOL     OW 3915   4.993   1.511   4.124 -0.1950 -0.2749 -0.6341
 1228SOL    HW1 3916   5.004   1.606   4.131 -1.6128 -0.1144 -0.2806
 1228SOL    HW2 3917   5.080   1.476   4.145  0.1691  0.9141 -0.0200
 1229SOL     OW 3918   4.598   4.572   3.420  0.0380  0.2735 -0.5908
 1229SOL    HW1 3919   4.521   4.516   3.419  0.0185  0.2733  0.2778
 1229SOL    HW2 3920   4.568   0.034   3.388 -0.0354 -0.0732 -1.4661
 1230SOL     OW 3921   1.996   3.177   3.131 -0.0949  0.2838 -0.2967
 1230SOL    HW1 3922   2.038   3.101   3.170 -1.0717 -0.8039 -1.2990
 1230SOL    HW2 3923   2.065   3.243   3.126  0.6602 -0.3627  0.9946
 1231SOL     OW 3924   4.661   0.168   0.493 -0.5351 -0.2091  0.1177
 1231SOL    HW1 3925   4.594   0.156   0.560 -0.0716  3.4580  1.5171
 1231SOL    HW2 3926   4.622   0.137   0.412 -2.4718 -1.5688  1.4998
 1232SOL     OW 3927   0.923   3.806   3.661  0.0634  0.4159 -0.1223
 1232SOL    HW1 3928   1.013   3.775   3.649  0.7893  1.6290  1.7724
 1232SOL    HW2 3929   0.873   3.726   3.677  0.4904 -0.4256 -2.5312
 1233SOL     OW 3930   1.811   1.466   0.584  0.0653  0.1611  0.4658
 1233SOL    HW1 3931   1.809   1.537   0.519 -0.7628 -0.3548 -0.1052
 1233SOL    HW2 3932   1.738   1.486   0.643 -0.4622 -0.4326  0.0377
 1234SOL     OW 3933   2.216   2.995   3.223  0.4798  0.5325  0.3808
 1234SOL    HW1 3934   2.261   3.062   3.274  0.8437 -0.1115  0.9120
 1234SOL    HW2 3935   2.269   2.984   3.144  0.8558  0.2921  0.6686
 1235SOL     OW 3936   0.475   2.680   4.511  0.1996  0.6431  0.6973
 1235SOL    HW1 3937   0.465   2.775   4.518 -1.2296  0.6475 -0.8027
 1235SOL    HW2 3938   0.387   2.648   4.494  0.9255 -0.7469 -0.7452
 1236SOL     OW 3939   5.183   3.442   3.203 -0.1004 -0.0632 -0.1602
 1236SOL    HW1 3940   5.124   3.383   3.250 -1.0976  1.2897  0.3562
 1236SOL    HW2 3941   5.132   3.473   3.129 -0.3182  1.6496  0.6650
 1237SOL     OW 3942   2.270   3.465   3.433  0.4786 -0.0316  0.3975
 1237SOL    HW1 3943   2.174   3.467   3.435  0.4385 -0.4516 -0.6713
 1237SOL    HW2 3944   2.292   3.389   3.379  1.4030  0.7166 -0.3093
 1238SOL     OW 3945   1.015   1.043   1.018 -0.1436  0.5285 -0.3218
 1238SOL    HW1 3946   1.090   1.005   0.972 -0.8019 -0.1331 -0.8766
 1238SOL    HW2 3947   1.018   1.137   0.996  0.2886  0.4346 -0.6668
 1239SOL     OW 3948   1.229   4.598   1.605 -0.2991  0.5489  0.2281
 1239SOL    HW1 3949   1.286   0.014   1.538  0.9062  0.6301  1.2724
 1239SOL    HW2 3950   1.239   0.034   1.680  2.0244 -2.0078  2.0868
 1240SOL     OW 3951   2.502   3.321   0.671  0.4530 -0.4430  0.0106
 1240SOL    HW1 3952   2.476   3.268   0.596  0.7288  1.5948 -1.6044
 1240SOL    HW2 3953   2.420   3.351   0.709  0.3118 -1.5258  0.6048
 1241SOL     OW 3954   3.652   2.498   4.050  0.3731  0.1093 -0.3289
 1241SOL    HW1 3955   3.573   2.490   3.996 -0.2275 -2.2825  0.7205
 1241SOL    HW2 3956   3.693   2.411   4.044  0.8696  0.1056  2.0980
 1242SOL     OW 3957   2.095   1.597   3.881 -0.0461 -0.4821 -0.5581
 1242SOL    HW1 3958   2.123   1.626   3.794 -0.7641  1.9721 -0.0621
 1242SOL    HW2 3959   2.001   1.612   3.882 -0.1338 -1.0319  0.4603
 1243SOL     OW 3960   0.595   1.540   3.456  0.7474 -0.0955 -0.3208
 1243SOL    HW1 3961   0.530   1.504   3.396 -1.0802  0.5201  1.1868
 1243SOL    HW2 3962   0.627   1.464   3.505 -0.8624 -0.1040  0.7763
 1244SOL     OW 3963   5.017   1.830   1.155  0.1807  0.1768 -0.0195
 1244SOL    HW1 3964   4.929   1.827   1.119  0.3200  1.6535 -0.5744
 1244SOL    HW2 3965   5.010   1.891   1.229  0.7452  0.3876 -0.1340
 1245SOL     OW 3966   4.397   0.244   2.508  0.2307  0.3737 -0.7880
 1245SOL    HW1 3967   4.308   0.228   2.537 -0.2850  2.6158 -0.9281
 1245SOL    HW2 3968   4.434   0.303   2.573  2.8459 -3.0061  1.1079
 1246SOL     OW 3969   5.268   0.889   2.400 -0.0261  0.9866  0.1620
 1246SOL    HW1 3970   5.275   0.983   2.413  0.1363  0.5819  4.8391
 1246SOL    HW2 3971   5.184   0.865   2.439 -0.0360 -0.8346 -0.8405
 1247SOL     OW 3972   1.572   4.540   1.450 -0.0749 -0.2887  0.3125
 1247SOL    HW1 3973   1.531   4.455   1.436  0.7664 -1.0050  2.0057
 1247SOL    HW2 3974   1.499   4.602   1.449 -0.8347 -1.1573  0.2115
 1248SOL     OW 3975   0.727   0.849   3.342 -0.2342 -0.3069 -0.1482
 1248SOL    HW1 3976   0.706   0.928   3.391  1.5233 -1.3477  2.4824
 1248SOL    HW2 3977   0.642   0.809   3.323 -0.9915 -0.0464  2.4439
 1249SOL     OW 3978   4.740   2.183   1.220 -0.1719  0.3420  0.4726
 1249SOL    HW1 3979   4.707   2.152   1.135 -0.3767  1.0430  0.2908
 1249SOL    HW2 3980   4.690   2.133   1.285 -1.5374  1.2921  0.2046
 1250SOL     OW 3981   3.146   0.663   4.057  0.1818  0.3214 -0.1220
 1250SOL    HW1 3982   3.163   0.745   4.010  2.4681  0.2425  0.4386
 1250SOL    HW2 3983   3.135   0.690   4.149 -0.7410  0.1326 -0.1641
 1251SOL     OW 3984   1.729   0.402   2.769 -0.2610 -0.1517  0.1151
 1251SOL    HW1 3985   1.820   0.384   2.748 -0.6561 -1.0353 -0.9422
 1251SOL    HW2 3986   1.729   0.492   2.801  0.9325 -0.0305 -0.1890
 1252SOL     OW 3987   1.535   1.569   4.435  1.2379 -0.2430  0.2201
 1252SOL    HW1 3988   1.503   1.655   4.407  1.9807  0.2682  0.9213
 1252SOL    HW2 3989   1.627   1.568   4.410  1.2566 -0.7937  0.3042
 1253SOL     OW 3990   1.279   2.988   4.266 -0.3478 -0.6632 -0.2602
 1253SOL    HW1 3991   1.276   2.943   4.181 -1.9477 -3.0315  0.9578
 1253SOL    HW2 3992   1.190   3.019   4.280  0.3662  1.6135 -0.3052
 1254SOL     OW 3993   1.102   3.832   1.374  0.0143 -0.8000  0.2651
 1254SOL    HW1 3994   1.069   3.746   1.348 -0.0019 -1.0849  1.2090
 1254SOL    HW2 3995   1.029   3.892   1.359  0.0512 -0.9228 -0.4754
 1255SOL     OW 3996   1.253   4.093   1.659  0.1874 -0.0003 -0.2999
 1255SOL    HW1 3997   1.298   4.175   1.638 -0.3035  0.7687  1.4264
 1255SOL    HW2 3998   1.167   4.103   1.619  0.2611  0.1538 -0.4252
 1256SOL     OW 3999   4.381   2.493   3.966  0.2099 -0.0422 -0.6050
 1256SOL    HW1 4000   4.446   2.495   4.037  0.1898  2.5712 -0.5888
 1256SOL    HW2 4001   4.301   2.460   4.007  0.0901  1.8055  0.7375
 1257SOL     OW 4002   0.756   4.583   4.487  0.0353 -0.1664 -0.0794
 1257SOL    HW1 4003   0.739   4.495   4.521 -0.0540  0.6706  2.2198
 1257SOL    HW2 4004   0.830   4.614   4.539 -0.1821  1.2666 -0.5913
 1258SOL     OW 4005   3.452   2.882   4.533 -0.1193 -0.3969 -0.2574
 1258SOL    HW1 4006   3.470   2.816   4.600 -1.5572 -0.2767  0.3055
 1258SOL    HW2 4007   3.436   2.832   4.453 -1.9062 -0.8375  0.3250
 1259SOL     OW 4008   2.910   4.069   3.120 -0.0929  0.1530 -0.0151
 1259SOL    HW1 4009   2.818   4.087   3.099 -0.3894 -0.6573  0.5711
 1259SOL    HW2 4010   2.908   3.991   3.175  0.9122  0.4391  0.4485
 1260SOL     OW 4011   3.636   3.145   3.739 -0.2099  0.3154 -0.5390
 1260SOL    HW1 4012   3.637   3.234   3.704 -3.1565  0.8540  0.4338
 1260SOL    HW2 4013   3.627   3.157   3.833 -0.0755 -1.0140 -0.3422
 1261SOL     OW 4014   2.643   4.593   2.752 -0.4883 -0.7743 -0.2123
 1261SOL    HW1 4015   2.652   0.066   2.758  0.7979 -0.9256  1.0754
 1261SOL    HW2 4016   2.618   4.576   2.662 -0.3613  0.7633 -0.5579
 1262SOL     OW 4017   0.220   2.025   0.934 -0.2564 -0.0988 -0.4031
 1262SOL    HW1 4018   0.290   2.044   0.871  0.7703 -2.9459 -0.2928
 1262SOL    HW2 4019   0.266   2.017   1.018 -0.8955 -0.7542 -0.1080
 1263SOL     OW 4020   3.723   3.575   2.631 -0.0261 -0.2497  0.9217
 1263SOL    HW1 4021   3.691   3.661   2.602  0.1300 -0.1337  1.0917
 1263SOL    HW2 4022   3.818   3.582   2.627  0.0012 -1.0893 -1.0457
 1264SOL     OW 4023   3.632   3.384   1.629 -0.1319  0.0302  0.2444
 1264SOL    HW1 4024   3.593   3.470   1.639  2.5422  1.2730  0.9897
 1264SOL    HW2 4025   3.625   3.365   1.535 -3.6044 -0.5170  0.4952
 1265SOL     OW 4026   0.312   0.497   1.297 -0.0853 -0.2278 -0.3140
 1265SOL    HW1 4027   0.250   0.538   1.358  1.1225 -0.6370  1.2554
 1265SOL    HW2 4028   0.304   0.549   1.217 -1.7587  0.3077  0.1408
 1266SOL     OW 4029   2.051   0.035   0.391  0.4794  0.4604  0.1698
 1266SOL    HW1 4030   1.958   0.022   0.376 -0.2053  2.9761  1.6062
 1266SOL    HW2 4031   2.078   0.098   0.324  0.6327  1.3072  1.0048
 1267SOL     OW 4032   2.225   0.449   3.864 -0.0218 -0.3221 -0.1222
 1267SOL    HW1 4033   2.172   0.455   3.784 -0.8658  0.0172  0.4497
 1267SOL    HW2 4034   2.215   0.535   3.905  0.3908 -0.5049  0.3661
 1268SOL     OW 4035   2.186   3.322   4.063  0.0516  0.4369  0.0264
 1268SOL    HW1 4036   2.263   3.306   4.117 -0.8620 -4.5917  0.2545
 1268SOL    HW2 4037   2.116   3.344   4.125  0.3298  0.7559  0.2325
 1269SOL     OW 4038   2.719   4.263   1.850 -0.6474 -0.2225  0.1136
 1269SOL    HW1 4039   2.769   4.185   1.827 -0.9257 -0.4292  0.1936
 1269SOL    HW2 4040   2.630   4.230   1.866 -0.6145  0.0109  0.8170
 1270SOL     OW 4041   4.236   4.270   0.647  0.8170 -0.4756 -0.1752
 1270SOL    HW1 4042   4.162   4.277   0.707  0.7317 -0.7753 -0.2444
 1270SOL    HW2 4043   4.289   4.347   0.666  0.6401 -0.4154  0.0821
 1271SOL     OW 4044   2.162   0.784   2.743  0.0811 -0.0509  0.2818
 1271SOL    HW1 4045   2.231   0.732   2.785 -1.0465 -0.1125  2.1668
 1271SOL    HW2 4046   2.101   0.804   2.813 -2.1350 -0.4765 -1.4170
 1272SOL     OW 4047   3.515   3.943   1.344 -0.3290  0.3764  0.2701
 1272SOL    HW1 4048   3.518   4.024   1.394  1.0638  0.4953  0.0430
 1272SOL    HW2 4049   3.607   3.919   1.331 -0.6074  0.3293 -2.1583
 1273SOL     OW 4050   1.450   3.861   3.426  0.1515 -0.5358 -0.2991
 1273SOL    HW1 4051   1.479   3.920   3.495  1.3951 -0.4200 -0.9095
 1273SOL    HW2 4052   1.468   3.773   3.460  0.5807 -0.4856 -0.3948
 1274SOL     OW 4053   1.108   3.099   0.669 -0.1856 -0.0421 -0.0248
 1274SOL    HW1 4054   1.064   3.105   0.753  1.3113 -1.5266  0.9441
 1274SOL    HW2 4055   1.053   3.148   0.609 -0.9841  1.6000  1.9307
 1275SOL     OW 4056   4.998   1.761   1.567  0.2305 -0.5198  0.1753
 1275SOL    HW1 4057   5.054   1.834   1.539  0.4138  0.1655  2.1716
 1275SOL    HW2 4058   4.912   1.781   1.528  0.2854  0.7640  0.6706
 1276SOL     OW 4059   1.736   2.348   3.501  0.5348 -0.2096  0.1405
 1276SOL    HW1 4060   1.777   2.263   3.487  0.1813 -0.2052 -1.0510
 1276SOL    HW2 4061   1.662   2.349   3.440  0.9670  1.2345 -0.4152
 1277SOL     OW 4062   4.055   2.078   0.716 -0.0058  0.3003  0.3672
 1277SOL    HW1 4063   4.036   2.147   0.653  0.2562  0.2334  0.2128
 1277SOL    HW2 4064   3.990   2.010   0.698 -0.6703  0.7627  0.9322
 1278SOL     OW 4065   2.149   3.284   4.617  0.5432  0.2699 -0.8308
 1278SOL    HW1 4066   2.096   3.208   4.590  0.1016 -0.1427  1.0193
 1278SOL    HW2 4067   2.225   3.245   0.038  0.6312  0.8676 -0.4421
 1279SOL     OW 4068   2.165   1.843   4.024 -0.0465  0.0254 -0.1787
 1279SOL    HW1 4069   2.147   1.891   3.943  1.2301 -1.6980 -1.5484
 1279SOL    HW2 4070   2.145   1.752   4.003 -2.0908 -0.2206  2.2482
 1280SOL     OW 4071   0.617   4.362   0.329 -0.0941  0.3023  0.1322
 1280SOL    HW1 4072   0.530   4.383   0.296 -0.4404 -2.5861 -1.1243
 1280SOL    HW2 4073   0.677   4.403   0.267 -0.6578 -0.4331 -0.9414
 1281SOL     OW 4074   0.188   4.441   1.640 -0.0865 -0.2346 -0.2931
 1281SOL    HW1 4075   0.231   4.526   1.627 -0.5084  0.0929  0.4449
 1281SOL    HW2 4076   0.095   4.461   1.640 -0.1652 -0.5341  1.0132
 1282SOL     OW 4077   4.790   3.824   0.968  0.3754  0.3034  0.1234
 1282SOL    HW1 4078   4.864   3.775   0.933  0.8292  1.4785 -0.6490
 1282SOL    HW2 4079   4.808   3.915   0.942 -1.6231  0.5399 -0.6062
 1283SOL     OW 4080   2.124   2.530   1.646  0.0302  0.2367 -0.0436
 1283SOL    HW1 4081   2.163   2.473   1.580 -0.6557  0.3441 -0.5478
 1283SOL    HW2 4082   2.181   2.520   1.723 -0.5694 -1.8464  0.1999
 1284SOL     OW 4083   4.500   1.527   4.196 -0.6719 -0.0431  0.0025
 1284SOL    HW1 4084   4.557   1.597   4.163 -0.8730  0.1130 -0.0162
 1284SOL    HW2 4085   4.542   1.498   4.277 -0.5786  0.0881  0.0018
 1285SOL     OW 4086   2.657   3.513   0.859  0.0196 -0.1604 -0.1276
 1285SOL    HW1 4087   2.745   3.548   0.874 -0.4360  1.4603 -1.0021
 1285SOL    HW2 4088   2.654   3.495   0.765 -0.5524 -0.3147 -0.0809
 1286SOL     OW 4089   0.947   0.570   0.145  0.2619 -0.0780  0.1434
 1286SOL    HW1 4090   0.888   0.540   0.076 -1.1328  0.5605  0.9842
 1286SOL    HW2 4091   0.966   0.661   0.122  1.6437 -0.5259 -0.5699
 1287SOL     OW 4092   4.686   2.421   3.143  0.3769 -0.5024 -0.0490
 1287SOL    HW1 4093   4.711   2.498   3.093  0.1016  1.6930  2.9231
 1287SOL    HW2 4094   4.671   2.353   3.077  1.8038  1.5987 -2.7292
 1288SOL     OW 4095   3.174   2.043   0.019 -0.2926  0.0691 -0.7738
 1288SOL    HW1 4096   3.168   2.105   0.091 -1.9759  1.2649 -1.8698
 1288SOL    HW2 4097   3.268   2.034   0.003  0.0378  1.3193  0.2656
 1289SOL     OW 4098   3.258   3.723   4.478 -0.7784 -0.1144 -0.2607
 1289SOL    HW1 4099   3.251   3.785   4.551 -0.2297 -0.2082 -0.1296
 1289SOL    HW2 4100   3.310   3.651   4.512 -1.1632 -0.5162 -0.5101
 1290SOL     OW 4101   1.765   3.585   1.849 -0.6402 -0.1393 -0.1817
 1290SOL    HW1 4102   1.773   3.676   1.820 -1.3154  0.5999  1.7675
 1290SOL    HW2 4103   1.855   3.555   1.862 -0.4070  0.1368 -1.1299
 1291SOL     OW 4104   0.337   4.409   3.135  0.2275  0.0468  0.0646
 1291SOL    HW1 4105   0.433   4.400   3.138  0.4840  2.2708  0.3074
 1291SOL    HW2 4106   0.323   4.498   3.105 -1.7967 -0.2001  0.1809
 1292SOL     OW 4107   0.074   1.253   0.572 -0.5150 -0.0136  0.1940
 1292SOL    HW1 4108   0.040   1.190   0.634  1.0126  0.8053  1.9919
 1292SOL    HW2 4109   0.167   1.232   0.565 -0.5972  0.0915 -1.6373
 1293SOL     OW 4110   5.188   0.280   2.520 -0.4524 -0.2342  0.4596
 1293SOL    HW1 4111   5.219   0.265   2.431 -0.7104  0.4873  0.2422
 1293SOL    HW2 4112   5.208   0.372   2.537 -0.7155 -0.2785  1.0200
 1294SOL     OW 4113   1.099   0.192   0.162 -0.0629  0.2040  0.0006
 1294SOL    HW1 4114   1.077   0.285   0.170 -1.0569 -0.0341  0.1658
 1294SOL    HW2 4115   1.096   0.159   0.252  2.0308  0.3533  0.1961
 1295SOL     OW 4116   0.965   3.858   0.667  0.6906  0.2355  0.0820
 1295SOL    HW1 4117   0.968   3.913   0.746  0.5653  1.6168 -0.8517
 1295SOL    HW2 4118   0.894   3.894   0.615  0.2412 -1.1689 -0.3364
 1296SOL     OW 4119   0.532   3.600   1.898  0.1492  0.0474  0.2838
 1296SOL    HW1 4120   0.538   3.598   1.993  0.0018  0.9974  0.3266
 1296SOL    HW2 4121   0.480   3.523   1.875 -0.9335  0.5148  1.0758
 1297SOL     OW 4122   0.540   1.932   1.608  0.0816  0.3083 -0.1098
 1297SOL    HW1 4123   0.554   1.838   1.611 -0.5235  0.2122 -0.1221
 1297SOL    HW2 4124   0.471   1.944   1.544  0.7996  0.8494 -0.8003
 1298SOL     OW 4125   1.564   1.297   0.544  1.6823  0.0867 -0.1583
 1298SOL    HW1 4126   1.589   1.271   0.455  3.5274 -0.3586  0.4519
 1298SOL    HW2 4127   1.563   1.216   0.594 -1.1201  0.0615 -0.0964
 1299SOL     OW 4128   1.500   2.820   3.513  0.1095  0.4012  0.3331
 1299SOL    HW1 4129   1.513   2.754   3.580  2.2913  1.3991  0.9876
 1299SOL    HW2 4130   1.538   2.782   3.433 -0.1570  0.2221  0.2905
 1300SOL     OW 4131   2.485   0.956   3.115 -0.1846  0.1401  0.0803
 1300SOL    HW1 4132   2.551   0.890   3.096  0.0402  0.8084 -1.6798
 1300SOL    HW2 4133   2.471   0.950   3.209 -1.2806 -3.4194 -0.1700
 1301SOL     OW 4134   2.907   1.981   2.620 -0.1642 -0.1445  0.5781
 1301SOL    HW1 4135   2.986   1.989   2.566  0.0835  0.7999  1.0573
 1301SOL    HW2 4136   2.939   1.956   2.707 -0.0904  2.8277  1.4941
 1302SOL     OW 4137   2.930   0.277   1.430 -0.3600 -0.1485 -0.1230
 1302SOL    HW1 4138   2.886   0.236   1.355  0.0023  1.6198 -1.3676
 1302SOL    HW2 4139   2.875   0.353   1.451 -0.1953 -0.3604  1.1178
 1303SOL     OW 4140   2.240   1.785   2.546 -0.0568 -0.3924 -0.7190
 1303SOL    HW1 4141   2.182   1.809   2.619 -0.9791  1.1773 -1.9037
 1303SOL    HW2 4142   2.182   1.743   2.482  0.3912 -0.1459 -1.3014
 1304SOL     OW 4143   2.542   2.687   0.174 -0.4845  0.7458 -0.1571
 1304SOL    HW1 4144   2.513   2.621   0.112 -0.4618  0.1736  0.4280
 1304SOL    HW2 4145   2.637   2.694   0.159 -0.3478  0.0624  0.3069
 1305SOL     OW 4146   2.131   2.476   2.124  0.2273 -0.0686 -0.0933
 1305SOL    HW1 4147   2.076   2.551   2.101  0.9346  1.4791  2.7799
 1305SOL    HW2 4148   2.078   2.426   2.187  1.1130  0.0619  0.7815
 1306SOL     OW 4149   4.031   3.633   0.543 -0.2370  0.2426 -0.1547
 1306SOL    HW1 4150   4.115   3.678   0.534  0.2311 -0.0740  2.0350
 1306SOL    HW2 4151   3.968   3.703   0.559  0.0008  0.3265  0.4242
 1307SOL     OW 4152   3.546   0.816   2.264 -0.2591  0.3592  0.9271
 1307SOL    HW1 4153   3.592   0.877   2.207 -1.3934 -0.2866 -0.7629
 1307SOL    HW2 4154   3.574   0.730   2.235 -1.6314 -0.0078  0.6054
 1308SOL     OW 4155   1.253   4.481   0.067  0.4586  0.3786  0.3412
 1308SOL    HW1 4156   1.193   4.411   0.093 -1.4119  0.6741 -2.7260
 1308SOL    HW2 4157   1.328   4.435   0.030 -0.6678 -0.1331 -1.4558
 1309SOL     OW 4158   3.858   0.579   1.058  0.3500  0.1399  0.5126
 1309SOL    HW1 4159   3.784   0.611   1.007 -1.7509 -3.2214  1.1599
 1309SOL    HW2 4160   3.901   0.516   1.000  1.1375  0.1519  1.0683
 1310SOL     OW 4161   2.286   3.910   1.567 -0.4768 -0.2430 -0.3485
 1310SOL    HW1 4162   2.347   3.944   1.502  0.8525 -0.4103  0.7624
 1310SOL    HW2 4163   2.235   3.986   1.595  2.4303  1.0134  2.0976
 1311SOL     OW 4164   4.092   1.186   1.535 -0.1684  0.9034  0.2331
 1311SOL    HW1 4165   4.184   1.158   1.536 -0.7441 -1.1380 -0.2255
 1311SOL    HW2 4166   4.097   1.279   1.513  1.7819  0.7816 -0.0751
 1312SOL     OW 4167   0.969   2.037   0.756 -0.1819 -0.0014  0.0671
 1312SOL    HW1 4168   1.008   1.975   0.818  1.8917  0.3308 -0.8144
 1312SOL    HW2 4169   0.992   2.002   0.670  0.1266  1.4130 -0.4548
 1313SOL     OW 4170   2.207   1.350   0.268 -0.2984 -0.3156  0.0064
 1313SOL    HW1 4171   2.297   1.335   0.299 -0.2069 -0.0902 -0.1438
 1313SOL    HW2 4172   2.156   1.362   0.348 -0.2014 -0.4824  0.0949
 1314SOL     OW 4173   1.323   2.675   3.053 -0.2018  0.2715  0.2587
 1314SOL    HW1 4174   1.319   2.611   2.982 -0.0232 -0.0520  0.5362
 1314SOL    HW2 4175   1.416   2.684   3.072 -0.0782  1.8325 -0.8580
 1315SOL     OW 4176   3.435   1.430   3.069  0.2054  0.4499  0.4092
 1315SOL    HW1 4177   3.428   1.510   3.017 -0.9338  1.6761  2.3345
 1315SOL    HW2 4178   3.446   1.360   3.004  1.3962  2.1345 -1.3339
 1316SOL     OW 4179   2.608   1.212   3.197  0.0221 -0.0772 -0.2597
 1316SOL    HW1 4180   2.527   1.164   3.180  0.2354  0.1197 -2.0877
 1316SOL    HW2 4181   2.668   1.184   3.128  0.9865  0.9370  0.1262
 1317SOL     OW 4182   3.375   2.860   1.791 -0.6136 -0.0972 -0.5025
 1317SOL    HW1 4183   3.296   2.867   1.736 -2.1473 -2.9667  1.0667
 1317SOL    HW2 4184   3.436   2.809   1.738  0.4372  2.3570 -1.8311
 1318SOL     OW 4185   3.634   1.936   3.139 -0.0693 -0.4296  0.5393
 1318SOL    HW1 4186   3.625   2.014   3.194  1.3043  0.2411 -0.1268
 1318SOL    HW2 4187   3.550   1.891   3.147 -2.0319  2.5212 -1.1738
 1319SOL     OW 4188   3.229   1.747   1.778  0.5532  0.3310 -0.4006
 1319SOL    HW1 4189   3.160   1.725   1.715  0.0637 -1.5748  0.7183
 1319SOL    HW2 4190   3.308   1.707   1.742  0.5504  0.3772 -0.4586
 1320SOL     OW 4191   3.422   2.038   4.504 -0.6850  0.5380  0.4022
 1320SOL    HW1 4192   3.410   1.947   4.477  1.9022 -0.4554  2.1990
 1320SOL    HW2 4193   3.439   2.086   4.424 -0.2974 -0.8992 -0.3960
 1321SOL     OW 4194   3.974   4.290   3.919  0.3363  0.5283 -0.3422
 1321SOL    HW1 4195   3.880   4.274   3.928  0.3561  0.6947  0.2357
 1321SOL    HW2 4196   4.014   4.231   3.983  0.5745  0.9809 -0.0700
 1322SOL     OW 4197   5.305   2.343   3.304 -0.0672  0.1022 -0.1417
 1322SOL    HW1 4198   5.261   2.383   3.228 -0.9118  0.1986  0.3888
 1322SOL    HW2 4199   5.266   2.387   3.380  0.8009  0.0387  0.3514
 1323SOL     OW 4200   2.709   3.859   4.069 -0.0484  0.7196  0.3211
 1323SOL    HW1 4201   2.788   3.824   4.108  0.9457  3.2130  0.7518
 1323SOL    HW2 4202   2.739   3.918   4.000 -1.5748  0.8874 -0.2569
 1324SOL     OW 4203   5.040   1.569   2.532 -0.0939  0.0898 -0.0474
 1324SOL    HW1 4204   5.018   1.478   2.549  1.8805 -0.7864 -1.7208
 1324SOL    HW2 4205   5.021   1.581   2.439 -0.0261  1.3046  0.0835
 1325SOL     OW 4206   3.146   0.310   1.821 -0.3454 -0.6132 -0.3697
 1325SOL    HW1 4207   3.173   0.394   1.857 -1.1354  0.0591 -1.3168
 1325SOL    HW2 4208   3.228   0.269   1.791  0.1172 -0.4740  0.6396
 1326SOL     OW 4209   2.481   3.499   0.216 -0.0754 -0.3146  0.4202
 1326SOL    HW1 4210   2.550   3.544   0.264  0.0015 -1.3488  1.3107
 1326SOL    HW2 4211   2.404   3.505   0.274 -0.0952 -1.2077  0.4914
 1327SOL     OW 4212   3.703   1.211   3.495  0.5312 -0.5951  0.5769
 1327SOL    HW1 4213   3.703   1.225   3.590  0.4928 -2.0611  0.8229
 1327SOL    HW2 4214   3.785   1.250   3.465 -0.0460  1.0069  1.0121
 1328SOL     OW 4215   0.722   1.445   1.476  0.3558 -0.5231  0.5223
 1328SOL    HW1 4216   0.673   1.421   1.397 -0.9098  0.7966  0.8565
 1328SOL    HW2 4217   0.687   1.387   1.544 -0.6041  0.2256  0.6975
 1329SOL     OW 4218   3.607   1.676   0.363 -0.8469 -0.2896  0.0494
 1329SOL    HW1 4219   3.662   1.604   0.392 -0.9839 -1.2032 -1.8178
 1329SOL    HW2 4220   3.526   1.667   0.413  0.2533  0.4670  2.0792
 1330SOL     OW 4221   3.177   4.534   1.026  0.0571  0.1744  0.0827
 1330SOL    HW1 4222   3.248   4.534   0.962 -0.8856 -1.4014 -1.0265
 1330SOL    HW2 4223   3.202   4.468   1.091 -0.2048 -0.1329 -0.1220
 1331SOL     OW 4224   1.328   4.527   4.155  0.3338 -0.6402  0.0862
 1331SOL    HW1 4225   1.311   4.467   4.227  0.6201 -1.9311 -0.8952
 1331SOL    HW2 4226   1.422   4.541   4.156  0.1231  1.0922  1.2754
 1332SOL     OW 4227   4.330   1.708   0.169 -0.0418  0.0019  0.0828
 1332SOL    HW1 4228   4.267   1.661   0.114 -0.6325  0.2960  0.4926
 1332SOL    HW2 4229   4.415   1.690   0.130 -0.2017 -1.7745  0.4951
 1333SOL     OW 4230   1.558   0.612   2.061  0.2042 -0.6017  0.5298
 1333SOL    HW1 4231   1.636   0.573   2.023  0.5655  0.2961  0.3318
 1333SOL    HW2 4232   1.577   0.706   2.066 -1.6879  0.0210 -1.6628
 1334SOL     OW 4233   0.989   2.961   0.974  0.0917 -0.4316 -0.2684
 1334SOL    HW1 4234   1.016   2.869   0.976  1.5442 -0.0063  0.8520
 1334SOL    HW2 4235   1.051   3.006   1.030 -0.8777  1.1857 -0.4268
 1335SOL     OW 4236   4.787   2.851   4.468 -0.1414 -0.2372 -0.1431
 1335SOL    HW1 4237   4.784   2.944   4.488  0.9311 -0.4065  0.9309
 1335SOL    HW2 4238   4.877   2.825   4.487 -0.4528 -1.5208 -0.3059
 1336SOL     OW 4239   4.770   1.361   4.372 -0.2940  0.5710 -0.1065
 1336SOL    HW1 4240   4.858   1.384   4.402  0.1376 -0.7263 -0.3260
 1336SOL    HW2 4241   4.783   1.301   4.299 -1.3658  0.8240 -0.5343
 1337SOL     OW 4242   0.261   0.102   2.319 -0.2917 -0.2966 -0.7912
 1337SOL    HW1 4243   0.269   0.012   2.348  3.7255 -0.2708 -1.2566
 1337SOL    HW2 4244   0.292   0.154   2.393 -0.0825  0.4947 -1.4205
 1338SOL     OW 4245   2.836   4.466   0.462 -0.1063  0.0456  0.1524
 1338SOL    HW1 4246   2.917   4.425   0.492 -0.6402 -0.1977  1.3159
 1338SOL    HW2 4247   2.856   4.499   0.375  1.0392 -0.6139  0.1564
 1339SOL     OW 4248   3.962   0.778   1.451  0.7866 -0.9076  0.1198
 1339SOL    HW1 4249   4.022   0.715   1.491  1.6513 -0.2789 -0.1727
 1339SOL    HW2 4250   4.017   0.834   1.397 -0.3319 -1.8663 -2.2112
 1340SOL     OW 4251   2.574   4.128   0.808  0.3741  0.4647  0.4707
 1340SOL    HW1 4252   2.598   4.172   0.726  0.1167 -0.6256 -0.2013
 1340SOL    HW2 4253   2.624   4.047   0.807 -0.1031  0.1554  1.1072
 1341SOL     OW 4254   5.071   2.174   3.625 -0.0833  0.8118  0.3459
 1341SOL    HW1 4255   5.068   2.118   3.548 -1.5231  2.7718 -1.1108
 1341SOL    HW2 4256   4.989   2.156   3.671  0.3654  0.3094  0.9795
 1342SOL     OW 4257   2.624   0.728   3.407 -0.2334  0.1988  0.1210
 1342SOL    HW1 4258   2.617   0.652   3.465  0.4534  0.9377  1.2150
 1342SOL    HW2 4259   2.708   0.717   3.363  0.9764  1.4109  1.9724
 1343SOL     OW 4260   3.520   2.417   1.374  0.1272 -0.4328 -0.3352
 1343SOL    HW1 4261   3.466   2.374   1.440  0.0923 -0.4627 -0.3835
 1343SOL    HW2 4262   3.604   2.371   1.378 -0.1783 -1.0650 -0.9713
 1344SOL     OW 4263   2.390   1.787   1.095  0.1180  0.2471 -0.2855
 1344SOL    HW1 4264   2.303   1.823   1.076  0.7121  1.5691 -0.6019
 1344SOL    HW2 4265   2.451   1.851   1.060  1.2444 -0.2022  0.7596
 1345SOL     OW 4266   5.350   3.662   0.515 -0.1114 -0.0626  0.2485
 1345SOL    HW1 4267   5.344   3.709   0.599 -1.5709  1.1748 -0.4934
 1345SOL    HW2 4268   0.059   3.628   0.513  0.8698  2.2021  1.1202
 1346SOL     OW 4269   2.937   1.279   0.069 -0.1531  0.5656 -0.4970
 1346SOL    HW1 4270   3.030   1.257   0.078 -0.8533 -2.0375  1.8938
 1346SOL    HW2 4271   2.911   1.242   4.607  0.4895 -1.0525 -0.0333
 1347SOL     OW 4272   3.463   1.448   2.660  0.5741  0.3371  0.7734
 1347SOL    HW1 4273   3.504   1.368   2.691 -0.8169 -0.2860  1.0793
 1347SOL    HW2 4274   3.369   1.430   2.663  0.2607  0.3119 -3.5436
 1348SOL     OW 4275   4.148   1.074   4.022  0.3557 -0.0533  0.3751
 1348SOL    HW1 4276   4.231   1.065   4.068 -0.8440 -0.7925  2.5499
 1348SOL    HW2 4277   4.153   1.010   3.951  1.1975 -0.9636  1.2121
 1349SOL     OW 4278   2.509   0.959   1.894  0.5167 -0.0842  0.2553
 1349SOL    HW1 4279   2.498   0.913   1.811  0.7130  1.6151 -0.7474
 1349SOL    HW2 4280   2.601   0.944   1.917  0.7291  0.2790 -0.3543
 1350SOL     OW 4281   1.984   0.533   1.551  0.4661  0.4098 -0.1855
 1350SOL    HW1 4282   1.997   0.439   1.557 -0.0764  0.1678 -2.0903
 1350SOL    HW2 4283   2.029   0.569   1.628  0.9028 -1.3627  0.4271
 1351SOL     OW 4284   3.595   0.283   1.155  0.0723  0.8505  0.1429
 1351SOL    HW1 4285   3.661   0.214   1.150 -0.1692  0.5083  1.4591
 1351SOL    HW2 4286   3.559   0.287   1.066  3.2298  2.4543 -1.2185
 1352SOL     OW 4287   3.900   1.732   4.616 -0.8165  0.3116  0.4245
 1352SOL    HW1 4288   3.807   1.743   0.015 -0.3953  2.9681  1.2239
 1352SOL    HW2 4289   3.946   1.747   0.076  0.4170  1.9752 -0.4870
 1353SOL     OW 4290   2.360   0.571   2.710  0.0789  0.3518 -0.4502
 1353SOL    HW1 4291   2.336   0.478   2.704 -1.2735  0.7363 -1.5548
 1353SOL    HW2 4292   2.384   0.584   2.801  0.1645 -1.0623 -0.2515
 1354SOL     OW 4293   0.959   4.550   1.585 -0.1148 -0.0283  0.7432
 1354SOL    HW1 4294   1.048   4.574   1.611  0.0206  0.4285 -0.0829
 1354SOL    HW2 4295   0.903   4.615   1.626 -0.0430 -0.1425  1.0252
 1355SOL     OW 4296   4.651   1.133   4.459 -0.0814 -0.3954 -0.3954
 1355SOL    HW1 4297   4.672   1.146   4.551 -0.7177  0.5384 -0.3709
 1355SOL    HW2 4298   4.663   1.220   4.419 -0.9776 -0.5154 -0.9496
 1356SOL     OW 4299   5.040   0.614   1.190  0.4118 -0.2005 -0.0434
 1356SOL    HW1 4300   4.996   0.581   1.112  1.5438 -0.7063 -0.4955
 1356SOL    HW2 4301   5.131   0.588   1.179  1.3706  2.8620 -0.3011
 1357SOL     OW 4302   2.723   0.476   0.104  0.2311  0.5149 -0.1027
 1357SOL    HW1 4303   2.642   0.472   0.155 -0.2935  0.1009 -0.9482
 1357SOL    HW2 4304   2.778   0.539   0.151  0.2438 -0.7332  1.6573
 1358SOL     OW 4305   0.488   3.822   2.762  0.3137 -0.2662  0.1523
 1358SOL    HW1 4306   0.469   3.827   2.668 -1.9475  0.5268  0.5981
 1358SOL    HW2 4307   0.565   3.766   2.768 -1.2029 -2.8136 -1.9954
 1359SOL     OW 4308   3.569   3.925   4.475 -0.1828 -0.2832  0.2711
 1359SOL    HW1 4309   3.475   3.933   4.489 -0.4541 -2.2266 -0.1215
 1359SOL    HW2 4310   3.593   4.001   4.423 -1.5814  0.1077  0.1789
 1360SOL     OW 4311   0.567   4.564   3.709  0.6847 -0.3141 -0.1327
 1360SOL    HW1 4312   0.606   0.029   3.717  1.3293 -0.3995 -1.9393
 1360SOL    HW2 4313   0.639   4.508   3.682 -0.3157 -0.8005 -1.9275
 1361SOL     OW 4314   2.740   4.277   2.527  0.4926  0.4682 -0.1254
 1361SOL    HW1 4315   2.718   4.320   2.444 -0.2382  0.4062  0.0270
 1361SOL    HW2 4316   2.812   4.328   2.563 -0.1021  1.3214 -0.1365
 1362SOL     OW 4317   1.632   2.795   4.312 -0.1902 -0.4676 -0.3942
 1362SOL    HW1 4318   1.690   2.730   4.353 -0.0168 -0.6865 -0.9709
 1362SOL    HW2 4319   1.556   2.799   4.370  0.7429  0.4287  0.8244
 1363SOL     OW 4320   1.277   0.991   0.397 -0.3088 -0.2153  0.1279
 1363SOL    HW1 4321   1.240   0.994   0.309 -1.8896  1.8893  0.7709
 1363SOL    HW2 4322   1.371   0.980   0.384 -0.1360  2.5801 -1.9930
 1364SOL     OW 4323   3.203   0.932   1.690  0.2830  0.1157 -0.0242
 1364SOL    HW1 4324   3.211   0.918   1.595 -1.5405 -0.2995 -0.1550
 1364SOL    HW2 4325   3.259   0.865   1.729  0.1338 -0.4845 -0.8118
 1365SOL     OW 4326   4.571   0.541   3.287 -0.1053  0.0715 -0.3528
 1365SOL    HW1 4327   4.596   0.515   3.199 -1.1440  0.4591 -0.7734
 1365SOL    HW2 4328   4.515   0.618   3.275 -0.4192  0.0110  0.6284
 1366SOL     OW 4329   2.191   2.354   2.508 -0.6441 -0.2808 -0.6324
 1366SOL    HW1 4330   2.253   2.419   2.542 -2.2856  0.3484  1.4116
 1366SOL    HW2 4331   2.245   2.293   2.458  1.4058  0.9686 -0.0731
 1367SOL     OW 4332   2.993   3.025   1.687 -0.3058  0.0374  0.4015
 1367SOL    HW1 4333   2.973   3.057   1.774  0.8182 -0.4295  0.8510
 1367SOL    HW2 4334   3.078   3.063   1.666 -0.8527  0.6543 -0.7598
 1368SOL     OW 4335   4.383   4.606   1.902 -0.3243  0.1584  0.4176
 1368SOL    HW1 4336   4.317   0.031   1.953 -1.0045 -1.4809  1.1131
 1368SOL    HW2 4337   4.375   4.515   1.930  1.9847 -0.1591  0.2327
 1369SOL     OW 4338   4.192   2.150   3.957  0.3572  0.3199 -0.4276
 1369SOL    HW1 4339   4.260   2.199   3.911  0.2550  3.2809  2.2622
 1369SOL    HW2 4340   4.237   2.111   4.032 -0.2725 -0.7937 -0.6000
 1370SOL     OW 4341   2.415   3.282   1.185  0.3025 -0.8684 -0.2126
 1370SOL    HW1 4342   2.439   3.363   1.140  0.6330 -0.3327  0.9020
 1370SOL    HW2 4343   2.487   3.267   1.247 -0.4874 -1.1935  0.6494
 1371SOL     OW 4344   1.703   0.258   1.159  0.3238  0.4337 -0.0860
 1371SOL    HW1 4345   1.747   0.318   1.219  1.1263  1.2805 -1.4742
 1371SOL    HW2 4346   1.768   0.239   1.091  0.8936 -3.7945  1.3816
 1372SOL     OW 4347   2.975   3.774   4.147  0.3567 -0.0967 -0.1435
 1372SOL    HW1 4348   3.070   3.774   4.160  0.3705 -1.2975 -0.1566
 1372SOL    HW2 4349   2.956   3.689   4.108 -0.5496  0.7474 -1.6269
 1373SOL     OW 4350   3.458   1.525   3.559  0.0529  0.4484 -0.1193
 1373SOL    HW1 4351   3.412   1.560   3.635  0.9209 -0.8559  1.0625
 1373SOL    HW2 4352   3.431   1.581   3.486 -3.4178 -0.2458  0.4738
 1374SOL     OW 4353   0.119   1.499   0.132  0.1859 -1.1839  0.2249
 1374SOL    HW1 4354   0.029   1.472   0.116  0.3546 -1.1140 -0.9076
 1374SOL    HW2 4355   0.160   1.424   0.175 -0.0965 -1.6660 -0.3415
 1375SOL     OW 4356   5.019   2.228   4.017  0.1323  0.0788  0.7070
 1375SOL    HW1 4357   5.111   2.247   4.035 -0.1462  1.1425  1.1474
 1375SOL    HW2 4358   4.979   2.315   4.006 -0.7094 -0.3887 -0.0360
 1376SOL     OW 4359   2.227   1.680   2.882  0.3521  0.2655 -0.0529
 1376SOL    HW1 4360   2.145   1.714   2.846  0.8291  1.1414 -0.3384
 1376SOL    HW2 4361   2.211   1.672   2.976  0.2234  1.2951  0.0263
 1377SOL     OW 4362   1.339   0.234   4.235  0.1121 -0.2663 -0.3920
 1377SOL    HW1 4363   1.312   0.188   4.155 -0.5732 -1.4673  0.4978
 1377SOL    HW2 4364   1.295   0.186   4.306  0.6173  0.8413  0.6992
 1378SOL     OW 4365   4.213   1.745   0.802 -0.0994  0.4276 -0.1449
 1378SOL    HW1 4366   4.304   1.771   0.787  0.0132  0.1401  0.0299
 1378SOL    HW2 4367   4.174   1.744   0.715  0.6827 -1.7395 -0.5322
 1379SOL     OW 4368   3.372   3.593   0.417  0.6707 -0.1854  0.1478
 1379SOL    HW1 4369   3.419   3.554   0.343  1.2472 -0.0252  0.4245
 1379SOL    HW2 4370   3.280   3.591   0.390  0.9962  1.3300 -1.2712
 1380SOL     OW 4371   1.668   2.549   3.977  0.1803 -0.5890 -0.1249
 1380SOL    HW1 4372   1.731   2.563   4.048 -1.9155  2.4232  1.4001
 1380SOL    HW2 4373   1.713   2.580   3.898  0.6354  1.7882  0.9692
 1381SOL     OW 4374   1.961   4.409   1.708  1.2598  0.1060  0.2880
 1381SOL    HW1 4375   1.994   4.473   1.645  1.6135 -0.5041 -0.1526
 1381SOL    HW2 4376   1.883   4.373   1.665  1.3440 -0.1150  0.3229
 1382SOL     OW 4377   0.480   0.908   2.333 -0.0092  0.1798  0.0785
 1382SOL    HW1 4378   0.454   1.000   2.337  0.0275  0.3434 -2.1951
 1382SOL    HW2 4379   0.397   0.860   2.328 -0.0099  0.1684  0.1952
 1383SOL     OW 4380   1.450   0.042   0.595  0.4374  0.2657 -0.5191
 1383SOL    HW1 4381   1.444   0.119   0.538 -0.8347  1.0276  0.5855
 1383SOL    HW2 4382   1.383   4.605   0.562 -0.9229  1.0835  0.6760
 1384SOL     OW 4383   0.063   2.754   3.656  0.0540 -0.3034  0.2857
 1384SOL    HW1 4384   0.106   2.837   3.636  1.7838 -1.0458  0.7678
 1384SOL    HW2 4385   0.001   2.774   3.726  1.1604  0.4109  1.0820
 1385SOL     OW 4386   3.467   2.725   4.267 -0.2824  0.3466  0.0728
 1385SOL    HW1 4387   3.562   2.719   4.276 -0.3472 -2.3607 -0.0497
 1385SOL    HW2 4388   3.433   2.658   4.327 -2.1696  1.6063  0.5019
 1386SOL     OW 4389   5.040   3.314   4.576  0.1640 -0.2209 -0.3085
 1386SOL    HW1 4390   5.133   3.296   4.584 -0.1821 -2.1145 -0.0249
 1386SOL    HW2 4391   5.004   3.236   4.535 -1.3256  0.4228 -0.2958
 1387SOL     OW 4392   1.438   3.961   4.552  0.4708 -0.7359 -0.3626
 1387SOL    HW1 4393   1.358   3.944   4.602  0.5311  0.0482  0.0047
 1387SOL    HW2 4394   1.509   3.934   4.610  0.5387  0.1275 -0.0336
 1388SOL     OW 4395   1.358   0.547   1.860 -0.6434 -0.2303  0.5005
 1388SOL    HW1 4396   1.427   0.529   1.924  1.5983 -4.9327 -2.6680
 1388SOL    HW2 4397   1.400   0.600   1.793 -0.2701 -2.1528 -0.8764
 1389SOL     OW 4398   2.259   1.874   3.394  0.4385  0.5793  0.3286
 1389SOL    HW1 4399   2.175   1.914   3.371 -0.3318 -0.6313  0.9235
 1389SOL    HW2 4400   2.235   1.799   3.449  2.0018  1.1026  1.7908
 1390SOL     OW 4401   1.276   3.547   1.416  0.0982 -0.1462 -0.2111
 1390SOL    HW1 4402   1.205   3.599   1.379 -0.1255  1.5956  2.4317
 1390SOL    HW2 4403   1.308   3.495   1.342 -1.4249  1.7797 -2.3818
 1391SOL     OW 4404   1.878   3.255   0.299  0.3045  0.0556  0.1562
 1391SOL    HW1 4405   1.800   3.220   0.342 -0.5644  1.5311 -0.1704
 1391SOL    HW2 4406   1.848   3.281   0.213  0.9983  1.2652  0.2710
 1392SOL     OW 4407   4.593   0.620   2.110 -0.3285  0.1026  0.1754
 1392SOL    HW1 4408   4.538   0.556   2.155  1.2965 -2.1001 -0.7696
 1392SOL    HW2 4409   4.573   0.608   2.018  1.6850 -0.8602 -0.2129
 1393SOL     OW 4410   3.916   1.158   2.712 -0.0205 -0.2260  0.3467
 1393SOL    HW1 4411   3.945   1.079   2.759  0.0763  0.2755  1.1577
 1393SOL    HW2 4412   3.998   1.203   2.691 -0.0515 -0.5927 -0.5751
 1394SOL     OW 4413   3.639   3.810   0.731 -0.2140  0.0851 -0.3170
 1394SOL    HW1 4414   3.673   3.748   0.796 -0.7181  0.7679  0.6103
 1394SOL    HW2 4415   3.716   3.859   0.702  0.5734 -2.2561 -2.5551
 1395SOL     OW 4416   2.159   1.922   0.201 -0.0936  0.1852 -0.2937
 1395SOL    HW1 4417   2.125   2.011   0.216  1.1376  0.5628  0.3598
 1395SOL    HW2 4418   2.242   1.936   0.155  0.2927 -0.6168  0.1496
 1396SOL     OW 4419   2.464   4.134   1.905 -0.0098  0.4650  0.2191
 1396SOL    HW1 4420   2.376   4.173   1.904 -0.6973 -0.9557  1.6391
 1396SOL    HW2 4421   2.454   4.052   1.857  0.1569 -0.4033  1.6055
 1397SOL     OW 4422   4.643   0.713   1.219 -0.3066 -0.1009 -0.1295
 1397SOL    HW1 4423   4.657   0.628   1.260 -1.0987 -0.4085 -0.4706
 1397SOL    HW2 4424   4.612   0.770   1.290 -2.8287 -0.9360 -0.4503
 1398SOL     OW 4425   1.051   3.279   1.186  0.0146  0.2436  0.3534
 1398SOL    HW1 4426   1.097   3.195   1.189 -1.8474 -0.9044 -1.0119
 1398SOL    HW2 4427   1.075   3.317   1.101 -1.2312 -0.2299 -0.2432
 1399SOL     OW 4428   1.770   0.096   1.421 -0.2403  0.0556 -0.1662
 1399SOL    HW1 4429   1.740   0.136   1.340 -2.3719  0.9700  0.9715
 1399SOL    HW2 4430   1.719   0.015   1.428  0.1503 -0.1682  0.1183
 1400SOL     OW 4431   3.672   0.955   2.052 -0.2251  0.3110  0.3049
 1400SOL    HW1 4432   3.651   0.899   1.977  0.9927  0.9624 -0.5460
 1400SOL    HW2 4433   3.666   1.044   2.017  0.8323  0.6028  0.8485
 1401SOL     OW 4434   3.028   0.973   0.230 -0.1453 -0.1399  0.4676
 1401SOL    HW1 4435   3.112   1.013   0.251 -0.4217  1.1574 -0.7206
 1401SOL    HW2 4436   2.974   0.987   0.308 -0.2093  1.8121  0.1213
 1402SOL     OW 4437   5.034   2.097   0.556 -0.2010  0.1865 -0.3918
 1402SOL    HW1 4438   5.012   2.067   0.468  0.8157 -1.8209 -0.0253
 1402SOL    HW2 4439   5.129   2.109   0.554 -0.2885  1.0909  0.1865
 1403SOL     OW 4440   3.056   2.792   4.242 -0.1425  1.0288 -0.7124
 1403SOL    HW1 4441   3.143   2.755   4.225 -0.5391  0.5860 -1.8473
 1403SOL    HW2 4442   3.064   2.831   4.329  0.8753  0.0304 -0.3264
 1404SOL     OW 4443   1.115   1.210   2.882 -0.2986  0.0089 -0.1828
 1404SOL    HW1 4444   1.107   1.186   2.790  0.7269 -2.5129  0.2908
 1404SOL    HW2 4445   1.203   1.248   2.889 -0.3172  0.0599 -0.2293
 1405SOL     OW 4446   4.691   3.822   2.731 -0.4080  0.1354  0.4907
 1405SOL    HW1 4447   4.654   3.751   2.784 -2.1033 -0.6911 -1.6477
 1405SOL    HW2 4448   4.643   3.818   2.649  1.4761  1.9531 -0.7976
 1406SOL     OW 4449   0.575   4.510   4.302  0.3904  0.2853  0.3080
 1406SOL    HW1 4450   0.628   4.537   4.377  2.0578 -0.1437 -0.6513
 1406SOL    HW2 4451   0.639   4.493   4.232 -1.0004 -0.5773 -0.8267
 1407SOL     OW 4452   3.922   1.842   3.897  0.1550  0.0635 -0.3319
 1407SOL    HW1 4453   4.007   1.824   3.858  0.7677  1.8037  0.1061
 1407SOL    HW2 4454   3.868   1.766   3.875  1.8458 -1.1204 -0.5126
 1408SOL     OW 4455   0.017   1.906   0.700 -0.0508  0.1161  0.1699
 1408SOL    HW1 4456   0.047   1.873   0.615  1.4186  0.0349  0.7036
 1408SOL    HW2 4457   5.356   1.831   0.742  0.1300 -0.1113 -0.0581
 1409SOL     OW 4458   0.705   4.052   4.424 -0.0176 -0.1296 -0.3412
 1409SOL    HW1 4459   0.699   4.046   4.329 -1.5082  0.5856 -0.3167
 1409SOL    HW2 4460   0.728   3.964   4.452  1.9133 -0.0413 -1.4262
 1410SOL     OW 4461   4.799   4.586   0.222  0.2310  0.2520  0.1914
 1410SOL    HW1 4462   4.737   0.036   0.210 -0.1304  0.1547  1.3930
 1410SOL    HW2 4463   4.820   4.558   0.133 -1.9552 -0.1124 -0.2758
 1411SOL     OW 4464   3.946   3.772   1.775 -0.1688  0.2292 -0.3482
 1411SOL    HW1 4465   3.996   3.844   1.813  0.9124  0.0589 -1.4109
 1411SOL    HW2 4466   3.891   3.741   1.848  2.0726 -0.3277  1.2072
 1412SOL     OW 4467   1.550   0.551   1.041  0.0326  0.3042  0.2522
 1412SOL    HW1 4468   1.631   0.598   1.023 -0.6927  1.3430 -0.3630
 1412SOL    HW2 4469   1.545   0.484   0.973 -0.8051  1.7887 -1.2081
 1413SOL     OW 4470   3.815   4.187   2.288 -0.0356 -0.8668 -0.3276
 1413SOL    HW1 4471   3.755   4.157   2.356  0.6108  0.4861  0.8845
 1413SOL    HW2 4472   3.902   4.164   2.320  0.3676  0.8884 -0.0611
 1414SOL     OW 4473   1.718   0.778   1.064  0.3675  0.0181 -0.4155
 1414SOL    HW1 4474   1.738   0.699   1.115 -1.6196  0.2998  0.9084
 1414SOL    HW2 4475   1.677   0.838   1.127 -0.3974  1.1629 -1.9254
 1415SOL     OW 4476   4.787   2.451   0.829  0.0452  0.0190 -0.1291
 1415SOL    HW1 4477   4.852   2.401   0.780 -0.4853  1.2831 -2.2792
 1415SOL    HW2 4478   4.836   2.493   0.899  1.1985 -0.4386 -0.6418
 1416SOL     OW 4479   3.681   1.076   1.027 -0.2151  0.7567 -0.1897
 1416SOL    HW1 4480   3.610   1.014   1.010 -0.4127  0.6054  1.0387
 1416SOL    HW2 4481   3.761   1.025   1.014 -0.3660 -0.2649  2.2163
 1417SOL     OW 4482   5.295   0.410   1.577  0.5996  0.0564 -0.0759
 1417SOL    HW1 4483   5.216   0.456   1.604  0.7645 -0.0835  0.6533
 1417SOL    HW2 4484   5.331   0.373   1.658  1.4947  0.2550 -0.3674
 1418SOL     OW 4485   3.317   4.053   4.396  0.3764 -0.1104  0.2876
 1418SOL    HW1 4486   3.346   4.126   4.342 -0.0824 -0.6458 -0.7055
 1418SOL    HW2 4487   3.221   4.057   4.393  0.3474 -0.4660  0.6172
 1419SOL     OW 4488   3.058   0.319   2.632 -0.3760 -0.1985 -0.3321
 1419SOL    HW1 4489   3.055   0.224   2.638 -0.8173 -0.1173  1.3249
 1419SOL    HW2 4490   3.146   0.338   2.598 -0.0278 -1.1797 -0.0162
 1420SOL     OW 4491   5.156   3.792   1.247 -0.1795  0.1740 -0.4538
 1420SOL    HW1 4492   5.090   3.727   1.270 -0.4421  0.0263 -1.5665
 1420SOL    HW2 4493   5.172   3.778   1.153  3.0774 -1.3376  0.1767
 1421SOL     OW 4494   4.496   3.447   0.714 -0.1208 -0.3608 -0.0254
 1421SOL    HW1 4495   4.500   3.482   0.803 -1.8486  0.9124 -0.3697
 1421SOL    HW2 4496   4.584   3.458   0.679  0.3733 -0.0937  1.2516
 1422SOL     OW 4497   3.628   2.398   0.404  0.0870  0.4662  0.2662
 1422SOL    HW1 4498   3.681   2.472   0.376  1.4075  0.4723  2.5632
 1422SOL    HW2 4499   3.676   2.360   0.478 -0.9098 -2.2566 -0.3608
 1423SOL     OW 4500   1.864   0.097   3.914  0.1720  0.2190 -0.0223
 1423SOL    HW1 4501   1.926   0.054   3.855  2.6901  1.5290  1.4931
 1423SOL    HW2 4502   1.811   0.152   3.856  1.5434  0.3157 -1.2528
 1424SOL     OW 4503   2.614   4.053   2.795  0.0967  0.1354 -0.6452
 1424SOL    HW1 4504   2.536   4.035   2.848  0.5382  0.1904  0.0382
 1424SOL    HW2 4505   2.659   4.124   2.842  1.3896 -0.9670 -0.1206
 1425SOL     OW 4506   0.192   1.790   0.177  0.1753  0.2473  0.0049
 1425SOL    HW1 4507   0.190   1.698   0.203  0.9836 -0.4554 -2.1864
 1425SOL    HW2 4508   0.104   1.808   0.145 -0.7114  1.0075  2.6411
 1426SOL     OW 4509   2.652   3.314   3.932  0.6278 -0.2176  0.1093
 1426SOL    HW1 4510   2.735   3.282   3.897  0.9398 -0.4637  1.0480
 1426SOL    HW2 4511   2.627   3.249   3.998 -3.0433 -3.1558 -3.6980
 1427SOL     OW 4512   2.545   0.359   1.680 -0.8973  0.0031 -0.2825
 1427SOL    HW1 4513   2.511   0.283   1.633 -0.4246 -0.1868 -0.3239
 1427SOL    HW2 4514   2.620   0.325   1.730 -1.3723  0.2048  0.5906
 1428SOL     OW 4515   3.607   2.809   1.292  0.1390  0.3670  0.0694
 1428SOL    HW1 4516   3.680   2.755   1.320  0.1876 -0.0885 -0.8999
 1428SOL    HW2 4517   3.644   2.867   1.225  0.0744  1.5791  1.0420
 1429SOL     OW 4518   3.994   4.208   1.261 -0.1293  0.3827  0.3963
 1429SOL    HW1 4519   3.970   4.218   1.353  0.2338 -0.1185  0.5531
 1429SOL    HW2 4520   4.070   4.266   1.250 -0.7620  1.1801  0.1613
 1430SOL     OW 4521   2.939   4.574   0.224 -0.1760  0.1078 -0.0232
 1430SOL    HW1 4522   2.928   4.554   0.131 -1.1583 -0.4544  0.2029
 1430SOL    HW2 4523   3.034   4.579   0.236 -0.0169 -0.4979 -0.9148
 1431SOL     OW 4524   5.148   1.733   3.931  0.2747  0.3087 -0.0682
 1431SOL    HW1 4525   5.132   1.741   3.837  1.2740  0.7402 -0.2076
 1431SOL    HW2 4526   5.073   1.775   3.972  0.4349  1.2258 -0.6912
 1432SOL     OW 4527   2.670   2.345   3.697  0.2792  0.2283 -0.5786
 1432SOL    HW1 4528   2.722   2.265   3.689 -0.7739 -0.4785 -0.5188
 1432SOL    HW2 4529   2.588   2.325   3.652 -0.6076  0.7204  0.7684
 1433SOL     OW 4530   1.604   3.269   1.515  0.0301 -0.3025  0.0441
 1433SOL    HW1 4531   1.522   3.272   1.565  0.1823 -1.5049  0.3992
 1433SOL    HW2 4532   1.592   3.199   1.452  0.2551  0.4854 -0.8990
 1434SOL     OW 4533   2.111   2.020   2.260  0.4777  0.0024 -0.1128
 1434SOL    HW1 4534   2.137   1.974   2.180 -0.5348 -0.2463 -0.3123
 1434SOL    HW2 4535   2.188   2.071   2.285  0.2092  1.6560 -2.3398
 1435SOL     OW 4536   0.792   0.737   2.091 -0.3410 -0.3791  0.0967
 1435SOL    HW1 4537   0.826   0.656   2.052 -1.1104 -0.1840 -1.0209
 1435SOL    HW2 4538   0.857   0.761   2.156  0.7597 -0.9694 -0.7527
 1436SOL     OW 4539   1.396   0.828   4.461  0.1555 -0.7597 -0.2024
 1436SOL    HW1 4540   1.454   0.753   4.458  2.0439  0.5741  0.6322
 1436SOL    HW2 4541   1.389   0.850   4.554  1.4901  1.3855 -0.5358
 1437SOL     OW 4542   4.945   0.392   1.288  0.4069  0.0713 -0.4806
 1437SOL    HW1 4543   4.965   0.484   1.269 -0.6525  0.5507  0.6197
 1437SOL    HW2 4544   5.019   0.344   1.250  1.0434  1.3763 -0.9756
 1438SOL     OW 4545   4.471   3.054   1.341 -0.6729 -0.3654 -0.0492
 1438SOL    HW1 4546   4.494   3.083   1.430  1.3438 -1.4407 -0.1742
 1438SOL    HW2 4547   4.400   2.991   1.355 -1.2350  0.3957  0.6729
 1439SOL     OW 4548   4.088   0.399   3.798  0.1798 -0.8103  0.4614
 1439SOL    HW1 4549   4.095   0.418   3.704  1.6534 -1.1305  0.4847
 1439SOL    HW2 4550   3.993   0.392   3.814 -0.2439  1.7651 -0.4864
 1440SOL     OW 4551   2.677   2.542   2.249 -1.0030 -0.1787 -0.2281
 1440SOL    HW1 4552   2.623   2.470   2.283 -1.3070 -0.1165 -0.5711
 1440SOL    HW2 4553   2.660   2.614   2.309  0.3694 -0.7720  0.9545
 1441SOL     OW 4554   3.639   0.242   1.822  0.5727 -0.3426  0.4624
 1441SOL    HW1 4555   3.639   0.193   1.739  0.0377 -0.4085  0.4993
 1441SOL    HW2 4556   3.635   0.334   1.795 -0.4142 -0.3848  0.4156
 1442SOL     OW 4557   1.166   0.977   3.059  0.2603  0.7234 -0.1265
 1442SOL    HW1 4558   1.123   1.061   3.041 -0.5758  0.0801 -1.2590
 1442SOL    HW2 4559   1.099   0.925   3.104  0.2898  0.1722 -0.7133
 1443SOL     OW 4560   3.635   0.410   0.822 -0.0406 -0.1694 -0.3437
 1443SOL    HW1 4561   3.652   0.320   0.793 -1.9078 -0.5657 -0.3045
 1443SOL    HW2 4562   3.719   0.455   0.810  0.3350 -1.3258 -2.5742
 1444SOL     OW 4563   2.697   0.823   4.036  0.4921 -0.0074 -0.0790
 1444SOL    HW1 4564   2.648   0.756   4.084  1.2709  0.9317  2.1497
 1444SOL    HW2 4565   2.667   0.906   4.072  1.1910  0.7509 -1.1662
 1445SOL     OW 4566   4.753   2.023   0.759  0.8692 -0.1441 -0.3515
 1445SOL    HW1 4567   4.728   1.996   0.671 -0.5054  1.4962 -0.5357
 1445SOL    HW2 4568   4.829   2.080   0.747  0.4829  0.3380 -0.5167
 1446SOL     OW 4569   5.303   0.622   1.239 -0.1817  0.5536  0.8928
 1446SOL    HW1 4570   5.347   0.565   1.302 -0.5833  0.1058  0.7736
 1446SOL    HW2 4571   5.267   0.693   1.293  1.6208  1.5435  0.8631
 1447SOL     OW 4572   0.829   3.753   2.250 -0.1353  0.1845 -0.3933
 1447SOL    HW1 4573   0.787   3.824   2.298  0.4839  1.1752 -1.2878
 1447SOL    HW2 4574   0.902   3.727   2.307 -1.4410 -1.0351  0.8069
 1448SOL     OW 4575   3.823   0.800   0.100 -0.1849  0.1036 -0.3623
 1448SOL    HW1 4576   3.783   0.872   0.050 -0.9783  0.1115  0.2535
 1448SOL    HW2 4577   3.754   0.734   0.107  0.3681 -0.4962 -0.4699
 1449SOL     OW 4578   1.848   0.611   2.035 -0.0626  0.3845 -0.1388
 1449SOL    HW1 4579   1.825   0.693   2.079 -1.6918 -0.7754  1.3240
 1449SOL    HW2 4580   1.909   0.568   2.095 -0.3763 -0.1202 -0.1734
 1450SOL     OW 4581   1.576   0.369   4.336  0.2503 -0.4873  0.1497
 1450SOL    HW1 4582   1.498   0.348   4.285  2.2194 -1.4507 -2.7185
 1450SOL    HW2 4583   1.600   0.288   4.380  0.3918 -0.5520 -0.0493
 1451SOL     OW 4584   2.805   0.585   1.801 -0.0124  0.7475  0.4810
 1451SOL    HW1 4585   2.777   0.512   1.856 -1.2679  0.1699 -0.8482
 1451SOL    HW2 4586   2.874   0.549   1.746 -0.4386  0.6079  0.0205
 1452SOL     OW 4587   0.210   2.541   3.427  0.2221 -0.1795 -0.1788
 1452SOL    HW1 4588   0.151   2.488   3.480 -1.5859  2.1342  0.3337
 1452SOL    HW2 4589   0.168   2.544   3.341  0.9217 -0.5051 -0.5364
 1453SOL     OW 4590   3.076   1.781   3.705  0.3979 -0.2374  0.4672
 1453SOL    HW1 4591   2.991   1.751   3.736 -0.1280  0.6974 -0.0086
 1453SOL    HW2 4592   3.086   1.744   3.617 -0.0006  0.5037  0.1024
 1454SOL     OW 4593   2.490   0.662   0.466  0.0132 -0.1950 -0.0107
 1454SOL    HW1 4594   2.511   0.600   0.396 -0.6377 -0.5494  0.1028
 1454SOL    HW2 4595   2.571   0.713   0.476 -0.1915  0.5650 -1.7276
 1455SOL     OW 4596   3.146   1.126   1.078  0.4782 -0.3585  0.2473
 1455SOL    HW1 4597   3.133   1.033   1.060  0.7488 -0.5885  1.1851
 1455SOL    HW2 4598   3.225   1.129   1.132  0.6141  0.4418  0.0140
 1456SOL     OW 4599   3.636   1.507   1.290 -0.1832  0.2017 -0.1951
 1456SOL    HW1 4600   3.669   1.453   1.362 -0.4235 -0.6330 -0.6886
 1456SOL    HW2 4601   3.541   1.495   1.293 -0.6912  3.5859  2.0145
 1457SOL     OW 4602   3.722   2.636   4.602 -0.3212  0.2025 -0.0450
 1457SOL    HW1 4603   3.793   2.572   4.595 -0.8501 -0.2778 -1.2312
 1457SOL    HW2 4604   3.649   2.587   0.016 -0.0193  0.7473  1.3692
 1458SOL     OW 4605   3.822   2.581   0.297  0.2455  0.0045  0.2156
 1458SOL    HW1 4606   3.826   2.649   0.364  0.1166 -0.1395  0.3675
 1458SOL    HW2 4607   3.847   2.627   0.216  0.1967  0.2240  0.3232
 1459SOL     OW 4608   4.549   2.033   1.372  0.4701 -0.2240  0.7174
 1459SOL    HW1 4609   4.512   2.055   1.457  0.5165  0.8073  0.4874
 1459SOL    HW2 4610   4.477   1.993   1.324 -0.3367  1.5332  0.3593
 1460SOL     OW 4611   3.931   3.362   3.487  0.4241  0.3106  0.1386
 1460SOL    HW1 4612   3.903   3.440   3.535  0.0172  0.7424 -0.7681
 1460SOL    HW2 4613   4.024   3.355   3.505  0.8910  2.1303 -1.2429
 1461SOL     OW 4614   1.602   1.840   4.362  0.0376 -0.7042 -0.5382
 1461SOL    HW1 4615   1.642   1.843   4.449 -0.4881  1.9083 -0.2801
 1461SOL    HW2 4616   1.675   1.852   4.301  0.1107  0.3251 -0.2693
 1462SOL     OW 4617   3.058   4.279   4.611 -0.3162 -0.0932 -0.1919
 1462SOL    HW1 4618   2.982   4.335   4.597 -0.9534 -0.7198  0.6005
 1462SOL    HW2 4619   3.064   4.225   4.532 -1.1141 -0.4949  0.0101
 1463SOL     OW 4620   1.455   3.619   2.653  0.3974  0.0022 -0.2277
 1463SOL    HW1 4621   1.446   3.646   2.744 -2.1236 -0.4926 -0.2412
 1463SOL    HW2 4622   1.437   3.699   2.603 -0.3639 -0.1939 -0.2751
 1464SOL     OW 4623   3.910   4.620   0.296  0.3262  0.0388 -0.1562
 1464SOL    HW1 4624   3.927   4.548   0.357 -3.6718 -1.8745 -0.9832
 1464SOL    HW2 4625   3.866   0.064   0.349  0.8388  0.3741 -0.1338
 1465SOL     OW 4626   3.241   2.185   3.788 -0.1311 -0.6064 -0.3381
 1465SOL    HW1 4627   3.191   2.202   3.708 -0.2159 -0.2616 -0.2171
 1465SOL    HW2 4628   3.231   2.092   3.804  0.6687 -0.8725 -1.2508
 1466SOL     OW 4629   2.683   2.274   0.538  0.7155  0.3410 -0.1554
 1466SOL    HW1 4630   2.638   2.198   0.499  2.6374 -0.0612 -1.7696
 1466SOL    HW2 4631   2.692   2.251   0.630 -1.0425 -0.1974 -0.0727
 1467SOL     OW 4632   3.030   3.199   1.895  0.9957 -0.7268 -0.3597
 1467SOL    HW1 4633   3.092   3.199   1.968  1.7889 -0.5577 -1.0104
 1467SOL    HW2 4634   2.948   3.231   1.932  1.8506  1.0801  0.0862
 1468SOL     OW 4635   1.611   0.173   4.583 -0.3320  0.3227  0.1879
 1468SOL    HW1 4636   1.530   0.129   4.611 -0.4082  0.3741  0.0470
 1468SOL    HW2 4637   1.631   0.233   0.032 -0.8365  0.8632 -0.1137
 1469SOL     OW 4638   2.450   2.280   4.430  0.3850 -0.5036 -0.0160
 1469SOL    HW1 4639   2.460   2.186   4.421 -2.0876 -0.8102 -0.4024
 1469SOL    HW2 4640   2.494   2.317   4.354  2.1115 -1.2568  0.5935
 1470SOL     OW 4641   1.965   4.073   4.051 -0.1646  0.4856 -0.2218
 1470SOL    HW1 4642   2.028   4.104   3.985  1.0850  0.3992  0.8745
 1470SOL    HW2 4643   2.000   3.988   4.078  0.0278  1.0549  1.4019
 1471SOL     OW 4644   4.459   1.239   2.656  0.1668 -0.7383 -0.0211
 1471SOL    HW1 4645   4.447   1.248   2.750 -0.7628 -1.0504 -0.1054
 1471SOL    HW2 4646   4.493   1.324   2.628 -0.4689 -0.3190  0.4561
 1472SOL     OW 4647   1.474   0.798   4.150 -0.3228 -0.0795  0.3584
 1472SOL    HW1 4648   1.495   0.775   4.240 -0.3618 -0.3124  0.3071
 1472SOL    HW2 4649   1.559   0.817   4.110 -0.4348  2.1468  1.0169
 1473SOL     OW 4650   3.225   3.445   1.269 -0.1630 -0.3879  0.0441
 1473SOL    HW1 4651   3.144   3.419   1.225  0.2190 -0.4276 -0.6374
 1473SOL    HW2 4652   3.288   3.459   1.199 -0.6113  3.5484  0.1644
 1474SOL     OW 4653   4.057   2.082   0.979  0.5492 -0.6383  0.2471
 1474SOL    HW1 4654   4.032   2.064   0.888  0.0514 -0.3310  0.3217
 1474SOL    HW2 4655   4.137   2.031   0.992  0.6380 -0.6660 -0.3709
 1475SOL     OW 4656   1.976   3.692   3.236 -0.4607 -0.1240  0.1359
 1475SOL    HW1 4657   1.954   3.732   3.152  0.9875 -0.3264 -0.3735
 1475SOL    HW2 4658   1.900   3.709   3.291 -1.2822  0.3483 -1.0940
 1476SOL     OW 4659   4.214   1.328   4.375 -0.2982 -0.6211  0.5388
 1476SOL    HW1 4660   4.273   1.253   4.366  1.3672  0.7375 -0.5606
 1476SOL    HW2 4661   4.246   1.374   4.453 -0.5547 -0.4309  0.5306
 1477SOL     OW 4662   1.974   1.597   1.910  0.6651  0.1412  0.1557
 1477SOL    HW1 4663   2.037   1.524   1.914  1.5632  0.8119 -1.0672
 1477SOL    HW2 4664   1.936   1.590   1.823 -1.1333 -0.3533  0.9390
 1478SOL     OW 4665   3.383   1.530   0.169  0.2415  0.2011  0.0660
 1478SOL    HW1 4666   3.322   1.502   0.237 -0.0405 -0.8648 -0.5980
 1478SOL    HW2 4667   3.440   1.594   0.212 -1.0805  0.9210  0.7979
 1479SOL     OW 4668   2.559   1.497   1.556 -0.0317  0.0319 -0.2111
 1479SOL    HW1 4669   2.614   1.419   1.564  0.5499  0.4397 -0.2008
 1479SOL    HW2 4670   2.620   1.569   1.548 -0.5344  0.6501  1.1939
 1480SOL     OW 4671   3.815   0.181   0.463  0.0246 -0.5875 -0.1219
 1480SOL    HW1 4672   3.767   0.147   0.539  0.9112 -1.7462 -0.0420
 1480SOL    HW2 4673   3.823   0.275   0.479 -0.6066 -0.6727  0.7535
 1481SOL     OW 4674   3.690   3.612   1.994 -0.2880  0.5408 -0.3686
 1481SOL    HW1 4675   3.726   3.687   1.947  0.4417 -0.9381 -2.2914
 1481SOL    HW2 4676   3.595   3.625   1.991 -0.1684  1.5325 -0.3560
 1482SOL     OW 4677   0.317   2.887   4.373 -0.0061  0.3134 -0.3231
 1482SOL    HW1 4678   0.307   2.833   4.295  0.3148  0.5931 -0.5601
 1482SOL    HW2 4679   0.241   2.946   4.371 -0.3843 -0.1540 -0.0364
 1483SOL     OW 4680   3.347   3.720   1.033 -0.0099  0.0599  0.3953
 1483SOL    HW1 4681   3.370   3.798   0.982  1.9164 -0.2946  0.6529
 1483SOL    HW2 4682   3.346   3.751   1.124 -1.8711  0.3405  0.3069
 1484SOL     OW 4683   0.357   0.263   0.084  0.2760  0.0598  0.3108
 1484SOL    HW1 4684   0.347   0.240   0.176 -0.8110  2.6608  0.9269
 1484SOL    HW2 4685   0.269   0.259   0.048  0.9054 -2.8249 -1.2265
 1485SOL     OW 4686   1.680   4.237   3.285 -0.3298  0.1608  0.0655
 1485SOL    HW1 4687   1.643   4.185   3.214 -0.2372 -0.5547  0.5379
 1485SOL    HW2 4688   1.664   4.185   3.364 -1.3021  1.3800  0.7057
 1486SOL     OW 4689   3.778   1.942   2.687 -0.0172  0.0773  0.5435
 1486SOL    HW1 4690   3.758   2.022   2.638 -0.2717 -0.6478 -0.5704
 1486SOL    HW2 4691   3.872   1.948   2.706  0.0560  0.4367  0.0817
 1487SOL     OW 4692   5.126   1.074   4.179 -0.1215  0.2176 -0.0813
 1487SOL    HW1 4693   5.172   1.019   4.243 -0.5933  0.1938  0.2451
 1487SOL    HW2 4694   5.150   1.038   4.094  0.3997  0.1567  0.0860
 1488SOL     OW 4695   4.316   3.245   3.811 -0.4976 -0.1061  0.4664
 1488SOL    HW1 4696   4.278   3.179   3.753  0.5807 -0.1919 -0.1811
 1488SOL    HW2 4697   4.243   3.301   3.835 -1.0422 -0.2489 -0.7533
 1489SOL     OW 4698   4.935   0.693   3.992  0.3653 -0.1840  0.1778
 1489SOL    HW1 4699   4.881   0.764   4.028 -1.0345 -1.1069  0.0027
 1489SOL    HW2 4700   4.962   0.642   4.068  0.8447  0.1654  0.2474
 1490SOL     OW 4701   3.585   3.817   1.763  0.2428 -0.2355  0.2411
 1490SOL    HW1 4702   3.653   3.885   1.757  1.4940 -1.3902  0.8212
 1490SOL    HW2 4703   3.535   3.840   1.841 -1.0757  1.4876 -1.0111
 1491SOL     OW 4704   0.906   0.746   1.753  0.1940 -0.0532 -0.1845
 1491SOL    HW1 4705   0.867   0.833   1.753  3.0248  1.3639 -1.9206
 1491SOL    HW2 4706   0.863   0.700   1.680  0.3305  0.7721 -0.8022
 1492SOL     OW 4707   2.963   1.656   0.766  0.6601  0.2021  0.1640
 1492SOL    HW1 4708   2.984   1.734   0.818 -0.1222  0.0281  0.7597
 1492SOL    HW2 4709   2.988   1.583   0.822  2.0450  0.0094 -0.6705
 1493SOL     OW 4710   5.314   2.136   0.577  0.0857  0.3395 -0.0361
 1493SOL    HW1 4711   5.349   2.189   0.649  1.8367  0.8258 -1.1776
 1493SOL    HW2 4712   5.342   2.047   0.599 -1.6814  0.0402  1.1876
 1494SOL     OW 4713   4.191   0.304   3.454  0.4674 -0.1853  0.2855
 1494SOL    HW1 4714   4.157   0.229   3.501 -0.4599 -0.3699 -0.6433
 1494SOL    HW2 4715   4.113   0.356   3.431  0.8930  0.0084 -0.8248
 1495SOL     OW 4716   3.452   1.306   1.680  0.4448  0.3196  0.6791
 1495SOL    HW1 4717   3.540   1.337   1.656 -0.0798  1.1598 -0.2068
 1495SOL    HW2 4718   3.440   1.338   1.769  1.9075 -1.7424  1.7157
 1496SOL     OW 4719   3.064   3.866   1.809  0.3077 -0.2154 -0.4565
 1496SOL    HW1 4720   3.144   3.814   1.798  0.2436  0.0696 -2.6531
 1496SOL    HW2 4721   2.995   3.811   1.772 -0.2893  0.1523  0.0929
 1497SOL     OW 4722   3.193   0.689   1.439 -0.3874  0.4676  0.2640
 1497SOL    HW1 4723   3.280   0.699   1.402 -0.3394 -0.8761 -0.0327
 1497SOL    HW2 4724   3.144   0.640   1.373 -2.0248  2.9649 -0.5278
 1498SOL     OW 4725   1.433   4.004   2.055  0.1247 -0.0283 -0.1464
 1498SOL    HW1 4726   1.463   3.915   2.035  0.6101 -0.4596  2.1902
 1498SOL    HW2 4727   1.372   3.992   2.127 -0.9206  1.4369 -0.7530
 1499SOL     OW 4728   1.966   4.383   4.200  0.7956 -0.3817 -0.1051
 1499SOL    HW1 4729   1.895   4.320   4.205 -1.8782  2.2606 -1.6215
 1499SOL    HW2 4730   2.001   4.374   4.112  1.1963 -0.4690  0.0572
 1500SOL     OW 4731   3.845   2.617   3.108  0.1904  0.3392  0.0667
 1500SOL    HW1 4732   3.785   2.664   3.050 -1.3049 -1.1692  0.3213
 1500SOL    HW2 4733   3.800   2.616   3.193  0.6790 -0.5928  0.3274
 1501SOL     OW 4734   0.585   1.732   0.540 -0.4153 -0.1006 -0.1181
 1501SOL    HW1 4735   0.632   1.673   0.481 -0.2093 -1.0814  0.9746
 1501SOL    HW2 4736   0.572   1.812   0.490  0.6250 -0.5468 -1.1365
 1502SOL     OW 4737   2.641   2.047   0.749  0.0185  0.6065  0.2996
 1502SOL    HW1 4738   2.725   2.021   0.712  0.3983  0.9000  0.9454
 1502SOL    HW2 4739   2.578   1.987   0.709  0.5070  0.4837 -0.3081
 1503SOL     OW 4740   3.179   3.490   2.443  0.3794 -0.0361  0.7198
 1503SOL    HW1 4741   3.114   3.420   2.436  0.5299 -0.3100  1.8616
 1503SOL    HW2 4742   3.244   3.456   2.505  2.3087 -0.3149 -1.3189
 1504SOL     OW 4743   2.797   0.427   2.384  0.3619 -0.9902 -0.2707
 1504SOL    HW1 4744   2.790   0.520   2.365  0.6711 -0.8778  0.1581
 1504SOL    HW2 4745   2.796   0.385   2.298  1.3558 -0.5167 -0.5191
 1505SOL     OW 4746   2.079   4.549   0.967 -0.3360 -0.5452 -0.4277
 1505SOL    HW1 4747   2.080   0.021   0.980  1.1542 -0.6733  0.6233
 1505SOL    HW2 4748   2.034   4.537   0.883 -1.0452  1.0371 -0.3094
 1506SOL     OW 4749   3.345   0.633   2.315 -0.2194  0.2535 -0.2951
 1506SOL    HW1 4750   3.384   0.657   2.399 -0.9146  0.3524  0.0034
 1506SOL    HW2 4751   3.335   0.716   2.269 -1.7135  0.4491  0.3439
 1507SOL     OW 4752   1.246   0.783   3.951  0.4235 -0.2721  0.0651
 1507SOL    HW1 4753   1.260   0.707   3.894  2.8908 -0.3510  0.6941
 1507SOL    HW2 4754   1.327   0.792   4.000 -0.1981  2.1729  0.7711
 1508SOL     OW 4755   0.553   1.069   2.792  0.0247 -0.1930  0.3249
 1508SOL    HW1 4756   0.646   1.085   2.779  0.3214 -1.0773  1.2303
 1508SOL    HW2 4757   0.549   1.003   2.862 -1.2692 -0.3071  0.1759
 1509SOL     OW 4758   0.129   4.520   0.538 -0.2979 -0.1979  0.1282
 1509SOL    HW1 4759   0.153   4.584   0.472 -0.2404 -1.0049 -0.6459
 1509SOL    HW2 4760   0.034   4.532   0.550 -0.4232 -0.4632 -0.5585
 1510SOL     OW 4761   3.814   4.462   2.926  0.3705  0.2868 -0.1439
 1510SOL    HW1 4762   3.785   4.534   2.983 -2.4973  1.2898 -2.6381
 1510SOL    HW2 4763   3.764   4.386   2.956  0.4074  0.2866 -0.0776
 1511SOL     OW 4764   3.365   0.725   2.598 -0.6307  0.0978  0.3853
 1511SOL    HW1 4765   3.334   0.726   2.688 -1.0605  0.4683  0.2398
 1511SOL    HW2 4766   3.416   0.806   2.590 -0.3290 -0.0894  0.3826
 1512SOL     OW 4767   0.011   4.516   1.110 -0.8783 -0.4401 -0.0800
 1512SOL    HW1 4768   0.012   4.464   1.029 -0.2520  1.2214 -1.2003
 1512SOL    HW2 4769   0.075   4.473   1.166  0.8340  0.0234 -1.5994
 1513SOL     OW 4770   0.780   4.514   4.146 -0.1557  0.4424  0.0082
 1513SOL    HW1 4771   0.835   4.498   4.069  1.1594  1.1042  0.7898
 1513SOL    HW2 4772   0.813   4.595   4.184 -0.5342 -0.0695  1.5019
 1514SOL     OW 4773   4.648   4.228   1.674 -0.1998 -0.1630  0.0483
 1514SOL    HW1 4774   4.553   4.215   1.674 -0.2677  0.2065  1.4869
 1514SOL    HW2 4775   4.661   4.316   1.708  0.6677 -0.2907  0.0785
 1515SOL     OW 4776   3.953   0.360   4.514  0.3100  0.2998  0.7759
 1515SOL    HW1 4777   3.972   0.273   4.547  0.1315  0.6497  1.8475
 1515SOL    HW2 4778   3.892   0.346   4.441 -2.0345 -0.3653  2.7132
 1516SOL     OW 4779   4.076   1.185   2.265  0.0555  0.4169 -0.1520
 1516SOL    HW1 4780   4.026   1.115   2.308 -1.4965  1.4383 -0.2112
 1516SOL    HW2 4781   4.132   1.220   2.334 -0.9910  0.7442  0.5655
 1517SOL     OW 4782   3.323   2.526   4.387  0.2691  0.0073  0.5182
 1517SOL    HW1 4783   3.277   2.452   4.347 -1.9843  1.1207  0.8388
 1517SOL    HW2 4784   3.286   2.532   4.475  0.5209  1.3937  0.5512
 1518SOL     OW 4785   2.799   3.003   3.943  0.2246 -0.1137 -0.4012
 1518SOL    HW1 4786   2.722   2.947   3.930  0.0056 -0.2830  1.3604
 1518SOL    HW2 4787   2.813   3.001   4.038  2.3327  0.0056 -0.6805
 1519SOL     OW 4788   3.800   4.577   2.484 -0.0101  0.7674  0.2222
 1519SOL    HW1 4789   3.809   0.013   2.559 -1.2565 -1.0095  1.8550
 1519SOL    HW2 4790   3.815   0.010   2.408 -1.5362  3.2977  1.6382
 1520SOL     OW 4791   3.540   0.024   2.742  0.1631 -0.0207  0.0438
 1520SOL    HW1 4792   3.487   4.602   2.809 -0.0279 -0.4000 -0.3492
 1520SOL    HW2 4793   3.517   4.601   2.661 -0.2804  1.0216 -0.4242
 1521SOL     OW 4794   5.377   1.697   2.935  0.4261 -0.2704  0.2853
 1521SOL    HW1 4795   5.376   1.665   3.025 -1.1449  0.0884  0.4348
 1521SOL    HW2 4796   5.316   1.771   2.935 -0.4056 -0.8952 -1.2657
 1522SOL     OW 4797   0.913   2.287   3.359  0.1553 -0.1842  0.0439
 1522SOL    HW1 4798   0.836   2.333   3.326  0.4765  1.5394  1.5410
 1522SOL    HW2 4799   0.895   2.274   3.452  0.2626 -2.8097 -0.2280
 1523SOL     OW 4800   2.397   2.736   3.725 -0.3077  0.4811  0.1229
 1523SOL    HW1 4801   2.397   2.759   3.632 -0.4553 -1.4243 -0.3828
 1523SOL    HW2 4802   2.335   2.663   3.732  0.4384 -0.0495  1.5370
 1524SOL     OW 4803   4.056   2.239   1.631  0.5652  0.0431  0.5474
 1524SOL    HW1 4804   3.991   2.169   1.623  1.1897 -0.5004  0.0787
 1524SOL    HW2 4805   4.106   2.216   1.710 -0.2289  0.8336  1.3076
 1525SOL     OW 4806   2.433   2.053   0.080  0.1991  0.3413 -0.0024
 1525SOL    HW1 4807   2.528   2.045   0.091  0.0075 -0.1742  1.4449
 1525SOL    HW2 4808   2.415   2.146   0.093  0.1442 -0.0245  3.2723
 1526SOL     OW 4809   1.318   2.146   3.166  0.5639 -0.3573 -0.0762
 1526SOL    HW1 4810   1.257   2.078   3.194  0.0040  0.9813  2.2611
 1526SOL    HW2 4811   1.272   2.228   3.184  2.0908  0.6613 -0.6540
 1527SOL     OW 4812   2.943   3.171   3.764  0.5889  0.4666  0.1207
 1527SOL    HW1 4813   2.889   3.116   3.822  0.5032  1.3501  0.9020
 1527SOL    HW2 4814   2.890   3.183   3.686  1.1939 -1.7578 -0.7075
 1528SOL     OW 4815   1.787   0.720   0.541 -0.7650  0.6310  0.2661
 1528SOL    HW1 4816   1.837   0.770   0.606 -0.4821  0.9378 -0.1774
 1528SOL    HW2 4817   1.714   0.683   0.590 -1.3747  2.0510  0.4813
 1529SOL     OW 4818   2.998   0.713   2.064  0.0086 -0.0425 -0.1640
 1529SOL    HW1 4819   2.990   0.735   1.971 -0.6248  0.1684 -0.0618
 1529SOL    HW2 4820   3.055   0.781   2.099 -0.9805  0.7827 -0.0947
 1530SOL     OW 4821   0.817   3.646   1.922 -0.3523  0.9203  0.1511
 1530SOL    HW1 4822   0.832   3.560   1.962  2.4280  0.5325 -1.5265
 1530SOL    HW2 4823   0.739   3.634   1.868  0.3468 -0.7728 -0.5485
 1531SOL     OW 4824   1.094   0.014   2.944 -0.7602  0.5367 -0.2023
 1531SOL    HW1 4825   1.052   0.053   2.867 -0.8499 -0.7878 -0.8493
 1531SOL    HW2 4826   1.187   0.015   2.923 -0.5305  2.3156  0.6995
 1532SOL     OW 4827   2.407   0.742   2.491 -0.0081 -0.0953 -0.3109
 1532SOL    HW1 4828   2.391   0.679   2.561 -0.5912  0.9961  0.5825
 1532SOL    HW2 4829   2.378   0.697   2.412 -0.8033 -0.8021  0.3550
 1533SOL     OW 4830   4.819   0.119   1.421 -0.0571 -0.3037  0.0133
 1533SOL    HW1 4831   4.908   0.149   1.438 -0.9001  3.0974 -0.7638
 1533SOL    HW2 4832   4.779   0.113   1.508 -0.5348  3.7258  0.2612
 1534SOL     OW 4833   4.224   4.162   2.646 -0.2358 -0.4542 -0.5187
 1534SOL    HW1 4834   4.168   4.167   2.724 -1.0191 -0.4342 -1.0625
 1534SOL    HW2 4835   4.313   4.160   2.680 -0.6110 -2.3110  0.4647
 1535SOL     OW 4836   0.268   3.933   1.760  0.3606  0.4322 -0.2599
 1535SOL    HW1 4837   0.269   3.839   1.782  1.4566  0.6263  0.5800
 1535SOL    HW2 4838   0.184   3.946   1.716 -0.5605 -0.6100  1.1079
 1536SOL     OW 4839   3.916   1.345   4.381 -0.1852  0.4536 -0.0877
 1536SOL    HW1 4840   3.999   1.317   4.343 -0.0733  0.7629 -0.0794
 1536SOL    HW2 4841   3.912   1.439   4.361 -0.4118  0.4920  0.1389
 1537SOL     OW 4842   1.326   4.155   2.937  0.6140 -0.4812 -0.4222
 1537SOL    HW1 4843   1.271   4.093   2.889  3.4208 -2.5411 -1.2861
 1537SOL    HW2 4844   1.373   4.203   2.869 -0.3208  1.5308  0.2834
 1538SOL     OW 4845   5.375   2.168   0.833  0.2909 -0.0070  0.0582
 1538SOL    HW1 4846   0.078   2.130   0.859  0.1853  0.1524  0.6521
 1538SOL    HW2 4847   5.310   2.103   0.860  0.2877 -0.7502 -1.6056
 1539SOL     OW 4848   1.352   3.487   3.699  0.9454 -1.0353 -0.1906
 1539SOL    HW1 4849   1.439   3.451   3.718  0.9462 -1.5547 -1.1043
 1539SOL    HW2 4850   1.294   3.411   3.698  0.8941 -1.0045 -1.8417
 1540SOL     OW 4851   3.511   0.165   1.385 -0.0692 -0.1289 -0.0984
 1540SOL    HW1 4852   3.500   0.229   1.316 -0.0670  0.7169  0.6640
 1540SOL    HW2 4853   3.448   0.096   1.365 -0.4300  0.3582 -0.6449
 1541SOL     OW 4854   1.327   2.115   0.072  0.4131  0.1842 -0.3672
 1541SOL    HW1 4855   1.374   2.066   0.004 -0.2620 -0.7178 -0.1969
 1541SOL    HW2 4856   1.249   2.149   0.028 -0.5398 -1.2322  0.1610
 1542SOL     OW 4857   0.506   1.982   0.436  0.1635 -0.3503  0.2500
 1542SOL    HW1 4858   0.547   2.067   0.454  0.8636 -0.9475  1.6929
 1542SOL    HW2 4859   0.422   2.004   0.395  1.0260  0.9699 -0.9347
 1543SOL     OW 4860   3.519   1.973   1.261 -0.1401 -0.5384  0.2217
 1543SOL    HW1 4861   3.573   2.011   1.191 -0.2567 -2.3371 -0.9214
 1543SOL    HW2 4862   3.583   1.947   1.328  0.1774 -0.4934 -0.0580
 1544SOL     OW 4863   2.727   2.978   2.488  0.4193  0.8349  0.3116
 1544SOL    HW1 4864   2.757   3.007   2.402 -0.9186  2.9022  0.4735
 1544SOL    HW2 4865   2.789   3.016   2.549  0.3829  0.8205  0.3578
 1545SOL     OW 4866   4.627   1.205   2.971 -0.0081 -0.1938  0.3163
 1545SOL    HW1 4867   4.576   1.124   2.982  1.2671 -1.0661 -0.0167
 1545SOL    HW2 4868   4.643   1.235   3.061 -0.6088 -0.2246  0.4399
 1546SOL     OW 4869   3.091   2.230   1.460  0.6199 -0.4046 -0.0612
 1546SOL    HW1 4870   3.166   2.194   1.413 -0.0172 -2.1694  0.2144
 1546SOL    HW2 4871   3.018   2.171   1.439 -0.1576 -0.0447  1.4908
 1547SOL     OW 4872   5.273   3.528   0.090  0.1561  0.2471  0.0010
 1547SOL    HW1 4873   5.269   3.556   0.182  2.2960  0.7830 -0.0044
 1547SOL    HW2 4874   5.287   3.609   0.041 -1.3348  0.0089 -0.8701
 1548SOL     OW 4875   3.564   0.130   3.791  0.8989 -0.5880  0.1366
 1548SOL    HW1 4876   3.506   0.199   3.758  0.7337 -1.8495 -2.3617
 1548SOL    HW2 4877   3.628   0.117   3.721  0.6595 -3.2585  0.3336
 1549SOL     OW 4878   4.632   1.719   2.516 -0.4539  0.0216  0.0370
 1549SOL    HW1 4879   4.720   1.755   2.524  0.0088 -1.3258  1.4304
 1549SOL    HW2 4880   4.580   1.765   2.582 -0.1771 -0.8999  0.9166
 1550SOL     OW 4881   2.422   2.548   3.125  0.3468 -0.2561 -0.2205
 1550SOL    HW1 4882   2.375   2.572   3.205 -1.4265 -0.7562 -1.0587
 1550SOL    HW2 4883   2.438   2.632   3.082  1.3642  0.0194  0.6729
 1551SOL     OW 4884   1.762   0.000   2.950  0.1919  0.4823  0.1516
 1551SOL    HW1 4885   1.694   0.065   2.931 -1.2191 -1.1295 -0.6608
 1551SOL    HW2 4886   1.818   4.622   2.873 -0.0052  0.4959  0.0078
 1552SOL     OW 4887   3.036   4.582   0.735  0.1615  0.8468 -0.2352
 1552SOL    HW1 4888   3.056   4.489   0.729 -2.8339  0.0906  0.2398
 1552SOL    HW2 4889   3.005   4.595   0.824 -0.3588  2.1084 -0.5732
 1553SOL     OW 4890   5.323   1.047   0.757 -0.1137  0.3761  0.3698
 1553SOL    HW1 4891   5.365   0.969   0.720 -0.8826  0.6683 -1.2141
 1553SOL    HW2 4892   5.229   1.030   0.749 -0.3729 -0.0175  3.3275
 1554SOL     OW 4893   4.548   1.342   1.693 -0.6414  0.4430  0.3569
 1554SOL    HW1 4894   4.535   1.330   1.787  0.9728 -2.8776  0.3249
 1554SOL    HW2 4895   4.639   1.370   1.685 -0.8092  0.8464 -0.2309
 1555SOL     OW 4896   0.365   3.539   2.924  0.3540  0.5121  0.0883
 1555SOL    HW1 4897   0.374   3.560   2.831 -0.0880 -0.6870 -0.2309
 1555SOL    HW2 4898   0.454   3.519   2.953  0.0989 -2.8250 -1.0104
 1556SOL     OW 4899   2.265   1.761   1.776 -0.1791 -0.2951 -0.2676
 1556SOL    HW1 4900   2.283   1.713   1.696 -1.3144  0.8293 -1.2499
 1556SOL    HW2 4901   2.308   1.846   1.765 -3.2628  1.2990 -1.3933
 1557SOL     OW 4902   1.621   2.607   3.255  0.0201  0.5230 -0.0168
 1557SOL    HW1 4903   1.716   2.599   3.268  0.0943 -0.7709 -1.0579
 1557SOL    HW2 4904   1.612   2.659   3.176 -0.1061 -0.1069 -0.4195
 1558SOL     OW 4905   0.528   0.053   2.658 -0.2009 -0.3638  0.5468
 1558SOL    HW1 4906   0.599   0.047   2.594 -0.7043 -1.5339  0.0748
 1558SOL    HW2 4907   0.472   0.124   2.626 -0.9954 -1.5932 -0.8992
 1559SOL     OW 4908   2.976   1.523   4.473  0.0182  0.0051  0.1380
 1559SOL    HW1 4909   3.045   1.462   4.445 -0.0181  0.1724 -0.3278
 1559SOL    HW2 4910   2.951   1.492   4.560  0.2724 -0.4119  0.0676
 1560SOL     OW 4911   4.787   0.478   3.648  0.1437 -0.2161  0.7949
 1560SOL    HW1 4912   4.868   0.427   3.653  0.6737  0.6123  0.8613
 1560SOL    HW2 4913   4.717   0.412   3.646  0.8080 -0.9379  0.8976
 1561SOL     OW 4914   3.578   1.476   2.295 -0.2263 -0.2577  0.3531
 1561SOL    HW1 4915   3.635   1.439   2.228  0.1969 -0.7680  0.9737
 1561SOL    HW2 4916   3.629   1.471   2.376 -0.2884  1.4029  0.5274
 1562SOL     OW 4917   3.839   1.026   2.365  1.0364  0.0898 -0.1612
 1562SOL    HW1 4918   3.757   0.983   2.389  1.5136 -0.6441  0.1785
 1562SOL    HW2 4919   3.905   0.957   2.373  1.3985  0.0898 -2.4144
 1563SOL     OW 4920   2.832   1.999   1.793 -0.0047 -0.2713 -0.1286
 1563SOL    HW1 4921   2.787   1.954   1.865  0.2349  0.6091  0.6041
 1563SOL    HW2 4922   2.763   2.046   1.747  0.0517  0.5347  0.5835
 1564SOL     OW 4923   4.642   2.598   0.337 -0.0603 -0.3321  0.2936
 1564SOL    HW1 4924   4.713   2.574   0.396  1.3494 -0.8771 -1.5709
 1564SOL    HW2 4925   4.570   2.539   0.361  0.1592  0.0351  2.0024
 1565SOL     OW 4926   4.605   1.565   4.457  0.1262 -0.2126  0.1813
 1565SOL    HW1 4927   4.650   1.482   4.448  0.1448 -0.2838  0.8681
 1565SOL    HW2 4928   4.675   1.629   4.473  0.3251  0.3068 -2.3635
 1566SOL     OW 4929   1.326   3.208   0.944 -0.0921  0.8578  0.3159
 1566SOL    HW1 4930   1.335   3.299   0.918  1.5092  0.6185 -0.0590
 1566SOL    HW2 4931   1.406   3.188   0.993  0.5544 -0.8600 -1.2849
 1567SOL     OW 4932   3.464   1.300   1.095  0.4801  0.0393  0.5387
 1567SOL    HW1 4933   3.416   1.223   1.126 -1.2068  0.0943 -1.7110
 1567SOL    HW2 4934   3.552   1.268   1.078  0.1624 -1.0745  0.9099
 1568SOL     OW 4935   3.854   4.420   2.164 -0.1760 -0.2629  0.0612
 1568SOL    HW1 4936   3.848   4.341   2.218  0.1823  0.5643  1.3612
 1568SOL    HW2 4937   3.765   4.437   2.136 -0.2205 -1.2549 -0.4142
 1569SOL     OW 4938   2.211   0.672   4.022  0.3222 -0.5331 -0.5156
 1569SOL    HW1 4939   2.134   0.656   4.077  1.1290 -0.0186  0.8160
 1569SOL    HW2 4940   2.208   0.766   4.004  2.6585  0.3997  2.8925
 1570SOL     OW 4941   3.669   2.083   0.539 -0.0870 -0.5308 -0.1529
 1570SOL    HW1 4942   3.685   2.068   0.446 -1.1324 -2.5653 -0.0518
 1570SOL    HW2 4943   3.616   2.009   0.567  0.7477 -0.3115  2.2343
 1571SOL     OW 4944   1.180   1.502   1.583  0.0906 -0.3989  0.1643
 1571SOL    HW1 4945   1.260   1.461   1.616 -1.3678 -1.9210  2.0637
 1571SOL    HW2 4946   1.140   1.542   1.660 -1.3966 -0.4231 -0.5547
 1572SOL     OW 4947   0.125   1.885   3.171  0.3601 -0.3793  0.4906
 1572SOL    HW1 4948   0.090   1.806   3.212  0.3152 -0.2745  0.6540
 1572SOL    HW2 4949   0.127   1.865   3.077  2.0901 -1.2789  0.6712
 1573SOL     OW 4950   0.678   1.583   3.052 -0.1447 -0.3647 -0.1853
 1573SOL    HW1 4951   0.772   1.600   3.055 -0.1286 -0.5520  0.4253
 1573SOL    HW2 4952   0.670   1.503   3.000 -0.0698  0.3260 -1.3083
 1574SOL     OW 4953   2.033   0.186   1.810 -0.0073  0.0282  0.3227
 1574SOL    HW1 4954   2.047   0.104   1.858  1.0171 -0.0169 -0.0178
 1574SOL    HW2 4955   2.092   0.248   1.853 -0.7840  0.5923  0.5827
 1575SOL     OW 4956   4.094   2.999   2.115 -0.0345 -0.1814 -0.4837
 1575SOL    HW1 4957   4.140   2.918   2.139 -1.4964 -0.6866  0.7521
 1575SOL    HW2 4958   4.120   3.061   2.183  1.4449  0.5879 -1.6804
 1576SOL     OW 4959   4.799   1.158   0.063 -0.5397 -0.1491 -0.2257
 1576SOL    HW1 4960   4.893   1.146   0.056 -0.4115  1.0877 -0.9771
 1576SOL    HW2 4961   4.763   1.070   0.065  0.6449 -0.6321  0.2715
 1577SOL     OW 4962   2.790   0.808   4.517 -0.1920 -0.4134  0.0711
 1577SOL    HW1 4963   2.699   0.836   4.515 -0.3293 -0.8634 -0.2486
 1577SOL    HW2 4964   2.793   0.734   4.457  0.2094 -0.9132  0.6898
 1578SOL     OW 4965   3.290   1.909   1.070  0.3535  0.6200 -0.4880
 1578SOL    HW1 4966   3.349   1.973   1.110 -0.7875  1.4598 -0.0880
 1578SOL    HW2 4967   3.347   1.848   1.024  1.5029  1.6611 -0.4805
 1579SOL     OW 4968   1.758   1.082   3.027 -0.3854 -0.3512 -0.4681
 1579SOL    HW1 4969   1.787   1.031   2.951 -0.6791 -2.2015  0.5836
 1579SOL    HW2 4970   1.837   1.122   3.060 -0.1104 -0.2280 -1.2476
 1580SOL     OW 4971   1.645   2.132   4.620 -0.3211  0.3134  0.1660
 1580SOL    HW1 4972   1.593   2.171   0.068 -2.5159 -0.2943 -1.0256
 1580SOL    HW2 4973   1.668   2.045   0.030 -1.7502 -0.1531 -0.0555
 1581SOL     OW 4974   2.640   2.323   1.746  0.3381 -0.4528  0.2972
 1581SOL    HW1 4975   2.648   2.300   1.838  0.5413  2.5983  1.1596
 1581SOL    HW2 4976   2.727   2.354   1.722 -0.2927  0.9849 -0.2101
 1582SOL     OW 4977   2.064   3.849   0.767 -0.3015 -0.1203  0.6155
 1582SOL    HW1 4978   2.131   3.898   0.719  0.4290 -1.3130  0.3701
 1582SOL    HW2 4979   2.045   3.773   0.712 -3.3271  1.1657 -0.2691
 1583SOL     OW 4980   0.568   3.868   1.812 -0.1565 -0.6037  0.6544
 1583SOL    HW1 4981   0.620   3.858   1.732 -1.9504  0.0176 -0.6617
 1583SOL    HW2 4982   0.543   3.778   1.836  0.2816 -0.7855  0.4443
 1584SOL     OW 4983   5.170   1.884   2.984  0.0806  0.0197 -0.1005
 1584SOL    HW1 4984   5.145   1.973   3.008  0.6878 -0.1285  1.1368
 1584SOL    HW2 4985   5.087   1.838   2.972 -0.2312  0.4753  0.3088
 1585SOL     OW 4986   4.926   2.571   2.126  0.4218 -0.2355 -0.0505
 1585SOL    HW1 4987   4.958   2.578   2.036 -4.3238  0.0486 -1.9877
 1585SOL    HW2 4988   4.944   2.657   2.165  0.2365  0.5676 -1.6667
 1586SOL     OW 4989   1.565   3.623   4.490  0.2698 -0.6021  0.4923
 1586SOL    HW1 4990   1.627   3.626   4.416 -0.3264 -0.2052 -0.0038
 1586SOL    HW2 4991   1.569   3.711   4.528  0.5825 -0.8098  0.9408
 1587SOL     OW 4992   2.112   2.219   1.636  0.5872  0.2099 -0.6503
 1587SOL    HW1 4993   2.099   2.253   1.725 -1.0639 -0.4510 -0.5966
 1587SOL    HW2 4994   2.064   2.279   1.580 -0.5202 -0.7722 -0.7894
 1588SOL     OW 4995   3.236   0.078   3.513  0.2149 -0.0346  0.0035
 1588SOL    HW1 4996   3.263   0.008   3.572  0.8696  1.1372  1.1190
 1588SOL    HW2 4997   3.265   0.048   3.426  0.2361 -1.2618  0.4203
 1589SOL     OW 4998   2.898   2.659   0.887  0.7186  0.0900 -0.4642
 1589SOL    HW1 4999   2.810   2.625   0.903  0.8962  0.1576  0.7742
 1589SOL    HW2 5000   2.892   2.701   0.802 -0.5817  0.5020 -0.2017
 1590SOL     OW 5001   5.285   3.100   3.365  0.0632 -0.0458  0.3598
 1590SOL    HW1 5002   5.254   3.098   3.275  3.4990 -1.4593 -0.9824
 1590SOL    HW2 5003   5.326   3.014   3.378  1.8989  1.0339  2.3691
 1591SOL     OW 5004   2.677   4.400   3.119 -0.4504  0.0519  0.3739
 1591SOL    HW1 5005   2.688   4.387   3.025  0.4298  1.7166  0.2082
 1591SOL    HW2 5006   2.689   4.313   3.157 -1.9722 -0.8666 -1.1183
 1592SOL     OW 5007   1.335   1.748   3.511 -0.2694 -0.2266  0.1979
 1592SOL    HW1 5008   1.419   1.741   3.555  0.6570  1.5216 -1.1636
 1592SOL    HW2 5009   1.324   1.664   3.465  0.4010 -0.7155  0.9177
 1593SOL     OW 5010   4.347   2.551   1.671  0.6002  0.2551  0.4056
 1593SOL    HW1 5011   4.435   2.520   1.648 -0.3851 -1.2499 -1.6922
 1593SOL    HW2 5012   4.295   2.471   1.681 -0.4398  1.0814  2.2736
 1594SOL     OW 5013   3.953   0.939   2.908 -0.6858 -0.2414  0.2027
 1594SOL    HW1 5014   3.964   0.891   2.825 -1.3458  0.6450 -0.4180
 1594SOL    HW2 5015   3.959   0.871   2.975  0.3388 -0.9132 -0.5354
 1595SOL     OW 5016   4.377   4.502   0.696 -0.5634  0.0239 -0.1346
 1595SOL    HW1 5017   4.369   4.574   0.759 -0.3660  1.3743 -1.5644
 1595SOL    HW2 5018   4.465   4.467   0.711 -0.6021  0.1728  0.4774
 1596SOL     OW 5019   4.498   2.507   0.542  0.2697 -1.1698  0.6207
 1596SOL    HW1 5020   4.423   2.553   0.580  1.1098 -0.5168  1.5568
 1596SOL    HW2 5021   4.519   2.440   0.607 -0.0577 -1.9525 -0.0689
 1597SOL     OW 5022   0.430   0.048   0.591  0.3235 -0.1274 -0.2530
 1597SOL    HW1 5023   0.511   0.065   0.639 -0.0699 -0.1250  0.4151
 1597SOL    HW2 5024   0.370   0.012   0.657 -0.4613  0.5699 -0.5770
 1598SOL     OW 5025   2.752   0.500   1.471 -0.0416  0.0449 -0.2426
 1598SOL    HW1 5026   2.695   0.560   1.423  0.3797  0.9954  0.4263
 1598SOL    HW2 5027   2.727   0.512   1.563  0.2637 -0.5785 -0.0748
 1599SOL     OW 5028   0.522   1.165   2.034 -0.5242 -0.0583  0.4014
 1599SOL    HW1 5029   0.586   1.138   2.101 -0.6143 -1.6251 -0.1034
 1599SOL    HW2 5030   0.569   1.155   1.951 -1.0155  0.0427  0.1064
 1600SOL     OW 5031   0.870   1.583   3.481  0.5353  0.3237 -0.2036
 1600SOL    HW1 5032   0.778   1.601   3.463  0.7774  1.1917 -0.6095
 1600SOL    HW2 5033   0.881   1.491   3.457  0.0266  0.5129 -1.2258
 1601SOL     OW 5034   3.531   4.080   0.287 -0.1322  0.3782 -0.8453
 1601SOL    HW1 5035   3.529   4.006   0.227  0.0360  0.8087 -1.3898
 1601SOL    HW2 5036   3.445   4.121   0.277 -0.2414  0.2338 -0.5127
 1602SOL     OW 5037   0.522   2.924   3.999 -0.1613  0.0349 -0.1211
 1602SOL    HW1 5038   0.439   2.962   3.970 -0.8069 -2.2937 -1.4989
 1602SOL    HW2 5039   0.500   2.874   4.077  0.3323  0.8840  0.5859
 1603SOL     OW 5040   0.937   4.576   1.323 -0.2636 -0.9138  0.1954
 1603SOL    HW1 5041   0.876   0.027   1.326 -1.8071 -2.1508  1.0259
 1603SOL    HW2 5042   0.950   4.552   1.415 -2.0206 -3.3625 -0.0986
 1604SOL     OW 5043   4.166   1.769   3.113  0.4943 -0.2098 -0.6668
 1604SOL    HW1 5044   4.161   1.850   3.164  0.3498  0.1382 -1.2247
 1604SOL    HW2 5045   4.078   1.730   3.120 -0.0595  0.6985 -2.0180
 1605SOL     OW 5046   3.285   4.507   2.305 -0.1814  0.7422 -0.1351
 1605SOL    HW1 5047   3.199   4.519   2.347 -0.8599 -0.5596 -1.0789
 1605SOL    HW2 5048   3.280   4.420   2.265  2.2855 -0.2164  1.4170
 1606SOL     OW 5049   3.579   2.047   0.822 -0.3883  0.3459  0.4704
 1606SOL    HW1 5050   3.541   2.018   0.739 -0.4264  3.8760 -0.9083
 1606SOL    HW2 5051   3.674   2.046   0.806 -0.3230 -0.0620  0.8400
 1607SOL     OW 5052   1.657   2.988   2.453 -0.3975  0.4923 -0.8625
 1607SOL    HW1 5053   1.643   3.082   2.456  1.1004  0.7641 -1.5301
 1607SOL    HW2 5054   1.656   2.961   2.545 -0.9050  1.1239 -0.6719
 1608SOL     OW 5055   2.678   4.405   2.268  0.2266 -0.4186 -0.2265
 1608SOL    HW1 5056   2.693   4.480   2.210  0.6471  0.6461  1.2151
 1608SOL    HW2 5057   2.612   4.353   2.222  0.3739  0.5053 -1.5526
 1609SOL     OW 5058   1.470   2.019   2.336 -0.1559  0.7947 -0.3465
 1609SOL    HW1 5059   1.544   2.008   2.395  1.4211  0.8131 -2.2116
 1609SOL    HW2 5060   1.394   1.997   2.389  0.9991  2.2164  2.0926
 1610SOL     OW 5061   2.691   1.472   0.657 -0.1893 -0.6291  0.0693
 1610SOL    HW1 5062   2.670   1.414   0.730 -0.5618 -0.4377  0.1185
 1610SOL    HW2 5063   2.773   1.515   0.682  0.1602 -1.2289 -0.0282
 1611SOL     OW 5064   2.843   1.019   2.741 -0.2172 -0.2783  1.0194
 1611SOL    HW1 5065   2.763   1.025   2.689 -0.5983  0.0926  1.6291
 1611SOL    HW2 5066   2.829   1.080   2.814  1.0285  0.5341  0.6178
 1612SOL     OW 5067   1.108   0.037   4.028 -0.3593  0.3873 -0.2778
 1612SOL    HW1 5068   1.185   4.608   4.052 -1.0867 -0.9475 -0.7464
 1612SOL    HW2 5069   1.081   0.003   3.943 -2.8861 -0.8779  0.9205
 1613SOL     OW 5070   1.634   2.962   2.921  0.3827  0.3333 -0.3891
 1613SOL    HW1 5071   1.547   3.001   2.918  0.9521  2.2402  2.7861
 1613SOL    HW2 5072   1.685   3.011   2.856  0.0835  2.3158  0.7769
 1614SOL     OW 5073   3.984   1.825   4.188 -0.5845  0.0537 -0.5205
 1614SOL    HW1 5074   3.901   1.865   4.216 -1.8198 -1.9359 -1.1385
 1614SOL    HW2 5075   3.983   1.834   4.093  0.9980  1.9505 -0.4045
 1615SOL     OW 5076   3.059   2.486   0.777 -0.0449  0.5848 -0.1502
 1615SOL    HW1 5077   3.007   2.548   0.828  0.3928 -0.3622  1.5238
 1615SOL    HW2 5078   3.147   2.524   0.778 -0.0599  0.6222 -0.2906
 1616SOL     OW 5079   2.244   1.592   3.175  0.3216 -0.4895 -1.3207
 1616SOL    HW1 5080   2.223   1.590   3.268  0.6111 -3.3347 -1.2350
 1616SOL    HW2 5081   2.338   1.580   3.172  0.1371 -2.0846 -1.9445
 1617SOL     OW 5082   1.839   2.899   0.137 -0.2047 -0.6320  0.3284
 1617SOL    HW1 5083   1.821   2.817   0.092 -0.4929 -0.6334  0.4405
 1617SOL    HW2 5084   1.755   2.924   0.175 -0.1363 -0.2477  0.2322
 1618SOL     OW 5085   2.346   0.470   3.505 -0.1282  0.3231 -0.5797
 1618SOL    HW1 5086   2.426   0.505   3.544 -1.3573  2.4011  0.2207
 1618SOL    HW2 5087   2.364   0.376   3.494  1.5498  0.2955  1.7391
 1619SOL     OW 5088   5.110   4.505   1.692 -0.5802 -0.2074  0.3132
 1619SOL    HW1 5089   5.095   4.526   1.784 -0.2451 -1.5003  0.6752
 1619SOL    HW2 5090   5.022   4.505   1.653 -0.7524 -0.0034  0.7001
 1620SOL     OW 5091   4.626   1.312   0.723 -0.4823  0.4848 -0.3026
 1620SOL    HW1 5092   4.552   1.322   0.783 -1.3872 -2.7762 -0.6624
 1620SOL    HW2 5093   4.698   1.282   0.779  0.3033  2.5102 -0.1401
 1621SOL     OW 5094   4.606   2.846   1.757 -0.3101 -0.6408 -0.6386
 1621SOL    HW1 5095   4.685   2.860   1.809 -1.1663 -2.4072  1.2575
 1621SOL    HW2 5096   4.623   2.766   1.708 -1.6752 -2.3343  1.4988
 1622SOL     OW 5097   3.932   3.799   2.057  0.3447 -0.3145 -0.7365
 1622SOL    HW1 5098   3.892   3.886   2.064  0.2543 -0.3187 -1.1982
 1622SOL    HW2 5099   3.935   3.767   2.147  2.4869  1.1125 -0.2075
 1623SOL     OW 5100   3.642   4.366   1.601  0.2262 -0.0153  0.7595
 1623SOL    HW1 5101   3.580   4.435   1.575  1.2114  0.3552 -0.6973
 1623SOL    HW2 5102   3.613   4.289   1.553  1.1004  0.2651 -0.2646
 1624SOL     OW 5103   2.471   3.694   3.350 -0.0949 -0.2182 -0.1281
 1624SOL    HW1 5104   2.413   3.740   3.410 -1.0064 -2.0786  0.4963
 1624SOL    HW2 5105   2.415   3.633   3.303  1.1885 -1.4655 -0.1309
 1625SOL     OW 5106   2.966   1.169   2.054 -0.1241  0.4257  0.3233
 1625SOL    HW1 5107   3.006   1.182   2.140 -0.8279 -0.0225  0.7311
 1625SOL    HW2 5108   2.873   1.155   2.073 -0.1259 -0.6819 -0.4152
 1626SOL     OW 5109   1.899   1.787   3.199 -0.0512  0.3184 -0.1864
 1626SOL    HW1 5110   1.959   1.858   3.178  1.3750 -0.4922  0.8782
 1626SOL    HW2 5111   1.841   1.822   3.266  0.9195  0.3728  0.6394
 1627SOL     OW 5112   2.635   0.245   2.529  0.4680 -0.6027  0.4498
 1627SOL    HW1 5113   2.693   0.303   2.479  0.3695 -0.0829  0.9332
 1627SOL    HW2 5114   2.641   0.161   2.484  3.3770 -1.2180  1.8085
 1628SOL     OW 5115   0.728   0.194   3.697  0.0054 -0.3156 -0.0218
 1628SOL    HW1 5116   0.763   0.223   3.781 -0.3608  0.1907 -0.0379
 1628SOL    HW2 5117   0.684   0.272   3.661 -0.0919 -0.6068 -0.5455
 1629SOL     OW 5118   4.222   1.375   1.009 -0.5352 -0.7472  0.1203
 1629SOL    HW1 5119   4.301   1.329   0.980 -0.1209 -0.3939  0.6599
 1629SOL    HW2 5120   4.210   1.346   1.100 -0.5041 -0.1109  0.3344
 1630SOL     OW 5121   3.291   2.144   1.293 -0.5302  0.1797  0.0692
 1630SOL    HW1 5122   3.291   2.213   1.226 -1.7778 -0.8542 -1.0261
 1630SOL    HW2 5123   3.382   2.113   1.295 -0.0759  1.4447  0.1815
 1631SOL     OW 5124   1.550   0.899   0.368  0.4972  0.1705 -0.4287
 1631SOL    HW1 5125   1.594   0.984   0.363  1.1283 -0.1076  0.2416
 1631SOL    HW2 5126   1.597   0.852   0.437 -0.1881 -0.5236 -0.4255
 1632SOL     OW 5127   4.964   1.983   2.070  0.0763  0.2972 -0.0929
 1632SOL    HW1 5128   4.925   1.942   2.146  0.3839  0.1070 -0.0364
 1632SOL    HW2 5129   5.056   1.955   2.072  0.1924  0.6570 -0.2765
 1633SOL     OW 5130   3.670   4.324   3.646 -0.7215  0.1857 -0.3709
 1633SOL    HW1 5131   3.654   4.237   3.682 -0.3545  1.2003  2.5478
 1633SOL    HW2 5132   3.762   4.323   3.621 -0.2967  0.0946  1.0516
 1634SOL     OW 5133   0.027   1.571   1.993 -0.1363 -0.2538  0.1150
 1634SOL    HW1 5134   0.089   1.616   2.050 -0.6851 -1.1970  1.5221
 1634SOL    HW2 5135   0.020   1.483   2.030 -1.0863 -0.6711 -0.9862
 1635SOL     OW 5136   2.952   1.109   3.400  0.9403 -0.0690  0.1114
 1635SOL    HW1 5137   2.994   1.070   3.476  1.8388  1.1439  0.2793
 1635SOL    HW2 5138   3.011   1.180   3.374  0.5660 -0.3414 -1.6149
 1636SOL     OW 5139   1.377   2.922   3.793  0.6457  0.2121  0.3710
 1636SOL    HW1 5140   1.397   2.872   3.714  0.0988  0.2983  0.1723
 1636SOL    HW2 5141   1.453   2.979   3.805 -0.0167  1.4914 -1.1358
 1637SOL     OW 5142   3.369   0.657   4.440 -0.2982  0.0373  0.0064
 1637SOL    HW1 5143   3.368   0.565   4.464  0.0698  0.3342  1.2653
 1637SOL    HW2 5144   3.453   0.670   4.397  0.3064  0.0759  1.1552
 1638SOL     OW 5145   2.293   4.560   2.391  0.1409  0.2214  0.2334
 1638SOL    HW1 5146   2.215   4.613   2.374 -0.7578 -0.5160  1.8457
 1638SOL    HW2 5147   2.260   4.470   2.397  1.1707 -0.1475  0.6561
 1639SOL     OW 5148   1.858   1.612   3.530  0.6316 -0.4301 -0.3095
 1639SOL    HW1 5149   1.859   1.597   3.435  0.3972  0.0103 -0.3832
 1639SOL    HW2 5150   1.950   1.625   3.553  0.5143  1.7665 -0.8604
 1640SOL     OW 5151   3.462   1.173   3.770 -0.2558 -0.6891  0.0179
 1640SOL    HW1 5152   3.504   1.259   3.768  1.6411 -1.5658 -1.0689
 1640SOL    HW2 5153   3.369   1.192   3.777  0.1246  1.4501 -0.0171
 1641SOL     OW 5154   3.389   2.035   2.326  0.0431  0.0641  0.1519
 1641SOL    HW1 5155   3.429   2.099   2.384  0.4547 -1.0164  1.1124
 1641SOL    HW2 5156   3.449   2.028   2.252  0.4092  0.1850  0.4385
 1642SOL     OW 5157   2.668   1.378   2.747 -0.3750  0.3551 -0.2339
 1642SOL    HW1 5158   2.609   1.388   2.672 -0.7607  1.2493  0.1817
 1642SOL    HW2 5159   2.754   1.404   2.713 -0.5243  0.6332 -0.4036
 1643SOL     OW 5160   1.879   1.057   3.690  0.4510  0.6253  0.3269
 1643SOL    HW1 5161   1.945   0.990   3.707  0.3022  0.4306  0.1392
 1643SOL    HW2 5162   1.796   1.010   3.686  0.2698  0.9023  0.7944
 1644SOL     OW 5163   0.708   2.355   1.658 -0.4985  0.5062  0.0130
 1644SOL    HW1 5164   0.700   2.407   1.738  0.7867  1.8733 -0.7113
 1644SOL    HW2 5165   0.690   2.265   1.687 -0.4513  1.0160  1.7612
 1645SOL     OW 5166   0.085   4.103   3.383 -0.3170  0.6105 -0.8616
 1645SOL    HW1 5167   0.121   4.190   3.396  2.1666 -0.4239 -0.1960
 1645SOL    HW2 5168   0.129   4.070   3.304 -0.2077 -0.5100 -0.3602
 1646SOL     OW 5169   2.475   0.612   2.977  0.1235 -0.0124  0.1032
 1646SOL    HW1 5170   2.534   0.681   3.010 -0.0888 -0.6362  1.8916
 1646SOL    HW2 5171   2.432   0.578   3.056 -2.3741  0.1692 -1.1224
 1647SOL     OW 5172   5.046   0.261   1.533 -0.2874  0.3311 -0.7674
 1647SOL    HW1 5173   5.141   0.271   1.520 -0.3081  1.5678 -0.1105
 1647SOL    HW2 5174   5.013   0.351   1.539 -1.3618 -0.0936 -0.0323
 1648SOL     OW 5175   2.318   2.640   1.089  0.3259 -0.1133 -0.1839
 1648SOL    HW1 5176   2.270   2.723   1.081 -0.3039 -0.3125  1.1542
 1648SOL    HW2 5177   2.401   2.665   1.128  0.1839 -0.0893  0.1067
 1649SOL     OW 5178   4.649   0.499   3.020  0.4696  0.2420 -0.0074
 1649SOL    HW1 5179   4.705   0.421   3.024  1.5072  1.0091  0.7376
 1649SOL    HW2 5180   4.603   0.491   2.936  0.8564 -0.9720 -0.1224
 1650SOL     OW 5181   1.699   3.109   3.613 -0.0108  0.4856 -0.2533
 1650SOL    HW1 5182   1.720   3.017   3.623 -0.1543  0.5858  1.1346
 1650SOL    HW2 5183   1.766   3.143   3.554  1.8888  0.1212  1.5814
 1651SOL     OW 5184   3.213   1.338   3.180  0.0997 -0.1335 -0.0755
 1651SOL    HW1 5185   3.254   1.332   3.266  1.0647 -1.0459 -0.5792
 1651SOL    HW2 5186   3.281   1.373   3.122 -0.2130 -0.4846 -0.6735
 1652SOL     OW 5187   2.817   3.024   3.242 -0.1331 -0.3982  0.1550
 1652SOL    HW1 5188   2.816   2.947   3.299 -1.3471 -0.7860 -0.3644
 1652SOL    HW2 5189   2.889   3.007   3.181  0.2784 -0.6211  0.6863
 1653SOL     OW 5190   1.430   1.764   0.391 -0.1773 -0.3112  0.7621
 1653SOL    HW1 5191   1.430   1.687   0.449 -0.5462  0.2994  1.6049
 1653SOL    HW2 5192   1.347   1.808   0.410 -0.7903 -0.6265 -0.9940
 1654SOL     OW 5193   1.348   0.728   2.473 -0.2126 -0.4894 -0.2644
 1654SOL    HW1 5194   1.317   0.751   2.560 -0.4637  0.0731 -0.4937
 1654SOL    HW2 5195   1.432   0.686   2.487 -0.2443 -0.3821  0.2466
 1655SOL     OW 5196   2.939   1.661   2.893  0.2037 -0.0689 -0.3048
 1655SOL    HW1 5197   2.875   1.727   2.865  1.0078  1.2168  0.7642
 1655SOL    HW2 5198   3.015   1.676   2.836  0.3281 -0.1556 -0.1627
 1656SOL     OW 5199   1.429   1.221   3.736 -0.0002  0.0894 -0.5694
 1656SOL    HW1 5200   1.439   1.133   3.774  0.4856  0.3904  0.0137
 1656SOL    HW2 5201   1.355   1.212   3.676 -0.2307 -0.6169 -0.2002
 1657SOL     OW 5202   2.936   2.010   3.186 -0.0621 -0.5443 -0.1151
 1657SOL    HW1 5203   2.859   2.031   3.239 -2.4002 -1.8148 -2.7209
 1657SOL    HW2 5204   2.977   1.936   3.232 -0.2993  0.2224  1.3803
 1658SOL     OW 5205   4.462   3.736   4.136 -0.0718  0.2992 -0.2348
 1658SOL    HW1 5206   4.451   3.642   4.130  0.1522  0.2635 -0.1108
 1658SOL    HW2 5207   4.433   3.770   4.051 -0.9817  0.1998  0.0227
 1659SOL     OW 5208   3.649   0.534   2.236 -0.5482 -0.1642  0.3595
 1659SOL    HW1 5209   3.619   0.468   2.299  0.8551 -0.8395  0.3617
 1659SOL    HW2 5210   3.655   0.487   2.153 -1.3797  0.4625 -0.0713
 1660SOL     OW 5211   3.277   4.577   4.468 -0.5083 -0.4142 -0.2310
 1660SOL    HW1 5212   3.306   0.037   4.506 -1.4441  0.6543 -1.6967
 1660SOL    HW2 5213   3.343   4.556   4.402 -0.2038 -0.9093  0.2290
 1661SOL     OW 5214   2.591   3.129   0.822 -0.8334 -0.9037 -0.3266
 1661SOL    HW1 5215   2.598   3.053   0.765  0.5600  0.1191 -1.6021
 1661SOL    HW2 5216   2.576   3.202   0.763 -1.2814 -0.0595  0.8002
 1662SOL     OW 5217   3.374   1.520   1.253 -0.1541  0.3661  0.4698
 1662SOL    HW1 5218   3.299   1.493   1.307 -0.8978  0.6045 -0.4162
 1662SOL    HW2 5219   3.404   1.438   1.213 -0.3251  0.3582  0.3553
 1663SOL     OW 5220   3.183   0.811   4.316  0.1134 -0.5526  0.0978
 1663SOL    HW1 5221   3.232   0.737   4.350 -1.0313 -0.9218  1.0265
 1663SOL    HW2 5222   3.131   0.842   4.390 -0.6266  0.1615 -0.6863
 1664SOL     OW 5223   2.254   2.514   3.698  0.1013 -0.9480 -0.7277
 1664SOL    HW1 5224   2.307   2.489   3.623 -0.2548  0.0592 -1.3453
 1664SOL    HW2 5225   2.164   2.508   3.667 -0.0146  0.6038 -0.7878
 1665SOL     OW 5226   3.376   1.586   2.150 -0.2498  0.0224 -0.4503
 1665SOL    HW1 5227   3.422   1.537   2.218 -0.5894 -0.2481 -0.4122
 1665SOL    HW2 5228   3.337   1.519   2.094 -2.1445  0.2152  0.5550
 1666SOL     OW 5229   2.875   0.601   4.352  0.3271 -0.2048  0.3145
 1666SOL    HW1 5230   2.863   0.517   4.396 -1.6653  0.0489  0.3376
 1666SOL    HW2 5231   2.849   0.585   4.261 -0.6830  0.5204  0.4626
 1667SOL     OW 5232   3.841   3.084   4.148  0.1291  0.0720  0.1309
 1667SOL    HW1 5233   3.861   3.003   4.100  2.6175 -0.1980  1.4625
 1667SOL    HW2 5234   3.787   3.055   4.222 -2.8185  0.3473 -1.7606
 1668SOL     OW 5235   0.663   3.481   4.597  0.0525  0.1973 -0.0972
 1668SOL    HW1 5236   0.583   3.439   4.565  0.3199 -0.1412 -0.3299
 1668SOL    HW2 5237   0.682   3.436   0.057 -0.3524  0.7195  0.2861
 1669SOL     OW 5238   5.193   1.606   1.102  0.4052 -0.1054  0.4061
 1669SOL    HW1 5239   5.188   1.564   1.188 -0.0576  0.5341  0.7016
 1669SOL    HW2 5240   5.130   1.678   1.107  1.1958  0.6400 -0.0738
 1670SOL     OW 5241   2.971   1.187   2.523 -0.1307 -0.3987 -0.1290
 1670SOL    HW1 5242   2.908   1.258   2.512  0.6591  0.1720 -1.1596
 1670SOL    HW2 5243   2.939   1.139   2.599 -0.2698  1.5050  1.0992
 1671SOL     OW 5244   1.203   2.100   3.770  0.5579 -0.6285 -0.5157
 1671SOL    HW1 5245   1.246   2.137   3.693  0.8236 -0.7135 -0.4102
 1671SOL    HW2 5246   1.139   2.166   3.796  0.2762 -0.7169 -0.9716
 1672SOL     OW 5247   0.821   0.250   2.093 -0.3752  0.2625  0.5546
 1672SOL    HW1 5248   0.763   0.204   2.032  0.2748  0.6392 -0.3636
 1672SOL    HW2 5249   0.846   0.182   2.157  0.5212 -0.6987 -0.7485
 1673SOL     OW 5250   4.528   1.291   3.864  0.1408 -0.8791  0.2423
 1673SOL    HW1 5251   4.566   1.352   3.928 -0.3465  0.1146 -0.4078
 1673SOL    HW2 5252   4.604   1.248   3.825  0.4655 -1.1293  1.1187
 1674SOL     OW 5253   5.361   0.238   0.307 -0.1843 -0.1486  0.1025
 1674SOL    HW1 5254   0.007   0.288   0.229 -0.2781  0.1179  0.2404
 1674SOL    HW2 5255   5.329   0.304   0.368  1.3431 -0.1643  0.9903
 1675SOL     OW 5256   2.988   1.217   3.936  0.4915  0.2257 -0.4466
 1675SOL    HW1 5257   2.980   1.207   4.031 -1.5690 -0.5632 -0.6651
 1675SOL    HW2 5258   2.973   1.311   3.921  1.4784  0.4775  0.0266
 1676SOL     OW 5259   1.775   1.217   1.701 -0.3792  0.7118  0.0527
 1676SOL    HW1 5260   1.854   1.163   1.708  0.3322  1.3749 -1.9951
 1676SOL    HW2 5261   1.740   1.220   1.790  1.4117 -0.3335  0.8544
 1677SOL     OW 5262   2.478   1.607   2.679 -0.8457 -0.7369  0.5211
 1677SOL    HW1 5263   2.538   1.682   2.679 -0.0544 -1.3478  1.1299
 1677SOL    HW2 5264   2.391   1.646   2.679 -0.4504  0.1772 -0.0131
 1678SOL     OW 5265   1.452   3.605   3.450  0.1690  0.7128  0.2866
 1678SOL    HW1 5266   1.404   3.591   3.368  1.1956  0.2751 -0.2594
 1678SOL    HW2 5267   1.405   3.553   3.514  0.5489 -0.6637 -0.4904
 1679SOL     OW 5268   2.509   2.498   4.582  0.0734 -0.2823  0.2999
 1679SOL    HW1 5269   2.598   2.524   4.560  0.1417  0.4792  1.3542
 1679SOL    HW2 5270   2.486   2.431   4.517  1.4775 -0.6408  0.1369
 1680SOL     OW 5271   3.052   0.381   2.911  0.3334 -0.5965 -0.1362
 1680SOL    HW1 5272   3.036   0.372   2.817  0.4908  1.7602 -0.4328
 1680SOL    HW2 5273   3.001   0.311   2.951 -0.8303 -0.7938 -1.8770
 1681SOL     OW 5274   2.932   3.550   0.146  0.3945  0.2938  0.4069
 1681SOL    HW1 5275   2.894   3.559   0.058  1.5293  0.2356 -0.1046
 1681SOL    HW2 5276   2.936   3.456   0.161  0.1987  0.3042  0.5210
 1682SOL     OW 5277   3.034   2.185   3.581  0.0871 -0.0636  0.2010
 1682SOL    HW1 5278   2.961   2.129   3.603  0.6850 -1.0616 -0.2820
 1682SOL    HW2 5279   3.103   2.125   3.551  0.5996  0.9445 -0.7344
 1683SOL     OW 5280   1.684   0.950   3.987 -0.6285  0.4568  0.0406
 1683SOL    HW1 5281   1.758   0.999   4.023  0.1243  0.0437 -0.8966
 1683SOL    HW2 5282   1.688   0.967   3.893 -1.8776  0.6121  0.0001
 1684SOL     OW 5283   1.799   1.283   3.512 -0.5641  0.2376 -0.4774
 1684SOL    HW1 5284   1.823   1.230   3.589 -0.3719  0.5930 -0.2903
 1684SOL    HW2 5285   1.883   1.313   3.477 -0.5901 -0.6511 -1.3542
 1685SOL     OW 5286   2.097   0.526   3.161  0.3742  0.1646 -0.6325
 1685SOL    HW1 5287   2.039   0.553   3.232  0.2599  2.0353 -1.3812
 1685SOL    HW2 5288   2.183   0.557   3.187  0.1453  1.8941 -1.7649
 1686SOL     OW 5289   0.725   1.959   2.072  0.4707 -0.5048 -0.0745
 1686SOL    HW1 5290   0.788   1.969   2.000 -0.2305  0.6013 -0.5665
 1686SOL    HW2 5291   0.712   2.048   2.104 -0.3977 -0.7951  0.3989
 1687SOL     OW 5292   4.886   0.598   2.602  0.3096  0.1632  0.3868
 1687SOL    HW1 5293   4.852   0.568   2.518  1.0594 -0.4745  0.2974
 1687SOL    HW2 5294   4.814   0.582   2.664 -0.1127  0.2955 -0.0656
 1688SOL     OW 5295   5.211   1.994   0.999  0.2728 -0.7850  0.0302
 1688SOL    HW1 5296   5.137   1.975   1.057 -0.0490 -0.9209 -0.4265
 1688SOL    HW2 5297   5.287   1.999   1.058 -0.1615 -0.2426  0.5495
 1689SOL     OW 5298   1.950   2.366   4.026 -0.0468  0.7084  0.0502
 1689SOL    HW1 5299   1.864   2.325   4.022  0.3617 -0.2206  0.3707
 1689SOL    HW2 5300   1.988   2.351   3.940  0.4746 -0.4843  0.4561
 1690SOL     OW 5301   1.526   2.080   4.154 -0.3465  0.0325 -0.2256
 1690SOL    HW1 5302   1.514   2.054   4.246  0.7433  1.4282  0.3644
 1690SOL    HW2 5303   1.441   2.067   4.113 -2.1758  3.2931  2.0384
 1691SOL     OW 5304   2.658   2.063   4.368  0.2241  0.0155  0.0493
 1691SOL    HW1 5305   2.678   2.007   4.294 -0.2592 -0.0553 -0.0345
 1691SOL    HW2 5306   2.740   2.110   4.387 -0.3170  2.1581 -2.3498
 1692SOL     OW 5307   4.884   1.866   3.021 -0.0467  0.0189 -1.2829
 1692SOL    HW1 5308   4.802   1.818   3.013  0.3823 -0.9822 -0.0958
 1692SOL    HW2 5309   4.883   1.902   3.109  0.0959  1.3642 -1.8149
 1693SOL     OW 5310   2.916   0.285   2.113 -0.2451 -0.5740 -0.1504
 1693SOL    HW1 5311   2.996   0.318   2.154 -1.5343 -0.3130  2.3543
 1693SOL    HW2 5312   2.943   0.207   2.065  1.4032 -0.9647  1.3259
 1694SOL     OW 5313   3.948   4.170   1.001  0.4433  0.1439 -0.2023
 1694SOL    HW1 5314   3.942   4.176   1.097  0.7561 -0.9896 -0.1058
 1694SOL    HW2 5315   4.028   4.219   0.980  1.1410 -0.7579  0.2596
 1695SOL     OW 5316   0.479   2.521   0.150  0.2506 -0.3199 -0.0364
 1695SOL    HW1 5317   0.566   2.488   0.173 -0.3356 -1.8953  0.0932
 1695SOL    HW2 5318   0.484   2.541   0.057  0.1458 -2.6599 -0.5989
 1696SOL     OW 5319   1.822   1.952   1.714 -0.4534 -0.5257  0.1720
 1696SOL    HW1 5320   1.865   2.001   1.784 -1.0831  0.5712 -0.1834
 1696SOL    HW2 5321   1.731   1.982   1.716 -0.1301  0.8544 -2.2105
 1697SOL     OW 5322   3.860   1.745   0.940  0.1756 -0.2301 -0.0758
 1697SOL    HW1 5323   3.849   1.746   1.035 -2.2325 -0.8658 -0.2830
 1697SOL    HW2 5324   3.933   1.684   0.925  0.6622 -0.0343  1.3589
 1698SOL     OW 5325   0.797   0.398   0.947  0.5185 -0.6494 -0.2614
 1698SOL    HW1 5326   0.856   0.349   0.890  0.7176 -0.9513  0.1941
 1698SOL    HW2 5327   0.852   0.427   1.019  0.2893 -0.1935 -0.2698
 1699SOL     OW 5328   4.025   2.630   0.549  0.3765 -0.3217 -0.4424
 1699SOL    HW1 5329   4.098   2.690   0.562 -0.0696 -0.1667  1.9236
 1699SOL    HW2 5330   3.949   2.687   0.536  0.0353 -0.3255  1.3053
 1700SOL     OW 5331   2.828   0.360   4.471  0.2421 -0.1860  0.0399
 1700SOL    HW1 5332   2.785   0.398   4.547  0.3155  2.3889 -1.1180
 1700SOL    HW2 5333   2.757   0.342   4.409  0.4703  0.9078 -0.5631
 1701SOL     OW 5334   3.599   3.922   2.594  0.6107 -0.4928  0.5503
 1701SOL    HW1 5335   3.538   3.938   2.666 -1.5995 -1.3558 -1.0109
 1701SOL    HW2 5336   3.619   4.009   2.560  0.0034 -0.2160  0.8907
 1702SOL     OW 5337   1.426   1.858   3.831 -0.4493 -0.1929  0.1711
 1702SOL    HW1 5338   1.393   1.944   3.804  0.2525  0.2858  0.8058
 1702SOL    HW2 5339   1.471   1.824   3.754  0.1519  0.4550  0.2360
 1703SOL     OW 5340   2.344   2.784   2.041  0.1328 -0.3491  0.0582
 1703SOL    HW1 5341   2.311   2.752   2.125 -2.5600  1.5222 -0.1451
 1703SOL    HW2 5342   2.266   2.820   1.997  1.7684  0.3722 -2.4756
 1704SOL     OW 5343   1.889   1.966   1.416  0.2242 -0.0528 -0.0987
 1704SOL    HW1 5344   1.869   1.958   1.510  0.3274 -0.6424 -0.1185
 1704SOL    HW2 5345   1.982   1.989   1.414  0.4632 -0.9769 -0.0650
 1705SOL     OW 5346   3.928   1.323   2.952 -0.3223  0.0788 -0.6307
 1705SOL    HW1 5347   3.914   1.340   2.858 -2.1195  1.6443 -0.1348
 1705SOL    HW2 5348   4.023   1.318   2.961 -0.1038 -0.3067 -2.5606
 1706SOL     OW 5349   2.825   0.750   2.399 -0.3386  0.2612 -0.0280
 1706SOL    HW1 5350   2.919   0.752   2.384 -0.3248 -1.9647 -0.6135
 1706SOL    HW2 5351   2.810   0.811   2.471  1.7016 -0.1751  0.8215
 1707SOL     OW 5352   3.391   2.505   1.767  0.5908  0.5185 -0.0052
 1707SOL    HW1 5353   3.413   2.465   1.851  0.0041  1.0497  0.4108
 1707SOL    HW2 5354   3.373   2.431   1.709  1.0350  0.1478  0.3235
 1708SOL     OW 5355   2.900   2.427   1.790 -0.0194  0.0298  0.9185
 1708SOL    HW1 5356   2.876   2.509   1.832  0.9980  1.3622 -0.9257
 1708SOL    HW2 5357   2.974   2.394   1.842  0.1245  0.7419  1.1679
 1709SOL     OW 5358   1.846   2.295   2.257  0.2980  0.0908  0.1853
 1709SOL    HW1 5359   1.779   2.346   2.302 -0.5266 -0.4987 -0.3357
 1709SOL    HW2 5360   1.883   2.238   2.324  0.0516  0.2022  0.4181
 1710SOL     OW 5361   3.975   2.890   3.991  0.0172  0.3252 -0.1947
 1710SOL    HW1 5362   3.973   2.978   3.956 -0.7725  0.1900 -0.5045
 1710SOL    HW2 5363   3.932   2.836   3.925  0.4685 -0.2942 -0.0019
 1711SOL     OW 5364   0.548   0.126   3.429  0.0329  0.5282  0.1785
 1711SOL    HW1 5365   0.566   0.184   3.503 -0.2966 -0.1955  0.8401
 1711SOL    HW2 5366   0.455   0.105   3.437  0.1686 -0.1680  0.0183
 1712SOL     OW 5367   1.669   1.508   0.821 -0.0753 -0.3346 -0.1640
 1712SOL    HW1 5368   1.649   1.426   0.867  1.3733  0.8174  2.7822
 1712SOL    HW2 5369   1.724   1.557   0.882  1.0188  1.9136 -2.7417
 1713SOL     OW 5370   2.836   0.986   0.730 -0.9585  0.1678  0.4466
 1713SOL    HW1 5371   2.889   1.044   0.785 -2.4300 -0.0591  2.1760
 1713SOL    HW2 5372   2.748   1.021   0.734 -1.6126 -1.3769  0.3951
 1714SOL     OW 5373   2.116   1.842   2.004 -0.3645  0.1720 -0.0949
 1714SOL    HW1 5374   2.077   1.757   1.983 -0.3166 -0.0505  0.6871
 1714SOL    HW2 5375   2.147   1.875   1.920  1.6841 -1.6229 -0.1448
 1715SOL     OW 5376   2.859   2.547   4.040 -0.1691  0.0903  0.8356
 1715SOL    HW1 5377   2.825   2.550   4.130  0.0720 -1.9631  1.0635
 1715SOL    HW2 5378   2.910   2.465   4.037 -0.7172 -0.2388 -1.3571
 1716SOL     OW 5379   1.068   2.677   0.992  0.0605  0.2695 -0.4244
 1716SOL    HW1 5380   0.992   2.652   0.940 -0.4719  0.9416  0.0141
 1716SOL    HW2 5381   1.141   2.678   0.930 -0.0307 -1.5891 -0.6177
 1717SOL     OW 5382   2.644   1.382   3.960  0.5150 -0.5545  0.1569
 1717SOL    HW1 5383   2.556   1.401   3.927  0.4294 -1.9419 -0.4799
 1717SOL    HW2 5384   2.639   1.400   4.054 -0.6222 -1.1774  0.2255
 1718SOL     OW 5385   2.217   1.002   3.469  0.7483 -0.8952  1.2010
 1718SOL    HW1 5386   2.169   0.951   3.404  0.5379  1.8096 -0.9308
 1718SOL    HW2 5387   2.308   0.975   3.458  0.3536 -2.6860  2.0135
 1719SOL     OW 5388   2.934   1.336   3.643  0.2599  0.4826 -0.0331
 1719SOL    HW1 5389   2.946   1.427   3.615 -2.0104  0.6838 -0.5642
 1719SOL    HW2 5390   3.016   1.293   3.621  0.9045  2.1174 -0.9948
 1720SOL     OW 5391   2.352   3.935   4.149  0.6040 -0.0807 -0.4293
 1720SOL    HW1 5392   2.330   3.927   4.056  0.9076 -0.1959 -0.4894
 1720SOL    HW2 5393   2.398   3.854   4.171  1.8367  0.5648 -0.5400
 1721SOL     OW 5394   1.967   0.636   3.380  0.2537 -0.2401 -0.7178
 1721SOL    HW1 5395   2.014   0.708   3.337  0.7580 -1.6548 -2.6586
 1721SOL    HW2 5396   1.877   0.667   3.388  1.1390  2.1068  2.0983
 1722SOL     OW 5397   4.510   3.473   2.952 -0.3438  0.4954  0.6532
 1722SOL    HW1 5398   4.560   3.554   2.959  0.2408  0.1182  0.9080
 1722SOL    HW2 5399   4.422   3.501   2.924  0.1412  1.1202 -0.2923
 1723SOL     OW 5400   1.193   3.231   3.794 -0.0794 -0.0145 -0.4320
 1723SOL    HW1 5401   1.153   3.152   3.828  1.3693 -0.3816  0.5302
 1723SOL    HW2 5402   1.252   3.260   3.863  0.0627  1.4256 -1.1126
 1724SOL     OW 5403   3.825   2.544   1.993  0.3194 -0.5752  0.1521
 1724SOL    HW1 5404   3.752   2.494   2.030  0.9902 -1.1469  0.7248
 1724SOL    HW2 5405   3.891   2.478   1.971  0.6173 -0.0786 -0.4920
 1725SOL     OW 5406   4.650   0.769   2.995 -0.0393  0.5355  0.1495
 1725SOL    HW1 5407   4.658   0.675   3.015 -2.4392  0.3263  0.3761
 1725SOL    HW2 5408   4.649   0.811   3.081  2.9956  1.0659  0.0459
 1726SOL     OW 5409   1.963   3.612   4.402  0.6110 -0.0774 -0.1069
 1726SOL    HW1 5410   1.875   3.638   4.373  0.4146 -0.5253  0.0768
 1726SOL    HW2 5411   2.022   3.672   4.356  0.3124 -0.7286 -1.3976
 1727SOL     OW 5412   0.324   0.306   3.004 -0.2499 -0.2125  0.1585
 1727SOL    HW1 5413   0.397   0.313   3.065 -1.0203 -0.8631  1.1807
 1727SOL    HW2 5414   0.307   0.213   2.996 -0.7212 -0.0888 -0.3896
 1728SOL     OW 5415   0.995   4.612   0.030  0.0714  0.3262  0.2032
 1728SOL    HW1 5416   1.076   4.564   0.015 -0.4954 -1.1745  1.5768
 1728SOL    HW2 5417   1.020   0.062   0.087  0.8043  1.2977 -1.2714
 1729SOL     OW 5418   0.936   0.548   1.948  0.2008  0.6150  0.1737
 1729SOL    HW1 5419   0.962   0.611   1.881  0.3035 -0.6346 -0.9976
 1729SOL    HW2 5420   1.009   0.486   1.951 -0.2789  0.0745  0.6903
 1730SOL     OW 5421   2.202   3.090   4.293 -0.6350 -0.4552 -0.1981
 1730SOL    HW1 5422   2.204   3.083   4.198 -0.7931 -2.0457 -0.1103
 1730SOL    HW2 5423   2.114   3.064   4.318  0.3711 -3.5804  0.5517
 1731SOL     OW 5424   4.704   0.361   1.974  0.3619  0.1572  0.2969
 1731SOL    HW1 5425   4.644   0.364   1.899 -0.4740  3.7526  0.9240
 1731SOL    HW2 5426   4.652   0.324   2.045 -0.3480  0.9563  0.2093
 1732SOL     OW 5427   2.573   4.594   4.100 -0.3993 -0.3000 -0.1737
 1732SOL    HW1 5428   2.629   0.039   4.139 -1.9340  0.3038  1.0674
 1732SOL    HW2 5429   2.510   0.021   4.048 -2.3914 -0.6008  1.8153
 1733SOL     OW 5430   5.136   3.737   0.349  0.5118 -0.3439  0.2267
 1733SOL    HW1 5431   5.047   3.747   0.382  0.2163  0.8162 -0.8382
 1733SOL    HW2 5432   5.185   3.699   0.422 -1.1044 -2.1913  0.4332
 1734SOL     OW 5433   1.189   3.704   3.641 -0.5034 -0.3862 -0.1898
 1734SOL    HW1 5434   1.251   3.631   3.654 -0.8626 -0.5732  0.5004
 1734SOL    HW2 5435   1.225   3.753   3.567  0.0696 -0.9231 -0.2730
 1735SOL     OW 5436   1.247   1.582   3.024 -0.2756 -0.3859 -0.2627
 1735SOL    HW1 5437   1.199   1.552   3.101  0.0852 -2.3924 -0.7643
 1735SOL    HW2 5438   1.310   1.645   3.058  0.9123 -2.3283  1.3881
 1736SOL     OW 5439   4.890   1.124   3.405 -0.1985 -0.1173  0.4364
 1736SOL    HW1 5440   4.891   1.047   3.461  0.3712 -1.6159 -1.5123
 1736SOL    HW2 5441   4.964   1.112   3.345 -0.2630  1.8190 -0.1074
 1737SOL     OW 5442   0.251   1.194   3.504 -0.4755  0.3296 -0.7511
 1737SOL    HW1 5443   0.196   1.248   3.448 -1.2439 -1.1623 -1.5116
 1737SOL    HW2 5444   0.285   1.254   3.571  0.6181  2.2313 -2.8679
 1738SOL     OW 5445   2.154   0.706   2.044  0.5683 -0.5860  1.0070
 1738SOL    HW1 5446   2.232   0.759   2.060 -0.1500  1.6512 -1.8603
 1738SOL    HW2 5447   2.088   0.742   2.103  1.1945 -1.2587  2.1442
 1739SOL     OW 5448   2.156   1.023   3.998 -0.5674 -0.8074 -0.0331
 1739SOL    HW1 5449   2.083   0.988   3.946 -0.9901 -0.3004  0.2130
 1739SOL    HW2 5450   2.130   1.113   4.019 -0.0084 -0.7243  0.3251
 1740SOL     OW 5451   0.094   1.574   3.456 -0.0759 -0.0776  0.1283
 1740SOL    HW1 5452   0.152   1.611   3.523  0.2286 -3.2760  1.8394
 1740SOL    HW2 5453   0.009   1.567   3.499 -0.7104  0.6328 -0.9377
 1741SOL     OW 5454   2.311   3.759   0.627  0.1716  0.1008 -0.1142
 1741SOL    HW1 5455   2.319   3.852   0.609  2.0487 -0.5852 -4.0914
 1741SOL    HW2 5456   2.392   3.736   0.673  1.6007 -0.0421 -2.5320
 1742SOL     OW 5457   5.313   0.749   1.710  0.1183 -0.5349  0.3218
 1742SOL    HW1 5458   5.308   0.698   1.791 -2.0487  1.8953  1.8708
 1742SOL    HW2 5459   0.019   0.790   1.714  0.5262 -1.3884  0.7455
 1743SOL     OW 5460   3.532   3.118   0.824 -0.2749  0.0676 -0.2245
 1743SOL    HW1 5461   3.582   3.196   0.802  2.3260 -0.4752  2.9618
 1743SOL    HW2 5462   3.493   3.137   0.909 -1.2440 -1.4066 -0.2923
 1744SOL     OW 5463   0.878   1.561   0.581  0.0377 -0.1556  0.0417
 1744SOL    HW1 5464   0.845   1.560   0.491 -0.8498 -2.0895  0.3394
 1744SOL    HW2 5465   0.961   1.609   0.576 -0.1050 -0.0402 -1.7627
 1745SOL     OW 5466   2.295   0.792   0.708  0.4389  0.1625  0.4816
 1745SOL    HW1 5467   2.245   0.711   0.719 -0.7868  0.8534  0.1318
 1745SOL    HW2 5468   2.293   0.809   0.614  2.4779 -0.4751  0.2660
 1746SOL     OW 5469   0.869   4.031   1.308  0.0290 -0.0498 -0.1577
 1746SOL    HW1 5470   0.889   4.058   1.397 -1.1054  2.0797 -0.4707
 1746SOL    HW2 5471   0.779   3.997   1.312 -1.3167  3.0686 -0.9144
 1747SOL     OW 5472   3.016   1.945   4.296  0.1723 -0.2567 -0.4686
 1747SOL    HW1 5473   3.049   2.032   4.317  0.2030 -0.7628  1.9925
 1747SOL    HW2 5474   2.933   1.960   4.252  0.3633  1.0098 -0.4258
 1748SOL     OW 5475   1.323   0.348   3.593  0.7014  0.1738  0.4080
 1748SOL    HW1 5476   1.344   0.263   3.632 -1.2045 -1.2411 -1.4413
 1748SOL    HW2 5477   1.356   0.343   3.504 -2.5771 -0.1944 -0.9482
 1749SOL     OW 5478   3.519   2.569   3.150  0.2433 -0.1210  0.2687
 1749SOL    HW1 5479   3.519   2.645   3.208  1.3125  0.6553 -0.7266
 1749SOL    HW2 5480   3.493   2.603   3.065  2.3521 -0.5083 -0.5947
 1750SOL     OW 5481   3.387   1.282   0.385  0.1581 -0.0203 -0.0057
 1750SOL    HW1 5482   3.325   1.339   0.340 -0.3868 -2.1015 -2.0329
 1750SOL    HW2 5483   3.473   1.322   0.369 -0.3855  1.4280  0.5675
 1751SOL     OW 5484   2.671   3.007   1.121 -0.0293 -0.0998 -0.4541
 1751SOL    HW1 5485   2.760   2.978   1.101  0.4587 -0.1997  1.6434
 1751SOL    HW2 5486   2.623   2.994   1.039  2.2461  1.5870 -2.1678
 1752SOL     OW 5487   4.529   2.878   3.200 -0.0785 -0.0633  0.0302
 1752SOL    HW1 5488   4.507   2.971   3.192  0.0581 -0.1758 -2.0310
 1752SOL    HW2 5489   4.615   2.876   3.242  0.4280  0.8051 -0.9439
 1753SOL     OW 5490   4.762   0.710   3.448  0.9339 -0.0280  0.2792
 1753SOL    HW1 5491   4.702   0.660   3.392 -0.0505  0.4984  0.8504
 1753SOL    HW2 5492   4.810   0.643   3.496 -0.2879 -0.4566  0.9515
 1754SOL     OW 5493   0.975   2.538   1.825 -0.9623 -0.3399 -0.5561
 1754SOL    HW1 5494   0.976   2.555   1.731 -0.3400  0.8061 -0.3643
 1754SOL    HW2 5495   1.067   2.528   1.848 -1.1051 -0.5156 -0.0447
 1755SOL     OW 5496   3.492   1.827   4.118 -0.2051 -0.2111  0.0694
 1755SOL    HW1 5497   3.401   1.837   4.146 -0.5479  0.4983 -1.2482
 1755SOL    HW2 5498   3.497   1.738   4.082 -1.0501  0.5869 -2.1594
 1756SOL     OW 5499   2.671   3.524   2.222  0.7410 -0.0208  0.9533
 1756SOL    HW1 5500   2.650   3.536   2.315 -0.3286  0.5906  0.6535
 1756SOL    HW2 5501   2.591   3.488   2.184  0.9319  0.3806  0.1444
 1757SOL     OW 5502   1.518   0.976   1.814 -0.2586 -0.0634  0.2970
 1757SOL    HW1 5503   1.479   1.055   1.776 -2.0904 -0.9084  0.2941
 1757SOL    HW2 5504   1.496   0.907   1.752  0.0839 -0.8176  1.0005
 1758SOL     OW 5505   3.697   1.491   2.816  0.3287 -0.2742  0.1076
 1758SOL    HW1 5506   3.619   1.545   2.800  0.3289 -0.4290 -0.4712
 1758SOL    HW2 5507   3.680   1.411   2.766  1.1138 -0.0681 -0.5143
 1759SOL     OW 5508   1.974   3.685   0.562  0.6208 -0.2483  0.3290
 1759SOL    HW1 5509   1.969   3.596   0.526  1.9824 -0.4160  0.5068
 1759SOL    HW2 5510   1.977   3.742   0.485 -0.1503 -0.3488  0.2152
 1760SOL     OW 5511   2.050   4.354   3.926 -0.3805  0.5513  0.3918
 1760SOL    HW1 5512   1.955   4.360   3.916 -0.7376 -0.0577  2.7847
 1760SOL    HW2 5513   2.076   4.283   3.868 -1.4976  0.2540  0.2318
 1761SOL     OW 5514   2.359   2.400   2.842 -0.0999  0.5944 -0.1271
 1761SOL    HW1 5515   2.362   2.455   2.764 -0.2035  2.7375  1.3029
 1761SOL    HW2 5516   2.362   2.461   2.915  2.1726 -1.4174  1.6295
 1762SOL     OW 5517   2.617   3.760   3.026  0.4722 -0.2583  0.1390
 1762SOL    HW1 5518   2.534   3.723   3.056  0.3806 -0.0130  0.1823
 1762SOL    HW2 5519   2.625   3.844   3.071  0.5231 -0.0706 -0.2140
 1763SOL     OW 5520   5.057   0.618   0.875 -0.1806  0.5366 -0.0980
 1763SOL    HW1 5521   5.067   0.523   0.866  0.1762  0.3097  2.1798
 1763SOL    HW2 5522   4.970   0.630   0.914 -0.0230  1.1057  0.0918
 1764SOL     OW 5523   1.764   1.883   1.196  0.1911  0.3466 -0.4576
 1764SOL    HW1 5524   1.809   1.903   1.279 -2.1818  1.1415  0.7422
 1764SOL    HW2 5525   1.805   1.802   1.166  0.9537 -0.1499  1.6848
 1765SOL     OW 5526   1.002   2.628   2.566  0.7122 -0.1499 -0.4661
 1765SOL    HW1 5527   0.916   2.641   2.606  1.0145  0.2963  0.0618
 1765SOL    HW2 5528   0.986   2.628   2.472 -0.0954 -1.7212 -0.3741
 1766SOL     OW 5529   0.205   1.667   0.488  0.5235  1.1476  0.1155
 1766SOL    HW1 5530   0.263   1.711   0.550  0.5429  1.4183 -0.0923
 1766SOL    HW2 5531   0.142   1.734   0.462  0.2687  0.9271  0.1471
 1767SOL     OW 5532   1.927   4.066   0.209  0.5809  0.3183  0.4033
 1767SOL    HW1 5533   1.941   4.107   0.124  0.0496  0.0473  0.1801
 1767SOL    HW2 5534   1.861   4.120   0.252  0.5814  0.2454  0.4970
 1768SOL     OW 5535   3.083   4.355   4.067 -0.1777 -0.1035 -0.2747
 1768SOL    HW1 5536   3.017   4.292   4.038 -1.4523 -0.9705  3.8177
 1768SOL    HW2 5537   3.158   4.301   4.092 -1.0695 -0.1626  2.7124
 1769SOL     OW 5538   4.618   1.954   2.884  0.2582 -0.0658  0.1736
 1769SOL    HW1 5539   4.576   1.967   2.969  1.2594 -1.0544  0.8387
 1769SOL    HW2 5540   4.585   1.870   2.853  1.2520 -0.5543  0.4144
 1770SOL     OW 5541   1.689   2.290   4.053 -0.0969  0.3275  0.2382
 1770SOL    HW1 5542   1.622   2.232   4.090  0.3555  0.1252  0.7421
 1770SOL    HW2 5543   1.651   2.377   4.058 -1.2808 -0.0170 -1.6036
 1771SOL     OW 5544   4.262   0.669   3.969 -0.2606  0.3894  0.0767
 1771SOL    HW1 5545   4.283   0.689   3.877 -0.0362 -0.1678 -0.0017
 1771SOL    HW2 5546   4.181   0.716   3.986 -0.4833  0.2309 -0.5129
 1772SOL     OW 5547   0.082   0.591   1.469  0.3653 -0.3637  0.1339
 1772SOL    HW1 5548   0.036   0.510   1.490  1.0622 -0.3962  1.6697
 1772SOL    HW2 5549   0.103   0.630   1.554  1.1526  0.7950 -0.5564
 1773SOL     OW 5550   1.760   2.519   1.515  0.0482  0.5974 -0.3398
 1773SOL    HW1 5551   1.718   2.490   1.597 -0.6661  0.9812 -0.5689
 1773SOL    HW2 5552   1.751   2.614   1.515 -0.8058  0.5336 -1.3155
 1774SOL     OW 5553   2.104   0.134   3.477 -0.4145  0.1777 -0.7811
 1774SOL    HW1 5554   2.150   0.096   3.402  1.6704 -1.0888  1.0380
 1774SOL    HW2 5555   2.075   0.059   3.528 -1.9760  1.0247 -0.3555
 1775SOL     OW 5556   0.043   1.993   1.180  0.3266 -0.1560 -0.2326
 1775SOL    HW1 5557   0.071   2.082   1.203 -0.9666  0.2624 -0.1790
 1775SOL    HW2 5558   0.104   1.966   1.111  0.5734  0.8902 -0.4509
 1776SOL     OW 5559   3.659   2.987   4.336 -0.2343  0.0188  0.7156
 1776SOL    HW1 5560   3.696   2.899   4.344  1.0985  0.4999  0.0334
 1776SOL    HW2 5561   3.589   2.989   4.401  0.2967 -1.2500  1.3634
 1777SOL     OW 5562   3.206   0.825   0.500 -0.1887 -0.2676  0.2094
 1777SOL    HW1 5563   3.218   0.898   0.440  1.7764 -2.1176 -1.8463
 1777SOL    HW2 5564   3.282   0.829   0.558  0.6947 -1.4052 -0.8192
 1778SOL     OW 5565   3.483   4.104   3.291 -0.3424  0.3068  0.3150
 1778SOL    HW1 5566   3.470   4.098   3.196  0.5501  1.3895  0.0955
 1778SOL    HW2 5567   3.417   4.046   3.328 -1.2183  0.4469 -0.9467
 1779SOL     OW 5568   1.797   0.924   2.791  0.2654  0.4638 -0.0174
 1779SOL    HW1 5569   1.850   0.882   2.858  0.5205  0.1534 -0.4050
 1779SOL    HW2 5570   1.850   0.917   2.711 -1.7358 -3.1101 -1.2984
 1780SOL     OW 5571   2.110   1.059   0.755 -0.0631 -0.1079 -0.0229
 1780SOL    HW1 5572   2.040   0.994   0.752 -0.4211  0.2576  0.2544
 1780SOL    HW2 5573   2.190   1.010   0.734 -0.5936 -0.2304 -1.9669
 1781SOL     OW 5574   4.901   1.015   3.136  0.3409 -0.6996 -0.3145
 1781SOL    HW1 5575   4.814   1.011   3.177 -0.9119 -2.4093 -2.8704
 1781SOL    HW2 5576   4.892   1.079   3.066  2.0915  1.2781  1.1242
 1782SOL     OW 5577   3.587   0.451   0.424 -0.1457  0.3246  0.5417
 1782SOL    HW1 5578   3.532   0.439   0.502  0.4001 -1.6231  0.6922
 1782SOL    HW2 5579   3.555   0.386   0.362  1.0031  0.1777  0.0764
 1783SOL     OW 5580   4.380   3.981   1.101  0.4910  0.0490 -0.2789
 1783SOL    HW1 5581   4.295   3.966   1.061  0.0631 -1.0452  0.9517
 1783SOL    HW2 5582   4.429   3.900   1.085  1.2841  0.6342 -0.8990
 1784SOL     OW 5583   2.440   1.598   0.615  0.2723 -0.4712  0.1629
 1784SOL    HW1 5584   2.532   1.576   0.631  0.1412 -0.0147  1.6307
 1784SOL    HW2 5585   2.391   1.523   0.645  0.1374 -0.6818 -0.5502
 1785SOL     OW 5586   2.527   2.300   0.875 -0.4078 -0.2405  0.2062
 1785SOL    HW1 5587   2.441   2.305   0.832  0.4536  0.6406 -1.5456
 1785SOL    HW2 5588   2.568   2.223   0.836 -0.0206 -0.0649  0.2667
 1786SOL     OW 5589   3.741   1.820   1.389 -0.0138  0.2889  0.3390
 1786SOL    HW1 5590   3.809   1.833   1.324 -1.0745  0.6234 -0.7483
 1786SOL    HW2 5591   3.753   1.730   1.420  0.2883  0.0052 -0.5857
 1787SOL     OW 5592   2.806   1.396   2.480 -0.4140  0.0092 -0.0859
 1787SOL    HW1 5593   2.824   1.486   2.504 -1.1147  0.4842 -1.2541
 1787SOL    HW2 5594   2.740   1.402   2.411 -0.9528 -1.4152  0.2558
 1788SOL     OW 5595   3.099   4.583   3.824  0.1571  0.4931 -0.1999
 1788SOL    HW1 5596   3.095   0.048   3.785 -0.2446  0.2282 -0.7677
 1788SOL    HW2 5597   3.160   4.534   3.768 -0.9538 -0.0919 -0.9261
 1789SOL     OW 5598   2.734   3.770   4.583  0.0577 -0.2039  0.1635
 1789SOL    HW1 5599   2.786   3.727   4.514  0.0985 -0.4506  0.3451
 1789SOL    HW2 5600   2.659   3.711   4.596  0.1251 -0.2336  0.4305
 1790SOL     OW 5601   0.828   1.981   3.855 -0.4243  0.1518  0.0165
 1790SOL    HW1 5602   0.774   1.917   3.901  0.7319 -0.1380  0.9967
 1790SOL    HW2 5603   0.914   1.941   3.850 -0.7849 -0.5748 -3.8642
 1791SOL     OW 5604   4.874   0.415   0.489  0.1074  0.1649 -0.2923
 1791SOL    HW1 5605   4.911   0.333   0.521 -0.4100 -0.5336 -1.4253
 1791SOL    HW2 5606   4.921   0.483   0.538  0.8113 -0.7834  0.3906
 1792SOL     OW 5607   1.558   1.823   2.918  0.5662  0.9739  0.4854
 1792SOL    HW1 5608   1.617   1.750   2.896  1.9527  2.0507  0.4612
 1792SOL    HW2 5609   1.518   1.797   3.000 -0.8120 -0.8641 -0.6743
 1793SOL     OW 5610   3.443   1.109   4.582 -0.1192 -0.4321 -0.4916
 1793SOL    HW1 5611   3.538   1.122   4.577 -0.0210 -1.3812 -1.3148
 1793SOL    HW2 5612   3.432   1.043   0.028 -0.1161 -0.9188 -0.9536
 1794SOL     OW 5613   1.370   3.173   3.512 -0.2363  0.4704  0.0030
 1794SOL    HW1 5614   1.326   3.176   3.597 -1.0948 -3.1981 -0.1279
 1794SOL    HW2 5615   1.461   3.152   3.533 -0.6310 -1.3494  0.1049
 1795SOL     OW 5616   3.494   2.704   1.993  0.0005  0.6452  0.7545
 1795SOL    HW1 5617   3.421   2.737   1.941  0.1830  0.1947  0.2038
 1795SOL    HW2 5618   3.475   2.611   2.005 -0.4127  0.8984  2.1337
 1796SOL     OW 5619   1.937   1.213   4.022  0.0594  0.5930  0.0684
 1796SOL    HW1 5620   1.990   1.237   3.946  0.2091  1.0760  0.3216
 1796SOL    HW2 5621   1.884   1.291   4.040 -1.4485 -0.1900 -0.7587
 1797SOL     OW 5622   3.695   1.223   2.248  0.5110  0.3218 -0.3825
 1797SOL    HW1 5623   3.763   1.161   2.275 -1.1587 -0.7907  1.5784
 1797SOL    HW2 5624   3.682   1.206   2.155  1.2502 -1.1426 -0.2485
 1798SOL     OW 5625   4.261   4.511   2.928 -0.4364  0.5328 -0.2557
 1798SOL    HW1 5626   4.279   4.543   2.840 -2.0786  0.5247 -0.6253
 1798SOL    HW2 5627   4.348   4.498   2.968  0.2992  1.6482 -1.4507
 1799SOL     OW 5628   0.712   0.818   0.206  0.0912 -0.0740  0.1590
 1799SOL    HW1 5629   0.779   0.805   0.139  1.1675  0.3647  1.1149
 1799SOL    HW2 5630   0.756   0.799   0.289 -1.1704 -0.4633  0.7589
 1800SOL     OW 5631   0.324   4.455   0.733  0.0646 -0.4883 -0.2168
 1800SOL    HW1 5632   0.257   4.466   0.665  1.0234  0.8865 -1.0169
 1800SOL    HW2 5633   0.389   4.398   0.693  0.4061 -0.0476 -0.3085
 1801SOL     OW 5634   2.007   3.070   1.182 -0.1957 -0.2664  0.2419
 1801SOL    HW1 5635   2.007   3.035   1.271  1.4939  0.0843  0.4201
 1801SOL    HW2 5636   1.984   3.163   1.193  0.5100 -0.1019  0.3905
 1802SOL     OW 5637   4.463   0.495   0.743 -0.4780  0.6946  0.7680
 1802SOL    HW1 5638   4.495   0.492   0.653 -1.8054 -0.6262  0.3038
 1802SOL    HW2 5639   4.524   0.439   0.792 -1.3810 -0.9571  0.0949
 1803SOL     OW 5640   0.298   3.098   0.741  0.0530 -0.1108 -0.1172
 1803SOL    HW1 5641   0.311   3.131   0.830 -1.9902  1.5275 -0.3662
 1803SOL    HW2 5642   0.204   3.105   0.726  0.4237  0.3272 -2.6763
 1804SOL     OW 5643   2.160   2.941   3.601  0.4286  0.2506 -0.3340
 1804SOL    HW1 5644   2.105   3.019   3.593  1.9363  1.3805 -0.3225
 1804SOL    HW2 5645   2.121   2.891   3.673 -0.1993  1.3386  0.1088
 1805SOL     OW 5646   0.800   1.696   2.079  0.1301  0.3877  0.4844
 1805SOL    HW1 5647   0.769   1.786   2.075 -1.6574 -0.2013 -0.3199
 1805SOL    HW2 5648   0.832   1.677   1.991  0.2720  0.1771  0.5804
 1806SOL     OW 5649   2.770   2.616   3.782  0.4803 -0.0186  0.1660
 1806SOL    HW1 5650   2.811   2.594   3.866  0.1367 -0.1416  0.3016
 1806SOL    HW2 5651   2.739   2.533   3.747  0.3765  0.0680  0.0476
 1807SOL     OW 5652   2.366   0.550   3.227  0.0399 -0.1432  0.2288
 1807SOL    HW1 5653   2.373   0.460   3.259  4.2223 -0.4266 -0.9264
 1807SOL    HW2 5654   2.417   0.602   3.289  2.7620  0.2984 -2.1355
 1808SOL     OW 5655   3.116   0.639   0.282  0.0476  0.0753  0.1734
 1808SOL    HW1 5656   3.030   0.644   0.241  0.4305  1.3699 -0.5457
 1808SOL    HW2 5657   3.124   0.722   0.330  0.7346 -0.2021  0.5510
 1809SOL     OW 5658   2.678   1.823   2.740  0.1264  0.3639 -0.1930
 1809SOL    HW1 5659   2.726   1.902   2.716 -0.2013  1.1234  1.5143
 1809SOL    HW2 5660   2.592   1.854   2.768 -1.3087 -0.9392 -2.7902
 1810SOL     OW 5661   3.365   3.968   3.743 -0.1874 -0.1127 -0.2802
 1810SOL    HW1 5662   3.282   3.995   3.704 -0.2688  0.8716  0.5439
 1810SOL    HW2 5663   3.339   3.915   3.819 -0.0439 -0.8467 -0.7396
 1811SOL     OW 5664   4.540   4.366   3.866 -0.0627  0.7996  0.2657
 1811SOL    HW1 5665   4.452   4.390   3.840 -0.6967  0.0597  1.6566
 1811SOL    HW2 5666   4.529   4.295   3.929  1.6068 -1.4759 -1.7801
 1812SOL     OW 5667   3.515   4.536   2.508 -0.2713  0.0614  0.7746
 1812SOL    HW1 5668   3.465   4.550   2.427 -0.2403  1.8680  1.0273
 1812SOL    HW2 5669   3.605   4.522   2.478 -0.5267 -0.9037  0.4317
 1813SOL     OW 5670   2.350   1.546   1.938  0.1190 -0.3527  0.1293
 1813SOL    HW1 5671   2.367   1.471   1.881  0.5928 -0.9985  1.0995
 1813SOL    HW2 5672   2.319   1.615   1.879 -2.8116 -2.0450 -0.5281
 1814SOL     OW 5673   0.359   4.212   4.029  0.1126 -0.0449 -0.0698
 1814SOL    HW1 5674   0.442   4.237   4.068  0.2441 -2.7146  1.6261
 1814SOL    HW2 5675   0.375   4.213   3.934  1.1406  2.2624  0.0865
 1815SOL     OW 5676   0.699   1.030   1.313 -0.0832 -0.1454 -0.5183
 1815SOL    HW1 5677   0.764   1.098   1.293  1.8076 -1.7060  0.0797
 1815SOL    HW2 5678   0.642   1.071   1.379  1.8065  0.4693  0.8225
 1816SOL     OW 5679   1.333   2.605   0.252 -0.0610 -0.6473 -0.7182
 1816SOL    HW1 5680   1.361   2.586   0.163 -2.8156 -0.5521 -1.7061
 1816SOL    HW2 5681   1.263   2.670   0.242 -1.0758 -1.3081  1.4131
 1817SOL     OW 5682   2.210   2.898   1.095 -0.3530  0.2181 -0.1621
 1817SOL    HW1 5683   2.267   2.926   1.167 -1.5906 -3.3890  2.5510
 1817SOL    HW2 5684   2.124   2.935   1.116 -0.7071 -0.8022  0.2775
 1818SOL     OW 5685   1.947   0.933   0.094 -0.0189 -0.5000 -0.0761
 1818SOL    HW1 5686   1.976   0.907   0.182  2.9166  0.3263 -0.6889
 1818SOL    HW2 5687   1.979   1.023   0.084 -0.2424 -0.5940 -2.0006
 1819SOL     OW 5688   2.803   3.337   2.039  0.2825  0.5304  0.0649
 1819SOL    HW1 5689   2.792   3.427   2.070 -2.4951  0.1485  0.4323
 1819SOL    HW2 5690   2.738   3.287   2.088 -0.1108 -1.1809 -2.0559
 1820SOL     OW 5691   1.587   1.788   0.734 -0.0606 -0.0051  0.3159
 1820SOL    HW1 5692   1.544   1.770   0.651  0.5424 -0.0236  0.0015
 1820SOL    HW2 5693   1.580   1.706   0.783  1.1847 -0.6010 -0.4451
 1821SOL     OW 5694   5.181   2.599   0.315 -0.2266 -0.2486 -0.4460
 1821SOL    HW1 5695   5.266   2.611   0.358  0.0622 -1.2177 -0.7163
 1821SOL    HW2 5696   5.153   2.512   0.342 -2.2677  0.9092  1.5211
 1822SOL     OW 5697   3.988   4.417   0.452  0.3130 -0.0931  0.6700
 1822SOL    HW1 5698   3.954   4.431   0.540  0.3225 -1.6822  0.9537
 1822SOL    HW2 5699   3.999   4.322   0.444 -1.0646 -0.1537 -1.5357
 1823SOL     OW 5700   3.233   3.840   3.949 -0.3305  0.2032 -0.5737
 1823SOL    HW1 5701   3.228   3.791   4.031  0.0531 -0.1291 -0.7431
 1823SOL    HW2 5702   3.157   3.811   3.899  0.6494 -1.3196 -1.2606
 1824SOL     OW 5703   2.353   0.257   1.274  0.3650 -0.1136  0.4512
 1824SOL    HW1 5704   2.356   0.346   1.309  1.5194 -0.2290  0.6920
 1824SOL    HW2 5705   2.445   0.233   1.261  0.0083 -0.1160 -2.6339
 1825SOL     OW 5706   0.219   3.320   3.695  0.8077 -0.7499 -0.4089
 1825SOL    HW1 5707   0.191   3.319   3.604 -1.4595 -0.5241  0.2229
 1825SOL    HW2 5708   0.137   3.315   3.745  1.9463 -0.1726  1.6132
 1826SOL     OW 5709   1.606   4.095   3.519 -0.0541 -0.1170 -0.3973
 1826SOL    HW1 5710   1.540   4.161   3.541 -2.1395 -1.6355 -1.6439
 1826SOL    HW2 5711   1.632   4.058   3.603  0.0476  1.2528  0.2002
 1827SOL     OW 5712   2.456   0.214   3.413  0.5535 -0.4537  0.4797
 1827SOL    HW1 5713   2.499   0.267   3.347  0.0396  0.5471  0.9370
 1827SOL    HW2 5714   2.399   0.156   3.363 -0.4019  0.8110  0.0587
 1828SOL     OW 5715   3.775   0.363   4.286  0.6048 -0.4446  0.6675
 1828SOL    HW1 5716   3.699   0.340   4.232  0.3078 -1.4220  1.4780
 1828SOL    HW2 5717   3.836   0.403   4.224  0.5855 -2.2250 -0.5828
 1829SOL     OW 5718   2.597   0.523   3.598 -0.4054 -0.2290 -0.4264
 1829SOL    HW1 5719   2.622   0.576   3.675 -1.0222  0.8104 -0.9124
 1829SOL    HW2 5720   2.601   0.433   3.629 -0.6519  0.1643  0.8475
 1830SOL     OW 5721   2.010   4.357   2.611  0.2869  0.2717  0.7092
 1830SOL    HW1 5722   1.959   4.287   2.651 -0.2679  0.6462  0.6746
 1830SOL    HW2 5723   2.090   4.315   2.582  0.1400 -0.2657  1.0608
 1831SOL     OW 5724   2.148   2.425   1.331 -0.9998 -0.2927 -0.3600
 1831SOL    HW1 5725   2.235   2.441   1.367 -1.2688  1.1859 -0.2891
 1831SOL    HW2 5726   2.163   2.368   1.255  0.1784  0.8422 -1.0308
 1832SOL     OW 5727   5.043   3.955   4.004  0.1792  0.3207 -0.9045
 1832SOL    HW1 5728   4.986   3.955   3.928 -0.1089  0.8359 -0.6927
 1832SOL    HW2 5729   5.037   3.866   4.039  0.1155  0.1549 -1.3319
 1833SOL     OW 5730   2.034   1.302   0.488 -0.5301  0.2251  0.2319
 1833SOL    HW1 5731   1.991   1.218   0.472 -1.6699  0.7601  0.3250
 1833SOL    HW2 5732   1.961   1.363   0.503  0.3195  0.7634  2.5505
 1834SOL     OW 5733   2.623   1.684   4.077  0.1648 -0.6272  0.0787
 1834SOL    HW1 5734   2.668   1.670   4.160  1.0243 -2.5860 -0.6490
 1834SOL    HW2 5735   2.547   1.626   4.080  0.0606 -0.5176 -0.3782
 1835SOL     OW 5736   1.886   2.425   1.287 -0.5752 -0.8320 -0.6228
 1835SOL    HW1 5737   1.847   2.408   1.373 -1.9372 -0.8774 -1.2263
 1835SOL    HW2 5738   1.978   2.446   1.306 -1.2676  1.0255  1.0293
 1836SOL     OW 5739   2.859   3.855   3.271 -0.0136 -0.0323  0.2836
 1836SOL    HW1 5740   2.950   3.830   3.253  0.5637  0.6902  1.9710
 1836SOL    HW2 5741   2.816   3.773   3.296 -0.0129 -0.4868 -1.1341
 1837SOL     OW 5742   1.167   1.691   1.815 -0.3456  0.1404  0.1609
 1837SOL    HW1 5743   1.216   1.769   1.791 -0.5024  0.2543  0.2092
 1837SOL    HW2 5744   1.210   1.659   1.894 -0.4879  0.3683  0.3327
 1838SOL     OW 5745   1.855   0.303   2.379  0.0329 -0.5207 -0.3402
 1838SOL    HW1 5746   1.834   0.249   2.456 -0.5262 -0.3773 -0.3904
 1838SOL    HW2 5747   1.778   0.296   2.323 -1.1273  2.2164  0.6992
 1839SOL     OW 5748   4.760   2.932   3.790 -0.0102  0.2282  0.3952
 1839SOL    HW1 5749   4.729   3.011   3.746  1.0965 -0.1257 -1.1086
 1839SOL    HW2 5750   4.681   2.881   3.807 -0.6130  1.0919  0.2619
 1840SOL     OW 5751   4.457   3.752   1.358 -0.0812 -0.2208 -0.4864
 1840SOL    HW1 5752   4.505   3.832   1.336 -0.5499  0.5422  1.0851
 1840SOL    HW2 5753   4.373   3.784   1.392 -0.0614 -1.3529  0.6823
 1841SOL     OW 5754   5.173   3.162   2.528 -0.3711 -0.2885 -0.6125
 1841SOL    HW1 5755   5.152   3.175   2.435 -0.5964  0.1675 -0.5024
 1841SOL    HW2 5756   5.266   3.141   2.529 -0.4315 -0.5826 -0.9675
 1842SOL     OW 5757   2.312   4.217   4.301 -0.1136 -0.5389 -0.2256
 1842SOL    HW1 5758   2.322   4.131   4.261  1.9301 -0.2001 -0.5482
 1842SOL    HW2 5759   2.378   4.271   4.258 -0.1103  0.6963  1.2662
 1843SOL     OW 5760   2.508   3.710   3.844 -0.8297  0.0156 -0.1594
 1843SOL    HW1 5761   2.538   3.801   3.841 -0.5255 -0.0916 -0.3313
 1843SOL    HW2 5762   2.431   3.713   3.901  0.7788 -0.0591  2.1548
 1844SOL     OW 5763   2.026   2.196   2.629  0.7572 -0.9635 -0.3031
 1844SOL    HW1 5764   2.079   2.268   2.594 -1.2024  0.7815  0.1384
 1844SOL    HW2 5765   1.996   2.228   2.714 -2.0123 -1.2787 -1.0547
 1845SOL     OW 5766   0.833   1.489   4.059  0.8037 -0.1590  0.0617
 1845SOL    HW1 5767   0.886   1.410   4.055  0.2317 -0.5843  0.7341
 1845SOL    HW2 5768   0.791   1.486   4.145 -0.7264 -0.1142 -0.6436
 1846SOL     OW 5769   1.234   0.046   4.412  0.0294 -0.3630 -0.4635
 1846SOL    HW1 5770   1.193   4.588   4.380  2.3618 -1.4849 -0.8908
 1846SOL    HW2 5771   1.284   0.017   4.489 -1.5290  1.3383  1.3147
 1847SOL     OW 5772   3.745   0.450   1.575 -0.6858 -0.5940  0.2843
 1847SOL    HW1 5773   3.696   0.471   1.495 -0.6425  0.7256  0.5770
 1847SOL    HW2 5774   3.745   0.355   1.579 -0.2589 -0.7105 -1.5550
 1848SOL     OW 5775   2.588   1.755   4.487 -0.1293  0.3721  0.1771
 1848SOL    HW1 5776   2.597   1.848   4.469 -2.3325  0.7057  0.4579
 1848SOL    HW2 5777   2.566   1.750   4.580  1.4212 -0.5683  0.5224
 1849SOL     OW 5778   2.009   4.273   0.660  0.1829 -0.0922  1.0343
 1849SOL    HW1 5779   2.046   4.361   0.654  0.5248 -0.3216 -1.6205
 1849SOL    HW2 5780   1.951   4.276   0.735  0.1661  2.4092  0.9951
 1850SOL     OW 5781   5.223   2.758   3.072  0.0700  0.3419  0.4412
 1850SOL    HW1 5782   5.175   2.796   3.147  0.3303  0.6023  0.4789
 1850SOL    HW2 5783   5.175   2.678   3.051 -2.0217  1.9116 -1.2395
 1851SOL     OW 5784   3.740   2.349   4.445  0.0874  0.5144 -0.0145
 1851SOL    HW1 5785   3.807   2.398   4.396 -0.5708  1.3308 -0.1116
 1851SOL    HW2 5786   3.673   2.328   4.380 -0.3761  0.8475  0.3457
 1852SOL     OW 5787   0.530   1.856   4.607 -0.1399  0.2050 -0.3141
 1852SOL    HW1 5788   0.580   1.803   4.545  0.5033  0.0375  0.3340
 1852SOL    HW2 5789   0.474   1.911   4.552 -0.3189 -0.6567 -1.0148
 1853SOL     OW 5790   4.751   2.919   3.353  0.1966 -0.1870  0.0595
 1853SOL    HW1 5791   4.727   3.000   3.397  1.9124  0.4094 -0.0318
 1853SOL    HW2 5792   4.755   2.854   3.423  2.0270  0.5606  0.7139
 1854SOL     OW 5793   4.028   2.411   3.040  0.3936  0.4206 -0.6934
 1854SOL    HW1 5794   4.115   2.429   3.077  0.5083  0.4310 -0.9618
 1854SOL    HW2 5795   3.976   2.488   3.061 -0.5169 -0.8789  2.3101
 1855SOL     OW 5796   4.772   4.271   2.543  0.0351  0.1014 -0.1944
[truncated: 388,088 more chars]
