# Supplementary material for: On the NS-DSSB unidirectional estimates in the SAMPL6 SAMPLing challenge
Source: J Comput Aided Mol Des. 2021 Oct 9;35(10):1055–65. doi: 10.1007/s10822-021-00419-0 (PMC8523005; doi:10.1007/s10822-021-00419-0)
Supplement: Supplementary file 2 — Electronic supplementary material 2 (ZIP 496 kb) [file 10822_2021_419_MOESM2_ESM.zip › gromacs-DSSB/stateB.pdb]

REMARK    THIS IS A SIMULATION BOX
ATOM      1  O1  HST     1      33.480  31.010  24.180  1.00  0.00            
ATOM      2  C1  HST     1      33.960  30.430  23.270  1.00  0.00            
ATOM      3  N1  HST     1      35.220  29.960  23.220  1.00  0.00            
ATOM      4  C2  HST     1      35.740  29.610  21.930  1.00  0.00            
ATOM      5  C3  HST     1      36.260  30.290  24.200  1.00  0.00            
ATOM      6  N2  HST     1      36.690  29.070  24.860  1.00  0.00            
ATOM      7  C4  HST     1      37.740  28.220  24.250  1.00  0.00            
ATOM      8  C5  HST     1      36.630  28.900  26.220  1.00  0.00            
ATOM      9  O2  HST     1      35.990  29.580  27.000  1.00  0.00            
ATOM     10  N3  HST     1      37.430  27.850  26.500  1.00  0.00            
ATOM     11  C6  HST     1      38.210  27.380  25.360  1.00  0.00            
ATOM     12  C7  HST     1      37.700  27.310  27.860  1.00  0.00            
ATOM     13  N4  HST     1      37.140  26.000  28.120  1.00  0.00            
ATOM     14  C8  HST     1      37.950  24.870  28.030  1.00  0.00            
ATOM     15  C9  HST     1      36.110  25.910  29.040  1.00  0.00            
ATOM     16  O3  HST     1      35.470  26.810  29.540  1.00  0.00            
ATOM     17  N5  HST     1      36.040  24.600  29.400  1.00  0.00            
ATOM     18  C10 HST     1      37.140  23.850  28.870  1.00  0.00            
ATOM     19  C11 HST     1      35.240  24.080  30.520  1.00  0.00            
ATOM     20  N6  HST     1      34.070  23.350  30.000  1.00  0.00            
ATOM     21  C12 HST     1      34.170  21.920  29.870  1.00  0.00            
ATOM     22  C13 HST     1      32.750  23.750  30.250  1.00  0.00            
ATOM     23  O4  HST     1      32.450  24.850  30.640  1.00  0.00            
ATOM     24  N7  HST     1      31.950  22.640  30.050  1.00  0.00            
ATOM     25  C14 HST     1      32.710  21.400  29.830  1.00  0.00            
ATOM     26  C15 HST     1      30.470  22.660  30.200  1.00  0.00            
ATOM     27  N8  HST     1      29.820  22.380  28.990  1.00  0.00            
ATOM     28  C16 HST     1      29.400  21.050  28.640  1.00  0.00            
ATOM     29  C17 HST     1      28.950  23.340  28.430  1.00  0.00            
ATOM     30  O5  HST     1      28.960  24.540  28.560  1.00  0.00            
ATOM     31  N9  HST     1      28.030  22.630  27.720  1.00  0.00            
ATOM     32  C18 HST     1      28.160  21.150  27.790  1.00  0.00            
ATOM     33  C19 HST     1      26.680  23.200  27.380  1.00  0.00            
ATOM     34  N10 HST     1      26.220  23.440  26.040  1.00  0.00            
ATOM     35  C20 HST     1      26.080  22.340  25.010  1.00  0.00            
ATOM     36  C21 HST     1      25.830  24.650  25.540  1.00  0.00            
ATOM     37  O6  HST     1      25.870  25.720  26.110  1.00  0.00            
ATOM     38  N11 HST     1      25.600  24.490  24.190  1.00  0.00            
ATOM     39  C22 HST     1      25.750  23.130  23.720  1.00  0.00            
ATOM     40  C23 HST     1      25.130  25.620  23.460  1.00  0.00            
ATOM     41  N12 HST     1      26.200  26.150  22.530  1.00  0.00            
ATOM     42  C24 HST     1      26.410  25.630  21.230  1.00  0.00            
ATOM     43  C25 HST     1      26.750  27.430  22.680  1.00  0.00            
ATOM     44  O7  HST     1      26.530  28.160  23.640  1.00  0.00            
ATOM     45  N13 HST     1      27.410  27.700  21.510  1.00  0.00            
ATOM     46  C26 HST     1      27.170  26.730  20.510  1.00  0.00            
ATOM     47  C27 HST     1      27.780  29.110  21.280  1.00  0.00            
ATOM     48  N14 HST     1      29.170  29.230  20.960  1.00  0.00            
ATOM     49  C28 HST     1      29.750  28.940  19.610  1.00  0.00            
ATOM     50  C29 HST     1      30.070  29.860  21.830  1.00  0.00            
ATOM     51  O8  HST     1      29.850  30.230  22.930  1.00  0.00            
ATOM     52  N15 HST     1      31.240  30.050  21.140  1.00  0.00            
ATOM     53  C30 HST     1      32.270  30.980  21.520  1.00  0.00            
ATOM     54  C31 HST     1      31.180  29.620  19.690  1.00  0.00            
ATOM     55  N16 HST     1      33.540  30.340  21.970  1.00  0.00            
ATOM     56  C32 HST     1      34.610  30.070  20.980  1.00  0.00            
ATOM     57  N17 HST     1      34.360  28.770  20.240  1.00  0.00            
ATOM     58  C33 HST     1      33.430  28.670  19.140  1.00  0.00            
ATOM     59  C34 HST     1      35.200  27.780  20.570  1.00  0.00            
ATOM     60  O9  HST     1      35.260  26.710  19.970  1.00  0.00            
ATOM     61  N18 HST     1      36.000  28.240  21.570  1.00  0.00            
ATOM     62  C35 HST     1      37.250  27.600  21.850  1.00  0.00            
ATOM     63  N19 HST     1      37.320  27.250  23.300  1.00  0.00            
ATOM     64  C36 HST     1      37.350  25.940  23.760  1.00  0.00            
ATOM     65  O10 HST     1      37.250  24.910  23.140  1.00  0.00            
ATOM     66  N20 HST     1      37.840  26.000  25.050  1.00  0.00            
ATOM     67  C37 HST     1      38.640  24.850  25.610  1.00  0.00            
ATOM     68  N21 HST     1      37.940  24.260  26.720  1.00  0.00            
ATOM     69  C38 HST     1      37.230  23.050  26.730  1.00  0.00            
ATOM     70  O11 HST     1      37.060  22.280  25.840  1.00  0.00            
ATOM     71  N22 HST     1      36.720  22.820  27.950  1.00  0.00            
ATOM     72  C39 HST     1      36.260  21.520  28.460  1.00  0.00            
ATOM     73  N23 HST     1      34.760  21.500  28.650  1.00  0.00            
ATOM     74  C40 HST     1      33.830  20.950  27.870  1.00  0.00            
ATOM     75  O12 HST     1      33.990  20.600  26.730  1.00  0.00            
ATOM     76  N24 HST     1      32.630  20.860  28.490  1.00  0.00            
ATOM     77  C41 HST     1      31.630  19.820  28.240  1.00  0.00            
ATOM     78  N25 HST     1      30.380  20.360  27.750  1.00  0.00            
ATOM     79  C42 HST     1      29.890  20.080  26.500  1.00  0.00            
ATOM     80  O13 HST     1      30.440  19.450  25.630  1.00  0.00            
ATOM     81  N26 HST     1      28.590  20.500  26.550  1.00  0.00            
ATOM     82  C43 HST     1      27.710  20.370  25.380  1.00  0.00            
ATOM     83  N27 HST     1      27.300  21.630  24.720  1.00  0.00            
ATOM     84  C44 HST     1      27.770  21.940  23.460  1.00  0.00            
ATOM     85  O14 HST     1      28.710  21.460  22.940  1.00  0.00            
ATOM     86  N28 HST     1      27.020  22.930  22.910  1.00  0.00            
ATOM     87  C45 HST     1      26.850  23.130  21.490  1.00  0.00            
ATOM     88  N29 HST     1      27.330  24.490  21.100  1.00  0.00            
ATOM     89  C46 HST     1      28.390  24.760  20.280  1.00  0.00            
ATOM     90  O15 HST     1      29.200  23.910  19.980  1.00  0.00            
ATOM     91  N30 HST     1      28.260  25.990  19.910  1.00  0.00            
ATOM     92  C47 HST     1      29.020  26.600  18.860  1.00  0.00            
ATOM     93  N31 HST     1      30.040  27.540  19.330  1.00  0.00            
ATOM     94  C48 HST     1      31.340  27.280  19.300  1.00  0.00            
ATOM     95  N32 HST     1      32.080  28.510  19.520  1.00  0.00            
ATOM     96  O16 HST     1      31.850  26.220  19.140  1.00  0.00            
ATOM     97  H1  HST     1      36.620  30.210  21.670  1.00  0.00            
ATOM     98  H2  HST     1      35.820  30.960  24.940  1.00  0.00            
ATOM     99  H3  HST     1      37.120  30.680  23.640  1.00  0.00            
ATOM    100  H4  HST     1      38.520  28.880  23.850  1.00  0.00            
ATOM    101  H5  HST     1      39.300  27.470  25.490  1.00  0.00            
ATOM    102  H6  HST     1      37.360  28.070  28.580  1.00  0.00            
ATOM    103  H7  HST     1      38.780  27.260  28.080  1.00  0.00            
ATOM    104  H8  HST     1      38.940  25.030  28.470  1.00  0.00            
ATOM    105  H9  HST     1      37.750  23.480  29.700  1.00  0.00            
ATOM    106  H10 HST     1      34.910  24.840  31.240  1.00  0.00            
ATOM    107  H11 HST     1      35.860  23.420  31.130  1.00  0.00            
ATOM    108  H12 HST     1      34.790  21.530  30.680  1.00  0.00            
ATOM    109  H13 HST     1      32.460  20.670  30.610  1.00  0.00            
ATOM    110  H14 HST     1      30.210  21.950  30.990  1.00  0.00            
ATOM    111  H15 HST     1      30.240  23.670  30.570  1.00  0.00            
ATOM    112  H16 HST     1      29.120  20.410  29.490  1.00  0.00            
ATOM    113  H17 HST     1      27.310  20.670  28.290  1.00  0.00            
ATOM    114  H18 HST     1      25.930  22.610  27.910  1.00  0.00            
ATOM    115  H19 HST     1      26.600  24.170  27.880  1.00  0.00            
ATOM    116  H20 HST     1      25.270  21.690  25.360  1.00  0.00            
ATOM    117  H21 HST     1      24.880  22.760  23.170  1.00  0.00            
ATOM    118  H22 HST     1      24.360  25.310  22.750  1.00  0.00            
ATOM    119  H23 HST     1      24.720  26.400  24.110  1.00  0.00            
ATOM    120  H24 HST     1      25.430  25.470  20.760  1.00  0.00            
ATOM    121  H25 HST     1      26.640  27.160  19.650  1.00  0.00            
ATOM    122  H26 HST     1      27.180  29.500  20.460  1.00  0.00            
ATOM    123  H27 HST     1      27.630  29.690  22.190  1.00  0.00            
ATOM    124  H28 HST     1      29.050  29.380  18.900  1.00  0.00            
ATOM    125  H29 HST     1      31.860  31.600  22.330  1.00  0.00            
ATOM    126  H30 HST     1      32.430  31.700  20.700  1.00  0.00            
ATOM    127  H31 HST     1      31.460  30.520  19.130  1.00  0.00            
ATOM    128  H32 HST     1      34.980  30.940  20.430  1.00  0.00            
ATOM    129  H33 HST     1      33.440  29.590  18.540  1.00  0.00            
ATOM    130  H34 HST     1      33.790  27.890  18.460  1.00  0.00            
ATOM    131  H35 HST     1      38.070  28.310  21.680  1.00  0.00            
ATOM    132  H36 HST     1      37.540  26.740  21.240  1.00  0.00            
ATOM    133  H37 HST     1      39.530  25.340  26.040  1.00  0.00            
ATOM    134  H38 HST     1      38.780  24.050  24.880  1.00  0.00            
ATOM    135  H39 HST     1      36.680  21.310  29.450  1.00  0.00            
ATOM    136  H40 HST     1      36.470  20.820  27.640  1.00  0.00            
ATOM    137  H41 HST     1      31.980  19.190  27.410  1.00  0.00            
ATOM    138  H42 HST     1      31.280  19.260  29.110  1.00  0.00            
ATOM    139  H43 HST     1      28.230  19.740  24.650  1.00  0.00            
ATOM    140  H44 HST     1      26.790  19.870  25.730  1.00  0.00            
ATOM    141  H45 HST     1      27.500  22.400  21.000  1.00  0.00            
ATOM    142  H46 HST     1      25.820  22.970  21.160  1.00  0.00            
ATOM    143  H47 HST     1      29.510  25.790  18.320  1.00  0.00            
ATOM    144  H48 HST     1      28.400  27.140  18.140  1.00  0.00            
ATOM    145  C1  GST     2      33.270  32.690  29.980  1.00  0.00            
ATOM    146  C2  GST     2      33.430  31.920  31.140  1.00  0.00            
ATOM    147  C3  GST     2      31.390  31.190  26.480  1.00  0.00            
ATOM    148  C4  GST     2      32.350  30.050  29.960  1.00  0.00            
ATOM    149  C5  GST     2      31.970  32.480  26.520  1.00  0.00            
ATOM    150  C6  GST     2      32.130  30.850  28.820  1.00  0.00            
ATOM    151  C7  GST     2      31.460  30.360  27.600  1.00  0.00            
ATOM    152  C8  GST     2      32.670  32.170  28.760  1.00  0.00            
ATOM    153  C9  GST     2      33.000  30.550  31.110  1.00  0.00            
ATOM    154  C10 GST     2      32.480  25.220  22.350  1.00  0.00            
ATOM    155  C11 GST     2      32.470  26.270  23.170  1.00  0.00            
ATOM    156  C12 GST     2      33.770  25.940  26.850  1.00  0.00            
ATOM    157  C13 GST     2      31.400  26.660  26.080  1.00  0.00            
ATOM    158  C14 GST     2      33.980  27.490  27.150  1.00  0.00            
ATOM    159  C15 GST     2      33.740  27.980  24.730  1.00  0.00            
ATOM    160  C16 GST     2      33.390  26.500  24.390  1.00  0.00            
ATOM    161  C17 GST     2      32.750  25.900  25.670  1.00  0.00            
ATOM    162  C18 GST     2      31.710  28.230  26.170  1.00  0.00            
ATOM    163  C19 GST     2      33.890  29.820  33.370  1.00  0.00            
ATOM    164  C20 GST     2      30.970  28.920  27.370  1.00  0.00            
ATOM    165  N1  GST     2      32.740  32.910  27.600  1.00  0.00            
ATOM    166  N2  GST     2      33.260  28.410  26.110  1.00  0.00            
ATOM    167  O1  GST     2      29.560  29.020  27.160  1.00  0.00            
ATOM    168  O2  GST     2      32.940  29.790  32.270  1.00  0.00            
ATOM    169  H1  GST     2      33.790  33.640  29.970  1.00  0.00            
ATOM    170  H2  GST     2      33.890  32.430  31.980  1.00  0.00            
ATOM    171  H3  GST     2      30.880  30.960  25.550  1.00  0.00            
ATOM    172  H4  GST     2      32.000  29.020  29.910  1.00  0.00            
ATOM    173  H5  GST     2      32.110  33.180  25.700  1.00  0.00            
ATOM    174  H6  GST     2      31.870  25.100  21.460  1.00  0.00            
ATOM    175  H7  GST     2      33.130  24.370  22.550  1.00  0.00            
ATOM    176  H8  GST     2      31.780  27.090  22.990  1.00  0.00            
ATOM    177  H9  GST     2      34.750  25.480  26.680  1.00  0.00            
ATOM    178  H10 GST     2      33.360  25.430  27.730  1.00  0.00            
ATOM    179  H11 GST     2      30.580  26.550  25.360  1.00  0.00            
ATOM    180  H12 GST     2      30.990  26.080  26.920  1.00  0.00            
ATOM    181  H13 GST     2      33.590  27.730  28.140  1.00  0.00            
ATOM    182  H14 GST     2      35.050  27.680  27.120  1.00  0.00            
ATOM    183  H15 GST     2      34.830  28.050  24.840  1.00  0.00            
ATOM    184  H16 GST     2      33.410  28.650  23.940  1.00  0.00            
ATOM    185  H17 GST     2      34.350  26.020  24.150  1.00  0.00            
ATOM    186  H18 GST     2      32.500  24.870  25.360  1.00  0.00            
ATOM    187  H19 GST     2      31.440  28.810  25.290  1.00  0.00            
ATOM    188  H20 GST     2      33.710  28.980  34.050  1.00  0.00            
ATOM    189  H21 GST     2      33.790  30.790  33.870  1.00  0.00            
ATOM    190  H22 GST     2      34.880  29.600  32.940  1.00  0.00            
ATOM    191  H23 GST     2      31.070  28.340  28.300  1.00  0.00            
ATOM    192  H24 GST     2      33.550  29.380  26.290  1.00  0.00            
ATOM    193  H25 GST     2      29.120  29.120  28.020  1.00  0.00            
ENDMDL
REMARK    THIS IS A SIMULATION BOX
ATOM      1  O1  HST     1      36.320  28.930  26.830  1.00  0.00            
ATOM      2  C1  HST     1      36.440  27.850  27.380  1.00  0.00            
ATOM      3  N1  HST     1      36.310  27.660  28.700  1.00  0.00            
ATOM      4  C2  HST     1      36.680  26.290  29.170  1.00  0.00            
ATOM      5  C3  HST     1      36.110  28.730  29.650  1.00  0.00            
ATOM      6  N2  HST     1      34.820  28.740  30.290  1.00  0.00            
ATOM      7  C4  HST     1      34.620  28.070  31.490  1.00  0.00            
ATOM      8  C5  HST     1      33.880  29.680  30.050  1.00  0.00            
ATOM      9  O2  HST     1      33.820  30.460  29.160  1.00  0.00            
ATOM     10  N3  HST     1      33.010  29.710  31.170  1.00  0.00            
ATOM     11  C6  HST     1      33.450  28.740  32.200  1.00  0.00            
ATOM     12  C7  HST     1      32.200  30.780  31.630  1.00  0.00            
ATOM     13  N4  HST     1      30.770  30.510  31.500  1.00  0.00            
ATOM     14  C8  HST     1      29.970  29.800  32.490  1.00  0.00            
ATOM     15  C9  HST     1      30.020  30.950  30.410  1.00  0.00            
ATOM     16  O3  HST     1      30.420  31.600  29.420  1.00  0.00            
ATOM     17  N5  HST     1      28.740  30.530  30.630  1.00  0.00            
ATOM     18  C10 HST     1      28.540  29.840  31.910  1.00  0.00            
ATOM     19  C11 HST     1      27.620  31.200  30.070  1.00  0.00            
ATOM     20  N6  HST     1      26.800  30.450  29.160  1.00  0.00            
ATOM     21  C12 HST     1      25.810  29.510  29.670  1.00  0.00            
ATOM     22  C13 HST     1      26.710  30.630  27.830  1.00  0.00            
ATOM     23  O4  HST     1      27.400  31.290  27.060  1.00  0.00            
ATOM     24  N7  HST     1      25.620  29.910  27.370  1.00  0.00            
ATOM     25  C14 HST     1      24.890  29.190  28.450  1.00  0.00            
ATOM     26  C15 HST     1      24.950  30.150  26.050  1.00  0.00            
ATOM     27  N8  HST     1      24.870  28.920  25.210  1.00  0.00            
ATOM     28  C16 HST     1      23.890  27.860  25.330  1.00  0.00            
ATOM     29  C17 HST     1      25.520  28.810  24.020  1.00  0.00            
ATOM     30  O5  HST     1      26.370  29.530  23.610  1.00  0.00            
ATOM     31  N9  HST     1      25.090  27.730  23.300  1.00  0.00            
ATOM     32  C18 HST     1      24.020  27.060  23.980  1.00  0.00            
ATOM     33  C19 HST     1      25.190  27.540  21.850  1.00  0.00            
ATOM     34  N10 HST     1      26.240  26.590  21.550  1.00  0.00            
ATOM     35  C20 HST     1      25.930  25.130  21.430  1.00  0.00            
ATOM     36  C21 HST     1      27.530  26.890  21.080  1.00  0.00            
ATOM     37  O6  HST     1      28.020  27.990  20.900  1.00  0.00            
ATOM     38  N11 HST     1      28.050  25.660  20.770  1.00  0.00            
ATOM     39  C22 HST     1      27.190  24.530  20.910  1.00  0.00            
ATOM     40  C23 HST     1      29.290  25.420  20.040  1.00  0.00            
ATOM     41  N12 HST     1      30.360  25.000  20.920  1.00  0.00            
ATOM     42  C24 HST     1      30.720  23.580  20.980  1.00  0.00            
ATOM     43  C25 HST     1      31.350  25.770  21.420  1.00  0.00            
ATOM     44  O7  HST     1      31.240  26.970  21.380  1.00  0.00            
ATOM     45  N13 HST     1      32.360  24.970  21.790  1.00  0.00            
ATOM     46  C26 HST     1      32.160  23.510  21.550  1.00  0.00            
ATOM     47  C27 HST     1      33.720  25.500  21.870  1.00  0.00            
ATOM     48  N14 HST     1      34.440  25.170  23.150  1.00  0.00            
ATOM     49  C28 HST     1      34.960  23.850  23.500  1.00  0.00            
ATOM     50  C29 HST     1      35.040  26.230  23.860  1.00  0.00            
ATOM     51  O8  HST     1      34.860  27.410  23.730  1.00  0.00            
ATOM     52  N15 HST     1      35.970  25.620  24.740  1.00  0.00            
ATOM     53  C30 HST     1      37.000  26.370  25.420  1.00  0.00            
ATOM     54  C31 HST     1      36.070  24.170  24.580  1.00  0.00            
ATOM     55  N16 HST     1      36.650  26.620  26.810  1.00  0.00            
ATOM     56  C32 HST     1      36.910  25.560  27.790  1.00  0.00            
ATOM     57  N17 HST     1      35.940  24.470  27.850  1.00  0.00            
ATOM     58  C33 HST     1      36.230  23.340  27.020  1.00  0.00            
ATOM     59  C34 HST     1      35.340  24.280  29.080  1.00  0.00            
ATOM     60  O9  HST     1      34.690  23.300  29.410  1.00  0.00            
ATOM     61  N18 HST     1      35.600  25.480  29.760  1.00  0.00            
ATOM     62  C35 HST     1      35.270  25.710  31.160  1.00  0.00            
ATOM     63  N19 HST     1      34.220  26.690  31.300  1.00  0.00            
ATOM     64  C36 HST     1      32.980  26.460  31.900  1.00  0.00            
ATOM     65  O10 HST     1      32.480  25.370  32.050  1.00  0.00            
ATOM     66  N20 HST     1      32.500  27.710  32.400  1.00  0.00            
ATOM     67  C37 HST     1      31.420  27.820  33.290  1.00  0.00            
ATOM     68  N21 HST     1      30.210  28.400  32.710  1.00  0.00            
ATOM     69  C38 HST     1      29.200  27.640  32.240  1.00  0.00            
ATOM     70  O11 HST     1      29.090  26.430  32.300  1.00  0.00            
ATOM     71  N22 HST     1      28.200  28.430  31.620  1.00  0.00            
ATOM     72  C39 HST     1      26.810  27.960  31.330  1.00  0.00            
ATOM     73  N23 HST     1      26.380  28.170  29.980  1.00  0.00            
ATOM     74  C40 HST     1      25.710  27.210  29.350  1.00  0.00            
ATOM     75  O12 HST     1      25.810  25.990  29.660  1.00  0.00            
ATOM     76  N24 HST     1      24.920  27.770  28.380  1.00  0.00            
ATOM     77  C41 HST     1      23.910  27.010  27.700  1.00  0.00            
ATOM     78  N25 HST     1      24.240  26.860  26.350  1.00  0.00            
ATOM     79  C42 HST     1      24.530  25.590  25.780  1.00  0.00            
ATOM     80  O13 HST     1      24.740  24.540  26.380  1.00  0.00            
ATOM     81  N26 HST     1      24.470  25.760  24.390  1.00  0.00            
ATOM     82  C43 HST     1      24.520  24.650  23.460  1.00  0.00            
ATOM     83  N27 HST     1      25.750  24.510  22.710  1.00  0.00            
ATOM     84  C44 HST     1      26.710  23.600  22.950  1.00  0.00            
ATOM     85  O14 HST     1      26.680  22.880  23.930  1.00  0.00            
ATOM     86  N28 HST     1      27.600  23.530  21.890  1.00  0.00            
ATOM     87  C45 HST     1      28.560  22.420  21.710  1.00  0.00            
ATOM     88  N29 HST     1      29.960  22.830  21.980  1.00  0.00            
ATOM     89  C46 HST     1      30.720  22.210  22.920  1.00  0.00            
ATOM     90  O15 HST     1      30.420  21.340  23.740  1.00  0.00            
ATOM     91  N30 HST     1      31.960  22.730  22.790  1.00  0.00            
ATOM     92  C47 HST     1      33.130  22.090  23.440  1.00  0.00            
ATOM     93  N31 HST     1      34.020  22.980  24.130  1.00  0.00            
ATOM     94  C48 HST     1      34.280  22.770  25.490  1.00  0.00            
ATOM     95  N32 HST     1      35.480  23.430  25.780  1.00  0.00            
ATOM     96  O16 HST     1      33.660  22.090  26.280  1.00  0.00            
ATOM     97  H1  HST     1      37.610  26.270  29.740  1.00  0.00            
ATOM     98  H2  HST     1      36.390  29.660  29.140  1.00  0.00            
ATOM     99  H3  HST     1      36.850  28.690  30.460  1.00  0.00            
ATOM    100  H4  HST     1      35.510  28.040  32.130  1.00  0.00            
ATOM    101  H5  HST     1      33.700  29.330  33.090  1.00  0.00            
ATOM    102  H6  HST     1      32.550  31.670  31.080  1.00  0.00            
ATOM    103  H7  HST     1      32.360  30.970  32.690  1.00  0.00            
ATOM    104  H8  HST     1      30.050  30.320  33.460  1.00  0.00            
ATOM    105  H9  HST     1      27.790  30.120  32.650  1.00  0.00            
ATOM    106  H10 HST     1      28.020  31.980  29.410  1.00  0.00            
ATOM    107  H11 HST     1      26.960  31.670  30.810  1.00  0.00            
ATOM    108  H12 HST     1      25.330  29.880  30.580  1.00  0.00            
ATOM    109  H13 HST     1      23.860  29.490  28.660  1.00  0.00            
ATOM    110  H14 HST     1      23.910  30.390  26.300  1.00  0.00            
ATOM    111  H15 HST     1      25.430  31.030  25.600  1.00  0.00            
ATOM    112  H16 HST     1      22.870  28.240  25.480  1.00  0.00            
ATOM    113  H17 HST     1      23.020  27.000  23.530  1.00  0.00            
ATOM    114  H18 HST     1      24.210  27.240  21.440  1.00  0.00            
ATOM    115  H19 HST     1      25.510  28.490  21.410  1.00  0.00            
ATOM    116  H20 HST     1      24.980  24.990  20.920  1.00  0.00            
ATOM    117  H21 HST     1      27.070  24.090  19.920  1.00  0.00            
ATOM    118  H22 HST     1      29.160  24.700  19.220  1.00  0.00            
ATOM    119  H23 HST     1      29.670  26.360  19.620  1.00  0.00            
ATOM    120  H24 HST     1      30.740  23.070  20.010  1.00  0.00            
ATOM    121  H25 HST     1      32.950  23.280  20.820  1.00  0.00            
ATOM    122  H26 HST     1      34.280  25.040  21.050  1.00  0.00            
ATOM    123  H27 HST     1      33.660  26.590  21.700  1.00  0.00            
ATOM    124  H28 HST     1      35.460  23.400  22.630  1.00  0.00            
ATOM    125  H29 HST     1      37.150  27.340  24.940  1.00  0.00            
ATOM    126  H30 HST     1      37.930  25.780  25.440  1.00  0.00            
ATOM    127  H31 HST     1      37.110  23.880  24.410  1.00  0.00            
ATOM    128  H32 HST     1      37.960  25.310  27.610  1.00  0.00            
ATOM    129  H33 HST     1      37.310  23.230  26.880  1.00  0.00            
ATOM    130  H34 HST     1      35.920  22.430  27.540  1.00  0.00            
ATOM    131  H35 HST     1      36.200  26.020  31.660  1.00  0.00            
ATOM    132  H36 HST     1      34.910  24.780  31.600  1.00  0.00            
ATOM    133  H37 HST     1      31.760  28.420  34.140  1.00  0.00            
ATOM    134  H38 HST     1      31.140  26.810  33.600  1.00  0.00            
ATOM    135  H39 HST     1      26.120  28.400  32.060  1.00  0.00            
ATOM    136  H40 HST     1      26.700  26.880  31.530  1.00  0.00            
ATOM    137  H41 HST     1      23.690  26.060  28.190  1.00  0.00            
ATOM    138  H42 HST     1      23.010  27.650  27.700  1.00  0.00            
ATOM    139  H43 HST     1      24.480  23.660  23.940  1.00  0.00            
ATOM    140  H44 HST     1      23.640  24.640  22.820  1.00  0.00            
ATOM    141  H45 HST     1      28.340  21.590  22.390  1.00  0.00            
ATOM    142  H46 HST     1      28.460  22.040  20.690  1.00  0.00            
ATOM    143  H47 HST     1      32.840  21.250  24.090  1.00  0.00            
ATOM    144  H48 HST     1      33.720  21.630  22.640  1.00  0.00            
ATOM    145  C1  GST     2      32.650  33.010  23.940  1.00  0.00            
ATOM    146  C2  GST     2      31.630  33.470  24.720  1.00  0.00            
ATOM    147  C3  GST     2      33.130  28.910  23.320  1.00  0.00            
ATOM    148  C4  GST     2      30.660  31.340  25.010  1.00  0.00            
ATOM    149  C5  GST     2      34.040  29.780  22.840  1.00  0.00            
ATOM    150  C6  GST     2      31.740  30.750  24.240  1.00  0.00            
ATOM    151  C7  GST     2      31.970  29.320  24.050  1.00  0.00            
ATOM    152  C8  GST     2      32.770  31.600  23.740  1.00  0.00            
ATOM    153  C9  GST     2      30.590  32.690  25.180  1.00  0.00            
ATOM    154  C10 GST     2      33.500  24.710  27.060  1.00  0.00            
ATOM    155  C11 GST     2      32.950  25.080  28.170  1.00  0.00            
ATOM    156  C12 GST     2      30.590  28.130  28.850  1.00  0.00            
ATOM    157  C13 GST     2      30.610  26.720  26.760  1.00  0.00            
ATOM    158  C14 GST     2      31.230  29.230  27.930  1.00  0.00            
ATOM    159  C15 GST     2      33.200  27.710  27.770  1.00  0.00            
ATOM    160  C16 GST     2      32.450  26.500  28.480  1.00  0.00            
ATOM    161  C17 GST     2      30.960  26.750  28.270  1.00  0.00            
ATOM    162  C18 GST     2      31.570  27.610  25.940  1.00  0.00            
ATOM    163  C19 GST     2      28.590  33.990  24.750  1.00  0.00            
ATOM    164  C20 GST     2      30.990  28.310  24.640  1.00  0.00            
ATOM    165  N1  GST     2      33.830  31.120  22.970  1.00  0.00            
ATOM    166  N2  GST     2      32.230  28.620  26.920  1.00  0.00            
ATOM    167  O1  GST     2      30.720  27.270  23.690  1.00  0.00            
ATOM    168  O2  GST     2      29.390  33.240  25.660  1.00  0.00            
ATOM    169  H1  GST     2      33.460  33.640  23.610  1.00  0.00            
ATOM    170  H2  GST     2      31.640  34.550  24.820  1.00  0.00            
ATOM    171  H3  GST     2      33.310  27.870  23.080  1.00  0.00            
ATOM    172  H4  GST     2      29.860  30.740  25.440  1.00  0.00            
ATOM    173  H5  GST     2      34.870  29.460  22.220  1.00  0.00            
ATOM    174  H6  GST     2      33.730  23.640  27.040  1.00  0.00            
ATOM    175  H7  GST     2      33.590  25.320  26.170  1.00  0.00            
ATOM    176  H8  GST     2      32.800  24.370  28.970  1.00  0.00            
ATOM    177  H9  GST     2      30.890  28.300  29.890  1.00  0.00            
ATOM    178  H10 GST     2      29.490  28.210  28.790  1.00  0.00            
ATOM    179  H11 GST     2      30.670  25.720  26.300  1.00  0.00            
ATOM    180  H12 GST     2      29.570  26.950  26.490  1.00  0.00            
ATOM    181  H13 GST     2      30.440  29.740  27.380  1.00  0.00            
ATOM    182  H14 GST     2      31.860  29.910  28.510  1.00  0.00            
ATOM    183  H15 GST     2      33.660  28.380  28.500  1.00  0.00            
ATOM    184  H16 GST     2      34.030  27.370  27.160  1.00  0.00            
ATOM    185  H17 GST     2      32.660  26.580  29.560  1.00  0.00            
ATOM    186  H18 GST     2      30.360  25.930  28.700  1.00  0.00            
ATOM    187  H19 GST     2      32.390  26.950  25.630  1.00  0.00            
ATOM    188  H20 GST     2      28.870  35.000  24.440  1.00  0.00            
ATOM    189  H21 GST     2      27.550  34.050  25.120  1.00  0.00            
ATOM    190  H22 GST     2      28.570  33.500  23.770  1.00  0.00            
ATOM    191  H23 GST     2      30.000  28.750  24.820  1.00  0.00            
ATOM    192  H24 GST     2      32.940  29.260  26.550  1.00  0.00            
ATOM    193  H25 GST     2      31.490  26.710  23.460  1.00  0.00            
ENDMDL
REMARK    THIS IS A SIMULATION BOX
ATOM      1  O1  HST     1      33.570  27.660  33.170  1.00  0.00            
ATOM      2  C1  HST     1      32.370  27.680  33.290  1.00  0.00            
ATOM      3  N1  HST     1      31.570  28.820  33.260  1.00  0.00            
ATOM      4  C2  HST     1      30.290  28.460  33.950  1.00  0.00            
ATOM      5  C3  HST     1      32.140  30.160  33.100  1.00  0.00            
ATOM      6  N2  HST     1      31.550  30.960  32.040  1.00  0.00            
ATOM      7  C4  HST     1      30.270  31.590  32.180  1.00  0.00            
ATOM      8  C5  HST     1      32.270  31.340  30.890  1.00  0.00            
ATOM      9  O2  HST     1      33.420  31.030  30.570  1.00  0.00            
ATOM     10  N3  HST     1      31.510  32.290  30.220  1.00  0.00            
ATOM     11  C6  HST     1      30.240  32.520  30.920  1.00  0.00            
ATOM     12  C7  HST     1      32.040  33.040  29.060  1.00  0.00            
ATOM     13  N4  HST     1      31.440  32.770  27.700  1.00  0.00            
ATOM     14  C8  HST     1      30.230  33.370  27.250  1.00  0.00            
ATOM     15  C9  HST     1      32.230  32.310  26.650  1.00  0.00            
ATOM     16  O3  HST     1      33.350  31.870  26.750  1.00  0.00            
ATOM     17  N5  HST     1      31.510  32.610  25.480  1.00  0.00            
ATOM     18  C10 HST     1      30.260  33.280  25.700  1.00  0.00            
ATOM     19  C11 HST     1      32.210  32.520  24.200  1.00  0.00            
ATOM     20  N6  HST     1      31.820  31.400  23.310  1.00  0.00            
ATOM     21  C12 HST     1      30.660  31.530  22.450  1.00  0.00            
ATOM     22  C13 HST     1      32.620  30.340  22.980  1.00  0.00            
ATOM     23  O4  HST     1      33.750  30.200  23.360  1.00  0.00            
ATOM     24  N7  HST     1      32.020  29.540  22.040  1.00  0.00            
ATOM     25  C14 HST     1      30.810  30.280  21.550  1.00  0.00            
ATOM     26  C15 HST     1      32.800  28.530  21.260  1.00  0.00            
ATOM     27  N8  HST     1      32.270  27.150  21.470  1.00  0.00            
ATOM     28  C16 HST     1      31.000  26.700  20.870  1.00  0.00            
ATOM     29  C17 HST     1      32.990  26.140  22.030  1.00  0.00            
ATOM     30  O5  HST     1      34.060  26.310  22.540  1.00  0.00            
ATOM     31  N9  HST     1      32.350  24.960  21.760  1.00  0.00            
ATOM     32  C18 HST     1      31.090  25.200  21.180  1.00  0.00            
ATOM     33  C19 HST     1      32.890  23.550  21.860  1.00  0.00            
ATOM     34  N10 HST     1      32.450  22.910  23.070  1.00  0.00            
ATOM     35  C20 HST     1      31.290  22.070  22.920  1.00  0.00            
ATOM     36  C21 HST     1      33.210  22.580  24.160  1.00  0.00            
ATOM     37  O6  HST     1      34.320  22.960  24.440  1.00  0.00            
ATOM     38  N11 HST     1      32.540  21.680  24.970  1.00  0.00            
ATOM     39  C22 HST     1      31.370  21.280  24.250  1.00  0.00            
ATOM     40  C23 HST     1      33.210  21.000  26.130  1.00  0.00            
ATOM     41  N12 HST     1      32.570  21.020  27.470  1.00  0.00            
ATOM     42  C24 HST     1      31.340  20.350  27.800  1.00  0.00            
ATOM     43  C25 HST     1      33.190  21.510  28.600  1.00  0.00            
ATOM     44  O7  HST     1      34.300  22.030  28.650  1.00  0.00            
ATOM     45  N13 HST     1      32.380  21.230  29.640  1.00  0.00            
ATOM     46  C26 HST     1      31.240  20.390  29.290  1.00  0.00            
ATOM     47  C27 HST     1      32.810  21.260  31.050  1.00  0.00            
ATOM     48  N14 HST     1      32.220  22.400  31.790  1.00  0.00            
ATOM     49  C28 HST     1      30.880  22.360  32.380  1.00  0.00            
ATOM     50  C29 HST     1      32.890  23.570  32.230  1.00  0.00            
ATOM     51  O8  HST     1      34.060  23.880  32.020  1.00  0.00            
ATOM     52  N15 HST     1      31.980  24.250  33.050  1.00  0.00            
ATOM     53  C30 HST     1      32.270  25.330  34.000  1.00  0.00            
ATOM     54  C31 HST     1      30.700  23.540  33.230  1.00  0.00            
ATOM     55  N16 HST     1      31.680  26.620  33.680  1.00  0.00            
ATOM     56  C32 HST     1      30.320  26.930  34.140  1.00  0.00            
ATOM     57  N17 HST     1      29.310  26.460  33.230  1.00  0.00            
ATOM     58  C33 HST     1      28.780  25.120  33.420  1.00  0.00            
ATOM     59  C34 HST     1      28.560  27.490  32.720  1.00  0.00            
ATOM     60  O9  HST     1      27.530  27.400  32.020  1.00  0.00            
ATOM     61  N18 HST     1      29.070  28.650  33.180  1.00  0.00            
ATOM     62  C35 HST     1      28.460  29.990  33.100  1.00  0.00            
ATOM     63  N19 HST     1      29.110  30.740  32.000  1.00  0.00            
ATOM     64  C36 HST     1      28.490  31.020  30.760  1.00  0.00            
ATOM     65  O10 HST     1      27.480  30.470  30.300  1.00  0.00            
ATOM     66  N20 HST     1      29.200  31.940  30.080  1.00  0.00            
ATOM     67  C37 HST     1      28.550  32.680  28.980  1.00  0.00            
ATOM     68  N21 HST     1      29.090  32.510  27.600  1.00  0.00            
ATOM     69  C38 HST     1      28.480  31.990  26.530  1.00  0.00            
ATOM     70  O11 HST     1      27.510  31.240  26.530  1.00  0.00            
ATOM     71  N22 HST     1      29.130  32.450  25.370  1.00  0.00            
ATOM     72  C39 HST     1      28.720  32.310  23.950  1.00  0.00            
ATOM     73  N23 HST     1      29.380  31.280  23.170  1.00  0.00            
ATOM     74  C40 HST     1      28.680  30.210  22.630  1.00  0.00            
ATOM     75  O12 HST     1      27.530  29.970  22.930  1.00  0.00            
ATOM     76  N24 HST     1      29.550  29.600  21.710  1.00  0.00            
ATOM     77  C41 HST     1      29.200  28.370  21.020  1.00  0.00            
ATOM     78  N25 HST     1      29.770  27.130  21.500  1.00  0.00            
ATOM     79  C42 HST     1      29.140  26.070  22.020  1.00  0.00            
ATOM     80  O13 HST     1      27.990  26.130  22.490  1.00  0.00            
ATOM     81  N26 HST     1      29.890  24.940  21.990  1.00  0.00            
ATOM     82  C43 HST     1      29.400  23.590  22.100  1.00  0.00            
ATOM     83  N27 HST     1      30.080  22.840  23.150  1.00  0.00            
ATOM     84  C44 HST     1      29.440  22.610  24.350  1.00  0.00            
ATOM     85  O14 HST     1      28.330  22.900  24.690  1.00  0.00            
ATOM     86  N28 HST     1      30.240  21.720  25.070  1.00  0.00            
ATOM     87  C45 HST     1      29.590  20.660  25.940  1.00  0.00            
ATOM     88  N29 HST     1      30.090  20.910  27.350  1.00  0.00            
ATOM     89  C46 HST     1      29.220  21.290  28.340  1.00  0.00            
ATOM     90  O15 HST     1      28.150  21.810  28.260  1.00  0.00            
ATOM     91  N30 HST     1      29.870  20.970  29.450  1.00  0.00            
ATOM     92  C47 HST     1      29.330  21.150  30.780  1.00  0.00            
ATOM     93  N31 HST     1      29.790  22.410  31.360  1.00  0.00            
ATOM     94  C48 HST     1      28.930  23.410  31.640  1.00  0.00            
ATOM     95  N32 HST     1      29.460  24.080  32.690  1.00  0.00            
ATOM     96  O16 HST     1      27.830  23.600  31.120  1.00  0.00            
ATOM     97  H1  HST     1      30.160  28.960  34.920  1.00  0.00            
ATOM     98  H2  HST     1      33.210  30.120  32.850  1.00  0.00            
ATOM     99  H3  HST     1      32.040  30.760  34.010  1.00  0.00            
ATOM    100  H4  HST     1      30.260  32.110  33.150  1.00  0.00            
ATOM    101  H5  HST     1      30.040  33.560  31.200  1.00  0.00            
ATOM    102  H6  HST     1      33.110  32.820  29.020  1.00  0.00            
ATOM    103  H7  HST     1      31.790  34.080  29.300  1.00  0.00            
ATOM    104  H8  HST     1      30.010  34.360  27.660  1.00  0.00            
ATOM    105  H9  HST     1      30.200  34.300  25.310  1.00  0.00            
ATOM    106  H10 HST     1      33.270  32.380  24.450  1.00  0.00            
ATOM    107  H11 HST     1      32.080  33.490  23.700  1.00  0.00            
ATOM    108  H12 HST     1      30.740  32.480  21.910  1.00  0.00            
ATOM    109  H13 HST     1      30.860  30.570  20.490  1.00  0.00            
ATOM    110  H14 HST     1      32.830  28.840  20.210  1.00  0.00            
ATOM    111  H15 HST     1      33.830  28.510  21.650  1.00  0.00            
ATOM    112  H16 HST     1      30.870  26.890  19.800  1.00  0.00            
ATOM    113  H17 HST     1      31.020  24.610  20.260  1.00  0.00            
ATOM    114  H18 HST     1      32.620  23.010  20.940  1.00  0.00            
ATOM    115  H19 HST     1      33.980  23.570  21.890  1.00  0.00            
ATOM    116  H20 HST     1      31.240  21.460  22.010  1.00  0.00            
ATOM    117  H21 HST     1      31.420  20.200  24.100  1.00  0.00            
ATOM    118  H22 HST     1      33.090  19.960  25.800  1.00  0.00            
ATOM    119  H23 HST     1      34.290  21.150  26.220  1.00  0.00            
ATOM    120  H24 HST     1      31.420  19.300  27.530  1.00  0.00            
ATOM    121  H25 HST     1      31.450  19.420  29.750  1.00  0.00            
ATOM    122  H26 HST     1      32.380  20.360  31.520  1.00  0.00            
ATOM    123  H27 HST     1      33.910  21.290  31.120  1.00  0.00            
ATOM    124  H28 HST     1      30.780  21.440  32.970  1.00  0.00            
ATOM    125  H29 HST     1      33.340  25.490  34.150  1.00  0.00            
ATOM    126  H30 HST     1      31.730  25.090  34.930  1.00  0.00            
ATOM    127  H31 HST     1      30.530  23.150  34.240  1.00  0.00            
ATOM    128  H32 HST     1      30.240  26.460  35.130  1.00  0.00            
ATOM    129  H33 HST     1      28.740  24.900  34.490  1.00  0.00            
ATOM    130  H34 HST     1      27.820  25.220  32.900  1.00  0.00            
ATOM    131  H35 HST     1      28.650  30.580  34.000  1.00  0.00            
ATOM    132  H36 HST     1      27.380  29.870  32.960  1.00  0.00            
ATOM    133  H37 HST     1      28.600  33.730  29.260  1.00  0.00            
ATOM    134  H38 HST     1      27.530  32.280  28.910  1.00  0.00            
ATOM    135  H39 HST     1      28.990  33.210  23.380  1.00  0.00            
ATOM    136  H40 HST     1      27.640  32.180  23.820  1.00  0.00            
ATOM    137  H41 HST     1      28.110  28.330  21.080  1.00  0.00            
ATOM    138  H42 HST     1      29.370  28.510  19.950  1.00  0.00            
ATOM    139  H43 HST     1      28.360  23.530  22.420  1.00  0.00            
ATOM    140  H44 HST     1      29.540  23.140  21.100  1.00  0.00            
ATOM    141  H45 HST     1      28.510  20.800  25.970  1.00  0.00            
ATOM    142  H46 HST     1      29.890  19.650  25.630  1.00  0.00            
ATOM    143  H47 HST     1      28.240  21.140  30.830  1.00  0.00            
ATOM    144  H48 HST     1      29.690  20.360  31.450  1.00  0.00            
ATOM    145  C1  GST     2      35.680  26.890  28.360  1.00  0.00            
ATOM    146  C2  GST     2      35.970  28.230  27.980  1.00  0.00            
ATOM    147  C3  GST     2      32.790  24.750  26.270  1.00  0.00            
ATOM    148  C4  GST     2      34.620  28.040  26.020  1.00  0.00            
ATOM    149  C5  GST     2      33.500  24.240  27.350  1.00  0.00            
ATOM    150  C6  GST     2      34.160  26.780  26.440  1.00  0.00            
ATOM    151  C7  GST     2      33.180  26.030  25.690  1.00  0.00            
ATOM    152  C8  GST     2      34.700  26.200  27.600  1.00  0.00            
ATOM    153  C9  GST     2      35.490  28.800  26.850  1.00  0.00            
ATOM    154  C10 GST     2      27.250  26.450  26.330  1.00  0.00            
ATOM    155  C11 GST     2      27.340  27.800  26.350  1.00  0.00            
ATOM    156  C12 GST     2      30.330  30.110  25.280  1.00  0.00            
ATOM    157  C13 GST     2      29.920  27.760  24.230  1.00  0.00            
ATOM    158  C14 GST     2      31.490  29.410  26.040  1.00  0.00            
ATOM    159  C15 GST     2      29.840  28.040  27.260  1.00  0.00            
ATOM    160  C16 GST     2      28.620  28.600  26.350  1.00  0.00            
ATOM    161  C17 GST     2      29.240  29.030  24.950  1.00  0.00            
ATOM    162  C18 GST     2      30.890  27.080  25.190  1.00  0.00            
ATOM    163  C19 GST     2      34.960  31.130  26.050  1.00  0.00            
ATOM    164  C20 GST     2      32.280  26.590  24.590  1.00  0.00            
ATOM    165  N1  GST     2      34.370  24.960  28.010  1.00  0.00            
ATOM    166  N2  GST     2      31.120  27.940  26.460  1.00  0.00            
ATOM    167  O1  GST     2      32.050  25.580  23.640  1.00  0.00            
ATOM    168  O2  GST     2      35.890  30.050  26.510  1.00  0.00            
ATOM    169  H1  GST     2      36.130  26.410  29.230  1.00  0.00            
ATOM    170  H2  GST     2      36.700  28.800  28.550  1.00  0.00            
ATOM    171  H3  GST     2      31.990  24.140  25.860  1.00  0.00            
ATOM    172  H4  GST     2      34.360  28.390  25.020  1.00  0.00            
ATOM    173  H5  GST     2      33.320  23.220  27.700  1.00  0.00            
ATOM    174  H6  GST     2      26.260  26.000  26.340  1.00  0.00            
ATOM    175  H7  GST     2      28.140  25.870  26.120  1.00  0.00            
ATOM    176  H8  GST     2      26.400  28.340  26.400  1.00  0.00            
ATOM    177  H9  GST     2      29.910  30.960  25.840  1.00  0.00            
ATOM    178  H10 GST     2      30.680  30.490  24.310  1.00  0.00            
ATOM    179  H11 GST     2      29.170  27.010  23.940  1.00  0.00            
ATOM    180  H12 GST     2      30.410  27.900  23.250  1.00  0.00            
ATOM    181  H13 GST     2      32.450  29.440  25.520  1.00  0.00            
ATOM    182  H14 GST     2      31.700  29.930  26.980  1.00  0.00            
ATOM    183  H15 GST     2      30.040  28.760  28.050  1.00  0.00            
ATOM    184  H16 GST     2      29.530  27.080  27.680  1.00  0.00            
ATOM    185  H17 GST     2      28.400  29.430  27.040  1.00  0.00            
ATOM    186  H18 GST     2      28.430  29.460  24.350  1.00  0.00            
ATOM    187  H19 GST     2      30.370  26.240  25.640  1.00  0.00            
ATOM    188  H20 GST     2      35.500  32.080  25.960  1.00  0.00            
ATOM    189  H21 GST     2      34.150  31.280  26.780  1.00  0.00            
ATOM    190  H22 GST     2      34.350  30.820  25.200  1.00  0.00            
ATOM    191  H23 GST     2      32.720  27.400  23.990  1.00  0.00            
ATOM    192  H24 GST     2      31.850  27.540  27.060  1.00  0.00            
ATOM    193  H25 GST     2      32.900  25.420  23.200  1.00  0.00            
ENDMDL
REMARK    THIS IS A SIMULATION BOX
ATOM      1  O1  HST     1      31.000  28.420  31.520  1.00  0.00            
ATOM      2  C1  HST     1      29.830  28.530  31.750  1.00  0.00            
ATOM      3  N1  HST     1      29.050  29.660  31.630  1.00  0.00            
ATOM      4  C2  HST     1      27.640  29.400  31.930  1.00  0.00            
ATOM      5  C3  HST     1      29.570  30.980  31.460  1.00  0.00            
ATOM      6  N2  HST     1      29.320  31.590  30.170  1.00  0.00            
ATOM      7  C4  HST     1      28.110  32.310  29.900  1.00  0.00            
ATOM      8  C5  HST     1      30.350  32.040  29.380  1.00  0.00            
ATOM      9  O2  HST     1      31.500  31.700  29.500  1.00  0.00            
ATOM     10  N3  HST     1      29.860  32.930  28.510  1.00  0.00            
ATOM     11  C6  HST     1      28.390  33.220  28.680  1.00  0.00            
ATOM     12  C7  HST     1      30.640  33.750  27.560  1.00  0.00            
ATOM     13  N4  HST     1      30.520  33.240  26.180  1.00  0.00            
ATOM     14  C8  HST     1      29.500  33.720  25.230  1.00  0.00            
ATOM     15  C9  HST     1      31.540  32.540  25.590  1.00  0.00            
ATOM     16  O3  HST     1      32.480  32.030  26.100  1.00  0.00            
ATOM     17  N5  HST     1      31.320  32.540  24.240  1.00  0.00            
ATOM     18  C10 HST     1      30.020  33.250  23.920  1.00  0.00            
ATOM     19  C11 HST     1      32.230  32.220  23.260  1.00  0.00            
ATOM     20  N6  HST     1      31.950  30.860  22.670  1.00  0.00            
ATOM     21  C12 HST     1      31.090  30.890  21.530  1.00  0.00            
ATOM     22  C13 HST     1      32.750  29.740  22.860  1.00  0.00            
ATOM     23  O4  HST     1      33.700  29.610  23.610  1.00  0.00            
ATOM     24  N7  HST     1      32.360  28.850  21.850  1.00  0.00            
ATOM     25  C14 HST     1      31.460  29.480  20.930  1.00  0.00            
ATOM     26  C15 HST     1      33.210  27.690  21.510  1.00  0.00            
ATOM     27  N8  HST     1      32.450  26.480  21.880  1.00  0.00            
ATOM     28  C16 HST     1      31.550  25.880  20.930  1.00  0.00            
ATOM     29  C17 HST     1      32.870  25.520  22.750  1.00  0.00            
ATOM     30  O5  HST     1      33.820  25.710  23.440  1.00  0.00            
ATOM     31  N9  HST     1      32.150  24.390  22.560  1.00  0.00            
ATOM     32  C18 HST     1      31.340  24.460  21.390  1.00  0.00            
ATOM     33  C19 HST     1      32.630  23.060  23.050  1.00  0.00            
ATOM     34  N10 HST     1      31.670  22.370  23.770  1.00  0.00            
ATOM     35  C20 HST     1      30.670  21.530  23.100  1.00  0.00            
ATOM     36  C21 HST     1      31.920  22.000  25.120  1.00  0.00            
ATOM     37  O6  HST     1      32.780  22.430  25.840  1.00  0.00            
ATOM     38  N11 HST     1      31.150  20.900  25.360  1.00  0.00            
ATOM     39  C22 HST     1      30.260  20.620  24.230  1.00  0.00            
ATOM     40  C23 HST     1      31.300  19.930  26.480  1.00  0.00            
ATOM     41  N12 HST     1      30.450  20.280  27.600  1.00  0.00            
ATOM     42  C24 HST     1      29.000  19.940  27.600  1.00  0.00            
ATOM     43  C25 HST     1      30.860  21.040  28.630  1.00  0.00            
ATOM     44  O7  HST     1      31.980  21.360  28.950  1.00  0.00            
ATOM     45  N13 HST     1      29.720  21.260  29.420  1.00  0.00            
ATOM     46  C26 HST     1      28.510  20.480  28.990  1.00  0.00            
ATOM     47  C27 HST     1      29.920  21.730  30.750  1.00  0.00            
ATOM     48  N14 HST     1      29.220  23.020  30.930  1.00  0.00            
ATOM     49  C28 HST     1      27.870  23.040  31.360  1.00  0.00            
ATOM     50  C29 HST     1      29.890  24.210  31.030  1.00  0.00            
ATOM     51  O8  HST     1      31.060  24.390  30.830  1.00  0.00            
ATOM     52  N15 HST     1      29.050  25.080  31.590  1.00  0.00            
ATOM     53  C30 HST     1      29.520  26.210  32.470  1.00  0.00            
ATOM     54  C31 HST     1      27.780  24.470  31.910  1.00  0.00            
ATOM     55  N16 HST     1      29.000  27.510  32.120  1.00  0.00            
ATOM     56  C32 HST     1      27.610  27.940  32.400  1.00  0.00            
ATOM     57  N17 HST     1      26.640  27.360  31.520  1.00  0.00            
ATOM     58  C33 HST     1      25.890  26.110  31.810  1.00  0.00            
ATOM     59  C34 HST     1      26.160  28.300  30.610  1.00  0.00            
ATOM     60  O9  HST     1      25.200  28.090  29.910  1.00  0.00            
ATOM     61  N18 HST     1      26.780  29.490  30.720  1.00  0.00            
ATOM     62  C35 HST     1      26.130  30.710  30.290  1.00  0.00            
ATOM     63  N19 HST     1      27.020  31.450  29.400  1.00  0.00            
ATOM     64  C36 HST     1      26.730  31.680  28.080  1.00  0.00            
ATOM     65  O10 HST     1      25.920  31.050  27.390  1.00  0.00            
ATOM     66  N20 HST     1      27.490  32.710  27.660  1.00  0.00            
ATOM     67  C37 HST     1      27.270  33.380  26.350  1.00  0.00            
ATOM     68  N21 HST     1      28.230  32.960  25.340  1.00  0.00            
ATOM     69  C38 HST     1      27.980  32.110  24.330  1.00  0.00            
ATOM     70  O11 HST     1      26.920  31.520  24.160  1.00  0.00            
ATOM     71  N22 HST     1      29.030  32.250  23.440  1.00  0.00            
ATOM     72  C39 HST     1      28.850  31.920  22.070  1.00  0.00            
ATOM     73  N23 HST     1      29.670  30.740  21.700  1.00  0.00            
ATOM     74  C40 HST     1      29.140  29.590  21.210  1.00  0.00            
ATOM     75  O12 HST     1      27.960  29.300  21.120  1.00  0.00            
ATOM     76  N24 HST     1      30.240  28.810  20.780  1.00  0.00            
ATOM     77  C41 HST     1      30.110  27.580  19.990  1.00  0.00            
ATOM     78  N25 HST     1      30.250  26.450  20.860  1.00  0.00            
ATOM     79  C42 HST     1      29.250  25.530  21.090  1.00  0.00            
ATOM     80  O13 HST     1      28.030  25.680  20.900  1.00  0.00            
ATOM     81  N26 HST     1      29.870  24.370  21.470  1.00  0.00            
ATOM     82  C43 HST     1      29.240  23.050  21.580  1.00  0.00            
ATOM     83  N27 HST     1      29.460  22.240  22.740  1.00  0.00            
ATOM     84  C44 HST     1      28.420  21.850  23.540  1.00  0.00            
ATOM     85  O14 HST     1      27.260  22.180  23.390  1.00  0.00            
ATOM     86  N28 HST     1      28.860  20.880  24.400  1.00  0.00            
ATOM     87  C45 HST     1      27.980  20.160  25.240  1.00  0.00            
ATOM     88  N29 HST     1      28.170  20.600  26.590  1.00  0.00            
ATOM     89  C46 HST     1      27.190  21.240  27.280  1.00  0.00            
ATOM     90  O15 HST     1      26.270  21.900  26.770  1.00  0.00            
ATOM     91  N30 HST     1      27.400  21.260  28.610  1.00  0.00            
ATOM     92  C47 HST     1      26.490  21.600  29.700  1.00  0.00            
ATOM     93  N31 HST     1      26.780  22.920  30.390  1.00  0.00            
ATOM     94  C48 HST     1      26.040  24.080  30.380  1.00  0.00            
ATOM     95  N32 HST     1      26.590  24.940  31.260  1.00  0.00            
ATOM     96  O16 HST     1      24.990  24.250  29.780  1.00  0.00            
ATOM     97  H1  HST     1      27.430  30.090  32.760  1.00  0.00            
ATOM     98  H2  HST     1      30.660  30.900  31.520  1.00  0.00            
ATOM     99  H3  HST     1      29.080  31.650  32.180  1.00  0.00            
ATOM    100  H4  HST     1      27.770  32.890  30.760  1.00  0.00            
ATOM    101  H5  HST     1      28.370  34.280  28.950  1.00  0.00            
ATOM    102  H6  HST     1      31.670  33.750  27.920  1.00  0.00            
ATOM    103  H7  HST     1      30.130  34.710  27.600  1.00  0.00            
ATOM    104  H8  HST     1      29.360  34.810  25.310  1.00  0.00            
ATOM    105  H9  HST     1      30.210  34.020  23.160  1.00  0.00            
ATOM    106  H10 HST     1      33.240  32.160  23.690  1.00  0.00            
ATOM    107  H11 HST     1      32.250  33.000  22.490  1.00  0.00            
ATOM    108  H12 HST     1      31.350  31.750  20.900  1.00  0.00            
ATOM    109  H13 HST     1      31.980  29.490  19.960  1.00  0.00            
ATOM    110  H14 HST     1      33.440  27.720  20.440  1.00  0.00            
ATOM    111  H15 HST     1      34.140  27.760  22.080  1.00  0.00            
ATOM    112  H16 HST     1      32.010  25.840  19.930  1.00  0.00            
ATOM    113  H17 HST     1      31.680  23.800  20.590  1.00  0.00            
ATOM    114  H18 HST     1      32.900  22.490  22.150  1.00  0.00            
ATOM    115  H19 HST     1      33.500  23.140  23.710  1.00  0.00            
ATOM    116  H20 HST     1      31.060  20.970  22.240  1.00  0.00            
ATOM    117  H21 HST     1      30.320  19.560  23.950  1.00  0.00            
ATOM    118  H22 HST     1      31.090  18.930  26.070  1.00  0.00            
ATOM    119  H23 HST     1      32.310  20.030  26.870  1.00  0.00            
ATOM    120  H24 HST     1      28.890  18.860  27.490  1.00  0.00            
ATOM    121  H25 HST     1      28.290  19.640  29.660  1.00  0.00            
ATOM    122  H26 HST     1      29.500  20.930  31.370  1.00  0.00            
ATOM    123  H27 HST     1      30.970  21.940  30.970  1.00  0.00            
ATOM    124  H28 HST     1      27.780  22.310  32.170  1.00  0.00            
ATOM    125  H29 HST     1      30.610  26.210  32.500  1.00  0.00            
ATOM    126  H30 HST     1      28.990  26.150  33.430  1.00  0.00            
ATOM    127  H31 HST     1      27.630  24.440  33.000  1.00  0.00            
ATOM    128  H32 HST     1      27.260  27.690  33.410  1.00  0.00            
ATOM    129  H33 HST     1      25.800  25.870  32.880  1.00  0.00            
ATOM    130  H34 HST     1      24.880  26.070  31.370  1.00  0.00            
ATOM    131  H35 HST     1      26.080  31.320  31.200  1.00  0.00            
ATOM    132  H36 HST     1      25.130  30.510  29.890  1.00  0.00            
ATOM    133  H37 HST     1      27.360  34.470  26.480  1.00  0.00            
ATOM    134  H38 HST     1      26.240  33.130  26.060  1.00  0.00            
ATOM    135  H39 HST     1      29.200  32.690  21.380  1.00  0.00            
ATOM    136  H40 HST     1      27.800  31.650  21.920  1.00  0.00            
ATOM    137  H41 HST     1      29.100  27.450  19.590  1.00  0.00            
ATOM    138  H42 HST     1      30.820  27.560  19.160  1.00  0.00            
ATOM    139  H43 HST     1      28.150  23.200  21.580  1.00  0.00            
ATOM    140  H44 HST     1      29.560  22.480  20.700  1.00  0.00            
ATOM    141  H45 HST     1      26.940  20.220  24.900  1.00  0.00            
ATOM    142  H46 HST     1      28.260  19.100  25.300  1.00  0.00            
ATOM    143  H47 HST     1      25.450  21.670  29.340  1.00  0.00            
ATOM    144  H48 HST     1      26.500  20.850  30.500  1.00  0.00            
ATOM    145  C1  GST     2      35.680  26.560  30.010  1.00  0.00            
ATOM    146  C2  GST     2      36.330  27.740  29.480  1.00  0.00            
ATOM    147  C3  GST     2      32.480  24.590  28.170  1.00  0.00            
ATOM    148  C4  GST     2      34.690  27.600  27.630  1.00  0.00            
ATOM    149  C5  GST     2      33.180  24.080  29.270  1.00  0.00            
ATOM    150  C6  GST     2      34.080  26.430  28.120  1.00  0.00            
ATOM    151  C7  GST     2      33.000  25.740  27.500  1.00  0.00            
ATOM    152  C8  GST     2      34.590  25.880  29.360  1.00  0.00            
ATOM    153  C9  GST     2      35.790  28.240  28.280  1.00  0.00            
ATOM    154  C10 GST     2      27.360  26.820  27.740  1.00  0.00            
ATOM    155  C11 GST     2      27.480  28.110  27.380  1.00  0.00            
ATOM    156  C12 GST     2      30.510  29.840  25.600  1.00  0.00            
ATOM    157  C13 GST     2      30.080  27.390  25.400  1.00  0.00            
ATOM    158  C14 GST     2      31.650  29.480  26.620  1.00  0.00            
ATOM    159  C15 GST     2      29.960  28.570  28.210  1.00  0.00            
ATOM    160  C16 GST     2      28.810  28.860  27.190  1.00  0.00            
ATOM    161  C17 GST     2      29.410  28.790  25.710  1.00  0.00            
ATOM    162  C18 GST     2      30.940  27.020  26.660  1.00  0.00            
ATOM    163  C19 GST     2      35.550  30.620  27.700  1.00  0.00            
ATOM    164  C20 GST     2      32.230  26.250  26.280  1.00  0.00            
ATOM    165  N1  GST     2      34.220  24.710  29.890  1.00  0.00            
ATOM    166  N2  GST     2      31.280  28.260  27.500  1.00  0.00            
ATOM    167  O1  GST     2      31.990  25.140  25.370  1.00  0.00            
ATOM    168  O2  GST     2      36.300  29.420  27.760  1.00  0.00            
ATOM    169  H1  GST     2      36.060  26.180  30.960  1.00  0.00            
ATOM    170  H2  GST     2      37.120  28.290  29.980  1.00  0.00            
ATOM    171  H3  GST     2      31.600  24.040  27.860  1.00  0.00            
ATOM    172  H4  GST     2      34.610  27.980  26.620  1.00  0.00            
ATOM    173  H5  GST     2      32.900  23.160  29.780  1.00  0.00            
ATOM    174  H6  GST     2      26.320  26.550  27.900  1.00  0.00            
ATOM    175  H7  GST     2      28.180  26.110  27.840  1.00  0.00            
ATOM    176  H8  GST     2      26.580  28.710  27.270  1.00  0.00            
ATOM    177  H9  GST     2      30.130  30.860  25.760  1.00  0.00            
ATOM    178  H10 GST     2      30.950  29.770  24.600  1.00  0.00            
ATOM    179  H11 GST     2      29.260  26.670  25.260  1.00  0.00            
ATOM    180  H12 GST     2      30.640  27.440  24.460  1.00  0.00            
ATOM    181  H13 GST     2      32.520  29.150  26.050  1.00  0.00            
ATOM    182  H14 GST     2      31.880  30.390  27.180  1.00  0.00            
ATOM    183  H15 GST     2      30.100  29.340  28.970  1.00  0.00            
ATOM    184  H16 GST     2      29.530  27.760  28.810  1.00  0.00            
ATOM    185  H17 GST     2      28.550  29.920  27.350  1.00  0.00            
ATOM    186  H18 GST     2      28.640  29.000  24.960  1.00  0.00            
ATOM    187  H19 GST     2      30.240  26.460  27.280  1.00  0.00            
ATOM    188  H20 GST     2      34.630  30.550  27.110  1.00  0.00            
ATOM    189  H21 GST     2      36.180  31.360  27.200  1.00  0.00            
ATOM    190  H22 GST     2      35.350  30.880  28.750  1.00  0.00            
ATOM    191  H23 GST     2      32.860  26.920  25.680  1.00  0.00            
ATOM    192  H24 GST     2      32.100  27.990  28.060  1.00  0.00            
ATOM    193  H25 GST     2      32.870  24.730  25.430  1.00  0.00            
ENDMDL
REMARK    THIS IS A SIMULATION BOX
ATOM      1  O1  HST     1      30.770  28.520  30.360  1.00  0.00            
ATOM      2  C1  HST     1      29.700  29.000  29.980  1.00  0.00            
ATOM      3  N1  HST     1      29.590  30.280  29.520  1.00  0.00            
ATOM      4  C2  HST     1      28.170  30.550  29.330  1.00  0.00            
ATOM      5  C3  HST     1      30.520  31.370  30.020  1.00  0.00            
ATOM      6  N2  HST     1      31.040  32.230  28.950  1.00  0.00            
ATOM      7  C4  HST     1      30.100  33.170  28.320  1.00  0.00            
ATOM      8  C5  HST     1      32.310  32.430  28.530  1.00  0.00            
ATOM      9  O2  HST     1      33.340  31.910  28.920  1.00  0.00            
ATOM     10  N3  HST     1      32.310  33.590  27.760  1.00  0.00            
ATOM     11  C6  HST     1      31.000  34.160  27.620  1.00  0.00            
ATOM     12  C7  HST     1      33.520  34.340  27.450  1.00  0.00            
ATOM     13  N4  HST     1      34.060  34.080  26.160  1.00  0.00            
ATOM     14  C8  HST     1      33.650  34.870  25.040  1.00  0.00            
ATOM     15  C9  HST     1      35.120  33.230  25.950  1.00  0.00            
ATOM     16  O3  HST     1      35.690  32.600  26.800  1.00  0.00            
ATOM     17  N5  HST     1      35.410  33.450  24.700  1.00  0.00            
ATOM     18  C10 HST     1      34.580  34.460  23.970  1.00  0.00            
ATOM     19  C11 HST     1      36.580  33.050  24.020  1.00  0.00            
ATOM     20  N6  HST     1      36.330  31.920  23.090  1.00  0.00            
ATOM     21  C12 HST     1      35.960  32.170  21.650  1.00  0.00            
ATOM     22  C13 HST     1      36.760  30.630  23.270  1.00  0.00            
ATOM     23  O4  HST     1      37.340  30.290  24.270  1.00  0.00            
ATOM     24  N7  HST     1      36.610  30.010  22.110  1.00  0.00            
ATOM     25  C14 HST     1      36.260  30.870  20.980  1.00  0.00            
ATOM     26  C15 HST     1      37.280  28.730  21.870  1.00  0.00            
ATOM     27  N8  HST     1      36.370  27.650  21.640  1.00  0.00            
ATOM     28  C16 HST     1      35.740  27.350  20.360  1.00  0.00            
ATOM     29  C17 HST     1      36.380  26.550  22.450  1.00  0.00            
ATOM     30  O5  HST     1      37.030  26.420  23.460  1.00  0.00            
ATOM     31  N9  HST     1      35.630  25.590  21.820  1.00  0.00            
ATOM     32  C18 HST     1      35.150  25.950  20.510  1.00  0.00            
ATOM     33  C19 HST     1      35.630  24.130  22.140  1.00  0.00            
ATOM     34  N10 HST     1      34.320  23.540  22.510  1.00  0.00            
ATOM     35  C20 HST     1      33.490  23.100  21.350  1.00  0.00            
ATOM     36  C21 HST     1      34.030  23.100  23.670  1.00  0.00            
ATOM     37  O6  HST     1      34.760  23.160  24.690  1.00  0.00            
ATOM     38  N11 HST     1      32.850  22.440  23.500  1.00  0.00            
ATOM     39  C22 HST     1      32.450  22.320  22.140  1.00  0.00            
ATOM     40  C23 HST     1      32.350  21.420  24.460  1.00  0.00            
ATOM     41  N12 HST     1      31.090  21.990  25.090  1.00  0.00            
ATOM     42  C24 HST     1      29.770  21.640  24.600  1.00  0.00            
ATOM     43  C25 HST     1      31.020  22.660  26.260  1.00  0.00            
ATOM     44  O7  HST     1      31.910  23.050  26.930  1.00  0.00            
ATOM     45  N13 HST     1      29.710  22.720  26.650  1.00  0.00            
ATOM     46  C26 HST     1      28.840  22.150  25.690  1.00  0.00            
ATOM     47  C27 HST     1      29.310  22.870  28.030  1.00  0.00            
ATOM     48  N14 HST     1      28.760  24.190  28.280  1.00  0.00            
ATOM     49  C28 HST     1      27.320  24.340  27.980  1.00  0.00            
ATOM     50  C29 HST     1      29.260  25.080  29.220  1.00  0.00            
ATOM     51  O8  HST     1      30.380  25.020  29.760  1.00  0.00            
ATOM     52  N15 HST     1      28.270  26.000  29.440  1.00  0.00            
ATOM     53  C30 HST     1      28.290  27.070  30.480  1.00  0.00            
ATOM     54  C31 HST     1      27.050  25.750  28.750  1.00  0.00            
ATOM     55  N16 HST     1      28.510  28.370  29.890  1.00  0.00            
ATOM     56  C32 HST     1      27.430  29.210  29.500  1.00  0.00            
ATOM     57  N17 HST     1      26.940  28.880  28.180  1.00  0.00            
ATOM     58  C33 HST     1      25.960  27.900  27.970  1.00  0.00            
ATOM     59  C34 HST     1      27.170  29.900  27.290  1.00  0.00            
ATOM     60  O9  HST     1      26.640  29.980  26.190  1.00  0.00            
ATOM     61  N18 HST     1      27.950  30.780  27.940  1.00  0.00            
ATOM     62  C35 HST     1      27.950  32.140  27.490  1.00  0.00            
ATOM     63  N19 HST     1      29.300  32.610  27.200  1.00  0.00            
ATOM     64  C36 HST     1      29.610  33.150  25.960  1.00  0.00            
ATOM     65  O10 HST     1      29.130  32.910  24.880  1.00  0.00            
ATOM     66  N20 HST     1      30.620  34.060  26.210  1.00  0.00            
ATOM     67  C37 HST     1      31.100  35.050  25.210  1.00  0.00            
ATOM     68  N21 HST     1      32.310  34.570  24.560  1.00  0.00            
ATOM     69  C38 HST     1      32.300  34.120  23.270  1.00  0.00            
ATOM     70  O11 HST     1      31.290  34.040  22.580  1.00  0.00            
ATOM     71  N22 HST     1      33.650  34.000  22.930  1.00  0.00            
ATOM     72  C39 HST     1      34.060  33.780  21.550  1.00  0.00            
ATOM     73  N23 HST     1      34.550  32.390  21.460  1.00  0.00            
ATOM     74  C40 HST     1      34.020  31.450  20.630  1.00  0.00            
ATOM     75  O12 HST     1      32.930  31.430  20.170  1.00  0.00            
ATOM     76  N24 HST     1      34.980  30.530  20.400  1.00  0.00            
ATOM     77  C41 HST     1      34.870  29.480  19.340  1.00  0.00            
ATOM     78  N25 HST     1      34.610  28.190  20.010  1.00  0.00            
ATOM     79  C42 HST     1      33.420  27.440  19.880  1.00  0.00            
ATOM     80  O13 HST     1      32.330  27.790  19.560  1.00  0.00            
ATOM     81  N26 HST     1      33.790  26.130  20.100  1.00  0.00            
ATOM     82  C43 HST     1      33.060  25.000  19.650  1.00  0.00            
ATOM     83  N27 HST     1      32.620  24.100  20.730  1.00  0.00            
ATOM     84  C44 HST     1      31.320  23.950  20.980  1.00  0.00            
ATOM     85  O14 HST     1      30.410  24.650  20.540  1.00  0.00            
ATOM     86  N28 HST     1      31.200  22.880  21.820  1.00  0.00            
ATOM     87  C45 HST     1      29.920  22.180  22.070  1.00  0.00            
ATOM     88  N29 HST     1      29.350  22.390  23.450  1.00  0.00            
ATOM     89  C46 HST     1      28.310  23.210  23.670  1.00  0.00            
ATOM     90  O15 HST     1      27.730  23.880  22.800  1.00  0.00            
ATOM     91  N30 HST     1      27.980  23.080  25.010  1.00  0.00            
ATOM     92  C47 HST     1      26.730  23.650  25.630  1.00  0.00            
ATOM     93  N31 HST     1      27.050  24.720  26.610  1.00  0.00            
ATOM     94  C48 HST     1      26.570  25.980  26.490  1.00  0.00            
ATOM     95  N32 HST     1      26.630  26.630  27.660  1.00  0.00            
ATOM     96  O16 HST     1      26.250  26.560  25.530  1.00  0.00            
ATOM     97  H1  HST     1      27.780  31.310  30.010  1.00  0.00            
ATOM     98  H2  HST     1      31.360  30.870  30.510  1.00  0.00            
ATOM     99  H3  HST     1      29.990  32.010  30.740  1.00  0.00            
ATOM    100  H4  HST     1      29.490  33.700  29.060  1.00  0.00            
ATOM    101  H5  HST     1      30.810  35.120  28.110  1.00  0.00            
ATOM    102  H6  HST     1      34.270  34.210  28.240  1.00  0.00            
ATOM    103  H7  HST     1      33.390  35.430  27.450  1.00  0.00            
ATOM    104  H8  HST     1      33.730  35.920  25.370  1.00  0.00            
ATOM    105  H9  HST     1      35.210  35.220  23.490  1.00  0.00            
ATOM    106  H10 HST     1      37.370  32.820  24.740  1.00  0.00            
ATOM    107  H11 HST     1      36.950  33.880  23.410  1.00  0.00            
ATOM    108  H12 HST     1      36.550  33.020  21.290  1.00  0.00            
ATOM    109  H13 HST     1      37.110  30.920  20.280  1.00  0.00            
ATOM    110  H14 HST     1      37.880  28.830  20.960  1.00  0.00            
ATOM    111  H15 HST     1      37.930  28.470  22.720  1.00  0.00            
ATOM    112  H16 HST     1      36.480  27.480  19.560  1.00  0.00            
ATOM    113  H17 HST     1      35.580  25.250  19.800  1.00  0.00            
ATOM    114  H18 HST     1      35.910  23.470  21.300  1.00  0.00            
ATOM    115  H19 HST     1      36.390  23.870  22.890  1.00  0.00            
ATOM    116  H20 HST     1      34.130  22.570  20.640  1.00  0.00            
ATOM    117  H21 HST     1      32.430  21.270  21.820  1.00  0.00            
ATOM    118  H22 HST     1      32.140  20.460  23.980  1.00  0.00            
ATOM    119  H23 HST     1      33.110  21.430  25.260  1.00  0.00            
ATOM    120  H24 HST     1      29.580  20.570  24.450  1.00  0.00            
ATOM    121  H25 HST     1      28.260  21.320  26.110  1.00  0.00            
ATOM    122  H26 HST     1      28.530  22.110  28.120  1.00  0.00            
ATOM    123  H27 HST     1      30.120  22.600  28.710  1.00  0.00            
ATOM    124  H28 HST     1      26.700  23.460  28.160  1.00  0.00            
ATOM    125  H29 HST     1      29.140  26.930  31.160  1.00  0.00            
ATOM    126  H30 HST     1      27.300  27.070  30.970  1.00  0.00            
ATOM    127  H31 HST     1      26.270  25.700  29.510  1.00  0.00            
ATOM    128  H32 HST     1      26.680  29.310  30.290  1.00  0.00            
ATOM    129  H33 HST     1      25.390  27.870  28.910  1.00  0.00            
ATOM    130  H34 HST     1      25.240  28.210  27.210  1.00  0.00            
ATOM    131  H35 HST     1      27.620  32.830  28.280  1.00  0.00            
ATOM    132  H36 HST     1      27.390  32.140  26.540  1.00  0.00            
ATOM    133  H37 HST     1      31.350  36.020  25.650  1.00  0.00            
ATOM    134  H38 HST     1      30.280  35.090  24.490  1.00  0.00            
ATOM    135  H39 HST     1      34.820  34.510  21.250  1.00  0.00            
ATOM    136  H40 HST     1      33.190  33.810  20.880  1.00  0.00            
ATOM    137  H41 HST     1      34.080  29.740  18.630  1.00  0.00            
ATOM    138  H42 HST     1      35.830  29.400  18.820  1.00  0.00            
ATOM    139  H43 HST     1      32.180  25.400  19.150  1.00  0.00            
ATOM    140  H44 HST     1      33.580  24.490  18.830  1.00  0.00            
ATOM    141  H45 HST     1      29.250  22.590  21.310  1.00  0.00            
ATOM    142  H46 HST     1      30.010  21.090  21.940  1.00  0.00            
ATOM    143  H47 HST     1      26.240  24.150  24.780  1.00  0.00            
ATOM    144  H48 HST     1      26.040  22.960  26.130  1.00  0.00            
ATOM    145  C1  GST     2      36.840  26.710  29.810  1.00  0.00            
ATOM    146  C2  GST     2      37.670  27.180  28.770  1.00  0.00            
ATOM    147  C3  GST     2      32.710  26.130  29.420  1.00  0.00            
ATOM    148  C4  GST     2      35.700  27.130  27.280  1.00  0.00            
ATOM    149  C5  GST     2      33.410  25.870  30.610  1.00  0.00            
ATOM    150  C6  GST     2      34.850  26.690  28.370  1.00  0.00            
ATOM    151  C7  GST     2      33.390  26.680  28.310  1.00  0.00            
ATOM    152  C8  GST     2      35.440  26.420  29.650  1.00  0.00            
ATOM    153  C9  GST     2      37.040  27.410  27.540  1.00  0.00            
ATOM    154  C10 GST     2      28.160  32.190  27.140  1.00  0.00            
ATOM    155  C11 GST     2      29.010  31.140  27.070  1.00  0.00            
ATOM    156  C12 GST     2      32.820  30.730  26.080  1.00  0.00            
ATOM    157  C13 GST     2      31.070  28.960  25.980  1.00  0.00            
ATOM    158  C14 GST     2      33.310  30.220  27.500  1.00  0.00            
ATOM    159  C15 GST     2      31.100  30.550  28.410  1.00  0.00            
ATOM    160  C16 GST     2      30.490  31.240  27.140  1.00  0.00            
ATOM    161  C17 GST     2      31.290  30.520  25.920  1.00  0.00            
ATOM    162  C18 GST     2      31.630  28.390  27.320  1.00  0.00            
ATOM    163  C19 GST     2      38.030  29.430  26.630  1.00  0.00            
ATOM    164  C20 GST     2      32.530  27.170  27.070  1.00  0.00            
ATOM    165  N1  GST     2      34.740  26.060  30.690  1.00  0.00            
ATOM    166  N2  GST     2      32.150  29.540  28.210  1.00  0.00            
ATOM    167  O1  GST     2      31.670  26.090  26.640  1.00  0.00            
ATOM    168  O2  GST     2      37.760  27.990  26.510  1.00  0.00            
ATOM    169  H1  GST     2      37.270  26.580  30.800  1.00  0.00            
ATOM    170  H2  GST     2      38.740  27.220  28.960  1.00  0.00            
ATOM    171  H3  GST     2      31.630  26.080  29.340  1.00  0.00            
ATOM    172  H4  GST     2      35.280  27.300  26.290  1.00  0.00            
ATOM    173  H5  GST     2      32.770  25.670  31.470  1.00  0.00            
ATOM    174  H6  GST     2      27.090  32.020  27.040  1.00  0.00            
ATOM    175  H7  GST     2      28.560  33.200  27.260  1.00  0.00            
ATOM    176  H8  GST     2      28.620  30.150  26.850  1.00  0.00            
ATOM    177  H9  GST     2      33.170  31.760  25.940  1.00  0.00            
ATOM    178  H10 GST     2      33.320  30.160  25.290  1.00  0.00            
ATOM    179  H11 GST     2      30.010  28.690  25.880  1.00  0.00            
ATOM    180  H12 GST     2      31.570  28.520  25.100  1.00  0.00            
ATOM    181  H13 GST     2      34.090  29.470  27.350  1.00  0.00            
ATOM    182  H14 GST     2      33.590  31.020  28.190  1.00  0.00            
ATOM    183  H15 GST     2      31.650  31.200  29.080  1.00  0.00            
ATOM    184  H16 GST     2      30.290  30.050  28.940  1.00  0.00            
ATOM    185  H17 GST     2      30.860  32.270  27.150  1.00  0.00            
ATOM    186  H18 GST     2      30.970  30.990  24.980  1.00  0.00            
ATOM    187  H19 GST     2      30.710  28.110  27.840  1.00  0.00            
ATOM    188  H20 GST     2      37.980  29.820  25.600  1.00  0.00            
ATOM    189  H21 GST     2      38.940  29.630  27.210  1.00  0.00            
ATOM    190  H22 GST     2      37.150  29.820  27.160  1.00  0.00            
ATOM    191  H23 GST     2      33.200  27.490  26.260  1.00  0.00            
ATOM    192  H24 GST     2      32.510  28.950  28.970  1.00  0.00            
ATOM    193  H25 GST     2      31.370  25.680  27.470  1.00  0.00            
ENDMDL
REMARK    THIS IS A SIMULATION BOX
ATOM      1  O1  HST     1      32.610  26.790  32.380  1.00  0.00            
ATOM      2  C1  HST     1      31.720  27.510  32.050  1.00  0.00            
ATOM      3  N1  HST     1      31.870  28.880  31.960  1.00  0.00            
ATOM      4  C2  HST     1      30.530  29.450  31.730  1.00  0.00            
ATOM      5  C3  HST     1      33.060  29.720  32.220  1.00  0.00            
ATOM      6  N2  HST     1      33.610  30.360  31.000  1.00  0.00            
ATOM      7  C4  HST     1      33.150  31.720  30.760  1.00  0.00            
ATOM      8  C5  HST     1      34.910  30.250  30.600  1.00  0.00            
ATOM      9  O2  HST     1      35.740  29.450  30.940  1.00  0.00            
ATOM     10  N3  HST     1      35.280  31.390  29.930  1.00  0.00            
ATOM     11  C6  HST     1      34.250  32.410  29.910  1.00  0.00            
ATOM     12  C7  HST     1      36.670  31.720  29.620  1.00  0.00            
ATOM     13  N4  HST     1      36.930  31.580  28.250  1.00  0.00            
ATOM     14  C8  HST     1      36.650  32.590  27.190  1.00  0.00            
ATOM     15  C9  HST     1      37.580  30.470  27.720  1.00  0.00            
ATOM     16  O3  HST     1      37.830  29.480  28.310  1.00  0.00            
ATOM     17  N5  HST     1      37.790  30.700  26.440  1.00  0.00            
ATOM     18  C10 HST     1      37.290  32.020  25.940  1.00  0.00            
ATOM     19  C11 HST     1      38.780  29.980  25.650  1.00  0.00            
ATOM     20  N6  HST     1      38.100  29.070  24.720  1.00  0.00            
ATOM     21  C12 HST     1      37.910  29.590  23.370  1.00  0.00            
ATOM     22  C13 HST     1      38.160  27.680  24.740  1.00  0.00            
ATOM     23  O4  HST     1      38.550  26.990  25.670  1.00  0.00            
ATOM     24  N7  HST     1      37.920  27.220  23.440  1.00  0.00            
ATOM     25  C14 HST     1      37.690  28.330  22.520  1.00  0.00            
ATOM     26  C15 HST     1      37.990  25.810  22.980  1.00  0.00            
ATOM     27  N8  HST     1      36.810  25.170  22.520  1.00  0.00            
ATOM     28  C16 HST     1      36.450  25.290  21.160  1.00  0.00            
ATOM     29  C17 HST     1      36.450  23.940  23.030  1.00  0.00            
ATOM     30  O5  HST     1      36.900  23.530  24.100  1.00  0.00            
ATOM     31  N9  HST     1      35.780  23.230  22.090  1.00  0.00            
ATOM     32  C18 HST     1      35.660  24.010  20.840  1.00  0.00            
ATOM     33  C19 HST     1      35.430  21.790  22.180  1.00  0.00            
ATOM     34  N10 HST     1      34.080  21.470  22.520  1.00  0.00            
ATOM     35  C20 HST     1      32.940  21.520  21.550  1.00  0.00            
ATOM     36  C21 HST     1      33.670  21.000  23.740  1.00  0.00            
ATOM     37  O6  HST     1      34.410  20.630  24.630  1.00  0.00            
ATOM     38  N11 HST     1      32.360  20.840  23.770  1.00  0.00            
ATOM     39  C22 HST     1      31.750  21.100  22.470  1.00  0.00            
ATOM     40  C23 HST     1      31.720  20.210  24.890  1.00  0.00            
ATOM     41  N12 HST     1      30.830  21.140  25.570  1.00  0.00            
ATOM     42  C24 HST     1      29.510  21.320  25.110  1.00  0.00            
ATOM     43  C25 HST     1      30.980  21.510  26.850  1.00  0.00            
ATOM     44  O7  HST     1      32.000  21.470  27.530  1.00  0.00            
ATOM     45  N13 HST     1      29.750  21.860  27.360  1.00  0.00            
ATOM     46  C26 HST     1      28.770  21.860  26.340  1.00  0.00            
ATOM     47  C27 HST     1      29.320  21.940  28.720  1.00  0.00            
ATOM     48  N14 HST     1      29.370  23.330  29.150  1.00  0.00            
ATOM     49  C28 HST     1      28.050  24.030  29.090  1.00  0.00            
ATOM     50  C29 HST     1      30.130  23.880  30.130  1.00  0.00            
ATOM     51  O8  HST     1      31.140  23.420  30.660  1.00  0.00            
ATOM     52  N15 HST     1      29.530  25.070  30.560  1.00  0.00            
ATOM     53  C30 HST     1      29.980  25.760  31.840  1.00  0.00            
ATOM     54  C31 HST     1      28.150  25.200  30.090  1.00  0.00            
ATOM     55  N16 HST     1      30.470  27.110  31.710  1.00  0.00            
ATOM     56  C32 HST     1      29.580  28.250  31.540  1.00  0.00            
ATOM     57  N17 HST     1      29.050  28.410  30.200  1.00  0.00            
ATOM     58  C33 HST     1      27.830  27.730  29.800  1.00  0.00            
ATOM     59  C34 HST     1      29.400  29.580  29.630  1.00  0.00            
ATOM     60  O9  HST     1      28.980  30.010  28.590  1.00  0.00            
ATOM     61  N18 HST     1      30.280  30.170  30.490  1.00  0.00            
ATOM     62  C35 HST     1      30.670  31.590  30.450  1.00  0.00            
ATOM     63  N19 HST     1      32.020  31.830  29.870  1.00  0.00            
ATOM     64  C36 HST     1      32.300  32.530  28.760  1.00  0.00            
ATOM     65  O10 HST     1      31.490  32.970  28.000  1.00  0.00            
ATOM     66  N20 HST     1      33.590  32.640  28.620  1.00  0.00            
ATOM     67  C37 HST     1      34.250  33.380  27.590  1.00  0.00            
ATOM     68  N21 HST     1      35.260  32.590  26.860  1.00  0.00            
ATOM     69  C38 HST     1      35.050  32.070  25.610  1.00  0.00            
ATOM     70  O11 HST     1      33.970  32.120  25.010  1.00  0.00            
ATOM     71  N22 HST     1      36.230  31.700  25.060  1.00  0.00            
ATOM     72  C39 HST     1      36.470  31.610  23.620  1.00  0.00            
ATOM     73  N23 HST     1      36.600  30.190  23.230  1.00  0.00            
ATOM     74  C40 HST     1      35.660  29.460  22.570  1.00  0.00            
ATOM     75  O12 HST     1      34.500  29.730  22.420  1.00  0.00            
ATOM     76  N24 HST     1      36.340  28.370  22.060  1.00  0.00            
ATOM     77  C41 HST     1      35.900  27.780  20.830  1.00  0.00            
ATOM     78  N25 HST     1      35.470  26.380  21.040  1.00  0.00            
ATOM     79  C42 HST     1      34.200  25.890  20.760  1.00  0.00            
ATOM     80  O13 HST     1      33.160  26.510  20.550  1.00  0.00            
ATOM     81  N26 HST     1      34.270  24.490  20.690  1.00  0.00            
ATOM     82  C43 HST     1      33.260  23.560  20.090  1.00  0.00            
ATOM     83  N27 HST     1      32.590  22.870  21.240  1.00  0.00            
ATOM     84  C44 HST     1      31.330  23.270  21.670  1.00  0.00            
ATOM     85  O14 HST     1      30.830  24.340  21.390  1.00  0.00            
ATOM     86  N28 HST     1      30.840  22.220  22.350  1.00  0.00            
ATOM     87  C45 HST     1      29.460  22.090  22.680  1.00  0.00            
ATOM     88  N29 HST     1      29.290  22.340  24.080  1.00  0.00            
ATOM     89  C46 HST     1      28.650  23.450  24.570  1.00  0.00            
ATOM     90  O15 HST     1      28.170  24.330  23.900  1.00  0.00            
ATOM     91  N30 HST     1      28.420  23.210  25.920  1.00  0.00            
ATOM     92  C47 HST     1      27.430  24.000  26.610  1.00  0.00            
ATOM     93  N31 HST     1      28.040  24.710  27.720  1.00  0.00            
ATOM     94  C48 HST     1      28.030  26.090  27.860  1.00  0.00            
ATOM     95  N32 HST     1      28.090  26.420  29.290  1.00  0.00            
ATOM     96  O16 HST     1      27.700  26.870  26.980  1.00  0.00            
ATOM     97  H1  HST     1      30.330  30.120  32.580  1.00  0.00            
ATOM     98  H2  HST     1      33.850  29.060  32.580  1.00  0.00            
ATOM     99  H3  HST     1      32.730  30.460  32.960  1.00  0.00            
ATOM    100  H4  HST     1      32.920  32.300  31.660  1.00  0.00            
ATOM    101  H5  HST     1      34.670  33.360  30.280  1.00  0.00            
ATOM    102  H6  HST     1      37.360  31.140  30.230  1.00  0.00            
ATOM    103  H7  HST     1      36.760  32.790  29.870  1.00  0.00            
ATOM    104  H8  HST     1      36.850  33.600  27.540  1.00  0.00            
ATOM    105  H9  HST     1      38.120  32.550  25.450  1.00  0.00            
ATOM    106  H10 HST     1      39.460  29.440  26.320  1.00  0.00            
ATOM    107  H11 HST     1      39.340  30.710  25.040  1.00  0.00            
ATOM    108  H12 HST     1      38.780  30.110  22.970  1.00  0.00            
ATOM    109  H13 HST     1      38.330  28.240  21.640  1.00  0.00            
ATOM    110  H14 HST     1      38.680  25.890  22.130  1.00  0.00            
ATOM    111  H15 HST     1      38.420  25.210  23.800  1.00  0.00            
ATOM    112  H16 HST     1      37.330  25.460  20.530  1.00  0.00            
ATOM    113  H17 HST     1      36.110  23.460  20.000  1.00  0.00            
ATOM    114  H18 HST     1      35.690  21.320  21.230  1.00  0.00            
ATOM    115  H19 HST     1      36.060  21.390  22.980  1.00  0.00            
ATOM    116  H20 HST     1      33.020  20.860  20.680  1.00  0.00            
ATOM    117  H21 HST     1      31.250  20.190  22.130  1.00  0.00            
ATOM    118  H22 HST     1      31.100  19.410  24.470  1.00  0.00            
ATOM    119  H23 HST     1      32.460  19.800  25.590  1.00  0.00            
ATOM    120  H24 HST     1      29.010  20.390  24.840  1.00  0.00            
ATOM    121  H25 HST     1      27.870  21.330  26.670  1.00  0.00            
ATOM    122  H26 HST     1      28.290  21.580  28.820  1.00  0.00            
ATOM    123  H27 HST     1      29.980  21.450  29.440  1.00  0.00            
ATOM    124  H28 HST     1      27.170  23.380  29.150  1.00  0.00            
ATOM    125  H29 HST     1      30.820  25.150  32.200  1.00  0.00            
ATOM    126  H30 HST     1      29.170  25.730  32.590  1.00  0.00            
ATOM    127  H31 HST     1      27.520  25.170  30.990  1.00  0.00            
ATOM    128  H32 HST     1      28.750  28.240  32.260  1.00  0.00            
ATOM    129  H33 HST     1      27.270  27.630  30.740  1.00  0.00            
ATOM    130  H34 HST     1      27.190  28.360  29.170  1.00  0.00            
ATOM    131  H35 HST     1      30.680  32.030  31.450  1.00  0.00            
ATOM    132  H36 HST     1      29.980  32.120  29.790  1.00  0.00            
ATOM    133  H37 HST     1      34.820  34.140  28.140  1.00  0.00            
ATOM    134  H38 HST     1      33.460  33.740  26.930  1.00  0.00            
ATOM    135  H39 HST     1      37.440  32.090  23.430  1.00  0.00            
ATOM    136  H40 HST     1      35.590  31.990  23.100  1.00  0.00            
ATOM    137  H41 HST     1      35.130  28.380  20.340  1.00  0.00            
ATOM    138  H42 HST     1      36.840  27.690  20.260  1.00  0.00            
ATOM    139  H43 HST     1      32.590  24.230  19.550  1.00  0.00            
ATOM    140  H44 HST     1      33.700  22.770  19.480  1.00  0.00            
ATOM    141  H45 HST     1      28.930  22.880  22.120  1.00  0.00            
ATOM    142  H46 HST     1      29.070  21.110  22.410  1.00  0.00            
ATOM    143  H47 HST     1      27.020  24.720  25.900  1.00  0.00            
ATOM    144  H48 HST     1      26.640  23.340  27.000  1.00  0.00            
ATOM    145  C1  GST     2      33.770  23.350  30.270  1.00  0.00            
ATOM    146  C2  GST     2      35.110  23.550  29.920  1.00  0.00            
ATOM    147  C3  GST     2      30.730  24.900  27.810  1.00  0.00            
ATOM    148  C4  GST     2      34.480  24.660  27.920  1.00  0.00            
ATOM    149  C5  GST     2      30.480  24.200  28.970  1.00  0.00            
ATOM    150  C6  GST     2      33.120  24.610  28.280  1.00  0.00            
ATOM    151  C7  GST     2      32.070  25.080  27.360  1.00  0.00            
ATOM    152  C8  GST     2      32.710  23.910  29.490  1.00  0.00            
ATOM    153  C9  GST     2      35.490  24.140  28.710  1.00  0.00            
ATOM    154  C10 GST     2      29.740  30.340  26.420  1.00  0.00            
ATOM    155  C11 GST     2      30.880  31.000  26.760  1.00  0.00            
ATOM    156  C12 GST     2      34.530  29.430  26.480  1.00  0.00            
ATOM    157  C13 GST     2      32.330  28.570  25.370  1.00  0.00            
ATOM    158  C14 GST     2      34.320  28.340  27.590  1.00  0.00            
ATOM    159  C15 GST     2      32.060  29.170  28.230  1.00  0.00            
ATOM    160  C16 GST     2      32.210  30.320  27.160  1.00  0.00            
ATOM    161  C17 GST     2      33.070  29.820  25.970  1.00  0.00            
ATOM    162  C18 GST     2      32.050  27.490  26.490  1.00  0.00            
ATOM    163  C19 GST     2      37.390  25.640  28.290  1.00  0.00            
ATOM    164  C20 GST     2      32.250  25.980  26.130  1.00  0.00            
ATOM    165  N1  GST     2      31.450  23.680  29.710  1.00  0.00            
ATOM    166  N2  GST     2      32.770  27.910  27.840  1.00  0.00            
ATOM    167  O1  GST     2      31.310  25.670  25.100  1.00  0.00            
ATOM    168  O2  GST     2      36.770  24.310  28.270  1.00  0.00            
ATOM    169  H1  GST     2      33.530  22.920  31.240  1.00  0.00            
ATOM    170  H2  GST     2      35.860  23.170  30.600  1.00  0.00            
ATOM    171  H3  GST     2      29.860  25.200  27.230  1.00  0.00            
ATOM    172  H4  GST     2      34.780  25.220  27.040  1.00  0.00            
ATOM    173  H5  GST     2      29.440  24.040  29.240  1.00  0.00            
ATOM    174  H6  GST     2      28.890  30.890  26.000  1.00  0.00            
ATOM    175  H7  GST     2      29.600  29.270  26.550  1.00  0.00            
ATOM    176  H8  GST     2      30.910  32.060  26.480  1.00  0.00            
ATOM    177  H9  GST     2      34.980  30.290  26.980  1.00  0.00            
ATOM    178  H10 GST     2      35.190  29.020  25.700  1.00  0.00            
ATOM    179  H11 GST     2      31.480  28.850  24.740  1.00  0.00            
ATOM    180  H12 GST     2      32.900  28.210  24.500  1.00  0.00            
ATOM    181  H13 GST     2      34.860  27.430  27.290  1.00  0.00            
ATOM    182  H14 GST     2      34.810  28.590  28.530  1.00  0.00            
ATOM    183  H15 GST     2      32.480  29.460  29.190  1.00  0.00            
ATOM    184  H16 GST     2      31.010  28.910  28.360  1.00  0.00            
ATOM    185  H17 GST     2      32.780  31.090  27.710  1.00  0.00            
ATOM    186  H18 GST     2      33.130  30.670  25.280  1.00  0.00            
ATOM    187  H19 GST     2      30.990  27.620  26.730  1.00  0.00            
ATOM    188  H20 GST     2      37.360  26.080  29.300  1.00  0.00            
ATOM    189  H21 GST     2      36.790  26.240  27.600  1.00  0.00            
ATOM    190  H22 GST     2      38.440  25.540  27.990  1.00  0.00            
ATOM    191  H23 GST     2      33.250  25.810  25.690  1.00  0.00            
ATOM    192  H24 GST     2      32.760  27.210  28.600  1.00  0.00            
ATOM    193  H25 GST     2      31.570  24.790  24.770  1.00  0.00            
ENDMDL
REMARK    THIS IS A SIMULATION BOX
ATOM      1  O1  HST     1      33.630  24.020  31.360  1.00  0.00            
ATOM      2  C1  HST     1      33.410  24.770  32.290  1.00  0.00            
ATOM      3  N1  HST     1      34.320  25.510  32.900  1.00  0.00            
ATOM      4  C2  HST     1      33.940  25.950  34.270  1.00  0.00            
ATOM      5  C3  HST     1      35.760  25.390  32.560  1.00  0.00            
ATOM      6  N2  HST     1      36.290  26.510  31.850  1.00  0.00            
ATOM      7  C4  HST     1      36.740  27.660  32.580  1.00  0.00            
ATOM      8  C5  HST     1      36.360  26.720  30.440  1.00  0.00            
ATOM      9  O2  HST     1      35.960  25.850  29.630  1.00  0.00            
ATOM     10  N3  HST     1      36.980  27.890  30.210  1.00  0.00            
ATOM     11  C6  HST     1      37.240  28.620  31.430  1.00  0.00            
ATOM     12  C7  HST     1      37.770  28.200  28.990  1.00  0.00            
ATOM     13  N4  HST     1      37.260  29.310  28.240  1.00  0.00            
ATOM     14  C8  HST     1      37.480  30.650  28.700  1.00  0.00            
ATOM     15  C9  HST     1      37.000  29.250  26.880  1.00  0.00            
ATOM     16  O3  HST     1      37.100  28.260  26.140  1.00  0.00            
ATOM     17  N5  HST     1      36.760  30.540  26.470  1.00  0.00            
ATOM     18  C10 HST     1      37.240  31.520  27.490  1.00  0.00            
ATOM     19  C11 HST     1      36.670  30.980  25.100  1.00  0.00            
ATOM     20  N6  HST     1      35.470  31.650  24.780  1.00  0.00            
ATOM     21  C12 HST     1      35.240  33.120  24.860  1.00  0.00            
ATOM     22  C13 HST     1      34.420  31.070  24.150  1.00  0.00            
ATOM     23  O4  HST     1      34.330  29.910  23.790  1.00  0.00            
ATOM     24  N7  HST     1      33.540  32.070  23.770  1.00  0.00            
ATOM     25  C14 HST     1      33.980  33.390  24.100  1.00  0.00            
ATOM     26  C15 HST     1      32.750  31.970  22.600  1.00  0.00            
ATOM     27  N8  HST     1      31.350  31.910  22.880  1.00  0.00            
ATOM     28  C16 HST     1      30.650  33.140  23.110  1.00  0.00            
ATOM     29  C17 HST     1      30.510  30.900  22.600  1.00  0.00            
ATOM     30  O5  HST     1      30.870  29.830  22.160  1.00  0.00            
ATOM     31  N9  HST     1      29.230  31.320  22.860  1.00  0.00            
ATOM     32  C18 HST     1      29.120  32.750  23.000  1.00  0.00            
ATOM     33  C19 HST     1      28.060  30.430  22.690  1.00  0.00            
ATOM     34  N10 HST     1      27.420  29.990  23.900  1.00  0.00            
ATOM     35  C20 HST     1      26.350  30.750  24.560  1.00  0.00            
ATOM     36  C21 HST     1      27.590  28.800  24.460  1.00  0.00            
ATOM     37  O6  HST     1      28.380  27.940  24.060  1.00  0.00            
ATOM     38  N11 HST     1      26.770  28.730  25.540  1.00  0.00            
ATOM     39  C22 HST     1      25.800  29.790  25.570  1.00  0.00            
ATOM     40  C23 HST     1      26.340  27.470  26.040  1.00  0.00            
ATOM     41  N12 HST     1      26.590  27.160  27.430  1.00  0.00            
ATOM     42  C24 HST     1      25.620  27.650  28.400  1.00  0.00            
ATOM     43  C25 HST     1      27.460  26.220  27.840  1.00  0.00            
ATOM     44  O7  HST     1      28.300  25.580  27.230  1.00  0.00            
ATOM     45  N13 HST     1      27.130  26.040  29.180  1.00  0.00            
ATOM     46  C26 HST     1      26.000  26.830  29.660  1.00  0.00            
ATOM     47  C27 HST     1      27.370  24.790  29.880  1.00  0.00            
ATOM     48  N14 HST     1      28.350  25.020  30.940  1.00  0.00            
ATOM     49  C28 HST     1      27.860  25.550  32.200  1.00  0.00            
ATOM     50  C29 HST     1      29.580  24.400  30.960  1.00  0.00            
ATOM     51  O8  HST     1      30.160  23.780  30.090  1.00  0.00            
ATOM     52  N15 HST     1      30.050  24.680  32.210  1.00  0.00            
ATOM     53  C30 HST     1      31.200  24.040  32.820  1.00  0.00            
ATOM     54  C31 HST     1      29.070  25.260  33.150  1.00  0.00            
ATOM     55  N16 HST     1      32.330  24.840  33.060  1.00  0.00            
ATOM     56  C32 HST     1      32.420  25.560  34.300  1.00  0.00            
ATOM     57  N17 HST     1      31.690  26.790  34.480  1.00  0.00            
ATOM     58  C33 HST     1      30.270  26.730  34.910  1.00  0.00            
ATOM     59  C34 HST     1      32.540  27.890  34.580  1.00  0.00            
ATOM     60  O9  HST     1      32.100  29.000  34.870  1.00  0.00            
ATOM     61  N18 HST     1      33.850  27.390  34.490  1.00  0.00            
ATOM     62  C35 HST     1      35.120  28.110  34.500  1.00  0.00            
ATOM     63  N19 HST     1      35.660  28.440  33.190  1.00  0.00            
ATOM     64  C36 HST     1      35.390  29.620  32.590  1.00  0.00            
ATOM     65  O10 HST     1      34.630  30.440  32.960  1.00  0.00            
ATOM     66  N20 HST     1      36.330  29.770  31.550  1.00  0.00            
ATOM     67  C37 HST     1      36.840  31.080  31.110  1.00  0.00            
ATOM     68  N21 HST     1      36.580  31.190  29.680  1.00  0.00            
ATOM     69  C38 HST     1      35.870  32.230  29.170  1.00  0.00            
ATOM     70  O11 HST     1      35.160  32.960  29.860  1.00  0.00            
ATOM     71  N22 HST     1      36.160  32.420  27.910  1.00  0.00            
ATOM     72  C39 HST     1      35.960  33.710  27.270  1.00  0.00            
ATOM     73  N23 HST     1      34.950  33.660  26.200  1.00  0.00            
ATOM     74  C40 HST     1      33.740  34.270  26.290  1.00  0.00            
ATOM     75  O12 HST     1      33.340  34.920  27.250  1.00  0.00            
ATOM     76  N24 HST     1      33.100  34.070  25.120  1.00  0.00            
ATOM     77  C41 HST     1      31.770  34.580  24.790  1.00  0.00            
ATOM     78  N25 HST     1      30.750  33.580  24.480  1.00  0.00            
ATOM     79  C42 HST     1      29.550  33.600  25.170  1.00  0.00            
ATOM     80  O13 HST     1      29.380  34.020  26.350  1.00  0.00            
ATOM     81  N26 HST     1      28.610  33.100  24.330  1.00  0.00            
ATOM     82  C43 HST     1      27.150  33.080  24.680  1.00  0.00            
ATOM     83  N27 HST     1      26.790  31.900  25.340  1.00  0.00            
ATOM     84  C44 HST     1      26.540  31.840  26.650  1.00  0.00            
ATOM     85  O14 HST     1      26.660  32.690  27.500  1.00  0.00            
ATOM     86  N28 HST     1      25.920  30.560  26.850  1.00  0.00            
ATOM     87  C45 HST     1      25.230  30.110  28.120  1.00  0.00            
ATOM     88  N29 HST     1      25.950  29.020  28.790  1.00  0.00            
ATOM     89  C46 HST     1      26.270  29.140  30.090  1.00  0.00            
ATOM     90  O15 HST     1      26.330  30.200  30.700  1.00  0.00            
ATOM     91  N30 HST     1      26.320  27.860  30.590  1.00  0.00            
ATOM     92  C47 HST     1      26.490  27.540  31.940  1.00  0.00            
ATOM     93  N31 HST     1      27.730  26.960  32.260  1.00  0.00            
ATOM     94  C48 HST     1      28.600  27.530  33.150  1.00  0.00            
ATOM     95  N32 HST     1      29.430  26.550  33.710  1.00  0.00            
ATOM     96  O16 HST     1      28.630  28.750  33.330  1.00  0.00            
ATOM     97  H1  HST     1      34.530  25.430  35.030  1.00  0.00            
ATOM     98  H2  HST     1      35.970  24.580  31.860  1.00  0.00            
ATOM     99  H3  HST     1      36.290  25.250  33.510  1.00  0.00            
ATOM    100  H4  HST     1      37.540  27.450  33.290  1.00  0.00            
ATOM    101  H5  HST     1      38.280  28.920  31.560  1.00  0.00            
ATOM    102  H6  HST     1      37.790  27.280  28.400  1.00  0.00            
ATOM    103  H7  HST     1      38.810  28.360  29.280  1.00  0.00            
ATOM    104  H8  HST     1      38.510  30.780  29.060  1.00  0.00            
ATOM    105  H9  HST     1      38.170  32.020  27.190  1.00  0.00            
ATOM    106  H10 HST     1      36.760  30.060  24.520  1.00  0.00            
ATOM    107  H11 HST     1      37.570  31.570  24.850  1.00  0.00            
ATOM    108  H12 HST     1      36.210  33.540  24.550  1.00  0.00            
ATOM    109  H13 HST     1      34.020  33.960  23.170  1.00  0.00            
ATOM    110  H14 HST     1      32.870  32.760  21.850  1.00  0.00            
ATOM    111  H15 HST     1      33.000  31.060  22.050  1.00  0.00            
ATOM    112  H16 HST     1      31.050  33.940  22.460  1.00  0.00            
ATOM    113  H17 HST     1      28.670  33.220  22.110  1.00  0.00            
ATOM    114  H18 HST     1      27.200  30.880  22.170  1.00  0.00            
ATOM    115  H19 HST     1      28.350  29.520  22.150  1.00  0.00            
ATOM    116  H20 HST     1      25.490  31.050  23.950  1.00  0.00            
ATOM    117  H21 HST     1      24.780  29.430  25.350  1.00  0.00            
ATOM    118  H22 HST     1      25.260  27.490  25.860  1.00  0.00            
ATOM    119  H23 HST     1      26.590  26.630  25.390  1.00  0.00            
ATOM    120  H24 HST     1      24.610  27.580  27.970  1.00  0.00            
ATOM    121  H25 HST     1      25.290  26.080  30.040  1.00  0.00            
ATOM    122  H26 HST     1      26.440  24.370  30.270  1.00  0.00            
ATOM    123  H27 HST     1      27.720  24.100  29.100  1.00  0.00            
ATOM    124  H28 HST     1      26.980  24.950  32.430  1.00  0.00            
ATOM    125  H29 HST     1      31.450  23.260  32.090  1.00  0.00            
ATOM    126  H30 HST     1      30.880  23.500  33.720  1.00  0.00            
ATOM    127  H31 HST     1      28.830  24.570  33.970  1.00  0.00            
ATOM    128  H32 HST     1      32.160  24.900  35.130  1.00  0.00            
ATOM    129  H33 HST     1      30.140  25.890  35.600  1.00  0.00            
ATOM    130  H34 HST     1      30.060  27.650  35.450  1.00  0.00            
ATOM    131  H35 HST     1      35.800  27.410  34.990  1.00  0.00            
ATOM    132  H36 HST     1      35.260  29.060  35.040  1.00  0.00            
ATOM    133  H37 HST     1      37.920  31.160  31.320  1.00  0.00            
ATOM    134  H38 HST     1      36.240  31.830  31.650  1.00  0.00            
ATOM    135  H39 HST     1      36.970  33.970  26.940  1.00  0.00            
ATOM    136  H40 HST     1      35.670  34.390  28.080  1.00  0.00            
ATOM    137  H41 HST     1      31.400  35.030  25.710  1.00  0.00            
ATOM    138  H42 HST     1      31.740  35.320  23.980  1.00  0.00            
ATOM    139  H43 HST     1      26.920  33.920  25.340  1.00  0.00            
ATOM    140  H44 HST     1      26.670  33.240  23.710  1.00  0.00            
ATOM    141  H45 HST     1      25.270  31.030  28.720  1.00  0.00            
ATOM    142  H46 HST     1      24.220  29.860  27.780  1.00  0.00            
ATOM    143  H47 HST     1      26.350  28.440  32.550  1.00  0.00            
ATOM    144  H48 HST     1      25.690  26.820  32.140  1.00  0.00            
ATOM    145  C1  GST     2      32.940  24.110  21.860  1.00  0.00            
ATOM    146  C2  GST     2      33.790  25.170  21.370  1.00  0.00            
ATOM    147  C3  GST     2      29.980  24.860  24.750  1.00  0.00            
ATOM    148  C4  GST     2      32.600  26.750  22.720  1.00  0.00            
ATOM    149  C5  GST     2      30.160  23.570  24.160  1.00  0.00            
ATOM    150  C6  GST     2      31.700  25.750  23.190  1.00  0.00            
ATOM    151  C7  GST     2      30.770  25.960  24.260  1.00  0.00            
ATOM    152  C8  GST     2      31.890  24.410  22.730  1.00  0.00            
ATOM    153  C9  GST     2      33.650  26.470  21.860  1.00  0.00            
ATOM    154  C10 GST     2      30.210  28.450  31.130  1.00  0.00            
ATOM    155  C11 GST     2      30.450  27.790  30.020  1.00  0.00            
ATOM    156  C12 GST     2      33.180  28.820  27.350  1.00  0.00            
ATOM    157  C13 GST     2      30.680  28.890  27.120  1.00  0.00            
ATOM    158  C14 GST     2      33.160  27.430  26.610  1.00  0.00            
ATOM    159  C15 GST     2      31.920  26.450  28.400  1.00  0.00            
ATOM    160  C16 GST     2      31.700  27.790  29.200  1.00  0.00            
ATOM    161  C17 GST     2      31.860  28.940  28.150  1.00  0.00            
ATOM    162  C18 GST     2      30.670  27.430  26.410  1.00  0.00            
ATOM    163  C19 GST     2      35.970  27.490  22.150  1.00  0.00            
ATOM    164  C20 GST     2      30.460  27.410  24.850  1.00  0.00            
ATOM    165  N1  GST     2      31.080  23.420  23.170  1.00  0.00            
ATOM    166  N2  GST     2      31.950  26.660  26.860  1.00  0.00            
ATOM    167  O1  GST     2      29.150  27.740  24.620  1.00  0.00            
ATOM    168  O2  GST     2      34.600  27.470  21.610  1.00  0.00            
ATOM    169  H1  GST     2      33.130  23.110  21.480  1.00  0.00            
ATOM    170  H2  GST     2      34.580  25.010  20.640  1.00  0.00            
ATOM    171  H3  GST     2      29.130  24.980  25.410  1.00  0.00            
ATOM    172  H4  GST     2      32.560  27.800  23.020  1.00  0.00            
ATOM    173  H5  GST     2      29.680  22.670  24.550  1.00  0.00            
ATOM    174  H6  GST     2      29.300  28.410  31.730  1.00  0.00            
ATOM    175  H7  GST     2      30.980  29.090  31.570  1.00  0.00            
ATOM    176  H8  GST     2      29.620  27.260  29.570  1.00  0.00            
ATOM    177  H9  GST     2      34.010  28.940  28.060  1.00  0.00            
ATOM    178  H10 GST     2      33.370  29.540  26.550  1.00  0.00            
ATOM    179  H11 GST     2      29.750  29.090  27.670  1.00  0.00            
ATOM    180  H12 GST     2      30.700  29.700  26.370  1.00  0.00            
ATOM    181  H13 GST     2      33.170  27.650  25.540  1.00  0.00            
ATOM    182  H14 GST     2      33.960  26.710  26.800  1.00  0.00            
ATOM    183  H15 GST     2      32.830  25.970  28.760  1.00  0.00            
ATOM    184  H16 GST     2      31.090  25.750  28.540  1.00  0.00            
ATOM    185  H17 GST     2      32.530  27.880  29.910  1.00  0.00            
ATOM    186  H18 GST     2      31.800  29.960  28.540  1.00  0.00            
ATOM    187  H19 GST     2      29.890  26.860  26.900  1.00  0.00            
ATOM    188  H20 GST     2      36.550  26.670  21.710  1.00  0.00            
ATOM    189  H21 GST     2      35.960  27.370  23.240  1.00  0.00            
ATOM    190  H22 GST     2      36.390  28.490  21.950  1.00  0.00            
ATOM    191  H23 GST     2      31.050  28.280  24.520  1.00  0.00            
ATOM    192  H24 GST     2      32.050  25.750  26.380  1.00  0.00            
ATOM    193  H25 GST     2      28.680  26.920  24.850  1.00  0.00            
ENDMDL
REMARK    THIS IS A SIMULATION BOX
ATOM      1  O1  HST     1      30.580  23.760  27.880  1.00  0.00            
ATOM      2  C1  HST     1      30.350  24.360  28.870  1.00  0.00            
ATOM      3  N1  HST     1      31.230  24.680  29.870  1.00  0.00            
ATOM      4  C2  HST     1      30.530  25.350  31.000  1.00  0.00            
ATOM      5  C3  HST     1      32.470  23.980  30.040  1.00  0.00            
ATOM      6  N2  HST     1      33.660  24.830  29.980  1.00  0.00            
ATOM      7  C4  HST     1      34.160  25.680  31.110  1.00  0.00            
ATOM      8  C5  HST     1      34.590  24.870  28.970  1.00  0.00            
ATOM      9  O2  HST     1      34.510  24.280  27.910  1.00  0.00            
ATOM     10  N3  HST     1      35.760  25.460  29.490  1.00  0.00            
ATOM     11  C6  HST     1      35.570  26.090  30.770  1.00  0.00            
ATOM     12  C7  HST     1      37.040  25.470  28.780  1.00  0.00            
ATOM     13  N4  HST     1      37.220  26.560  27.880  1.00  0.00            
ATOM     14  C8  HST     1      37.870  27.810  28.240  1.00  0.00            
ATOM     15  C9  HST     1      37.090  26.450  26.500  1.00  0.00            
ATOM     16  O3  HST     1      36.630  25.480  25.920  1.00  0.00            
ATOM     17  N5  HST     1      37.500  27.660  25.950  1.00  0.00            
ATOM     18  C10 HST     1      38.060  28.520  26.910  1.00  0.00            
ATOM     19  C11 HST     1      37.520  27.970  24.540  1.00  0.00            
ATOM     20  N6  HST     1      36.330  28.670  24.160  1.00  0.00            
ATOM     21  C12 HST     1      36.680  30.080  23.960  1.00  0.00            
ATOM     22  C13 HST     1      35.330  28.300  23.320  1.00  0.00            
ATOM     23  O4  HST     1      35.000  27.170  23.010  1.00  0.00            
ATOM     24  N7  HST     1      34.750  29.450  22.730  1.00  0.00            
ATOM     25  C14 HST     1      35.570  30.570  22.950  1.00  0.00            
ATOM     26  C15 HST     1      34.030  29.360  21.420  1.00  0.00            
ATOM     27  N8  HST     1      32.710  29.980  21.290  1.00  0.00            
ATOM     28  C16 HST     1      32.570  31.390  21.210  1.00  0.00            
ATOM     29  C17 HST     1      31.590  29.290  20.890  1.00  0.00            
ATOM     30  O5  HST     1      31.530  28.110  20.790  1.00  0.00            
ATOM     31  N9  HST     1      30.600  30.220  20.690  1.00  0.00            
ATOM     32  C18 HST     1      31.110  31.580  20.850  1.00  0.00            
ATOM     33  C19 HST     1      29.310  29.980  19.980  1.00  0.00            
ATOM     34  N10 HST     1      28.120  30.200  20.870  1.00  0.00            
ATOM     35  C20 HST     1      27.560  31.510  21.010  1.00  0.00            
ATOM     36  C21 HST     1      27.160  29.230  21.150  1.00  0.00            
ATOM     37  O6  HST     1      27.280  28.050  20.860  1.00  0.00            
ATOM     38  N11 HST     1      25.980  29.850  21.570  1.00  0.00            
ATOM     39  C22 HST     1      26.140  31.320  21.580  1.00  0.00            
ATOM     40  C23 HST     1      24.710  29.210  21.750  1.00  0.00            
ATOM     41  N12 HST     1      24.490  28.920  23.100  1.00  0.00            
ATOM     42  C24 HST     1      23.770  29.770  24.080  1.00  0.00            
ATOM     43  C25 HST     1      24.770  27.680  23.610  1.00  0.00            
ATOM     44  O7  HST     1      25.310  26.760  23.010  1.00  0.00            
ATOM     45  N13 HST     1      24.340  27.680  24.880  1.00  0.00            
ATOM     46  C26 HST     1      23.680  28.880  25.310  1.00  0.00            
ATOM     47  C27 HST     1      24.360  26.460  25.750  1.00  0.00            
ATOM     48  N14 HST     1      25.470  26.530  26.720  1.00  0.00            
ATOM     49  C28 HST     1      25.180  27.000  28.050  1.00  0.00            
ATOM     50  C29 HST     1      26.620  25.720  26.710  1.00  0.00            
ATOM     51  O8  HST     1      27.050  25.050  25.730  1.00  0.00            
ATOM     52  N15 HST     1      27.160  25.730  27.990  1.00  0.00            
ATOM     53  C30 HST     1      27.980  24.600  28.420  1.00  0.00            
ATOM     54  C31 HST     1      26.320  26.430  28.910  1.00  0.00            
ATOM     55  N16 HST     1      29.150  24.970  29.170  1.00  0.00            
ATOM     56  C32 HST     1      29.100  25.560  30.500  1.00  0.00            
ATOM     57  N17 HST     1      28.970  27.040  30.520  1.00  0.00            
ATOM     58  C33 HST     1      27.650  27.660  30.630  1.00  0.00            
ATOM     59  C34 HST     1      30.080  27.650  30.950  1.00  0.00            
ATOM     60  O9  HST     1      30.120  28.870  31.180  1.00  0.00            
ATOM     61  N18 HST     1      31.030  26.720  31.210  1.00  0.00            
ATOM     62  C35 HST     1      32.170  26.910  32.090  1.00  0.00            
ATOM     63  N19 HST     1      33.440  26.930  31.310  1.00  0.00            
ATOM     64  C36 HST     1      34.190  27.980  31.030  1.00  0.00            
ATOM     65  O10 HST     1      33.920  29.150  31.200  1.00  0.00            
ATOM     66  N20 HST     1      35.410  27.530  30.680  1.00  0.00            
ATOM     67  C37 HST     1      36.610  28.300  30.440  1.00  0.00            
ATOM     68  N21 HST     1      36.930  28.660  28.980  1.00  0.00            
ATOM     69  C38 HST     1      36.600  29.780  28.340  1.00  0.00            
ATOM     70  O11 HST     1      35.940  30.690  28.790  1.00  0.00            
ATOM     71  N22 HST     1      37.260  29.720  27.120  1.00  0.00            
ATOM     72  C39 HST     1      37.420  30.910  26.280  1.00  0.00            
ATOM     73  N23 HST     1      36.530  30.970  25.130  1.00  0.00            
ATOM     74  C40 HST     1      35.430  31.800  24.980  1.00  0.00            
ATOM     75  O12 HST     1      34.980  32.370  25.870  1.00  0.00            
ATOM     76  N24 HST     1      34.900  31.600  23.750  1.00  0.00            
ATOM     77  C41 HST     1      33.940  32.480  23.070  1.00  0.00            
ATOM     78  N25 HST     1      32.640  31.980  22.550  1.00  0.00            
ATOM     79  C42 HST     1      31.450  32.560  22.980  1.00  0.00            
ATOM     80  O13 HST     1      31.330  33.190  24.010  1.00  0.00            
ATOM     81  N26 HST     1      30.520  32.220  22.000  1.00  0.00            
ATOM     82  C43 HST     1      29.330  32.950  21.800  1.00  0.00            
ATOM     83  N27 HST     1      28.270  32.050  22.110  1.00  0.00            
ATOM     84  C44 HST     1      27.450  32.330  23.170  1.00  0.00            
ATOM     85  O14 HST     1      27.810  32.840  24.230  1.00  0.00            
ATOM     86  N28 HST     1      26.180  31.870  22.870  1.00  0.00            
ATOM     87  C45 HST     1      24.990  32.020  23.760  1.00  0.00            
ATOM     88  N29 HST     1      24.600  30.860  24.570  1.00  0.00            
ATOM     89  C46 HST     1      24.850  30.820  25.920  1.00  0.00            
ATOM     90  O15 HST     1      25.240  31.760  26.560  1.00  0.00            
ATOM     91  N30 HST     1      24.450  29.620  26.360  1.00  0.00            
ATOM     92  C47 HST     1      24.200  29.310  27.750  1.00  0.00            
ATOM     93  N31 HST     1      25.280  28.420  28.180  1.00  0.00            
ATOM     94  C48 HST     1      26.400  28.770  28.920  1.00  0.00            
ATOM     95  N32 HST     1      27.040  27.680  29.340  1.00  0.00            
ATOM     96  O16 HST     1      26.840  29.920  29.060  1.00  0.00            
ATOM     97  H1  HST     1      30.560  24.740  31.900  1.00  0.00            
ATOM     98  H2  HST     1      32.520  23.120  29.360  1.00  0.00            
ATOM     99  H3  HST     1      32.380  23.540  31.030  1.00  0.00            
ATOM    100  H4  HST     1      34.180  25.060  32.020  1.00  0.00            
ATOM    101  H5  HST     1      36.400  25.740  31.400  1.00  0.00            
ATOM    102  H6  HST     1      37.090  24.490  28.300  1.00  0.00            
ATOM    103  H7  HST     1      37.730  25.550  29.630  1.00  0.00            
ATOM    104  H8  HST     1      38.770  27.630  28.830  1.00  0.00            
ATOM    105  H9  HST     1      39.120  28.780  26.780  1.00  0.00            
ATOM    106  H10 HST     1      37.560  27.050  23.940  1.00  0.00            
ATOM    107  H11 HST     1      38.380  28.630  24.350  1.00  0.00            
ATOM    108  H12 HST     1      37.730  30.130  23.660  1.00  0.00            
ATOM    109  H13 HST     1      35.880  31.040  22.010  1.00  0.00            
ATOM    110  H14 HST     1      34.710  29.820  20.690  1.00  0.00            
ATOM    111  H15 HST     1      33.880  28.300  21.180  1.00  0.00            
ATOM    112  H16 HST     1      33.270  31.760  20.450  1.00  0.00            
ATOM    113  H17 HST     1      31.070  32.180  19.930  1.00  0.00            
ATOM    114  H18 HST     1      29.230  30.470  19.010  1.00  0.00            
ATOM    115  H19 HST     1      29.370  28.900  19.760  1.00  0.00            
ATOM    116  H20 HST     1      27.650  32.080  20.080  1.00  0.00            
ATOM    117  H21 HST     1      25.340  31.700  20.930  1.00  0.00            
ATOM    118  H22 HST     1      23.930  29.910  21.430  1.00  0.00            
ATOM    119  H23 HST     1      24.730  28.300  21.130  1.00  0.00            
ATOM    120  H24 HST     1      22.850  30.120  23.600  1.00  0.00            
ATOM    121  H25 HST     1      22.660  28.730  25.670  1.00  0.00            
ATOM    122  H26 HST     1      23.400  26.200  26.210  1.00  0.00            
ATOM    123  H27 HST     1      24.540  25.650  25.030  1.00  0.00            
ATOM    124  H28 HST     1      24.220  26.630  28.410  1.00  0.00            
ATOM    125  H29 HST     1      28.390  24.140  27.520  1.00  0.00            
ATOM    126  H30 HST     1      27.430  23.840  28.990  1.00  0.00            
ATOM    127  H31 HST     1      25.990  25.870  29.790  1.00  0.00            
ATOM    128  H32 HST     1      28.400  25.000  31.130  1.00  0.00            
ATOM    129  H33 HST     1      27.050  27.030  31.290  1.00  0.00            
ATOM    130  H34 HST     1      27.820  28.650  31.070  1.00  0.00            
ATOM    131  H35 HST     1      32.240  26.050  32.770  1.00  0.00            
ATOM    132  H36 HST     1      32.040  27.850  32.650  1.00  0.00            
ATOM    133  H37 HST     1      37.470  27.750  30.840  1.00  0.00            
ATOM    134  H38 HST     1      36.560  29.170  31.100  1.00  0.00            
ATOM    135  H39 HST     1      38.430  30.870  25.870  1.00  0.00            
ATOM    136  H40 HST     1      37.240  31.790  26.920  1.00  0.00            
ATOM    137  H41 HST     1      33.780  33.250  23.840  1.00  0.00            
ATOM    138  H42 HST     1      34.490  33.000  22.280  1.00  0.00            
ATOM    139  H43 HST     1      29.310  33.850  22.430  1.00  0.00            
ATOM    140  H44 HST     1      29.180  33.250  20.760  1.00  0.00            
ATOM    141  H45 HST     1      25.170  32.890  24.410  1.00  0.00            
ATOM    142  H46 HST     1      24.050  32.250  23.250  1.00  0.00            
ATOM    143  H47 HST     1      24.270  30.260  28.310  1.00  0.00            
ATOM    144  H48 HST     1      23.220  28.860  27.900  1.00  0.00            
ATOM    145  C1  GST     2      31.880  22.930  22.110  1.00  0.00            
ATOM    146  C2  GST     2      32.920  23.590  21.470  1.00  0.00            
ATOM    147  C3  GST     2      29.560  24.760  24.930  1.00  0.00            
ATOM    148  C4  GST     2      32.630  25.530  22.880  1.00  0.00            
ATOM    149  C5  GST     2      29.290  23.470  24.330  1.00  0.00            
ATOM    150  C6  GST     2      31.390  24.920  23.400  1.00  0.00            
ATOM    151  C7  GST     2      30.560  25.590  24.370  1.00  0.00            
ATOM    152  C8  GST     2      31.090  23.600  23.050  1.00  0.00            
ATOM    153  C9  GST     2      33.360  24.850  21.870  1.00  0.00            
ATOM    154  C10 GST     2      31.280  29.990  30.110  1.00  0.00            
ATOM    155  C11 GST     2      31.360  28.750  29.700  1.00  0.00            
ATOM    156  C12 GST     2      34.060  28.020  26.790  1.00  0.00            
ATOM    157  C13 GST     2      31.670  28.880  26.470  1.00  0.00            
ATOM    158  C14 GST     2      33.440  26.580  26.370  1.00  0.00            
ATOM    159  C15 GST     2      32.020  26.670  28.440  1.00  0.00            
ATOM    160  C16 GST     2      32.430  28.100  28.800  1.00  0.00            
ATOM    161  C17 GST     2      32.870  28.840  27.470  1.00  0.00            
ATOM    162  C18 GST     2      31.130  27.400  26.320  1.00  0.00            
ATOM    163  C19 GST     2      34.670  26.550  20.600  1.00  0.00            
ATOM    164  C20 GST     2      30.560  27.100  24.830  1.00  0.00            
ATOM    165  N1  GST     2      30.040  22.840  23.470  1.00  0.00            
ATOM    166  N2  GST     2      32.070  26.370  26.940  1.00  0.00            
ATOM    167  O1  GST     2      29.220  27.670  24.670  1.00  0.00            
ATOM    168  O2  GST     2      34.570  25.310  21.370  1.00  0.00            
ATOM    169  H1  GST     2      31.680  21.910  21.780  1.00  0.00            
ATOM    170  H2  GST     2      33.520  23.100  20.710  1.00  0.00            
ATOM    171  H3  GST     2      28.880  25.150  25.680  1.00  0.00            
ATOM    172  H4  GST     2      33.000  26.520  23.140  1.00  0.00            
ATOM    173  H5  GST     2      28.650  22.790  24.890  1.00  0.00            
ATOM    174  H6  GST     2      30.460  30.320  30.730  1.00  0.00            
ATOM    175  H7  GST     2      31.990  30.760  29.810  1.00  0.00            
ATOM    176  H8  GST     2      30.570  28.090  30.050  1.00  0.00            
ATOM    177  H9  GST     2      34.870  27.890  27.520  1.00  0.00            
ATOM    178  H10 GST     2      34.360  28.660  25.950  1.00  0.00            
ATOM    179  H11 GST     2      30.840  29.550  26.760  1.00  0.00            
ATOM    180  H12 GST     2      32.080  29.330  25.550  1.00  0.00            
ATOM    181  H13 GST     2      33.310  26.440  25.300  1.00  0.00            
ATOM    182  H14 GST     2      34.140  25.830  26.750  1.00  0.00            
ATOM    183  H15 GST     2      32.620  25.900  28.930  1.00  0.00            
ATOM    184  H16 GST     2      31.010  26.580  28.840  1.00  0.00            
ATOM    185  H17 GST     2      33.290  27.990  29.470  1.00  0.00            
ATOM    186  H18 GST     2      33.210  29.840  27.760  1.00  0.00            
ATOM    187  H19 GST     2      30.220  27.260  26.920  1.00  0.00            
ATOM    188  H20 GST     2      35.720  26.880  20.630  1.00  0.00            
ATOM    189  H21 GST     2      33.940  27.310  20.890  1.00  0.00            
ATOM    190  H22 GST     2      34.430  26.500  19.530  1.00  0.00            
ATOM    191  H23 GST     2      31.210  27.660  24.150  1.00  0.00            
ATOM    192  H24 GST     2      31.800  25.410  26.680  1.00  0.00            
ATOM    193  H25 GST     2      28.560  27.180  25.200  1.00  0.00            
ENDMDL
REMARK    THIS IS A SIMULATION BOX
ATOM      1  O1  HST     1      27.180  29.000  25.680  1.00  0.00            
ATOM      2  C1  HST     1      26.960  30.110  25.330  1.00  0.00            
ATOM      3  N1  HST     1      27.080  31.190  26.110  1.00  0.00            
ATOM      4  C2  HST     1      26.470  32.440  25.520  1.00  0.00            
ATOM      5  C3  HST     1      27.240  31.130  27.560  1.00  0.00            
ATOM      6  N2  HST     1      28.560  31.620  27.960  1.00  0.00            
ATOM      7  C4  HST     1      28.720  32.980  28.350  1.00  0.00            
ATOM      8  C5  HST     1      29.500  30.810  28.420  1.00  0.00            
ATOM      9  O2  HST     1      29.450  29.560  28.390  1.00  0.00            
ATOM     10  N3  HST     1      30.370  31.620  29.140  1.00  0.00            
ATOM     11  C6  HST     1      29.960  33.050  29.160  1.00  0.00            
ATOM     12  C7  HST     1      31.480  31.050  30.010  1.00  0.00            
ATOM     13  N4  HST     1      32.860  31.440  29.760  1.00  0.00            
ATOM     14  C8  HST     1      33.390  32.790  30.010  1.00  0.00            
ATOM     15  C9  HST     1      33.820  30.500  29.780  1.00  0.00            
ATOM     16  O3  HST     1      33.570  29.310  29.790  1.00  0.00            
ATOM     17  N5  HST     1      35.040  31.140  29.840  1.00  0.00            
ATOM     18  C10 HST     1      34.920  32.540  29.860  1.00  0.00            
ATOM     19  C11 HST     1      36.340  30.450  29.900  1.00  0.00            
ATOM     20  N6  HST     1      36.990  30.290  28.580  1.00  0.00            
ATOM     21  C12 HST     1      37.890  31.330  28.190  1.00  0.00            
ATOM     22  C13 HST     1      37.170  29.100  27.870  1.00  0.00            
ATOM     23  O4  HST     1      36.770  27.990  28.130  1.00  0.00            
ATOM     24  N7  HST     1      38.020  29.370  26.830  1.00  0.00            
ATOM     25  C14 HST     1      38.650  30.670  27.020  1.00  0.00            
ATOM     26  C15 HST     1      38.740  28.320  26.150  1.00  0.00            
ATOM     27  N8  HST     1      38.680  28.270  24.680  1.00  0.00            
ATOM     28  C16 HST     1      39.420  29.120  23.800  1.00  0.00            
ATOM     29  C17 HST     1      37.930  27.350  23.950  1.00  0.00            
ATOM     30  O5  HST     1      37.270  26.440  24.450  1.00  0.00            
ATOM     31  N9  HST     1      38.190  27.460  22.660  1.00  0.00            
ATOM     32  C18 HST     1      39.050  28.610  22.370  1.00  0.00            
ATOM     33  C19 HST     1      37.740  26.520  21.610  1.00  0.00            
ATOM     34  N10 HST     1      36.680  27.020  20.700  1.00  0.00            
ATOM     35  C20 HST     1      37.070  27.790  19.530  1.00  0.00            
ATOM     36  C21 HST     1      35.390  26.550  20.570  1.00  0.00            
ATOM     37  O6  HST     1      34.780  25.790  21.360  1.00  0.00            
ATOM     38  N11 HST     1      34.870  26.990  19.380  1.00  0.00            
ATOM     39  C22 HST     1      35.890  27.690  18.590  1.00  0.00            
ATOM     40  C23 HST     1      33.690  26.380  18.690  1.00  0.00            
ATOM     41  N12 HST     1      32.550  27.220  18.850  1.00  0.00            
ATOM     42  C24 HST     1      32.270  28.240  17.890  1.00  0.00            
ATOM     43  C25 HST     1      31.510  26.940  19.740  1.00  0.00            
ATOM     44  O7  HST     1      31.440  26.010  20.510  1.00  0.00            
ATOM     45  N13 HST     1      30.460  27.780  19.380  1.00  0.00            
ATOM     46  C26 HST     1      30.820  28.690  18.340  1.00  0.00            
ATOM     47  C27 HST     1      29.070  27.540  19.710  1.00  0.00            
ATOM     48  N14 HST     1      28.560  28.640  20.560  1.00  0.00            
ATOM     49  C28 HST     1      28.110  29.850  19.910  1.00  0.00            
ATOM     50  C29 HST     1      27.870  28.440  21.740  1.00  0.00            
ATOM     51  O8  HST     1      27.930  27.400  22.340  1.00  0.00            
ATOM     52  N15 HST     1      27.140  29.520  22.120  1.00  0.00            
ATOM     53  C30 HST     1      26.120  29.600  23.110  1.00  0.00            
ATOM     54  C31 HST     1      27.160  30.460  20.940  1.00  0.00            
ATOM     55  N16 HST     1      26.480  30.540  24.100  1.00  0.00            
ATOM     56  C32 HST     1      26.220  31.950  24.070  1.00  0.00            
ATOM     57  N17 HST     1      27.110  32.880  23.300  1.00  0.00            
ATOM     58  C33 HST     1      26.970  32.920  21.890  1.00  0.00            
ATOM     59  C34 HST     1      27.680  33.840  24.120  1.00  0.00            
ATOM     60  O9  HST     1      28.440  34.740  23.710  1.00  0.00            
ATOM     61  N18 HST     1      27.380  33.560  25.380  1.00  0.00            
ATOM     62  C35 HST     1      27.750  34.420  26.520  1.00  0.00            
ATOM     63  N19 HST     1      28.910  33.980  27.290  1.00  0.00            
ATOM     64  C36 HST     1      30.080  34.590  27.380  1.00  0.00            
ATOM     65  O10 HST     1      30.480  35.550  26.750  1.00  0.00            
ATOM     66  N20 HST     1      30.750  34.010  28.390  1.00  0.00            
ATOM     67  C37 HST     1      31.930  34.670  28.950  1.00  0.00            
ATOM     68  N21 HST     1      33.110  33.810  28.980  1.00  0.00            
ATOM     69  C38 HST     1      34.220  34.050  28.220  1.00  0.00            
ATOM     70  O11 HST     1      34.240  34.950  27.390  1.00  0.00            
ATOM     71  N22 HST     1      35.230  33.210  28.630  1.00  0.00            
ATOM     72  C39 HST     1      36.580  33.480  28.240  1.00  0.00            
ATOM     73  N23 HST     1      37.220  32.470  27.540  1.00  0.00            
ATOM     74  C40 HST     1      37.480  32.530  26.150  1.00  0.00            
ATOM     75  O12 HST     1      37.210  33.430  25.370  1.00  0.00            
ATOM     76  N24 HST     1      38.460  31.560  25.920  1.00  0.00            
ATOM     77  C41 HST     1      39.400  31.510  24.850  1.00  0.00            
ATOM     78  N25 HST     1      38.990  30.500  23.840  1.00  0.00            
ATOM     79  C42 HST     1      38.490  30.900  22.610  1.00  0.00            
ATOM     80  O13 HST     1      38.300  32.070  22.250  1.00  0.00            
ATOM     81  N26 HST     1      38.470  29.800  21.780  1.00  0.00            
ATOM     82  C43 HST     1      38.390  29.900  20.360  1.00  0.00            
ATOM     83  N27 HST     1      37.250  29.220  19.740  1.00  0.00            
ATOM     84  C44 HST     1      36.340  29.950  19.040  1.00  0.00            
ATOM     85  O14 HST     1      36.300  31.170  19.010  1.00  0.00            
ATOM     86  N28 HST     1      35.490  29.060  18.420  1.00  0.00            
ATOM     87  C45 HST     1      34.450  29.360  17.450  1.00  0.00            
ATOM     88  N29 HST     1      33.080  29.450  18.020  1.00  0.00            
ATOM     89  C46 HST     1      32.340  30.520  18.390  1.00  0.00            
ATOM     90  O15 HST     1      32.740  31.660  18.550  1.00  0.00            
ATOM     91  N30 HST     1      31.110  30.060  18.740  1.00  0.00            
ATOM     92  C47 HST     1      29.940  30.930  18.610  1.00  0.00            
ATOM     93  N31 HST     1      29.120  30.940  19.740  1.00  0.00            
ATOM     94  C48 HST     1      28.830  32.100  20.460  1.00  0.00            
ATOM     95  N32 HST     1      27.720  31.780  21.230  1.00  0.00            
ATOM     96  O16 HST     1      29.290  33.200  20.300  1.00  0.00            
ATOM     97  H1  HST     1      25.600  32.910  26.000  1.00  0.00            
ATOM     98  H2  HST     1      27.090  30.120  27.950  1.00  0.00            
ATOM     99  H3  HST     1      26.470  31.800  27.980  1.00  0.00            
ATOM    100  H4  HST     1      27.900  33.350  28.990  1.00  0.00            
ATOM    101  H5  HST     1      29.900  33.410  30.190  1.00  0.00            
ATOM    102  H6  HST     1      31.490  29.960  29.930  1.00  0.00            
ATOM    103  H7  HST     1      31.290  31.270  31.070  1.00  0.00            
ATOM    104  H8  HST     1      33.150  33.130  31.020  1.00  0.00            
ATOM    105  H9  HST     1      35.530  32.920  30.670  1.00  0.00            
ATOM    106  H10 HST     1      36.100  29.490  30.360  1.00  0.00            
ATOM    107  H11 HST     1      36.990  30.990  30.600  1.00  0.00            
ATOM    108  H12 HST     1      38.550  31.530  29.040  1.00  0.00            
ATOM    109  H13 HST     1      39.700  30.450  27.260  1.00  0.00            
ATOM    110  H14 HST     1      39.790  28.480  26.420  1.00  0.00            
ATOM    111  H15 HST     1      38.390  27.360  26.550  1.00  0.00            
ATOM    112  H16 HST     1      40.500  29.040  23.980  1.00  0.00            
ATOM    113  H17 HST     1      39.910  28.240  21.800  1.00  0.00            
ATOM    114  H18 HST     1      38.620  26.410  20.970  1.00  0.00            
ATOM    115  H19 HST     1      37.430  25.560  22.040  1.00  0.00            
ATOM    116  H20 HST     1      37.970  27.330  19.120  1.00  0.00            
ATOM    117  H21 HST     1      36.180  27.160  17.680  1.00  0.00            
ATOM    118  H22 HST     1      34.030  26.230  17.660  1.00  0.00            
ATOM    119  H23 HST     1      33.310  25.430  19.080  1.00  0.00            
ATOM    120  H24 HST     1      32.160  27.830  16.880  1.00  0.00            
ATOM    121  H25 HST     1      30.210  28.670  17.430  1.00  0.00            
ATOM    122  H26 HST     1      28.450  27.540  18.810  1.00  0.00            
ATOM    123  H27 HST     1      29.040  26.580  20.260  1.00  0.00            
ATOM    124  H28 HST     1      27.700  29.570  18.930  1.00  0.00            
ATOM    125  H29 HST     1      25.900  28.630  23.570  1.00  0.00            
ATOM    126  H30 HST     1      25.180  29.920  22.660  1.00  0.00            
ATOM    127  H31 HST     1      26.120  30.560  20.610  1.00  0.00            
ATOM    128  H32 HST     1      25.190  32.160  23.780  1.00  0.00            
ATOM    129  H33 HST     1      25.900  32.670  21.840  1.00  0.00            
ATOM    130  H34 HST     1      27.140  33.920  21.490  1.00  0.00            
ATOM    131  H35 HST     1      26.920  34.530  27.230  1.00  0.00            
ATOM    132  H36 HST     1      28.010  35.400  26.110  1.00  0.00            
ATOM    133  H37 HST     1      31.690  34.900  30.000  1.00  0.00            
ATOM    134  H38 HST     1      32.170  35.620  28.480  1.00  0.00            
ATOM    135  H39 HST     1      37.220  33.600  29.120  1.00  0.00            
ATOM    136  H40 HST     1      36.630  34.360  27.580  1.00  0.00            
ATOM    137  H41 HST     1      39.390  32.500  24.370  1.00  0.00            
ATOM    138  H42 HST     1      40.420  31.260  25.170  1.00  0.00            
ATOM    139  H43 HST     1      38.530  30.930  20.000  1.00  0.00            
ATOM    140  H44 HST     1      39.330  29.500  19.950  1.00  0.00            
ATOM    141  H45 HST     1      34.690  30.320  16.980  1.00  0.00            
ATOM    142  H46 HST     1      34.480  28.540  16.720  1.00  0.00            
ATOM    143  H47 HST     1      30.220  31.990  18.480  1.00  0.00            
ATOM    144  H48 HST     1      29.370  30.640  17.720  1.00  0.00            
ATOM    145  C1  GST     2      31.440  24.120  29.990  1.00  0.00            
ATOM    146  C2  GST     2      32.570  24.640  30.670  1.00  0.00            
ATOM    147  C3  GST     2      30.580  25.180  25.940  1.00  0.00            
ATOM    148  C4  GST     2      33.240  25.840  28.620  1.00  0.00            
ATOM    149  C5  GST     2      29.710  24.360  26.760  1.00  0.00            
ATOM    150  C6  GST     2      32.100  25.440  27.930  1.00  0.00            
ATOM    151  C7  GST     2      31.770  25.740  26.520  1.00  0.00            
ATOM    152  C8  GST     2      31.230  24.510  28.590  1.00  0.00            
ATOM    153  C9  GST     2      33.440  25.500  29.970  1.00  0.00            
ATOM    154  C10 GST     2      29.520  30.820  23.600  1.00  0.00            
ATOM    155  C11 GST     2      30.440  31.410  24.380  1.00  0.00            
ATOM    156  C12 GST     2      33.350  30.310  26.840  1.00  0.00            
ATOM    157  C13 GST     2      32.810  29.100  24.650  1.00  0.00            
ATOM    158  C14 GST     2      32.510  29.270  27.670  1.00  0.00            
ATOM    159  C15 GST     2      30.460  29.770  26.430  1.00  0.00            
ATOM    160  C16 GST     2      31.230  30.930  25.660  1.00  0.00            
ATOM    161  C17 GST     2      32.730  30.480  25.380  1.00  0.00            
ATOM    162  C18 GST     2      31.980  28.100  25.420  1.00  0.00            
ATOM    163  C19 GST     2      34.470  27.140  31.510  1.00  0.00            
ATOM    164  C20 GST     2      32.620  26.700  25.610  1.00  0.00            
ATOM    165  N1  GST     2      30.130  23.970  28.000  1.00  0.00            
ATOM    166  N2  GST     2      31.410  28.670  26.820  1.00  0.00            
ATOM    167  O1  GST     2      32.890  26.080  24.320  1.00  0.00            
ATOM    168  O2  GST     2      34.550  25.940  30.680  1.00  0.00            
ATOM    169  H1  GST     2      30.680  23.550  30.510  1.00  0.00            
ATOM    170  H2  GST     2      32.660  24.390  31.720  1.00  0.00            
ATOM    171  H3  GST     2      30.330  25.440  24.910  1.00  0.00            
ATOM    172  H4  GST     2      34.060  26.410  28.200  1.00  0.00            
ATOM    173  H5  GST     2      28.770  23.930  26.390  1.00  0.00            
ATOM    174  H6  GST     2      29.160  31.300  22.690  1.00  0.00            
ATOM    175  H7  GST     2      29.140  29.810  23.740  1.00  0.00            
ATOM    176  H8  GST     2      30.730  32.410  24.070  1.00  0.00            
ATOM    177  H9  GST     2      33.340  31.260  27.390  1.00  0.00            
ATOM    178  H10 GST     2      34.410  30.050  26.720  1.00  0.00            
ATOM    179  H11 GST     2      32.510  29.270  23.600  1.00  0.00            
ATOM    180  H12 GST     2      33.860  28.810  24.540  1.00  0.00            
ATOM    181  H13 GST     2      33.200  28.470  27.960  1.00  0.00            
ATOM    182  H14 GST     2      32.130  29.700  28.600  1.00  0.00            
ATOM    183  H15 GST     2      29.900  30.090  27.310  1.00  0.00            
ATOM    184  H16 GST     2      29.710  29.270  25.800  1.00  0.00            
ATOM    185  H17 GST     2      31.220  31.750  26.380  1.00  0.00            
ATOM    186  H18 GST     2      33.260  31.270  24.840  1.00  0.00            
ATOM    187  H19 GST     2      31.110  27.830  24.830  1.00  0.00            
ATOM    188  H20 GST     2      35.480  27.460  31.770  1.00  0.00            
ATOM    189  H21 GST     2      34.010  26.920  32.480  1.00  0.00            
ATOM    190  H22 GST     2      33.890  27.960  31.060  1.00  0.00            
ATOM    191  H23 GST     2      33.550  27.010  26.100  1.00  0.00            
ATOM    192  H24 GST     2      31.000  27.900  27.370  1.00  0.00            
ATOM    193  H25 GST     2      32.130  26.310  23.750  1.00  0.00            
ENDMDL
REMARK    THIS IS A SIMULATION BOX
ATOM      1  O1  HST     1      28.450  25.590  27.750  1.00  0.00            
ATOM      2  C1  HST     1      27.770  26.490  27.280  1.00  0.00            
ATOM      3  N1  HST     1      27.260  27.650  27.980  1.00  0.00            
ATOM      4  C2  HST     1      26.530  28.510  27.030  1.00  0.00            
ATOM      5  C3  HST     1      27.200  27.800  29.430  1.00  0.00            
ATOM      6  N2  HST     1      28.300  28.680  29.790  1.00  0.00            
ATOM      7  C4  HST     1      28.130  30.100  29.980  1.00  0.00            
ATOM      8  C5  HST     1      29.480  28.220  30.330  1.00  0.00            
ATOM      9  O2  HST     1      29.880  27.100  30.440  1.00  0.00            
ATOM     10  N3  HST     1      30.070  29.300  30.900  1.00  0.00            
ATOM     11  C6  HST     1      29.360  30.540  30.830  1.00  0.00            
ATOM     12  C7  HST     1      31.010  29.200  31.910  1.00  0.00            
ATOM     13  N4  HST     1      32.360  29.600  31.510  1.00  0.00            
ATOM     14  C8  HST     1      32.800  30.940  31.750  1.00  0.00            
ATOM     15  C9  HST     1      33.380  28.690  31.380  1.00  0.00            
ATOM     16  O3  HST     1      33.310  27.460  31.400  1.00  0.00            
ATOM     17  N5  HST     1      34.560  29.370  31.320  1.00  0.00            
ATOM     18  C10 HST     1      34.320  30.820  31.560  1.00  0.00            
ATOM     19  C11 HST     1      35.860  28.790  31.450  1.00  0.00            
ATOM     20  N6  HST     1      36.760  28.940  30.280  1.00  0.00            
ATOM     21  C12 HST     1      37.460  30.180  29.950  1.00  0.00            
ATOM     22  C13 HST     1      37.300  27.850  29.560  1.00  0.00            
ATOM     23  O4  HST     1      36.880  26.720  29.650  1.00  0.00            
ATOM     24  N7  HST     1      38.340  28.330  28.780  1.00  0.00            
ATOM     25  C14 HST     1      38.460  29.730  28.930  1.00  0.00            
ATOM     26  C15 HST     1      39.400  27.490  28.200  1.00  0.00            
ATOM     27  N8  HST     1      39.200  27.410  26.770  1.00  0.00            
ATOM     28  C16 HST     1      39.840  28.360  25.870  1.00  0.00            
ATOM     29  C17 HST     1      38.630  26.320  26.150  1.00  0.00            
ATOM     30  O5  HST     1      38.120  25.330  26.700  1.00  0.00            
ATOM     31  N9  HST     1      39.100  26.370  24.830  1.00  0.00            
ATOM     32  C18 HST     1      39.810  27.590  24.490  1.00  0.00            
ATOM     33  C19 HST     1      38.870  25.310  23.850  1.00  0.00            
ATOM     34  N10 HST     1      37.760  25.480  22.960  1.00  0.00            
ATOM     35  C20 HST     1      37.800  26.030  21.630  1.00  0.00            
ATOM     36  C21 HST     1      36.540  24.890  23.200  1.00  0.00            
ATOM     37  O6  HST     1      36.320  24.170  24.120  1.00  0.00            
ATOM     38  N11 HST     1      35.810  25.010  22.050  1.00  0.00            
ATOM     39  C22 HST     1      36.450  25.730  21.010  1.00  0.00            
ATOM     40  C23 HST     1      34.870  23.950  21.710  1.00  0.00            
ATOM     41  N12 HST     1      33.500  24.410  21.450  1.00  0.00            
ATOM     42  C24 HST     1      33.290  25.250  20.210  1.00  0.00            
ATOM     43  C25 HST     1      32.360  23.810  21.970  1.00  0.00            
ATOM     44  O7  HST     1      32.310  23.040  22.930  1.00  0.00            
ATOM     45  N13 HST     1      31.340  24.300  21.170  1.00  0.00            
ATOM     46  C26 HST     1      31.710  25.160  20.060  1.00  0.00            
ATOM     47  C27 HST     1      29.900  23.860  21.390  1.00  0.00            
ATOM     48  N14 HST     1      29.200  24.790  22.200  1.00  0.00            
ATOM     49  C28 HST     1      28.460  25.850  21.520  1.00  0.00            
ATOM     50  C29 HST     1      29.080  24.760  23.540  1.00  0.00            
ATOM     51  O8  HST     1      29.630  23.990  24.300  1.00  0.00            
ATOM     52  N15 HST     1      28.170  25.650  23.920  1.00  0.00            
ATOM     53  C30 HST     1      27.380  25.460  25.120  1.00  0.00            
ATOM     54  C31 HST     1      27.610  26.360  22.710  1.00  0.00            
ATOM     55  N16 HST     1      27.500  26.630  25.930  1.00  0.00            
ATOM     56  C32 HST     1      26.630  27.790  25.640  1.00  0.00            
ATOM     57  N17 HST     1      27.180  28.790  24.730  1.00  0.00            
ATOM     58  C33 HST     1      26.880  28.670  23.340  1.00  0.00            
ATOM     59  C34 HST     1      27.440  29.960  25.420  1.00  0.00            
ATOM     60  O9  HST     1      27.750  31.030  24.920  1.00  0.00            
ATOM     61  N18 HST     1      27.180  29.810  26.760  1.00  0.00            
ATOM     62  C35 HST     1      27.170  30.930  27.740  1.00  0.00            
ATOM     63  N19 HST     1      28.260  30.880  28.760  1.00  0.00            
ATOM     64  C36 HST     1      29.390  31.680  28.750  1.00  0.00            
ATOM     65  O10 HST     1      29.640  32.500  27.880  1.00  0.00            
ATOM     66  N20 HST     1      30.040  31.500  29.960  1.00  0.00            
ATOM     67  C37 HST     1      31.080  32.360  30.450  1.00  0.00            
ATOM     68  N21 HST     1      32.360  31.770  30.620  1.00  0.00            
ATOM     69  C38 HST     1      33.390  32.100  29.830  1.00  0.00            
ATOM     70  O11 HST     1      33.380  32.680  28.750  1.00  0.00            
ATOM     71  N22 HST     1      34.520  31.620  30.380  1.00  0.00            
ATOM     72  C39 HST     1      35.850  32.060  30.060  1.00  0.00            
ATOM     73  N23 HST     1      36.620  31.110  29.260  1.00  0.00            
ATOM     74  C40 HST     1      36.990  31.300  27.980  1.00  0.00            
ATOM     75  O12 HST     1      36.620  32.200  27.270  1.00  0.00            
ATOM     76  N24 HST     1      38.080  30.460  27.680  1.00  0.00            
ATOM     77  C41 HST     1      39.000  30.650  26.520  1.00  0.00            
ATOM     78  N25 HST     1      38.930  29.480  25.600  1.00  0.00            
ATOM     79  C42 HST     1      38.540  29.600  24.280  1.00  0.00            
ATOM     80  O13 HST     1      37.870  30.490  23.800  1.00  0.00            
ATOM     81  N26 HST     1      39.050  28.490  23.600  1.00  0.00            
ATOM     82  C43 HST     1      39.040  28.220  22.160  1.00  0.00            
ATOM     83  N27 HST     1      37.850  27.510  21.710  1.00  0.00            
ATOM     84  C44 HST     1      36.790  28.080  21.100  1.00  0.00            
ATOM     85  O14 HST     1      36.640  29.250  20.940  1.00  0.00            
ATOM     86  N28 HST     1      35.880  27.100  20.790  1.00  0.00            
ATOM     87  C45 HST     1      34.730  27.320  19.920  1.00  0.00            
ATOM     88  N29 HST     1      33.470  26.680  20.470  1.00  0.00            
ATOM     89  C46 HST     1      32.310  27.380  20.540  1.00  0.00            
ATOM     90  O15 HST     1      32.250  28.580  20.720  1.00  0.00            
ATOM     91  N30 HST     1      31.280  26.520  20.280  1.00  0.00            
ATOM     92  C47 HST     1      30.000  26.980  19.960  1.00  0.00            
ATOM     93  N31 HST     1      29.150  27.030  21.180  1.00  0.00            
ATOM     94  C48 HST     1      28.630  28.210  21.640  1.00  0.00            
ATOM     95  N32 HST     1      27.810  27.810  22.630  1.00  0.00            
ATOM     96  O16 HST     1      28.880  29.350  21.230  1.00  0.00            
ATOM     97  H1  HST     1      25.500  28.710  27.370  1.00  0.00            
ATOM     98  H2  HST     1      27.410  26.860  29.940  1.00  0.00            
ATOM     99  H3  HST     1      26.310  28.290  29.840  1.00  0.00            
ATOM    100  H4  HST     1      27.100  30.270  30.340  1.00  0.00            
ATOM    101  H5  HST     1      29.070  30.980  31.790  1.00  0.00            
ATOM    102  H6  HST     1      30.960  28.150  32.210  1.00  0.00            
ATOM    103  H7  HST     1      30.730  29.830  32.760  1.00  0.00            
ATOM    104  H8  HST     1      32.670  31.350  32.760  1.00  0.00            
ATOM    105  H9  HST     1      34.850  31.130  32.460  1.00  0.00            
ATOM    106  H10 HST     1      35.690  27.770  31.820  1.00  0.00            
ATOM    107  H11 HST     1      36.360  29.350  32.240  1.00  0.00            
ATOM    108  H12 HST     1      37.940  30.590  30.850  1.00  0.00            
ATOM    109  H13 HST     1      39.490  29.990  29.220  1.00  0.00            
ATOM    110  H14 HST     1      40.370  27.950  28.420  1.00  0.00            
ATOM    111  H15 HST     1      39.320  26.480  28.620  1.00  0.00            
ATOM    112  H16 HST     1      40.850  28.650  26.180  1.00  0.00            
ATOM    113  H17 HST     1      40.820  27.380  24.120  1.00  0.00            
ATOM    114  H18 HST     1      39.760  25.130  23.230  1.00  0.00            
ATOM    115  H19 HST     1      38.780  24.350  24.370  1.00  0.00            
ATOM    116  H20 HST     1      38.690  25.620  21.150  1.00  0.00            
ATOM    117  H21 HST     1      36.530  25.200  20.060  1.00  0.00            
ATOM    118  H22 HST     1      35.190  23.310  20.870  1.00  0.00            
ATOM    119  H23 HST     1      34.830  23.250  22.550  1.00  0.00            
ATOM    120  H24 HST     1      33.940  24.920  19.390  1.00  0.00            
ATOM    121  H25 HST     1      31.270  24.690  19.170  1.00  0.00            
ATOM    122  H26 HST     1      29.410  23.900  20.400  1.00  0.00            
ATOM    123  H27 HST     1      29.900  22.830  21.760  1.00  0.00            
ATOM    124  H28 HST     1      27.880  25.430  20.700  1.00  0.00            
ATOM    125  H29 HST     1      27.610  24.530  25.660  1.00  0.00            
ATOM    126  H30 HST     1      26.350  25.330  24.780  1.00  0.00            
ATOM    127  H31 HST     1      26.590  26.070  22.460  1.00  0.00            
ATOM    128  H32 HST     1      25.710  27.410  25.180  1.00  0.00            
ATOM    129  H33 HST     1      25.880  28.270  23.160  1.00  0.00            
ATOM    130  H34 HST     1      27.100  29.630  22.860  1.00  0.00            
ATOM    131  H35 HST     1      26.200  30.940  28.250  1.00  0.00            
ATOM    132  H36 HST     1      27.360  31.880  27.220  1.00  0.00            
ATOM    133  H37 HST     1      30.800  32.840  31.390  1.00  0.00            
ATOM    134  H38 HST     1      31.220  33.190  29.750  1.00  0.00            
ATOM    135  H39 HST     1      36.360  32.350  30.980  1.00  0.00            
ATOM    136  H40 HST     1      35.830  32.970  29.440  1.00  0.00            
ATOM    137  H41 HST     1      38.650  31.510  25.930  1.00  0.00            
ATOM    138  H42 HST     1      40.010  30.710  26.950  1.00  0.00            
ATOM    139  H43 HST     1      39.100  29.140  21.560  1.00  0.00            
ATOM    140  H44 HST     1      39.930  27.620  21.950  1.00  0.00            
ATOM    141  H45 HST     1      34.610  28.400  19.780  1.00  0.00            
ATOM    142  H46 HST     1      34.940  26.790  18.990  1.00  0.00            
ATOM    143  H47 HST     1      30.220  27.910  19.430  1.00  0.00            
ATOM    144  H48 HST     1      29.510  26.350  19.210  1.00  0.00            
ATOM    145  C1  GST     2      32.020  22.680  29.180  1.00  0.00            
ATOM    146  C2  GST     2      33.150  22.880  29.940  1.00  0.00            
ATOM    147  C3  GST     2      31.130  24.810  25.670  1.00  0.00            
ATOM    148  C4  GST     2      33.900  24.540  28.240  1.00  0.00            
ATOM    149  C5  GST     2      30.260  23.890  26.340  1.00  0.00            
ATOM    150  C6  GST     2      32.770  24.350  27.460  1.00  0.00            
ATOM    151  C7  GST     2      32.420  25.110  26.250  1.00  0.00            
ATOM    152  C8  GST     2      31.810  23.370  27.970  1.00  0.00            
ATOM    153  C9  GST     2      34.090  23.750  29.410  1.00  0.00            
ATOM    154  C10 GST     2      30.230  30.770  24.680  1.00  0.00            
ATOM    155  C11 GST     2      30.940  31.120  25.750  1.00  0.00            
ATOM    156  C12 GST     2      33.270  29.080  28.220  1.00  0.00            
ATOM    157  C13 GST     2      33.050  28.890  25.680  1.00  0.00            
ATOM    158  C14 GST     2      32.280  27.910  28.390  1.00  0.00            
ATOM    159  C15 GST     2      30.500  28.960  27.060  1.00  0.00            
ATOM    160  C16 GST     2      31.390  30.240  26.900  1.00  0.00            
ATOM    161  C17 GST     2      32.910  29.830  26.890  1.00  0.00            
ATOM    162  C18 GST     2      32.260  27.560  25.890  1.00  0.00            
ATOM    163  C19 GST     2      35.760  25.090  30.850  1.00  0.00            
ATOM    164  C20 GST     2      33.210  26.290  25.740  1.00  0.00            
ATOM    165  N1  GST     2      30.660  23.180  27.360  1.00  0.00            
ATOM    166  N2  GST     2      31.370  27.680  27.200  1.00  0.00            
ATOM    167  O1  GST     2      33.450  25.990  24.400  1.00  0.00            
ATOM    168  O2  GST     2      35.320  23.880  30.090  1.00  0.00            
ATOM    169  H1  GST     2      31.250  22.010  29.520  1.00  0.00            
ATOM    170  H2  GST     2      33.310  22.290  30.840  1.00  0.00            
ATOM    171  H3  GST     2      30.820  25.330  24.770  1.00  0.00            
ATOM    172  H4  GST     2      34.690  25.250  28.010  1.00  0.00            
ATOM    173  H5  GST     2      29.210  23.810  26.070  1.00  0.00            
ATOM    174  H6  GST     2      30.010  31.520  23.920  1.00  0.00            
ATOM    175  H7  GST     2      30.060  29.740  24.400  1.00  0.00            
ATOM    176  H8  GST     2      31.100  32.200  25.870  1.00  0.00            
ATOM    177  H9  GST     2      33.300  29.720  29.100  1.00  0.00            
ATOM    178  H10 GST     2      34.300  28.710  28.130  1.00  0.00            
ATOM    179  H11 GST     2      32.800  29.260  24.680  1.00  0.00            
ATOM    180  H12 GST     2      34.090  28.660  25.440  1.00  0.00            
ATOM    181  H13 GST     2      32.930  27.040  28.530  1.00  0.00            
ATOM    182  H14 GST     2      31.590  27.920  29.240  1.00  0.00            
ATOM    183  H15 GST     2      29.960  28.930  28.010  1.00  0.00            
ATOM    184  H16 GST     2      29.810  28.820  26.240  1.00  0.00            
ATOM    185  H17 GST     2      31.240  30.800  27.830  1.00  0.00            
ATOM    186  H18 GST     2      33.530  30.720  26.800  1.00  0.00            
ATOM    187  H19 GST     2      31.520  27.380  25.100  1.00  0.00            
ATOM    188  H20 GST     2      36.780  25.090  31.260  1.00  0.00            
ATOM    189  H21 GST     2      35.090  25.280  31.700  1.00  0.00            
ATOM    190  H22 GST     2      35.660  25.930  30.150  1.00  0.00            
ATOM    191  H23 GST     2      34.150  26.470  26.290  1.00  0.00            
ATOM    192  H24 GST     2      30.810  26.840  27.390  1.00  0.00            
ATOM    193  H25 GST     2      34.260  25.460  24.390  1.00  0.00            
ENDMDL
REMARK    THIS IS A SIMULATION BOX
ATOM      1  O1  HST     1      31.040  30.360  34.280  1.00  0.00            
ATOM      2  C1  HST     1      31.690  29.640  34.970  1.00  0.00            
ATOM      3  N1  HST     1      31.370  28.570  35.740  1.00  0.00            
ATOM      4  C2  HST     1      32.480  28.000  36.540  1.00  0.00            
ATOM      5  C3  HST     1      29.970  28.180  35.940  1.00  0.00            
ATOM      6  N2  HST     1      29.570  27.020  35.160  1.00  0.00            
ATOM      7  C4  HST     1      29.980  25.620  35.450  1.00  0.00            
ATOM      8  C5  HST     1      28.530  27.100  34.220  1.00  0.00            
ATOM      9  O2  HST     1      27.800  28.050  33.940  1.00  0.00            
ATOM     10  N3  HST     1      28.400  25.890  33.630  1.00  0.00            
ATOM     11  C6  HST     1      29.120  24.870  34.390  1.00  0.00            
ATOM     12  C7  HST     1      27.270  25.480  32.770  1.00  0.00            
ATOM     13  N4  HST     1      27.810  25.080  31.440  1.00  0.00            
ATOM     14  C8  HST     1      28.180  23.710  31.270  1.00  0.00            
ATOM     15  C9  HST     1      27.400  25.630  30.300  1.00  0.00            
ATOM     16  O3  HST     1      26.910  26.710  30.190  1.00  0.00            
ATOM     17  N5  HST     1      27.560  24.660  29.310  1.00  0.00            
ATOM     18  C10 HST     1      27.910  23.390  29.870  1.00  0.00            
ATOM     19  C11 HST     1      26.990  24.840  27.940  1.00  0.00            
ATOM     20  N6  HST     1      28.020  25.000  26.900  1.00  0.00            
ATOM     21  C12 HST     1      28.550  23.920  26.110  1.00  0.00            
ATOM     22  C13 HST     1      28.300  26.230  26.340  1.00  0.00            
ATOM     23  O4  HST     1      27.890  27.360  26.660  1.00  0.00            
ATOM     24  N7  HST     1      29.160  26.050  25.280  1.00  0.00            
ATOM     25  C14 HST     1      29.390  24.640  25.050  1.00  0.00            
ATOM     26  C15 HST     1      29.470  27.010  24.190  1.00  0.00            
ATOM     27  N8  HST     1      30.860  27.280  24.100  1.00  0.00            
ATOM     28  C16 HST     1      31.680  26.470  23.170  1.00  0.00            
ATOM     29  C17 HST     1      31.450  28.490  24.330  1.00  0.00            
ATOM     30  O5  HST     1      30.940  29.430  25.010  1.00  0.00            
ATOM     31  N9  HST     1      32.570  28.580  23.580  1.00  0.00            
ATOM     32  C18 HST     1      32.820  27.410  22.760  1.00  0.00            
ATOM     33  C19 HST     1      33.070  29.850  23.120  1.00  0.00            
ATOM     34  N10 HST     1      34.360  30.280  23.720  1.00  0.00            
ATOM     35  C20 HST     1      35.690  29.690  23.490  1.00  0.00            
ATOM     36  C21 HST     1      34.400  31.300  24.690  1.00  0.00            
ATOM     37  O6  HST     1      33.510  32.110  24.940  1.00  0.00            
ATOM     38  N11 HST     1      35.660  31.320  25.250  1.00  0.00            
ATOM     39  C22 HST     1      36.560  30.350  24.590  1.00  0.00            
ATOM     40  C23 HST     1      36.150  32.450  26.010  1.00  0.00            
ATOM     41  N12 HST     1      36.490  32.080  27.350  1.00  0.00            
ATOM     42  C24 HST     1      37.730  31.420  27.740  1.00  0.00            
ATOM     43  C25 HST     1      35.710  32.450  28.400  1.00  0.00            
ATOM     44  O7  HST     1      34.600  32.880  28.390  1.00  0.00            
ATOM     45  N13 HST     1      36.460  32.170  29.560  1.00  0.00            
ATOM     46  C26 HST     1      37.770  31.530  29.280  1.00  0.00            
ATOM     47  C27 HST     1      36.130  32.710  30.860  1.00  0.00            
ATOM     48  N14 HST     1      35.650  31.830  31.950  1.00  0.00            
ATOM     49  C28 HST     1      36.650  31.150  32.700  1.00  0.00            
ATOM     50  C29 HST     1      34.480  31.950  32.630  1.00  0.00            
ATOM     51  O8  HST     1      33.510  32.570  32.220  1.00  0.00            
ATOM     52  N15 HST     1      34.620  31.210  33.780  1.00  0.00            
ATOM     53  C30 HST     1      33.680  31.190  34.900  1.00  0.00            
ATOM     54  C31 HST     1      35.940  30.760  34.030  1.00  0.00            
ATOM     55  N16 HST     1      33.040  29.880  35.190  1.00  0.00            
ATOM     56  C32 HST     1      33.620  28.980  36.230  1.00  0.00            
ATOM     57  N17 HST     1      34.630  28.070  35.610  1.00  0.00            
ATOM     58  C33 HST     1      35.940  28.590  35.380  1.00  0.00            
ATOM     59  C34 HST     1      34.300  26.770  35.670  1.00  0.00            
ATOM     60  O9  HST     1      34.990  25.850  35.410  1.00  0.00            
ATOM     61  N18 HST     1      33.030  26.700  36.130  1.00  0.00            
ATOM     62  C35 HST     1      32.320  25.470  36.340  1.00  0.00            
ATOM     63  N19 HST     1      31.400  25.280  35.260  1.00  0.00            
ATOM     64  C36 HST     1      31.530  24.510  34.120  1.00  0.00            
ATOM     65  O10 HST     1      32.490  24.220  33.500  1.00  0.00            
ATOM     66  N20 HST     1      30.230  24.230  33.650  1.00  0.00            
ATOM     67  C37 HST     1      30.070  23.110  32.720  1.00  0.00            
ATOM     68  N21 HST     1      29.550  23.420  31.390  1.00  0.00            
ATOM     69  C38 HST     1      30.120  22.910  30.310  1.00  0.00            
ATOM     70  O11 HST     1      31.230  22.420  30.170  1.00  0.00            
ATOM     71  N22 HST     1      29.150  22.910  29.320  1.00  0.00            
ATOM     72  C39 HST     1      29.320  22.230  28.010  1.00  0.00            
ATOM     73  N23 HST     1      29.600  23.250  26.960  1.00  0.00            
ATOM     74  C40 HST     1      30.820  23.410  26.420  1.00  0.00            
ATOM     75  O12 HST     1      31.850  22.890  26.840  1.00  0.00            
ATOM     76  N24 HST     1      30.770  24.210  25.300  1.00  0.00            
ATOM     77  C41 HST     1      31.660  24.210  24.200  1.00  0.00            
ATOM     78  N25 HST     1      32.370  25.410  23.850  1.00  0.00            
ATOM     79  C42 HST     1      33.780  25.580  23.900  1.00  0.00            
ATOM     80  O13 HST     1      34.480  24.740  24.400  1.00  0.00            
ATOM     81  N26 HST     1      34.050  26.690  23.210  1.00  0.00            
ATOM     82  C43 HST     1      35.440  27.150  23.060  1.00  0.00            
ATOM     83  N27 HST     1      35.710  28.250  23.980  1.00  0.00            
ATOM     84  C44 HST     1      36.400  28.040  25.100  1.00  0.00            
ATOM     85  O14 HST     1      36.500  26.950  25.690  1.00  0.00            
ATOM     86  N28 HST     1      36.900  29.280  25.480  1.00  0.00            
ATOM     87  C45 HST     1      38.160  29.470  26.240  1.00  0.00            
ATOM     88  N29 HST     1      37.830  30.000  27.530  1.00  0.00            
ATOM     89  C46 HST     1      37.820  29.260  28.680  1.00  0.00            
ATOM     90  O15 HST     1      37.830  28.040  28.830  1.00  0.00            
ATOM     91  N30 HST     1      37.780  30.140  29.710  1.00  0.00            
ATOM     92  C47 HST     1      38.080  29.800  31.110  1.00  0.00            
ATOM     93  N31 HST     1      37.000  29.880  32.100  1.00  0.00            
ATOM     94  C48 HST     1      36.740  28.810  32.990  1.00  0.00            
ATOM     95  N32 HST     1      36.140  29.320  34.120  1.00  0.00            
ATOM     96  O16 HST     1      37.190  27.730  32.820  1.00  0.00            
ATOM     97  H1  HST     1      32.240  28.020  37.610  1.00  0.00            
ATOM     98  H2  HST     1      29.350  28.980  35.530  1.00  0.00            
ATOM     99  H3  HST     1      29.790  27.970  37.000  1.00  0.00            
ATOM    100  H4  HST     1      29.700  25.390  36.490  1.00  0.00            
ATOM    101  H5  HST     1      28.400  24.160  34.820  1.00  0.00            
ATOM    102  H6  HST     1      26.530  26.270  32.620  1.00  0.00            
ATOM    103  H7  HST     1      26.750  24.670  33.300  1.00  0.00            
ATOM    104  H8  HST     1      27.620  22.880  31.720  1.00  0.00            
ATOM    105  H9  HST     1      27.230  22.570  29.620  1.00  0.00            
ATOM    106  H10 HST     1      26.250  25.650  27.880  1.00  0.00            
ATOM    107  H11 HST     1      26.420  23.950  27.670  1.00  0.00            
ATOM    108  H12 HST     1      27.800  23.250  25.670  1.00  0.00            
ATOM    109  H13 HST     1      29.080  24.290  24.060  1.00  0.00            
ATOM    110  H14 HST     1      29.270  26.510  23.240  1.00  0.00            
ATOM    111  H15 HST     1      28.910  27.960  24.200  1.00  0.00            
ATOM    112  H16 HST     1      31.110  26.120  22.300  1.00  0.00            
ATOM    113  H17 HST     1      32.950  27.680  21.700  1.00  0.00            
ATOM    114  H18 HST     1      33.270  29.650  22.060  1.00  0.00            
ATOM    115  H19 HST     1      32.320  30.620  23.310  1.00  0.00            
ATOM    116  H20 HST     1      35.940  29.810  22.420  1.00  0.00            
ATOM    117  H21 HST     1      37.370  30.850  24.030  1.00  0.00            
ATOM    118  H22 HST     1      37.060  32.850  25.540  1.00  0.00            
ATOM    119  H23 HST     1      35.380  33.220  25.970  1.00  0.00            
ATOM    120  H24 HST     1      38.530  31.930  27.200  1.00  0.00            
ATOM    121  H25 HST     1      38.560  32.180  29.660  1.00  0.00            
ATOM    122  H26 HST     1      36.930  33.300  31.320  1.00  0.00            
ATOM    123  H27 HST     1      35.350  33.430  30.620  1.00  0.00            
ATOM    124  H28 HST     1      37.500  31.810  32.900  1.00  0.00            
ATOM    125  H29 HST     1      32.950  31.960  34.640  1.00  0.00            
ATOM    126  H30 HST     1      34.280  31.480  35.770  1.00  0.00            
ATOM    127  H31 HST     1      36.370  31.360  34.850  1.00  0.00            
ATOM    128  H32 HST     1      34.000  29.590  37.060  1.00  0.00            
ATOM    129  H33 HST     1      36.140  29.350  36.150  1.00  0.00            
ATOM    130  H34 HST     1      36.660  27.760  35.350  1.00  0.00            
ATOM    131  H35 HST     1      31.870  25.370  37.330  1.00  0.00            
ATOM    132  H36 HST     1      33.000  24.610  36.270  1.00  0.00            
ATOM    133  H37 HST     1      29.370  22.470  33.270  1.00  0.00            
ATOM    134  H38 HST     1      31.070  22.680  32.620  1.00  0.00            
ATOM    135  H39 HST     1      28.350  21.830  27.710  1.00  0.00            
ATOM    136  H40 HST     1      30.170  21.540  28.030  1.00  0.00            
ATOM    137  H41 HST     1      32.370  23.380  24.310  1.00  0.00            
ATOM    138  H42 HST     1      30.960  24.090  23.370  1.00  0.00            
ATOM    139  H43 HST     1      36.140  26.310  23.070  1.00  0.00            
ATOM    140  H44 HST     1      35.470  27.590  22.050  1.00  0.00            
ATOM    141  H45 HST     1      38.590  28.470  26.280  1.00  0.00            
ATOM    142  H46 HST     1      38.780  30.240  25.770  1.00  0.00            
ATOM    143  H47 HST     1      38.490  28.780  31.170  1.00  0.00            
ATOM    144  H48 HST     1      38.830  30.550  31.410  1.00  0.00            
ATOM    145  C1  GST     2      26.410  30.860  25.490  1.00  0.00            
ATOM    146  C2  GST     2      25.460  29.900  25.780  1.00  0.00            
ATOM    147  C3  GST     2      30.460  29.960  25.020  1.00  0.00            
ATOM    148  C4  GST     2      27.170  28.150  25.720  1.00  0.00            
ATOM    149  C5  GST     2      29.940  31.250  24.840  1.00  0.00            
ATOM    150  C6  GST     2      28.160  29.100  25.420  1.00  0.00            
ATOM    151  C7  GST     2      29.540  28.830  25.240  1.00  0.00            
ATOM    152  C8  GST     2      27.810  30.510  25.440  1.00  0.00            
ATOM    153  C9  GST     2      25.770  28.530  25.970  1.00  0.00            
ATOM    154  C10 GST     2      34.920  26.570  27.840  1.00  0.00            
ATOM    155  C11 GST     2      34.060  26.010  28.750  1.00  0.00            
ATOM    156  C12 GST     2      30.040  25.610  28.530  1.00  0.00            
ATOM    157  C13 GST     2      31.610  25.660  26.530  1.00  0.00            
ATOM    158  C14 GST     2      29.710  27.070  28.400  1.00  0.00            
ATOM    159  C15 GST     2      32.060  27.780  28.570  1.00  0.00            
ATOM    160  C16 GST     2      32.540  26.270  28.880  1.00  0.00            
ATOM    161  C17 GST     2      31.550  25.350  28.070  1.00  0.00            
ATOM    162  C18 GST     2      31.230  27.190  26.370  1.00  0.00            
ATOM    163  C19 GST     2      24.980  27.130  27.890  1.00  0.00            
ATOM    164  C20 GST     2      30.160  27.450  25.270  1.00  0.00            
ATOM    165  N1  GST     2      28.680  31.500  25.110  1.00  0.00            
ATOM    166  N2  GST     2      30.830  27.900  27.670  1.00  0.00            
ATOM    167  O1  GST     2      30.750  27.160  24.060  1.00  0.00            
ATOM    168  O2  GST     2      24.790  27.660  26.550  1.00  0.00            
ATOM    169  H1  GST     2      26.020  31.870  25.450  1.00  0.00            
ATOM    170  H2  GST     2      24.460  30.300  25.930  1.00  0.00            
ATOM    171  H3  GST     2      31.530  29.740  25.030  1.00  0.00            
ATOM    172  H4  GST     2      27.350  27.090  25.890  1.00  0.00            
ATOM    173  H5  GST     2      30.560  32.100  24.580  1.00  0.00            
ATOM    174  H6  GST     2      35.940  26.210  27.800  1.00  0.00            
ATOM    175  H7  GST     2      34.580  27.370  27.180  1.00  0.00            
ATOM    176  H8  GST     2      34.490  25.270  29.430  1.00  0.00            
ATOM    177  H9  GST     2      30.000  25.260  29.570  1.00  0.00            
ATOM    178  H10 GST     2      29.350  24.980  27.950  1.00  0.00            
ATOM    179  H11 GST     2      32.640  25.550  26.160  1.00  0.00            
ATOM    180  H12 GST     2      31.040  24.960  25.910  1.00  0.00            
ATOM    181  H13 GST     2      28.780  27.240  27.850  1.00  0.00            
ATOM    182  H14 GST     2      29.450  27.530  29.350  1.00  0.00            
ATOM    183  H15 GST     2      31.720  28.190  29.530  1.00  0.00            
ATOM    184  H16 GST     2      32.870  28.400  28.190  1.00  0.00            
ATOM    185  H17 GST     2      32.290  26.230  29.950  1.00  0.00            
ATOM    186  H18 GST     2      31.880  24.330  28.290  1.00  0.00            
ATOM    187  H19 GST     2      32.150  27.630  25.990  1.00  0.00            
ATOM    188  H20 GST     2      25.100  27.940  28.620  1.00  0.00            
ATOM    189  H21 GST     2      25.780  26.380  27.980  1.00  0.00            
ATOM    190  H22 GST     2      24.030  26.750  28.280  1.00  0.00            
ATOM    191  H23 GST     2      29.360  26.740  25.500  1.00  0.00            
ATOM    192  H24 GST     2      30.500  28.870  27.600  1.00  0.00            
ATOM    193  H25 GST     2      31.270  27.940  23.810  1.00  0.00            
ENDMDL
REMARK    THIS IS A SIMULATION BOX
ATOM      1  O1  HST     1      25.440  25.170  30.180  1.00  0.00            
ATOM      2  C1  HST     1      25.070  26.290  29.820  1.00  0.00            
ATOM      3  N1  HST     1      25.130  27.460  30.490  1.00  0.00            
ATOM      4  C2  HST     1      24.480  28.500  29.690  1.00  0.00            
ATOM      5  C3  HST     1      25.590  27.680  31.800  1.00  0.00            
ATOM      6  N2  HST     1      26.950  28.130  31.830  1.00  0.00            
ATOM      7  C4  HST     1      27.130  29.590  31.930  1.00  0.00            
ATOM      8  C5  HST     1      27.990  27.450  32.390  1.00  0.00            
ATOM      9  O2  HST     1      28.060  26.260  32.640  1.00  0.00            
ATOM     10  N3  HST     1      29.030  28.350  32.620  1.00  0.00            
ATOM     11  C6  HST     1      28.620  29.710  32.380  1.00  0.00            
ATOM     12  C7  HST     1      30.250  27.940  33.350  1.00  0.00            
ATOM     13  N4  HST     1      31.450  27.780  32.480  1.00  0.00            
ATOM     14  C8  HST     1      32.170  29.030  32.340  1.00  0.00            
ATOM     15  C9  HST     1      32.160  26.700  32.310  1.00  0.00            
ATOM     16  O3  HST     1      31.890  25.540  32.570  1.00  0.00            
ATOM     17  N5  HST     1      33.470  27.090  32.070  1.00  0.00            
ATOM     18  C10 HST     1      33.620  28.550  31.940  1.00  0.00            
ATOM     19  C11 HST     1      34.610  26.120  31.980  1.00  0.00            
ATOM     20  N6  HST     1      35.220  26.040  30.650  1.00  0.00            
ATOM     21  C12 HST     1      36.230  27.020  30.180  1.00  0.00            
ATOM     22  C13 HST     1      35.290  24.820  30.050  1.00  0.00            
ATOM     23  O4  HST     1      34.580  23.920  30.420  1.00  0.00            
ATOM     24  N7  HST     1      36.210  24.930  29.080  1.00  0.00            
ATOM     25  C14 HST     1      36.870  26.250  29.010  1.00  0.00            
ATOM     26  C15 HST     1      36.730  23.850  28.250  1.00  0.00            
ATOM     27  N8  HST     1      36.340  23.780  26.900  1.00  0.00            
ATOM     28  C16 HST     1      37.120  24.480  25.800  1.00  0.00            
ATOM     29  C17 HST     1      35.370  22.900  26.390  1.00  0.00            
ATOM     30  O5  HST     1      34.640  22.150  27.010  1.00  0.00            
ATOM     31  N9  HST     1      35.350  23.020  25.040  1.00  0.00            
ATOM     32  C18 HST     1      36.330  24.010  24.560  1.00  0.00            
ATOM     33  C19 HST     1      34.780  22.090  24.110  1.00  0.00            
ATOM     34  N10 HST     1      33.550  22.340  23.470  1.00  0.00            
ATOM     35  C20 HST     1      33.620  23.070  22.230  1.00  0.00            
ATOM     36  C21 HST     1      32.300  21.830  23.780  1.00  0.00            
ATOM     37  O6  HST     1      32.070  21.120  24.730  1.00  0.00            
ATOM     38  N11 HST     1      31.470  22.230  22.790  1.00  0.00            
ATOM     39  C22 HST     1      32.140  23.030  21.740  1.00  0.00            
ATOM     40  C23 HST     1      30.150  21.600  22.570  1.00  0.00            
ATOM     41  N12 HST     1      29.080  22.540  22.740  1.00  0.00            
ATOM     42  C24 HST     1      28.670  23.390  21.620  1.00  0.00            
ATOM     43  C25 HST     1      28.130  22.440  23.670  1.00  0.00            
ATOM     44  O7  HST     1      28.190  21.710  24.670  1.00  0.00            
ATOM     45  N13 HST     1      27.070  23.130  23.250  1.00  0.00            
ATOM     46  C26 HST     1      27.330  23.830  22.010  1.00  0.00            
ATOM     47  C27 HST     1      25.710  23.090  23.740  1.00  0.00            
ATOM     48  N14 HST     1      25.380  24.190  24.620  1.00  0.00            
ATOM     49  C28 HST     1      24.730  25.330  24.000  1.00  0.00            
ATOM     50  C29 HST     1      25.310  24.120  25.990  1.00  0.00            
ATOM     51  O8  HST     1      25.650  23.190  26.710  1.00  0.00            
ATOM     52  N15 HST     1      24.680  25.230  26.410  1.00  0.00            
ATOM     53  C30 HST     1      24.040  25.360  27.700  1.00  0.00            
ATOM     54  C31 HST     1      24.240  26.100  25.260  1.00  0.00            
ATOM     55  N16 HST     1      24.550  26.480  28.530  1.00  0.00            
ATOM     56  C32 HST     1      24.120  27.870  28.370  1.00  0.00            
ATOM     57  N17 HST     1      24.890  28.590  27.320  1.00  0.00            
ATOM     58  C33 HST     1      24.450  28.540  25.900  1.00  0.00            
ATOM     59  C34 HST     1      25.650  29.540  27.940  1.00  0.00            
ATOM     60  O9  HST     1      26.470  30.310  27.410  1.00  0.00            
ATOM     61  N18 HST     1      25.360  29.620  29.230  1.00  0.00            
ATOM     62  C35 HST     1      25.820  30.670  30.090  1.00  0.00            
ATOM     63  N19 HST     1      27.130  30.290  30.670  1.00  0.00            
ATOM     64  C36 HST     1      28.310  30.890  30.350  1.00  0.00            
ATOM     65  O10 HST     1      28.460  31.750  29.510  1.00  0.00            
ATOM     66  N20 HST     1      29.250  30.370  31.230  1.00  0.00            
ATOM     67  C37 HST     1      30.670  30.870  31.290  1.00  0.00            
ATOM     68  N21 HST     1      31.810  29.880  31.190  1.00  0.00            
ATOM     69  C38 HST     1      32.870  29.960  30.270  1.00  0.00            
ATOM     70  O11 HST     1      32.890  30.820  29.430  1.00  0.00            
ATOM     71  N22 HST     1      33.850  29.120  30.630  1.00  0.00            
ATOM     72  C39 HST     1      35.260  29.360  30.210  1.00  0.00            
ATOM     73  N23 HST     1      35.620  28.110  29.440  1.00  0.00            
ATOM     74  C40 HST     1      35.780  28.040  28.110  1.00  0.00            
ATOM     75  O12 HST     1      35.360  28.840  27.270  1.00  0.00            
ATOM     76  N24 HST     1      36.610  26.980  27.870  1.00  0.00            
ATOM     77  C41 HST     1      37.460  26.780  26.720  1.00  0.00            
ATOM     78  N25 HST     1      36.840  25.920  25.740  1.00  0.00            
ATOM     79  C42 HST     1      36.140  26.340  24.630  1.00  0.00            
ATOM     80  O13 HST     1      35.840  27.480  24.330  1.00  0.00            
ATOM     81  N26 HST     1      35.710  25.180  24.000  1.00  0.00            
ATOM     82  C43 HST     1      35.210  25.060  22.620  1.00  0.00            
ATOM     83  N27 HST     1      33.870  24.520  22.480  1.00  0.00            
ATOM     84  C44 HST     1      32.790  25.220  22.040  1.00  0.00            
ATOM     85  O14 HST     1      32.870  26.380  21.730  1.00  0.00            
ATOM     86  N28 HST     1      31.720  24.420  21.750  1.00  0.00            
ATOM     87  C45 HST     1      30.650  24.760  20.790  1.00  0.00            
ATOM     88  N29 HST     1      29.440  24.700  21.530  1.00  0.00            
ATOM     89  C46 HST     1      28.640  25.820  21.820  1.00  0.00            
ATOM     90  O15 HST     1      28.910  26.980  21.520  1.00  0.00            
ATOM     91  N30 HST     1      27.420  25.280  22.210  1.00  0.00            
ATOM     92  C47 HST     1      26.190  26.040  22.090  1.00  0.00            
ATOM     93  N31 HST     1      25.660  26.240  23.410  1.00  0.00            
ATOM     94  C48 HST     1      25.800  27.420  24.100  1.00  0.00            
ATOM     95  N32 HST     1      24.930  27.360  25.190  1.00  0.00            
ATOM     96  O16 HST     1      26.540  28.380  23.830  1.00  0.00            
ATOM     97  H1  HST     1      23.570  28.830  30.200  1.00  0.00            
ATOM     98  H2  HST     1      25.480  26.800  32.440  1.00  0.00            
ATOM     99  H3  HST     1      25.010  28.540  32.130  1.00  0.00            
ATOM    100  H4  HST     1      26.410  29.990  32.650  1.00  0.00            
ATOM    101  H5  HST     1      28.800  30.310  33.280  1.00  0.00            
ATOM    102  H6  HST     1      30.060  26.950  33.790  1.00  0.00            
ATOM    103  H7  HST     1      30.570  28.730  34.030  1.00  0.00            
ATOM    104  H8  HST     1      32.230  29.540  33.310  1.00  0.00            
ATOM    105  H9  HST     1      34.340  28.990  32.650  1.00  0.00            
ATOM    106  H10 HST     1      34.240  25.120  32.230  1.00  0.00            
ATOM    107  H11 HST     1      35.340  26.420  32.740  1.00  0.00            
ATOM    108  H12 HST     1      36.950  27.350  30.940  1.00  0.00            
ATOM    109  H13 HST     1      37.960  26.180  29.170  1.00  0.00            
ATOM    110  H14 HST     1      37.810  23.960  28.310  1.00  0.00            
ATOM    111  H15 HST     1      36.520  22.910  28.770  1.00  0.00            
ATOM    112  H16 HST     1      38.170  24.170  25.790  1.00  0.00            
ATOM    113  H17 HST     1      36.930  23.460  23.830  1.00  0.00            
ATOM    114  H18 HST     1      35.510  21.830  23.330  1.00  0.00            
ATOM    115  H19 HST     1      34.630  21.170  24.680  1.00  0.00            
ATOM    116  H20 HST     1      34.260  22.570  21.490  1.00  0.00            
ATOM    117  H21 HST     1      31.950  22.570  20.770  1.00  0.00            
ATOM    118  H22 HST     1      30.140  21.040  21.620  1.00  0.00            
ATOM    119  H23 HST     1      30.090  20.860  23.370  1.00  0.00            
ATOM    120  H24 HST     1      28.770  22.870  20.660  1.00  0.00            
ATOM    121  H25 HST     1      26.660  23.570  21.180  1.00  0.00            
ATOM    122  H26 HST     1      24.960  22.940  22.960  1.00  0.00            
ATOM    123  H27 HST     1      25.670  22.230  24.410  1.00  0.00            
ATOM    124  H28 HST     1      23.860  25.030  23.400  1.00  0.00            
ATOM    125  H29 HST     1      24.060  24.400  28.230  1.00  0.00            
ATOM    126  H30 HST     1      23.020  25.630  27.410  1.00  0.00            
ATOM    127  H31 HST     1      23.160  26.200  25.430  1.00  0.00            
ATOM    128  H32 HST     1      23.030  27.940  28.230  1.00  0.00            
ATOM    129  H33 HST     1      23.370  28.360  25.860  1.00  0.00            
ATOM    130  H34 HST     1      24.670  29.390  25.250  1.00  0.00            
ATOM    131  H35 HST     1      25.070  31.000  30.820  1.00  0.00            
ATOM    132  H36 HST     1      26.050  31.470  29.370  1.00  0.00            
ATOM    133  H37 HST     1      30.860  31.440  32.210  1.00  0.00            
ATOM    134  H38 HST     1      30.740  31.610  30.490  1.00  0.00            
ATOM    135  H39 HST     1      36.040  29.460  30.970  1.00  0.00            
ATOM    136  H40 HST     1      35.330  30.200  29.510  1.00  0.00            
ATOM    137  H41 HST     1      37.760  27.730  26.250  1.00  0.00            
ATOM    138  H42 HST     1      38.380  26.260  27.020  1.00  0.00            
ATOM    139  H43 HST     1      35.230  26.060  22.180  1.00  0.00            
ATOM    140  H44 HST     1      35.960  24.490  22.070  1.00  0.00            
ATOM    141  H45 HST     1      30.750  25.810  20.500  1.00  0.00            
ATOM    142  H46 HST     1      30.620  24.080  19.930  1.00  0.00            
ATOM    143  H47 HST     1      26.260  26.940  21.470  1.00  0.00            
ATOM    144  H48 HST     1      25.490  25.330  21.650  1.00  0.00            
ATOM    145  C1  GST     2      34.470  21.840  29.580  1.00  0.00            
ATOM    146  C2  GST     2      35.640  22.300  28.990  1.00  0.00            
ATOM    147  C3  GST     2      30.690  22.980  28.070  1.00  0.00            
ATOM    148  C4  GST     2      34.300  23.390  27.300  1.00  0.00            
ATOM    149  C5  GST     2      30.830  22.150  29.190  1.00  0.00            
ATOM    150  C6  GST     2      33.100  22.990  27.900  1.00  0.00            
ATOM    151  C7  GST     2      31.850  23.400  27.380  1.00  0.00            
ATOM    152  C8  GST     2      33.140  22.190  29.120  1.00  0.00            
ATOM    153  C9  GST     2      35.570  23.010  27.780  1.00  0.00            
ATOM    154  C10 GST     2      30.800  28.930  24.550  1.00  0.00            
ATOM    155  C11 GST     2      31.160  29.340  25.790  1.00  0.00            
ATOM    156  C12 GST     2      31.980  27.300  29.110  1.00  0.00            
ATOM    157  C13 GST     2      32.670  26.750  26.730  1.00  0.00            
ATOM    158  C14 GST     2      30.870  26.210  28.910  1.00  0.00            
ATOM    159  C15 GST     2      29.800  27.550  27.130  1.00  0.00            
ATOM    160  C16 GST     2      30.960  28.650  27.140  1.00  0.00            
ATOM    161  C17 GST     2      32.290  27.950  27.700  1.00  0.00            
ATOM    162  C18 GST     2      31.420  25.850  26.500  1.00  0.00            
ATOM    163  C19 GST     2      37.070  24.270  26.210  1.00  0.00            
ATOM    164  C20 GST     2      31.650  24.370  26.140  1.00  0.00            
ATOM    165  N1  GST     2      32.050  21.720  29.710  1.00  0.00            
ATOM    166  N2  GST     2      30.310  26.130  27.490  1.00  0.00            
ATOM    167  O1  GST     2      30.540  23.970  25.300  1.00  0.00            
ATOM    168  O2  GST     2      36.740  23.110  26.990  1.00  0.00            
ATOM    169  H1  GST     2      34.690  21.140  30.380  1.00  0.00            
ATOM    170  H2  GST     2      36.630  22.030  29.330  1.00  0.00            
ATOM    171  H3  GST     2      29.710  23.210  27.670  1.00  0.00            
ATOM    172  H4  GST     2      34.320  24.020  26.410  1.00  0.00            
ATOM    173  H5  GST     2      29.930  21.820  29.720  1.00  0.00            
ATOM    174  H6  GST     2      31.010  29.520  23.660  1.00  0.00            
ATOM    175  H7  GST     2      30.210  28.040  24.340  1.00  0.00            
ATOM    176  H8  GST     2      31.710  30.270  25.860  1.00  0.00            
ATOM    177  H9  GST     2      31.490  28.070  29.710  1.00  0.00            
ATOM    178  H10 GST     2      32.910  26.970  29.580  1.00  0.00            
ATOM    179  H11 GST     2      32.960  27.220  25.780  1.00  0.00            
ATOM    180  H12 GST     2      33.530  26.210  27.140  1.00  0.00            
ATOM    181  H13 GST     2      31.400  25.270  29.050  1.00  0.00            
ATOM    182  H14 GST     2      30.040  26.300  29.610  1.00  0.00            
ATOM    183  H15 GST     2      28.960  27.850  27.760  1.00  0.00            
ATOM    184  H16 GST     2      29.440  27.430  26.110  1.00  0.00            
ATOM    185  H17 GST     2      30.650  29.430  27.840  1.00  0.00            
ATOM    186  H18 GST     2      33.130  28.650  27.820  1.00  0.00            
ATOM    187  H19 GST     2      30.920  26.180  25.590  1.00  0.00            
ATOM    188  H20 GST     2      37.100  25.160  26.840  1.00  0.00            
ATOM    189  H21 GST     2      36.270  24.460  25.480  1.00  0.00            
ATOM    190  H22 GST     2      38.070  24.200  25.760  1.00  0.00            
ATOM    191  H23 GST     2      32.460  24.240  25.420  1.00  0.00            
ATOM    192  H24 GST     2      29.470  25.540  27.400  1.00  0.00            
ATOM    193  H25 GST     2      30.730  24.220  24.380  1.00  0.00            
ENDMDL
REMARK    THIS IS A SIMULATION BOX
ATOM      1  O1  HST     1      25.190  23.600  23.700  1.00  0.00            
ATOM      2  C1  HST     1      25.100  24.800  23.440  1.00  0.00            
ATOM      3  N1  HST     1      24.360  25.690  24.160  1.00  0.00            
ATOM      4  C2  HST     1      24.230  26.950  23.470  1.00  0.00            
ATOM      5  C3  HST     1      23.460  25.320  25.270  1.00  0.00            
ATOM      6  N2  HST     1      24.120  25.850  26.480  1.00  0.00            
ATOM      7  C4  HST     1      23.610  27.080  27.000  1.00  0.00            
ATOM      8  C5  HST     1      24.670  25.030  27.450  1.00  0.00            
ATOM      9  O2  HST     1      24.930  23.840  27.290  1.00  0.00            
ATOM     10  N3  HST     1      24.650  25.710  28.580  1.00  0.00            
ATOM     11  C6  HST     1      24.030  27.030  28.460  1.00  0.00            
ATOM     12  C7  HST     1      24.900  25.230  29.950  1.00  0.00            
ATOM     13  N4  HST     1      26.290  25.510  30.310  1.00  0.00            
ATOM     14  C8  HST     1      26.560  26.610  31.200  1.00  0.00            
ATOM     15  C9  HST     1      27.290  24.640  30.230  1.00  0.00            
ATOM     16  O3  HST     1      27.290  23.530  29.670  1.00  0.00            
ATOM     17  N5  HST     1      28.330  25.180  30.960  1.00  0.00            
ATOM     18  C10 HST     1      28.030  26.440  31.650  1.00  0.00            
ATOM     19  C11 HST     1      29.520  24.410  31.350  1.00  0.00            
ATOM     20  N6  HST     1      30.840  24.960  30.920  1.00  0.00            
ATOM     21  C12 HST     1      31.390  26.030  31.700  1.00  0.00            
ATOM     22  C13 HST     1      31.860  24.100  30.490  1.00  0.00            
ATOM     23  O4  HST     1      31.640  22.960  30.080  1.00  0.00            
ATOM     24  N7  HST     1      33.080  24.650  30.770  1.00  0.00            
ATOM     25  C14 HST     1      32.910  25.880  31.520  1.00  0.00            
ATOM     26  C15 HST     1      34.420  24.030  30.440  1.00  0.00            
ATOM     27  N8  HST     1      35.010  24.480  29.200  1.00  0.00            
ATOM     28  C16 HST     1      35.880  25.630  29.150  1.00  0.00            
ATOM     29  C17 HST     1      35.020  23.720  28.020  1.00  0.00            
ATOM     30  O5  HST     1      34.430  22.710  27.840  1.00  0.00            
ATOM     31  N9  HST     1      35.950  24.280  27.230  1.00  0.00            
ATOM     32  C18 HST     1      36.600  25.430  27.840  1.00  0.00            
ATOM     33  C19 HST     1      36.510  23.740  26.010  1.00  0.00            
ATOM     34  N10 HST     1      35.970  24.260  24.760  1.00  0.00            
ATOM     35  C20 HST     1      36.660  25.350  24.060  1.00  0.00            
ATOM     36  C21 HST     1      35.280  23.510  23.870  1.00  0.00            
ATOM     37  O6  HST     1      34.620  22.550  24.080  1.00  0.00            
ATOM     38  N11 HST     1      35.290  24.210  22.630  1.00  0.00            
ATOM     39  C22 HST     1      36.150  25.320  22.610  1.00  0.00            
ATOM     40  C23 HST     1      34.860  23.530  21.390  1.00  0.00            
ATOM     41  N12 HST     1      33.750  24.230  20.670  1.00  0.00            
ATOM     42  C24 HST     1      33.930  25.470  19.910  1.00  0.00            
ATOM     43  C25 HST     1      32.470  23.770  20.610  1.00  0.00            
ATOM     44  O7  HST     1      31.930  22.860  21.220  1.00  0.00            
ATOM     45  N13 HST     1      31.770  24.460  19.680  1.00  0.00            
ATOM     46  C26 HST     1      32.520  25.550  19.110  1.00  0.00            
ATOM     47  C27 HST     1      30.490  24.140  19.090  1.00  0.00            
ATOM     48  N14 HST     1      29.390  24.800  19.710  1.00  0.00            
ATOM     49  C28 HST     1      29.020  26.110  19.230  1.00  0.00            
ATOM     50  C29 HST     1      28.380  24.160  20.360  1.00  0.00            
ATOM     51  O8  HST     1      28.270  22.990  20.620  1.00  0.00            
ATOM     52  N15 HST     1      27.350  25.060  20.580  1.00  0.00            
ATOM     53  C30 HST     1      26.010  24.730  21.160  1.00  0.00            
ATOM     54  C31 HST     1      27.620  26.360  19.910  1.00  0.00            
ATOM     55  N16 HST     1      25.670  25.440  22.400  1.00  0.00            
ATOM     56  C32 HST     1      25.160  26.780  22.220  1.00  0.00            
ATOM     57  N17 HST     1      26.120  27.850  22.410  1.00  0.00            
ATOM     58  C33 HST     1      26.830  28.350  21.210  1.00  0.00            
ATOM     59  C34 HST     1      25.860  28.580  23.570  1.00  0.00            
ATOM     60  O9  HST     1      26.460  29.580  23.860  1.00  0.00            
ATOM     61  N18 HST     1      24.790  28.060  24.210  1.00  0.00            
ATOM     62  C35 HST     1      23.960  28.820  25.200  1.00  0.00            
ATOM     63  N19 HST     1      24.220  28.250  26.550  1.00  0.00            
ATOM     64  C36 HST     1      24.860  28.930  27.500  1.00  0.00            
ATOM     65  O10 HST     1      25.360  30.050  27.370  1.00  0.00            
ATOM     66  N20 HST     1      24.840  28.160  28.590  1.00  0.00            
ATOM     67  C37 HST     1      25.270  28.560  29.930  1.00  0.00            
ATOM     68  N21 HST     1      26.530  27.880  30.440  1.00  0.00            
ATOM     69  C38 HST     1      27.790  28.460  30.390  1.00  0.00            
ATOM     70  O11 HST     1      28.060  29.530  29.900  1.00  0.00            
ATOM     71  N22 HST     1      28.650  27.620  31.030  1.00  0.00            
ATOM     72  C39 HST     1      29.930  28.100  31.560  1.00  0.00            
ATOM     73  N23 HST     1      31.140  27.310  31.190  1.00  0.00            
ATOM     74  C40 HST     1      32.170  27.820  30.460  1.00  0.00            
ATOM     75  O12 HST     1      32.130  28.850  29.810  1.00  0.00            
ATOM     76  N24 HST     1      33.330  27.110  30.720  1.00  0.00            
ATOM     77  C41 HST     1      34.560  27.470  30.160  1.00  0.00            
ATOM     78  N25 HST     1      35.030  26.780  28.960  1.00  0.00            
ATOM     79  C42 HST     1      35.160  27.310  27.730  1.00  0.00            
ATOM     80  O13 HST     1      34.660  28.370  27.350  1.00  0.00            
ATOM     81  N26 HST     1      36.180  26.580  27.110  1.00  0.00            
ATOM     82  C43 HST     1      36.900  27.070  25.930  1.00  0.00            
ATOM     83  N27 HST     1      36.340  26.600  24.650  1.00  0.00            
ATOM     84  C44 HST     1      35.700  27.370  23.690  1.00  0.00            
ATOM     85  O14 HST     1      35.350  28.570  23.930  1.00  0.00            
ATOM     86  N28 HST     1      35.640  26.670  22.490  1.00  0.00            
ATOM     87  C45 HST     1      35.310  27.300  21.200  1.00  0.00            
ATOM     88  N29 HST     1      34.020  26.770  20.660  1.00  0.00            
ATOM     89  C46 HST     1      32.970  27.620  20.340  1.00  0.00            
ATOM     90  O15 HST     1      32.810  28.770  20.800  1.00  0.00            
ATOM     91  N30 HST     1      32.170  26.880  19.470  1.00  0.00            
ATOM     92  C47 HST     1      30.980  27.590  18.960  1.00  0.00            
ATOM     93  N31 HST     1      29.790  27.210  19.660  1.00  0.00            
ATOM     94  C48 HST     1      29.130  27.980  20.570  1.00  0.00            
ATOM     95  N32 HST     1      27.910  27.470  20.820  1.00  0.00            
ATOM     96  O16 HST     1      29.590  29.030  20.990  1.00  0.00            
ATOM     97  H1  HST     1      23.220  27.210  23.140  1.00  0.00            
ATOM     98  H2  HST     1      23.340  24.230  25.310  1.00  0.00            
ATOM     99  H3  HST     1      22.540  25.870  25.080  1.00  0.00            
ATOM    100  H4  HST     1      22.520  27.060  26.850  1.00  0.00            
ATOM    101  H5  HST     1      23.110  27.120  29.050  1.00  0.00            
ATOM    102  H6  HST     1      24.810  24.140  29.850  1.00  0.00            
ATOM    103  H7  HST     1      24.190  25.760  30.590  1.00  0.00            
ATOM    104  H8  HST     1      25.950  26.710  32.110  1.00  0.00            
ATOM    105  H9  HST     1      28.080  26.460  32.740  1.00  0.00            
ATOM    106  H10 HST     1      29.430  23.380  31.000  1.00  0.00            
ATOM    107  H11 HST     1      29.480  24.450  32.450  1.00  0.00            
ATOM    108  H12 HST     1      31.010  26.070  32.730  1.00  0.00            
ATOM    109  H13 HST     1      33.380  25.800  32.510  1.00  0.00            
ATOM    110  H14 HST     1      35.100  24.290  31.260  1.00  0.00            
ATOM    111  H15 HST     1      34.310  22.940  30.420  1.00  0.00            
ATOM    112  H16 HST     1      36.450  25.730  30.080  1.00  0.00            
ATOM    113  H17 HST     1      37.690  25.430  27.940  1.00  0.00            
ATOM    114  H18 HST     1      37.570  24.020  26.040  1.00  0.00            
ATOM    115  H19 HST     1      36.450  22.650  25.920  1.00  0.00            
ATOM    116  H20 HST     1      37.750  25.240  24.110  1.00  0.00            
ATOM    117  H21 HST     1      36.920  25.230  21.830  1.00  0.00            
ATOM    118  H22 HST     1      35.760  23.410  20.790  1.00  0.00            
ATOM    119  H23 HST     1      34.530  22.500  21.610  1.00  0.00            
ATOM    120  H24 HST     1      34.700  25.380  19.140  1.00  0.00            
ATOM    121  H25 HST     1      32.800  25.370  18.060  1.00  0.00            
ATOM    122  H26 HST     1      30.540  24.460  18.040  1.00  0.00            
ATOM    123  H27 HST     1      30.440  23.050  19.210  1.00  0.00            
ATOM    124  H28 HST     1      28.870  26.050  18.150  1.00  0.00            
ATOM    125  H29 HST     1      25.890  23.650  21.280  1.00  0.00            
ATOM    126  H30 HST     1      25.350  25.020  20.330  1.00  0.00            
ATOM    127  H31 HST     1      26.840  26.700  19.220  1.00  0.00            
ATOM    128  H32 HST     1      24.710  26.940  21.230  1.00  0.00            
ATOM    129  H33 HST     1      26.090  28.430  20.410  1.00  0.00            
ATOM    130  H34 HST     1      27.260  29.330  21.450  1.00  0.00            
ATOM    131  H35 HST     1      22.920  28.590  24.950  1.00  0.00            
ATOM    132  H36 HST     1      24.210  29.890  25.130  1.00  0.00            
ATOM    133  H37 HST     1      24.480  28.350  30.660  1.00  0.00            
ATOM    134  H38 HST     1      25.390  29.650  29.850  1.00  0.00            
ATOM    135  H39 HST     1      29.920  28.130  32.660  1.00  0.00            
ATOM    136  H40 HST     1      30.140  29.080  31.120  1.00  0.00            
ATOM    137  H41 HST     1      34.610  28.550  29.970  1.00  0.00            
ATOM    138  H42 HST     1      35.260  27.080  30.910  1.00  0.00            
ATOM    139  H43 HST     1      36.920  28.160  25.980  1.00  0.00            
ATOM    140  H44 HST     1      37.950  26.740  25.940  1.00  0.00            
ATOM    141  H45 HST     1      35.130  28.370  21.370  1.00  0.00            
ATOM    142  H46 HST     1      36.080  27.050  20.470  1.00  0.00            
ATOM    143  H47 HST     1      30.970  28.680  19.090  1.00  0.00            
ATOM    144  H48 HST     1      30.830  27.350  17.900  1.00  0.00            
ATOM    145  C1  GST     2      33.090  23.640  22.940  1.00  0.00            
ATOM    146  C2  GST     2      32.670  22.700  23.920  1.00  0.00            
ATOM    147  C3  GST     2      32.600  27.760  23.540  1.00  0.00            
ATOM    148  C4  GST     2      32.120  24.570  25.430  1.00  0.00            
ATOM    149  C5  GST     2      33.130  27.160  22.360  1.00  0.00            
ATOM    150  C6  GST     2      32.520  25.550  24.520  1.00  0.00            
ATOM    151  C7  GST     2      32.430  26.940  24.700  1.00  0.00            
ATOM    152  C8  GST     2      33.040  25.060  23.210  1.00  0.00            
ATOM    153  C9  GST     2      32.250  23.130  25.200  1.00  0.00            
ATOM    154  C10 GST     2      28.070  30.850  24.880  1.00  0.00            
ATOM    155  C11 GST     2      27.340  30.110  25.700  1.00  0.00            
ATOM    156  C12 GST     2      28.640  27.150  27.940  1.00  0.00            
ATOM    157  C13 GST     2      30.070  29.050  27.050  1.00  0.00            
ATOM    158  C14 GST     2      29.300  26.270  26.840  1.00  0.00            
ATOM    159  C15 GST     2      28.380  27.780  25.080  1.00  0.00            
ATOM    160  C16 GST     2      27.690  28.690  26.190  1.00  0.00            
ATOM    161  C17 GST     2      28.590  28.640  27.420  1.00  0.00            
ATOM    162  C18 GST     2      30.600  28.160  25.850  1.00  0.00            
ATOM    163  C19 GST     2      30.970  22.390  27.230  1.00  0.00            
ATOM    164  C20 GST     2      32.070  27.700  25.980  1.00  0.00            
ATOM    165  N1  GST     2      33.430  25.860  22.270  1.00  0.00            
ATOM    166  N2  GST     2      29.590  27.080  25.590  1.00  0.00            
ATOM    167  O1  GST     2      32.870  28.830  26.200  1.00  0.00            
ATOM    168  O2  GST     2      31.830  22.180  26.070  1.00  0.00            
ATOM    169  H1  GST     2      33.500  23.280  22.000  1.00  0.00            
ATOM    170  H2  GST     2      32.730  21.630  23.740  1.00  0.00            
ATOM    171  H3  GST     2      32.470  28.830  23.580  1.00  0.00            
ATOM    172  H4  GST     2      31.790  24.910  26.410  1.00  0.00            
ATOM    173  H5  GST     2      33.400  27.680  21.440  1.00  0.00            
ATOM    174  H6  GST     2      27.760  31.850  24.590  1.00  0.00            
ATOM    175  H7  GST     2      29.000  30.520  24.440  1.00  0.00            
ATOM    176  H8  GST     2      26.430  30.560  26.080  1.00  0.00            
ATOM    177  H9  GST     2      27.670  26.660  28.080  1.00  0.00            
ATOM    178  H10 GST     2      29.220  27.050  28.860  1.00  0.00            
ATOM    179  H11 GST     2      30.060  30.110  26.760  1.00  0.00            
ATOM    180  H12 GST     2      30.630  29.030  27.990  1.00  0.00            
ATOM    181  H13 GST     2      30.220  25.850  27.230  1.00  0.00            
ATOM    182  H14 GST     2      28.630  25.490  26.470  1.00  0.00            
ATOM    183  H15 GST     2      27.660  26.960  24.990  1.00  0.00            
ATOM    184  H16 GST     2      28.520  28.250  24.110  1.00  0.00            
ATOM    185  H17 GST     2      26.760  28.170  26.420  1.00  0.00            
ATOM    186  H18 GST     2      28.240  29.250  28.260  1.00  0.00            
ATOM    187  H19 GST     2      30.470  28.740  24.930  1.00  0.00            
ATOM    188  H20 GST     2      31.390  23.090  27.960  1.00  0.00            
ATOM    189  H21 GST     2      30.960  21.500  27.870  1.00  0.00            
ATOM    190  H22 GST     2      29.970  22.750  26.950  1.00  0.00            
ATOM    191  H23 GST     2      32.270  27.140  26.900  1.00  0.00            
ATOM    192  H24 GST     2      29.940  26.440  24.860  1.00  0.00            
ATOM    193  H25 GST     2      32.470  29.320  26.950  1.00  0.00            
ENDMDL
REMARK    THIS IS A SIMULATION BOX
ATOM      1  O1  HST     1      30.250  21.550  24.230  1.00  0.00            
ATOM      2  C1  HST     1      29.010  21.760  24.090  1.00  0.00            
ATOM      3  N1  HST     1      28.100  21.670  25.060  1.00  0.00            
ATOM      4  C2  HST     1      26.700  21.930  24.620  1.00  0.00            
ATOM      5  C3  HST     1      28.450  21.080  26.410  1.00  0.00            
ATOM      6  N2  HST     1      28.440  22.070  27.450  1.00  0.00            
ATOM      7  C4  HST     1      27.220  22.450  28.090  1.00  0.00            
ATOM      8  C5  HST     1      29.560  22.440  28.050  1.00  0.00            
ATOM      9  O2  HST     1      30.730  22.160  27.750  1.00  0.00            
ATOM     10  N3  HST     1      29.200  23.150  29.160  1.00  0.00            
ATOM     11  C6  HST     1      27.790  23.190  29.310  1.00  0.00            
ATOM     12  C7  HST     1      29.980  23.230  30.360  1.00  0.00            
ATOM     13  N4  HST     1      30.430  24.580  30.680  1.00  0.00            
ATOM     14  C8  HST     1      29.520  25.500  31.480  1.00  0.00            
ATOM     15  C9  HST     1      31.710  25.020  30.720  1.00  0.00            
ATOM     16  O3  HST     1      32.690  24.400  30.310  1.00  0.00            
ATOM     17  N5  HST     1      31.810  26.170  31.470  1.00  0.00            
ATOM     18  C10 HST     1      30.500  26.670  31.930  1.00  0.00            
ATOM     19  C11 HST     1      33.020  26.800  31.970  1.00  0.00            
ATOM     20  N6  HST     1      33.430  27.890  31.160  1.00  0.00            
ATOM     21  C12 HST     1      32.900  29.280  31.390  1.00  0.00            
ATOM     22  C13 HST     1      34.450  27.850  30.230  1.00  0.00            
ATOM     23  O4  HST     1      35.180  26.930  29.920  1.00  0.00            
ATOM     24  N7  HST     1      34.600  29.140  29.720  1.00  0.00            
ATOM     25  C14 HST     1      33.800  30.140  30.480  1.00  0.00            
ATOM     26  C15 HST     1      35.880  29.540  29.170  1.00  0.00            
ATOM     27  N8  HST     1      35.700  30.100  27.790  1.00  0.00            
ATOM     28  C16 HST     1      35.330  31.480  27.600  1.00  0.00            
ATOM     29  C17 HST     1      36.380  29.580  26.710  1.00  0.00            
ATOM     30  O5  HST     1      37.020  28.560  26.610  1.00  0.00            
ATOM     31  N9  HST     1      36.320  30.590  25.760  1.00  0.00            
ATOM     32  C18 HST     1      35.730  31.840  26.200  1.00  0.00            
ATOM     33  C19 HST     1      36.900  30.500  24.430  1.00  0.00            
ATOM     34  N10 HST     1      35.850  30.290  23.430  1.00  0.00            
ATOM     35  C20 HST     1      35.400  31.460  22.720  1.00  0.00            
ATOM     36  C21 HST     1      35.760  29.160  22.740  1.00  0.00            
ATOM     37  O6  HST     1      36.260  28.070  23.070  1.00  0.00            
ATOM     38  N11 HST     1      35.010  29.340  21.580  1.00  0.00            
ATOM     39  C22 HST     1      34.690  30.830  21.480  1.00  0.00            
ATOM     40  C23 HST     1      34.970  28.400  20.460  1.00  0.00            
ATOM     41  N12 HST     1      33.580  28.030  20.120  1.00  0.00            
ATOM     42  C24 HST     1      32.610  28.890  19.340  1.00  0.00            
ATOM     43  C25 HST     1      33.250  26.660  20.050  1.00  0.00            
ATOM     44  O7  HST     1      33.900  25.730  20.480  1.00  0.00            
ATOM     45  N13 HST     1      32.090  26.530  19.360  1.00  0.00            
ATOM     46  C26 HST     1      31.500  27.850  19.010  1.00  0.00            
ATOM     47  C27 HST     1      31.580  25.300  18.890  1.00  0.00            
ATOM     48  N14 HST     1      30.480  24.780  19.730  1.00  0.00            
ATOM     49  C28 HST     1      29.130  25.150  19.400  1.00  0.00            
ATOM     50  C29 HST     1      30.590  23.720  20.640  1.00  0.00            
ATOM     51  O8  HST     1      31.610  23.220  21.120  1.00  0.00            
ATOM     52  N15 HST     1      29.340  23.280  20.930  1.00  0.00            
ATOM     53  C30 HST     1      29.070  22.030  21.610  1.00  0.00            
ATOM     54  C31 HST     1      28.270  24.060  20.200  1.00  0.00            
ATOM     55  N16 HST     1      28.450  22.170  22.950  1.00  0.00            
ATOM     56  C32 HST     1      26.960  22.280  23.120  1.00  0.00            
ATOM     57  N17 HST     1      26.500  23.660  23.010  1.00  0.00            
ATOM     58  C33 HST     1      26.290  24.250  21.730  1.00  0.00            
ATOM     59  C34 HST     1      25.980  24.130  24.170  1.00  0.00            
ATOM     60  O9  HST     1      25.410  25.190  24.390  1.00  0.00            
ATOM     61  N18 HST     1      26.210  23.170  25.120  1.00  0.00            
ATOM     62  C35 HST     1      25.580  23.120  26.370  1.00  0.00            
ATOM     63  N19 HST     1      26.420  23.510  27.430  1.00  0.00            
ATOM     64  C36 HST     1      26.480  24.680  28.090  1.00  0.00            
ATOM     65  O10 HST     1      25.860  25.730  27.800  1.00  0.00            
ATOM     66  N20 HST     1      27.310  24.600  29.170  1.00  0.00            
ATOM     67  C37 HST     1      27.240  25.510  30.330  1.00  0.00            
ATOM     68  N21 HST     1      28.540  26.130  30.590  1.00  0.00            
ATOM     69  C38 HST     1      28.770  27.460  30.480  1.00  0.00            
ATOM     70  O11 HST     1      28.060  28.280  29.910  1.00  0.00            
ATOM     71  N22 HST     1      29.930  27.770  31.180  1.00  0.00            
ATOM     72  C39 HST     1      30.340  29.180  31.520  1.00  0.00            
ATOM     73  N23 HST     1      31.570  29.500  30.780  1.00  0.00            
ATOM     74  C40 HST     1      31.560  30.480  29.860  1.00  0.00            
ATOM     75  O12 HST     1      30.590  30.950  29.290  1.00  0.00            
ATOM     76  N24 HST     1      32.850  30.930  29.720  1.00  0.00            
ATOM     77  C41 HST     1      33.220  32.070  28.890  1.00  0.00            
ATOM     78  N25 HST     1      33.870  31.670  27.660  1.00  0.00            
ATOM     79  C42 HST     1      33.320  32.090  26.460  1.00  0.00            
ATOM     80  O13 HST     1      32.180  32.400  26.090  1.00  0.00            
ATOM     81  N26 HST     1      34.440  32.240  25.670  1.00  0.00            
ATOM     82  C43 HST     1      34.490  33.100  24.460  1.00  0.00            
ATOM     83  N27 HST     1      34.310  32.280  23.250  1.00  0.00            
ATOM     84  C44 HST     1      33.100  32.140  22.590  1.00  0.00            
ATOM     85  O14 HST     1      32.100  32.760  22.970  1.00  0.00            
ATOM     86  N28 HST     1      33.270  31.210  21.600  1.00  0.00            
ATOM     87  C45 HST     1      32.380  31.190  20.460  1.00  0.00            
ATOM     88  N29 HST     1      31.870  29.790  20.210  1.00  0.00            
ATOM     89  C46 HST     1      30.610  29.370  20.490  1.00  0.00            
ATOM     90  O15 HST     1      29.760  29.920  21.220  1.00  0.00            
ATOM     91  N30 HST     1      30.310  28.220  19.780  1.00  0.00            
ATOM     92  C47 HST     1      28.950  27.760  19.440  1.00  0.00            
ATOM     93  N31 HST     1      28.600  26.370  20.000  1.00  0.00            
ATOM     94  C48 HST     1      27.710  26.170  21.040  1.00  0.00            
ATOM     95  N32 HST     1      27.510  24.820  21.150  1.00  0.00            
ATOM     96  O16 HST     1      27.190  26.960  21.780  1.00  0.00            
ATOM     97  H1  HST     1      26.050  21.050  24.770  1.00  0.00            
ATOM     98  H2  HST     1      29.470  20.710  26.380  1.00  0.00            
ATOM     99  H3  HST     1      27.700  20.310  26.620  1.00  0.00            
ATOM    100  H4  HST     1      26.640  21.600  28.470  1.00  0.00            
ATOM    101  H5  HST     1      27.500  22.760  30.280  1.00  0.00            
ATOM    102  H6  HST     1      30.900  22.660  30.220  1.00  0.00            
ATOM    103  H7  HST     1      29.410  22.890  31.240  1.00  0.00            
ATOM    104  H8  HST     1      29.060  24.940  32.310  1.00  0.00            
ATOM    105  H9  HST     1      30.600  26.810  33.010  1.00  0.00            
ATOM    106  H10 HST     1      33.860  26.120  31.800  1.00  0.00            
ATOM    107  H11 HST     1      32.940  26.880  33.060  1.00  0.00            
ATOM    108  H12 HST     1      32.940  29.550  32.450  1.00  0.00            
ATOM    109  H13 HST     1      34.550  30.640  31.090  1.00  0.00            
ATOM    110  H14 HST     1      36.350  30.350  29.730  1.00  0.00            
ATOM    111  H15 HST     1      36.590  28.710  29.080  1.00  0.00            
ATOM    112  H16 HST     1      35.730  32.240  28.290  1.00  0.00            
ATOM    113  H17 HST     1      36.440  32.670  26.220  1.00  0.00            
ATOM    114  H18 HST     1      37.320  31.490  24.260  1.00  0.00            
ATOM    115  H19 HST     1      37.590  29.640  24.370  1.00  0.00            
ATOM    116  H20 HST     1      36.260  32.100  22.480  1.00  0.00            
ATOM    117  H21 HST     1      35.150  31.170  20.550  1.00  0.00            
ATOM    118  H22 HST     1      35.510  28.900  19.650  1.00  0.00            
ATOM    119  H23 HST     1      35.440  27.470  20.800  1.00  0.00            
ATOM    120  H24 HST     1      33.060  29.390  18.470  1.00  0.00            
ATOM    121  H25 HST     1      31.350  27.850  17.930  1.00  0.00            
ATOM    122  H26 HST     1      31.090  25.430  17.920  1.00  0.00            
ATOM    123  H27 HST     1      32.360  24.530  18.830  1.00  0.00            
ATOM    124  H28 HST     1      29.030  25.250  18.320  1.00  0.00            
ATOM    125  H29 HST     1      30.070  21.590  21.660  1.00  0.00            
ATOM    126  H30 HST     1      28.370  21.420  21.020  1.00  0.00            
ATOM    127  H31 HST     1      27.720  23.400  19.520  1.00  0.00            
ATOM    128  H32 HST     1      26.500  21.560  22.430  1.00  0.00            
ATOM    129  H33 HST     1      26.080  23.330  21.170  1.00  0.00            
ATOM    130  H34 HST     1      25.480  24.980  21.770  1.00  0.00            
ATOM    131  H35 HST     1      25.160  22.140  26.590  1.00  0.00            
ATOM    132  H36 HST     1      24.780  23.860  26.270  1.00  0.00            
ATOM    133  H37 HST     1      26.980  24.950  31.240  1.00  0.00            
ATOM    134  H38 HST     1      26.510  26.310  30.160  1.00  0.00            
ATOM    135  H39 HST     1      30.460  29.290  32.610  1.00  0.00            
ATOM    136  H40 HST     1      29.570  29.860  31.150  1.00  0.00            
ATOM    137  H41 HST     1      32.300  32.650  28.760  1.00  0.00            
ATOM    138  H42 HST     1      33.930  32.660  29.490  1.00  0.00            
ATOM    139  H43 HST     1      33.700  33.850  24.550  1.00  0.00            
ATOM    140  H44 HST     1      35.500  33.500  24.330  1.00  0.00            
ATOM    141  H45 HST     1      31.560  31.900  20.640  1.00  0.00            
ATOM    142  H46 HST     1      32.970  31.470  19.580  1.00  0.00            
ATOM    143  H47 HST     1      28.220  28.410  19.950  1.00  0.00            
ATOM    144  H48 HST     1      28.760  27.740  18.360  1.00  0.00            
ATOM    145  C1  GST     2      36.320  25.120  23.970  1.00  0.00            
ATOM    146  C2  GST     2      36.660  25.120  25.360  1.00  0.00            
ATOM    147  C3  GST     2      33.190  27.370  22.510  1.00  0.00            
ATOM    148  C4  GST     2      35.270  27.060  25.740  1.00  0.00            
ATOM    149  C5  GST     2      33.880  26.430  21.710  1.00  0.00            
ATOM    150  C6  GST     2      34.700  26.890  24.380  1.00  0.00            
ATOM    151  C7  GST     2      33.610  27.680  23.870  1.00  0.00            
ATOM    152  C8  GST     2      35.290  25.940  23.450  1.00  0.00            
ATOM    153  C9  GST     2      36.140  26.080  26.230  1.00  0.00            
ATOM    154  C10 GST     2      27.600  27.470  25.020  1.00  0.00            
ATOM    155  C11 GST     2      27.920  26.910  26.220  1.00  0.00            
ATOM    156  C12 GST     2      31.310  27.170  28.150  1.00  0.00            
ATOM    157  C13 GST     2      30.570  28.740  26.300  1.00  0.00            
ATOM    158  C14 GST     2      32.210  26.500  27.050  1.00  0.00            
ATOM    159  C15 GST     2      30.240  25.880  25.770  1.00  0.00            
ATOM    160  C16 GST     2      29.300  26.620  26.790  1.00  0.00            
ATOM    161  C17 GST     2      30.040  27.790  27.410  1.00  0.00            
ATOM    162  C18 GST     2      31.390  27.950  25.180  1.00  0.00            
ATOM    163  C19 GST     2      35.770  25.390  28.560  1.00  0.00            
ATOM    164  C20 GST     2      32.700  28.690  24.710  1.00  0.00            
ATOM    165  N1  GST     2      34.930  25.830  22.160  1.00  0.00            
ATOM    166  N2  GST     2      31.660  26.470  25.670  1.00  0.00            
ATOM    167  O1  GST     2      32.320  29.870  24.070  1.00  0.00            
ATOM    168  O2  GST     2      36.510  26.070  27.560  1.00  0.00            
ATOM    169  H1  GST     2      36.920  24.460  23.350  1.00  0.00            
ATOM    170  H2  GST     2      37.440  24.420  25.660  1.00  0.00            
ATOM    171  H3  GST     2      32.440  28.000  22.020  1.00  0.00            
ATOM    172  H4  GST     2      34.840  27.760  26.450  1.00  0.00            
ATOM    173  H5  GST     2      33.460  26.160  20.730  1.00  0.00            
ATOM    174  H6  GST     2      26.590  27.740  24.710  1.00  0.00            
ATOM    175  H7  GST     2      28.340  27.650  24.240  1.00  0.00            
ATOM    176  H8  GST     2      27.100  26.780  26.920  1.00  0.00            
ATOM    177  H9  GST     2      30.950  26.430  28.880  1.00  0.00            
ATOM    178  H10 GST     2      31.860  27.960  28.660  1.00  0.00            
ATOM    179  H11 GST     2      29.710  29.220  25.810  1.00  0.00            
ATOM    180  H12 GST     2      31.170  29.510  26.800  1.00  0.00            
ATOM    181  H13 GST     2      33.200  26.970  27.060  1.00  0.00            
ATOM    182  H14 GST     2      32.280  25.480  27.430  1.00  0.00            
ATOM    183  H15 GST     2      30.280  24.830  26.090  1.00  0.00            
ATOM    184  H16 GST     2      29.750  26.010  24.800  1.00  0.00            
ATOM    185  H17 GST     2      29.060  25.840  27.520  1.00  0.00            
ATOM    186  H18 GST     2      29.400  28.220  28.190  1.00  0.00            
ATOM    187  H19 GST     2      30.770  27.960  24.280  1.00  0.00            
ATOM    188  H20 GST     2      34.810  25.920  28.630  1.00  0.00            
ATOM    189  H21 GST     2      36.270  25.540  29.530  1.00  0.00            
ATOM    190  H22 GST     2      35.600  24.360  28.230  1.00  0.00            
ATOM    191  H23 GST     2      33.130  29.040  25.650  1.00  0.00            
ATOM    192  H24 GST     2      32.250  25.990  24.980  1.00  0.00            
ATOM    193  H25 GST     2      32.930  30.540  24.420  1.00  0.00            
ENDMDL
REMARK    THIS IS A SIMULATION BOX
ATOM      1  O1  HST     1      27.780  22.990  29.140  1.00  0.00            
ATOM      2  C1  HST     1      26.580  22.930  29.000  1.00  0.00            
ATOM      3  N1  HST     1      25.650  23.720  29.620  1.00  0.00            
ATOM      4  C2  HST     1      24.330  23.440  29.070  1.00  0.00            
ATOM      5  C3  HST     1      25.840  24.410  30.900  1.00  0.00            
ATOM      6  N2  HST     1      25.850  25.840  30.780  1.00  0.00            
ATOM      7  C4  HST     1      24.540  26.570  30.790  1.00  0.00            
ATOM      8  C5  HST     1      26.920  26.670  30.920  1.00  0.00            
ATOM      9  O2  HST     1      28.070  26.370  30.990  1.00  0.00            
ATOM     10  N3  HST     1      26.430  27.950  31.030  1.00  0.00            
ATOM     11  C6  HST     1      25.010  28.060  31.040  1.00  0.00            
ATOM     12  C7  HST     1      27.220  29.020  31.570  1.00  0.00            
ATOM     13  N4  HST     1      27.680  30.010  30.610  1.00  0.00            
ATOM     14  C8  HST     1      26.880  31.140  30.350  1.00  0.00            
ATOM     15  C9  HST     1      28.940  30.130  30.160  1.00  0.00            
ATOM     16  O3  HST     1      29.870  29.350  30.400  1.00  0.00            
ATOM     17  N5  HST     1      29.040  31.330  29.480  1.00  0.00            
ATOM     18  C10 HST     1      27.830  32.080  29.530  1.00  0.00            
ATOM     19  C11 HST     1      30.380  31.930  29.090  1.00  0.00            
ATOM     20  N6  HST     1      30.580  32.050  27.700  1.00  0.00            
ATOM     21  C12 HST     1      30.100  33.200  26.930  1.00  0.00            
ATOM     22  C13 HST     1      31.650  31.490  27.060  1.00  0.00            
ATOM     23  O4  HST     1      32.420  30.660  27.460  1.00  0.00            
ATOM     24  N7  HST     1      31.760  32.030  25.800  1.00  0.00            
ATOM     25  C14 HST     1      30.850  33.110  25.570  1.00  0.00            
ATOM     26  C15 HST     1      32.870  31.720  24.830  1.00  0.00            
ATOM     27  N8  HST     1      32.470  30.820  23.710  1.00  0.00            
ATOM     28  C16 HST     1      31.930  31.430  22.540  1.00  0.00            
ATOM     29  C17 HST     1      33.010  29.590  23.420  1.00  0.00            
ATOM     30  O5  HST     1      33.710  28.940  24.210  1.00  0.00            
ATOM     31  N9  HST     1      32.720  29.250  22.150  1.00  0.00            
ATOM     32  C18 HST     1      31.980  30.320  21.450  1.00  0.00            
ATOM     33  C19 HST     1      33.080  28.020  21.510  1.00  0.00            
ATOM     34  N10 HST     1      32.000  27.060  21.250  1.00  0.00            
ATOM     35  C20 HST     1      31.330  27.210  20.030  1.00  0.00            
ATOM     36  C21 HST     1      32.060  25.800  21.780  1.00  0.00            
ATOM     37  O6  HST     1      32.650  25.570  22.800  1.00  0.00            
ATOM     38  N11 HST     1      31.350  24.980  20.940  1.00  0.00            
ATOM     39  C22 HST     1      30.830  25.740  19.820  1.00  0.00            
ATOM     40  C23 HST     1      31.590  23.500  20.760  1.00  0.00            
ATOM     41  N12 HST     1      30.340  22.820  21.110  1.00  0.00            
ATOM     42  C24 HST     1      29.190  22.700  20.180  1.00  0.00            
ATOM     43  C25 HST     1      30.310  21.940  22.160  1.00  0.00            
ATOM     44  O7  HST     1      31.140  21.690  23.020  1.00  0.00            
ATOM     45  N13 HST     1      29.080  21.380  22.160  1.00  0.00            
ATOM     46  C26 HST     1      28.350  21.540  20.870  1.00  0.00            
ATOM     47  C27 HST     1      28.630  20.280  23.080  1.00  0.00            
ATOM     48  N14 HST     1      27.650  20.780  24.080  1.00  0.00            
ATOM     49  C28 HST     1      26.280  20.640  23.780  1.00  0.00            
ATOM     50  C29 HST     1      27.890  21.120  25.420  1.00  0.00            
ATOM     51  O8  HST     1      28.960  21.130  25.970  1.00  0.00            
ATOM     52  N15 HST     1      26.700  21.240  26.040  1.00  0.00            
ATOM     53  C30 HST     1      26.560  20.970  27.450  1.00  0.00            
ATOM     54  C31 HST     1      25.610  20.800  25.130  1.00  0.00            
ATOM     55  N16 HST     1      25.920  22.100  28.120  1.00  0.00            
ATOM     56  C32 HST     1      24.480  22.330  28.040  1.00  0.00            
ATOM     57  N17 HST     1      23.950  23.000  26.870  1.00  0.00            
ATOM     58  C33 HST     1      23.540  22.170  25.790  1.00  0.00            
ATOM     59  C34 HST     1      23.420  24.220  27.070  1.00  0.00            
ATOM     60  O9  HST     1      22.880  24.870  26.270  1.00  0.00            
ATOM     61  N18 HST     1      23.690  24.520  28.330  1.00  0.00            
ATOM     62  C35 HST     1      22.980  25.580  28.960  1.00  0.00            
ATOM     63  N19 HST     1      23.850  26.650  29.480  1.00  0.00            
ATOM     64  C36 HST     1      23.840  27.960  28.980  1.00  0.00            
ATOM     65  O10 HST     1      23.430  28.330  27.900  1.00  0.00            
ATOM     66  N20 HST     1      24.500  28.790  29.880  1.00  0.00            
ATOM     67  C37 HST     1      24.510  30.280  29.880  1.00  0.00            
ATOM     68  N21 HST     1      25.830  30.800  29.420  1.00  0.00            
ATOM     69  C38 HST     1      25.960  31.560  28.230  1.00  0.00            
ATOM     70  O11 HST     1      25.190  31.620  27.300  1.00  0.00            
ATOM     71  N22 HST     1      27.180  32.270  28.310  1.00  0.00            
ATOM     72  C39 HST     1      27.540  33.380  27.320  1.00  0.00            
ATOM     73  N23 HST     1      28.690  32.930  26.540  1.00  0.00            
ATOM     74  C40 HST     1      28.560  32.900  25.150  1.00  0.00            
ATOM     75  O12 HST     1      27.530  32.720  24.490  1.00  0.00            
ATOM     76  N24 HST     1      29.810  32.900  24.630  1.00  0.00            
ATOM     77  C41 HST     1      30.170  33.070  23.210  1.00  0.00            
ATOM     78  N25 HST     1      30.570  31.910  22.550  1.00  0.00            
ATOM     79  C42 HST     1      29.830  31.080  21.740  1.00  0.00            
ATOM     80  O13 HST     1      28.620  31.230  21.570  1.00  0.00            
ATOM     81  N26 HST     1      30.570  30.150  21.100  1.00  0.00            
ATOM     82  C43 HST     1      30.130  29.470  19.870  1.00  0.00            
ATOM     83  N27 HST     1      30.070  27.990  20.140  1.00  0.00            
ATOM     84  C44 HST     1      28.990  27.190  19.930  1.00  0.00            
ATOM     85  O14 HST     1      27.890  27.530  19.550  1.00  0.00            
ATOM     86  N28 HST     1      29.380  25.910  19.780  1.00  0.00            
ATOM     87  C45 HST     1      28.550  24.840  19.130  1.00  0.00            
ATOM     88  N29 HST     1      28.270  23.760  20.020  1.00  0.00            
ATOM     89  C46 HST     1      27.000  23.430  20.380  1.00  0.00            
ATOM     90  O15 HST     1      26.030  24.120  20.310  1.00  0.00            
ATOM     91  N30 HST     1      27.050  22.180  20.900  1.00  0.00            
ATOM     92  C47 HST     1      25.780  21.540  21.440  1.00  0.00            
ATOM     93  N31 HST     1      25.730  21.720  22.950  1.00  0.00            
ATOM     94  C48 HST     1      24.670  22.380  23.590  1.00  0.00            
ATOM     95  N32 HST     1      24.610  21.910  24.900  1.00  0.00            
ATOM     96  O16 HST     1      23.940  23.210  23.010  1.00  0.00            
ATOM     97  H1  HST     1      23.640  23.040  29.830  1.00  0.00            
ATOM     98  H2  HST     1      26.740  24.010  31.370  1.00  0.00            
ATOM     99  H3  HST     1      24.950  24.220  31.510  1.00  0.00            
ATOM    100  H4  HST     1      23.840  26.150  31.520  1.00  0.00            
ATOM    101  H5  HST     1      24.550  28.480  31.940  1.00  0.00            
ATOM    102  H6  HST     1      28.010  28.540  32.150  1.00  0.00            
ATOM    103  H7  HST     1      26.520  29.600  32.180  1.00  0.00            
ATOM    104  H8  HST     1      26.580  31.560  31.320  1.00  0.00            
ATOM    105  H9  HST     1      27.910  33.020  30.070  1.00  0.00            
ATOM    106  H10 HST     1      31.150  31.260  29.510  1.00  0.00            
ATOM    107  H11 HST     1      30.390  32.920  29.560  1.00  0.00            
ATOM    108  H12 HST     1      30.200  34.140  27.490  1.00  0.00            
ATOM    109  H13 HST     1      31.430  34.020  25.430  1.00  0.00            
ATOM    110  H14 HST     1      33.220  32.700  24.490  1.00  0.00            
ATOM    111  H15 HST     1      33.660  31.150  25.350  1.00  0.00            
ATOM    112  H16 HST     1      32.510  32.330  22.310  1.00  0.00            
ATOM    113  H17 HST     1      32.560  30.640  20.580  1.00  0.00            
ATOM    114  H18 HST     1      33.590  28.310  20.580  1.00  0.00            
ATOM    115  H19 HST     1      33.760  27.580  22.260  1.00  0.00            
ATOM    116  H20 HST     1      32.050  27.600  19.300  1.00  0.00            
ATOM    117  H21 HST     1      31.220  25.340  18.870  1.00  0.00            
ATOM    118  H22 HST     1      31.670  23.240  19.700  1.00  0.00            
ATOM    119  H23 HST     1      32.410  23.140  21.400  1.00  0.00            
ATOM    120  H24 HST     1      29.590  22.470  19.190  1.00  0.00            
ATOM    121  H25 HST     1      28.390  20.690  20.180  1.00  0.00            
ATOM    122  H26 HST     1      28.120  19.520  22.470  1.00  0.00            
ATOM    123  H27 HST     1      29.460  19.810  23.630  1.00  0.00            
ATOM    124  H28 HST     1      26.060  19.680  23.310  1.00  0.00            
ATOM    125  H29 HST     1      27.550  20.750  27.860  1.00  0.00            
ATOM    126  H30 HST     1      25.960  20.070  27.640  1.00  0.00            
ATOM    127  H31 HST     1      25.090  19.880  25.410  1.00  0.00            
ATOM    128  H32 HST     1      23.930  21.420  28.310  1.00  0.00            
ATOM    129  H33 HST     1      23.210  21.250  26.280  1.00  0.00            
ATOM    130  H34 HST     1      22.710  22.710  25.310  1.00  0.00            
ATOM    131  H35 HST     1      22.520  25.270  29.910  1.00  0.00            
ATOM    132  H36 HST     1      22.270  26.100  28.300  1.00  0.00            
ATOM    133  H37 HST     1      24.240  30.590  30.900  1.00  0.00            
ATOM    134  H38 HST     1      23.750  30.520  29.130  1.00  0.00            
ATOM    135  H39 HST     1      27.810  34.290  27.880  1.00  0.00            
ATOM    136  H40 HST     1      26.670  33.640  26.710  1.00  0.00            
ATOM    137  H41 HST     1      29.220  33.230  22.680  1.00  0.00            
ATOM    138  H42 HST     1      30.850  33.920  23.110  1.00  0.00            
ATOM    139  H43 HST     1      29.120  29.800  19.630  1.00  0.00            
ATOM    140  H44 HST     1      30.930  29.680  19.140  1.00  0.00            
ATOM    141  H45 HST     1      27.540  25.260  19.050  1.00  0.00            
ATOM    142  H46 HST     1      29.060  24.610  18.190  1.00  0.00            
ATOM    143  H47 HST     1      24.870  21.860  20.910  1.00  0.00            
ATOM    144  H48 HST     1      25.810  20.470  21.210  1.00  0.00            
ATOM    145  C1  GST     2      33.110  23.520  29.780  1.00  0.00            
ATOM    146  C2  GST     2      32.470  24.280  30.760  1.00  0.00            
ATOM    147  C3  GST     2      33.580  24.860  25.810  1.00  0.00            
ATOM    148  C4  GST     2      32.860  26.270  29.270  1.00  0.00            
ATOM    149  C5  GST     2      33.820  23.540  26.210  1.00  0.00            
ATOM    150  C6  GST     2      33.220  25.430  28.180  1.00  0.00            
ATOM    151  C7  GST     2      33.280  25.860  26.770  1.00  0.00            
ATOM    152  C8  GST     2      33.320  24.050  28.440  1.00  0.00            
ATOM    153  C9  GST     2      32.360  25.710  30.540  1.00  0.00            
ATOM    154  C10 GST     2      27.680  28.710  22.780  1.00  0.00            
ATOM    155  C11 GST     2      28.550  28.100  23.610  1.00  0.00            
ATOM    156  C12 GST     2      29.850  29.670  27.030  1.00  0.00            
ATOM    157  C13 GST     2      31.300  28.900  25.020  1.00  0.00            
ATOM    158  C14 GST     2      30.280  28.320  27.700  1.00  0.00            
ATOM    159  C15 GST     2      29.140  27.010  25.930  1.00  0.00            
ATOM    160  C16 GST     2      28.760  28.290  25.140  1.00  0.00            
ATOM    161  C17 GST     2      29.860  29.410  25.470  1.00  0.00            
ATOM    162  C18 GST     2      31.600  27.520  25.740  1.00  0.00            
ATOM    163  C19 GST     2      30.890  27.620  31.310  1.00  0.00            
ATOM    164  C20 GST     2      33.050  27.300  26.300  1.00  0.00            
ATOM    165  N1  GST     2      33.730  23.160  27.500  1.00  0.00            
ATOM    166  N2  GST     2      30.440  27.160  26.740  1.00  0.00            
ATOM    167  O1  GST     2      33.970  27.760  25.320  1.00  0.00            
ATOM    168  O2  GST     2      31.880  26.550  31.550  1.00  0.00            
ATOM    169  H1  GST     2      33.250  22.480  30.070  1.00  0.00            
ATOM    170  H2  GST     2      32.230  23.820  31.710  1.00  0.00            
ATOM    171  H3  GST     2      33.550  25.070  24.740  1.00  0.00            
ATOM    172  H4  GST     2      32.820  27.350  29.210  1.00  0.00            
ATOM    173  H5  GST     2      33.990  22.800  25.430  1.00  0.00            
ATOM    174  H6  GST     2      27.640  28.510  21.710  1.00  0.00            
ATOM    175  H7  GST     2      27.090  29.560  23.100  1.00  0.00            
ATOM    176  H8  GST     2      29.230  27.400  23.120  1.00  0.00            
ATOM    177  H9  GST     2      28.890  30.080  27.390  1.00  0.00            
ATOM    178  H10 GST     2      30.590  30.470  27.170  1.00  0.00            
ATOM    179  H11 GST     2      31.400  28.940  23.920  1.00  0.00            
ATOM    180  H12 GST     2      32.010  29.670  25.350  1.00  0.00            
ATOM    181  H13 GST     2      31.240  28.450  28.200  1.00  0.00            
ATOM    182  H14 GST     2      29.510  27.990  28.400  1.00  0.00            
ATOM    183  H15 GST     2      28.470  26.750  26.750  1.00  0.00            
ATOM    184  H16 GST     2      29.420  26.130  25.350  1.00  0.00            
ATOM    185  H17 GST     2      27.810  28.560  25.600  1.00  0.00            
ATOM    186  H18 GST     2      29.600  30.330  24.920  1.00  0.00            
ATOM    187  H19 GST     2      31.410  26.800  24.930  1.00  0.00            
ATOM    188  H20 GST     2      30.550  27.980  32.280  1.00  0.00            
ATOM    189  H21 GST     2      29.930  27.270  30.920  1.00  0.00            
ATOM    190  H22 GST     2      31.280  28.540  30.850  1.00  0.00            
ATOM    191  H23 GST     2      33.190  27.970  27.160  1.00  0.00            
ATOM    192  H24 GST     2      30.690  26.280  27.200  1.00  0.00            
ATOM    193  H25 GST     2      34.860  27.610  25.670  1.00  0.00            
ENDMDL
REMARK    THIS IS A SIMULATION BOX
ATOM      1  O1  HST     1      26.900  25.370  30.030  1.00  0.00            
ATOM      2  C1  HST     1      26.290  24.880  29.120  1.00  0.00            
ATOM      3  N1  HST     1      25.100  25.290  28.620  1.00  0.00            
ATOM      4  C2  HST     1      24.490  24.360  27.730  1.00  0.00            
ATOM      5  C3  HST     1      24.240  26.270  29.380  1.00  0.00            
ATOM      6  N2  HST     1      24.260  27.550  28.770  1.00  0.00            
ATOM      7  C4  HST     1      23.250  27.920  27.750  1.00  0.00            
ATOM      8  C5  HST     1      24.910  28.670  29.310  1.00  0.00            
ATOM      9  O2  HST     1      25.670  28.730  30.250  1.00  0.00            
ATOM     10  N3  HST     1      24.440  29.760  28.560  1.00  0.00            
ATOM     11  C6  HST     1      23.490  29.390  27.540  1.00  0.00            
ATOM     12  C7  HST     1      24.650  31.200  28.870  1.00  0.00            
ATOM     13  N4  HST     1      25.680  31.790  28.050  1.00  0.00            
ATOM     14  C8  HST     1      25.340  32.500  26.800  1.00  0.00            
ATOM     15  C9  HST     1      26.840  32.310  28.490  1.00  0.00            
ATOM     16  O3  HST     1      27.290  32.040  29.620  1.00  0.00            
ATOM     17  N5  HST     1      27.410  33.150  27.600  1.00  0.00            
ATOM     18  C10 HST     1      26.540  33.420  26.480  1.00  0.00            
ATOM     19  C11 HST     1      28.640  33.940  27.800  1.00  0.00            
ATOM     20  N6  HST     1      29.760  33.480  26.950  1.00  0.00            
ATOM     21  C12 HST     1      30.030  34.050  25.650  1.00  0.00            
ATOM     22  C13 HST     1      30.960  32.950  27.490  1.00  0.00            
ATOM     23  O4  HST     1      31.110  32.700  28.660  1.00  0.00            
ATOM     24  N7  HST     1      31.900  32.940  26.490  1.00  0.00            
ATOM     25  C14 HST     1      31.530  33.660  25.290  1.00  0.00            
ATOM     26  C15 HST     1      33.320  32.680  26.650  1.00  0.00            
ATOM     27  N8  HST     1      33.790  31.430  25.940  1.00  0.00            
ATOM     28  C16 HST     1      34.370  31.500  24.550  1.00  0.00            
ATOM     29  C17 HST     1      34.350  30.280  26.580  1.00  0.00            
ATOM     30  O5  HST     1      34.310  30.050  27.790  1.00  0.00            
ATOM     31  N9  HST     1      35.040  29.500  25.660  1.00  0.00            
ATOM     32  C18 HST     1      35.280  30.250  24.380  1.00  0.00            
ATOM     33  C19 HST     1      36.080  28.530  26.070  1.00  0.00            
ATOM     34  N10 HST     1      35.850  27.220  25.530  1.00  0.00            
ATOM     35  C20 HST     1      36.310  26.940  24.180  1.00  0.00            
ATOM     36  C21 HST     1      35.630  26.140  26.310  1.00  0.00            
ATOM     37  O6  HST     1      35.200  26.220  27.470  1.00  0.00            
ATOM     38  N11 HST     1      35.850  25.040  25.560  1.00  0.00            
ATOM     39  C22 HST     1      36.200  25.420  24.200  1.00  0.00            
ATOM     40  C23 HST     1      36.010  23.710  26.100  1.00  0.00            
ATOM     41  N12 HST     1      34.800  22.970  26.000  1.00  0.00            
ATOM     42  C24 HST     1      34.440  22.180  24.790  1.00  0.00            
ATOM     43  C25 HST     1      33.990  22.760  27.070  1.00  0.00            
ATOM     44  O7  HST     1      34.220  23.160  28.240  1.00  0.00            
ATOM     45  N13 HST     1      33.070  21.910  26.650  1.00  0.00            
ATOM     46  C26 HST     1      33.220  21.410  25.280  1.00  0.00            
ATOM     47  C27 HST     1      32.060  21.400  27.500  1.00  0.00            
ATOM     48  N14 HST     1      30.600  21.820  27.270  1.00  0.00            
ATOM     49  C28 HST     1      29.760  21.040  26.340  1.00  0.00            
ATOM     50  C29 HST     1      29.900  22.400  28.260  1.00  0.00            
ATOM     51  O8  HST     1      30.360  22.740  29.370  1.00  0.00            
ATOM     52  N15 HST     1      28.580  22.450  27.880  1.00  0.00            
ATOM     53  C30 HST     1      27.520  22.770  28.780  1.00  0.00            
ATOM     54  C31 HST     1      28.360  21.590  26.720  1.00  0.00            
ATOM     55  N16 HST     1      26.600  23.800  28.380  1.00  0.00            
ATOM     56  C32 HST     1      25.550  23.310  27.470  1.00  0.00            
ATOM     57  N17 HST     1      25.810  23.540  26.070  1.00  0.00            
ATOM     58  C33 HST     1      26.540  22.530  25.270  1.00  0.00            
ATOM     59  C34 HST     1      25.040  24.420  25.430  1.00  0.00            
ATOM     60  O9  HST     1      24.960  24.600  24.200  1.00  0.00            
ATOM     61  N18 HST     1      24.300  24.990  26.400  1.00  0.00            
ATOM     62  C35 HST     1      23.240  25.980  26.130  1.00  0.00            
ATOM     63  N19 HST     1      23.540  27.370  26.450  1.00  0.00            
ATOM     64  C36 HST     1      23.840  28.350  25.480  1.00  0.00            
ATOM     65  O10 HST     1      23.810  28.270  24.240  1.00  0.00            
ATOM     66  N20 HST     1      24.030  29.530  26.190  1.00  0.00            
ATOM     67  C37 HST     1      24.090  30.820  25.460  1.00  0.00            
ATOM     68  N21 HST     1      25.200  31.720  25.620  1.00  0.00            
ATOM     69  C38 HST     1      26.030  32.060  24.590  1.00  0.00            
ATOM     70  O11 HST     1      26.000  31.580  23.470  1.00  0.00            
ATOM     71  N22 HST     1      26.870  33.020  25.110  1.00  0.00            
ATOM     72  C39 HST     1      27.850  33.790  24.320  1.00  0.00            
ATOM     73  N23 HST     1      29.290  33.420  24.600  1.00  0.00            
ATOM     74  C40 HST     1      30.140  32.850  23.650  1.00  0.00            
ATOM     75  O12 HST     1      29.780  32.420  22.580  1.00  0.00            
ATOM     76  N24 HST     1      31.410  32.890  24.050  1.00  0.00            
ATOM     77  C41 HST     1      32.610  32.570  23.170  1.00  0.00            
ATOM     78  N25 HST     1      33.360  31.390  23.500  1.00  0.00            
ATOM     79  C42 HST     1      33.590  30.330  22.650  1.00  0.00            
ATOM     80  O13 HST     1      33.040  30.150  21.570  1.00  0.00            
ATOM     81  N26 HST     1      34.650  29.570  23.210  1.00  0.00            
ATOM     82  C43 HST     1      35.360  28.650  22.410  1.00  0.00            
ATOM     83  N27 HST     1      35.400  27.370  23.070  1.00  0.00            
ATOM     84  C44 HST     1      34.750  26.210  22.550  1.00  0.00            
ATOM     85  O14 HST     1      33.950  26.180  21.620  1.00  0.00            
ATOM     86  N28 HST     1      35.180  25.100  23.250  1.00  0.00            
ATOM     87  C45 HST     1      35.000  23.740  22.800  1.00  0.00            
ATOM     88  N29 HST     1      34.010  22.960  23.630  1.00  0.00            
ATOM     89  C46 HST     1      32.630  22.790  23.460  1.00  0.00            
ATOM     90  O15 HST     1      32.020  23.310  22.540  1.00  0.00            
ATOM     91  N30 HST     1      32.190  21.900  24.410  1.00  0.00            
ATOM     92  C47 HST     1      31.050  21.040  24.140  1.00  0.00            
ATOM     93  N31 HST     1      29.890  21.460  24.960  1.00  0.00            
ATOM     94  C48 HST     1      28.840  22.150  24.480  1.00  0.00            
ATOM     95  N32 HST     1      27.950  22.320  25.570  1.00  0.00            
ATOM     96  O16 HST     1      28.610  22.560  23.380  1.00  0.00            
ATOM     97  H1  HST     1      23.560  23.960  28.140  1.00  0.00            
ATOM     98  H2  HST     1      24.710  26.430  30.360  1.00  0.00            
ATOM     99  H3  HST     1      23.230  25.850  29.350  1.00  0.00            
ATOM    100  H4  HST     1      22.270  27.640  28.150  1.00  0.00            
ATOM    101  H5  HST     1      22.590  30.000  27.680  1.00  0.00            
ATOM    102  H6  HST     1      25.030  31.300  29.900  1.00  0.00            
ATOM    103  H7  HST     1      23.740  31.810  28.760  1.00  0.00            
ATOM    104  H8  HST     1      24.420  33.060  26.960  1.00  0.00            
ATOM    105  H9  HST     1      26.270  34.480  26.420  1.00  0.00            
ATOM    106  H10 HST     1      28.920  33.860  28.850  1.00  0.00            
ATOM    107  H11 HST     1      28.420  34.990  27.550  1.00  0.00            
ATOM    108  H12 HST     1      29.770  35.110  25.590  1.00  0.00            
ATOM    109  H13 HST     1      32.220  34.490  25.110  1.00  0.00            
ATOM    110  H14 HST     1      33.800  33.520  26.130  1.00  0.00            
ATOM    111  H15 HST     1      33.640  32.670  27.690  1.00  0.00            
ATOM    112  H16 HST     1      34.960  32.400  24.350  1.00  0.00            
ATOM    113  H17 HST     1      36.340  30.410  24.150  1.00  0.00            
ATOM    114  H18 HST     1      37.030  28.850  25.650  1.00  0.00            
ATOM    115  H19 HST     1      36.100  28.470  27.170  1.00  0.00            
ATOM    116  H20 HST     1      37.340  27.260  23.930  1.00  0.00            
ATOM    117  H21 HST     1      37.170  24.990  23.950  1.00  0.00            
ATOM    118  H22 HST     1      36.840  23.180  25.630  1.00  0.00            
ATOM    119  H23 HST     1      36.280  23.810  27.160  1.00  0.00            
ATOM    120  H24 HST     1      35.350  21.600  24.590  1.00  0.00            
ATOM    121  H25 HST     1      33.350  20.320  25.280  1.00  0.00            
ATOM    122  H26 HST     1      32.110  20.310  27.410  1.00  0.00            
ATOM    123  H27 HST     1      32.380  21.670  28.520  1.00  0.00            
ATOM    124  H28 HST     1      29.870  19.980  26.590  1.00  0.00            
ATOM    125  H29 HST     1      27.980  23.130  29.710  1.00  0.00            
ATOM    126  H30 HST     1      26.950  21.860  29.010  1.00  0.00            
ATOM    127  H31 HST     1      27.650  20.820  27.060  1.00  0.00            
ATOM    128  H32 HST     1      25.240  22.290  27.750  1.00  0.00            
ATOM    129  H33 HST     1      26.010  21.570  25.240  1.00  0.00            
ATOM    130  H34 HST     1      26.560  22.940  24.260  1.00  0.00            
ATOM    131  H35 HST     1      22.380  25.720  26.760  1.00  0.00            
ATOM    132  H36 HST     1      22.900  25.790  25.100  1.00  0.00            
ATOM    133  H37 HST     1      23.230  31.360  25.860  1.00  0.00            
ATOM    134  H38 HST     1      23.860  30.630  24.410  1.00  0.00            
ATOM    135  H39 HST     1      27.750  34.870  24.450  1.00  0.00            
ATOM    136  H40 HST     1      27.820  33.420  23.280  1.00  0.00            
ATOM    137  H41 HST     1      32.260  32.380  22.140  1.00  0.00            
ATOM    138  H42 HST     1      33.290  33.420  23.270  1.00  0.00            
ATOM    139  H43 HST     1      34.890  28.600  21.420  1.00  0.00            
ATOM    140  H44 HST     1      36.420  28.950  22.350  1.00  0.00            
ATOM    141  H45 HST     1      34.650  23.670  21.760  1.00  0.00            
ATOM    142  H46 HST     1      35.970  23.230  22.920  1.00  0.00            
ATOM    143  H47 HST     1      30.730  21.120  23.100  1.00  0.00            
ATOM    144  H48 HST     1      31.340  20.000  24.360  1.00  0.00            
ATOM    145  C1  GST     2      33.910  28.800  30.760  1.00  0.00            
ATOM    146  C2  GST     2      33.580  30.180  30.860  1.00  0.00            
ATOM    147  C3  GST     2      32.870  26.350  27.560  1.00  0.00            
ATOM    148  C4  GST     2      32.610  30.040  28.570  1.00  0.00            
ATOM    149  C5  GST     2      33.630  25.900  28.660  1.00  0.00            
ATOM    150  C6  GST     2      32.870  28.600  28.530  1.00  0.00            
ATOM    151  C7  GST     2      32.570  27.730  27.440  1.00  0.00            
ATOM    152  C8  GST     2      33.560  28.010  29.680  1.00  0.00            
ATOM    153  C9  GST     2      32.960  30.820  29.710  1.00  0.00            
ATOM    154  C10 GST     2      27.730  24.880  25.430  1.00  0.00            
ATOM    155  C11 GST     2      26.910  25.870  25.810  1.00  0.00            
ATOM    156  C12 GST     2      28.060  29.520  26.920  1.00  0.00            
ATOM    157  C13 GST     2      29.300  28.030  25.240  1.00  0.00            
ATOM    158  C14 GST     2      29.090  29.080  28.030  1.00  0.00            
ATOM    159  C15 GST     2      28.460  26.690  27.800  1.00  0.00            
ATOM    160  C16 GST     2      27.370  27.050  26.740  1.00  0.00            
ATOM    161  C17 GST     2      27.900  28.280  25.920  1.00  0.00            
ATOM    162  C18 GST     2      30.310  27.640  26.370  1.00  0.00            
ATOM    163  C19 GST     2      31.510  32.460  30.590  1.00  0.00            
ATOM    164  C20 GST     2      31.750  28.200  26.210  1.00  0.00            
ATOM    165  N1  GST     2      34.010  26.710  29.670  1.00  0.00            
ATOM    166  N2  GST     2      29.680  27.660  27.750  1.00  0.00            
ATOM    167  O1  GST     2      32.340  27.740  25.000  1.00  0.00            
ATOM    168  O2  GST     2      32.690  32.160  29.820  1.00  0.00            
ATOM    169  H1  GST     2      34.500  28.380  31.570  1.00  0.00            
ATOM    170  H2  GST     2      33.750  30.760  31.760  1.00  0.00            
ATOM    171  H3  GST     2      32.520  25.600  26.850  1.00  0.00            
ATOM    172  H4  GST     2      32.300  30.590  27.690  1.00  0.00            
ATOM    173  H5  GST     2      33.750  24.830  28.790  1.00  0.00            
ATOM    174  H6  GST     2      27.280  24.050  24.880  1.00  0.00            
ATOM    175  H7  GST     2      28.790  24.770  25.650  1.00  0.00            
ATOM    176  H8  GST     2      25.830  25.830  25.660  1.00  0.00            
ATOM    177  H9  GST     2      27.160  29.870  27.440  1.00  0.00            
ATOM    178  H10 GST     2      28.350  30.400  26.340  1.00  0.00            
ATOM    179  H11 GST     2      29.290  27.140  24.610  1.00  0.00            
ATOM    180  H12 GST     2      29.630  28.860  24.600  1.00  0.00            
ATOM    181  H13 GST     2      29.880  29.830  28.060  1.00  0.00            
ATOM    182  H14 GST     2      28.650  29.050  29.030  1.00  0.00            
ATOM    183  H15 GST     2      28.080  26.900  28.800  1.00  0.00            
ATOM    184  H16 GST     2      28.750  25.640  27.810  1.00  0.00            
ATOM    185  H17 GST     2      26.470  27.390  27.270  1.00  0.00            
ATOM    186  H18 GST     2      27.150  28.520  25.150  1.00  0.00            
ATOM    187  H19 GST     2      30.400  26.560  26.210  1.00  0.00            
ATOM    188  H20 GST     2      31.200  33.490  30.350  1.00  0.00            
ATOM    189  H21 GST     2      31.640  32.360  31.670  1.00  0.00            
ATOM    190  H22 GST     2      30.730  31.770  30.230  1.00  0.00            
ATOM    191  H23 GST     2      31.630  29.290  26.170  1.00  0.00            
ATOM    192  H24 GST     2      30.470  27.380  28.350  1.00  0.00            
ATOM    193  H25 GST     2      32.280  26.780  24.850  1.00  0.00            
ENDMDL
REMARK    THIS IS A SIMULATION BOX
ATOM      1  O1  HST     1      29.960  31.290  31.570  1.00  0.00            
ATOM      2  C1  HST     1      29.980  30.210  32.180  1.00  0.00            
ATOM      3  N1  HST     1      28.850  29.600  32.750  1.00  0.00            
ATOM      4  C2  HST     1      29.210  28.420  33.550  1.00  0.00            
ATOM      5  C3  HST     1      27.530  30.270  32.750  1.00  0.00            
ATOM      6  N2  HST     1      26.630  29.670  31.760  1.00  0.00            
ATOM      7  C4  HST     1      25.710  28.600  32.200  1.00  0.00            
ATOM      8  C5  HST     1      26.300  30.150  30.510  1.00  0.00            
ATOM      9  O2  HST     1      26.890  31.080  29.950  1.00  0.00            
ATOM     10  N3  HST     1      25.240  29.520  30.050  1.00  0.00            
ATOM     11  C6  HST     1      24.780  28.440  31.000  1.00  0.00            
ATOM     12  C7  HST     1      24.360  30.090  29.020  1.00  0.00            
ATOM     13  N4  HST     1      24.610  29.250  27.840  1.00  0.00            
ATOM     14  C8  HST     1      23.780  28.050  27.720  1.00  0.00            
ATOM     15  C9  HST     1      24.910  29.860  26.650  1.00  0.00            
ATOM     16  O3  HST     1      25.410  30.930  26.490  1.00  0.00            
ATOM     17  N5  HST     1      24.480  29.020  25.680  1.00  0.00            
ATOM     18  C10 HST     1      23.810  27.810  26.200  1.00  0.00            
ATOM     19  C11 HST     1      24.140  29.550  24.340  1.00  0.00            
ATOM     20  N6  HST     1      24.900  28.830  23.370  1.00  0.00            
ATOM     21  C12 HST     1      24.450  27.580  22.970  1.00  0.00            
ATOM     22  C13 HST     1      25.630  29.450  22.370  1.00  0.00            
ATOM     23  O4  HST     1      26.190  30.540  22.540  1.00  0.00            
ATOM     24  N7  HST     1      25.520  28.660  21.260  1.00  0.00            
ATOM     25  C14 HST     1      24.910  27.370  21.510  1.00  0.00            
ATOM     26  C15 HST     1      26.120  28.920  19.980  1.00  0.00            
ATOM     27  N8  HST     1      27.540  28.590  19.910  1.00  0.00            
ATOM     28  C16 HST     1      27.950  27.330  19.370  1.00  0.00            
ATOM     29  C17 HST     1      28.650  29.450  20.140  1.00  0.00            
ATOM     30  O5  HST     1      28.570  30.640  20.510  1.00  0.00            
ATOM     31  N9  HST     1      29.800  28.710  19.840  1.00  0.00            
ATOM     32  C18 HST     1      29.440  27.460  19.190  1.00  0.00            
ATOM     33  C19 HST     1      31.160  29.220  19.630  1.00  0.00            
ATOM     34  N10 HST     1      32.050  28.670  20.660  1.00  0.00            
ATOM     35  C20 HST     1      32.830  27.450  20.550  1.00  0.00            
ATOM     36  C21 HST     1      32.370  29.430  21.760  1.00  0.00            
ATOM     37  O6  HST     1      32.030  30.560  22.060  1.00  0.00            
ATOM     38  N11 HST     1      33.260  28.700  22.540  1.00  0.00            
ATOM     39  C22 HST     1      33.740  27.500  21.780  1.00  0.00            
ATOM     40  C23 HST     1      34.220  29.320  23.450  1.00  0.00            
ATOM     41  N12 HST     1      34.170  28.690  24.740  1.00  0.00            
ATOM     42  C24 HST     1      35.070  27.560  25.010  1.00  0.00            
ATOM     43  C25 HST     1      33.910  29.400  25.870  1.00  0.00            
ATOM     44  O7  HST     1      33.240  30.420  25.940  1.00  0.00            
ATOM     45  N13 HST     1      34.470  28.790  26.920  1.00  0.00            
ATOM     46  C26 HST     1      35.200  27.580  26.510  1.00  0.00            
ATOM     47  C27 HST     1      34.890  29.420  28.150  1.00  0.00            
ATOM     48  N14 HST     1      34.020  29.020  29.180  1.00  0.00            
ATOM     49  C28 HST     1      34.330  27.830  30.000  1.00  0.00            
ATOM     50  C29 HST     1      33.280  29.890  29.920  1.00  0.00            
ATOM     51  O8  HST     1      33.240  31.080  29.780  1.00  0.00            
ATOM     52  N15 HST     1      32.840  29.200  31.020  1.00  0.00            
ATOM     53  C30 HST     1      32.340  29.850  32.240  1.00  0.00            
ATOM     54  C31 HST     1      33.370  27.920  31.220  1.00  0.00            
ATOM     55  N16 HST     1      31.020  29.430  32.500  1.00  0.00            
ATOM     56  C32 HST     1      30.670  28.200  33.270  1.00  0.00            
ATOM     57  N17 HST     1      30.710  26.910  32.630  1.00  0.00            
ATOM     58  C33 HST     1      31.910  26.250  32.270  1.00  0.00            
ATOM     59  C34 HST     1      29.510  26.240  32.780  1.00  0.00            
ATOM     60  O9  HST     1      29.270  25.090  32.540  1.00  0.00            
ATOM     61  N18 HST     1      28.630  27.160  33.180  1.00  0.00            
ATOM     62  C35 HST     1      27.190  26.810  33.350  1.00  0.00            
ATOM     63  N19 HST     1      26.390  27.300  32.200  1.00  0.00            
ATOM     64  C36 HST     1      25.930  26.450  31.280  1.00  0.00            
ATOM     65  O10 HST     1      26.130  25.300  31.190  1.00  0.00            
ATOM     66  N20 HST     1      25.030  27.120  30.530  1.00  0.00            
ATOM     67  C37 HST     1      24.080  26.410  29.590  1.00  0.00            
ATOM     68  N21 HST     1      24.410  26.810  28.270  1.00  0.00            
ATOM     69  C38 HST     1      24.700  25.940  27.270  1.00  0.00            
ATOM     70  O11 HST     1      25.050  24.800  27.340  1.00  0.00            
ATOM     71  N22 HST     1      24.550  26.590  26.030  1.00  0.00            
ATOM     72  C39 HST     1      24.370  25.850  24.800  1.00  0.00            
ATOM     73  N23 HST     1      25.010  26.430  23.660  1.00  0.00            
ATOM     74  C40 HST     1      25.740  25.660  22.830  1.00  0.00            
ATOM     75  O12 HST     1      26.260  24.590  23.160  1.00  0.00            
ATOM     76  N24 HST     1      25.710  26.200  21.590  1.00  0.00            
ATOM     77  C41 HST     1      26.450  25.660  20.500  1.00  0.00            
ATOM     78  N25 HST     1      27.790  26.280  20.360  1.00  0.00            
ATOM     79  C42 HST     1      28.910  25.690  20.670  1.00  0.00            
ATOM     80  O13 HST     1      29.040  24.640  21.330  1.00  0.00            
ATOM     81  N26 HST     1      29.880  26.290  19.990  1.00  0.00            
ATOM     82  C43 HST     1      31.160  25.650  19.750  1.00  0.00            
ATOM     83  N27 HST     1      32.080  26.160  20.790  1.00  0.00            
ATOM     84  C44 HST     1      32.530  25.510  21.910  1.00  0.00            
ATOM     85  O14 HST     1      31.990  24.520  22.350  1.00  0.00            
ATOM     86  N28 HST     1      33.550  26.230  22.460  1.00  0.00            
ATOM     87  C45 HST     1      34.570  25.750  23.390  1.00  0.00            
ATOM     88  N29 HST     1      34.400  26.260  24.760  1.00  0.00            
ATOM     89  C46 HST     1      34.170  25.530  25.910  1.00  0.00            
ATOM     90  O15 HST     1      33.850  24.400  25.950  1.00  0.00            
ATOM     91  N30 HST     1      34.620  26.290  26.940  1.00  0.00            
ATOM     92  C47 HST     1      34.740  25.890  28.400  1.00  0.00            
ATOM     93  N31 HST     1      33.850  26.640  29.270  1.00  0.00            
ATOM     94  C48 HST     1      32.820  26.020  29.970  1.00  0.00            
ATOM     95  N32 HST     1      32.530  26.740  31.080  1.00  0.00            
ATOM     96  O16 HST     1      32.290  25.000  29.600  1.00  0.00            
ATOM     97  H1  HST     1      29.130  28.670  34.610  1.00  0.00            
ATOM     98  H2  HST     1      27.690  31.300  32.420  1.00  0.00            
ATOM     99  H3  HST     1      27.140  30.280  33.770  1.00  0.00            
ATOM    100  H4  HST     1      25.150  28.820  33.110  1.00  0.00            
ATOM    101  H5  HST     1      23.710  28.580  31.200  1.00  0.00            
ATOM    102  H6  HST     1      24.680  31.110  28.810  1.00  0.00            
ATOM    103  H7  HST     1      23.300  29.980  29.280  1.00  0.00            
ATOM    104  H8  HST     1      22.750  28.220  28.040  1.00  0.00            
ATOM    105  H9  HST     1      22.780  27.650  25.850  1.00  0.00            
ATOM    106  H10 HST     1      24.270  30.630  24.260  1.00  0.00            
ATOM    107  H11 HST     1      23.100  29.270  24.150  1.00  0.00            
ATOM    108  H12 HST     1      23.360  27.530  23.030  1.00  0.00            
ATOM    109  H13 HST     1      24.040  27.200  20.870  1.00  0.00            
ATOM    110  H14 HST     1      25.600  28.340  19.200  1.00  0.00            
ATOM    111  H15 HST     1      25.920  29.970  19.780  1.00  0.00            
ATOM    112  H16 HST     1      27.430  27.090  18.430  1.00  0.00            
ATOM    113  H17 HST     1      29.790  27.250  18.170  1.00  0.00            
ATOM    114  H18 HST     1      31.490  28.840  18.660  1.00  0.00            
ATOM    115  H19 HST     1      31.210  30.320  19.670  1.00  0.00            
ATOM    116  H20 HST     1      33.350  27.420  19.590  1.00  0.00            
ATOM    117  H21 HST     1      34.800  27.650  21.550  1.00  0.00            
ATOM    118  H22 HST     1      35.260  29.320  23.090  1.00  0.00            
ATOM    119  H23 HST     1      33.910  30.350  23.630  1.00  0.00            
ATOM    120  H24 HST     1      36.030  27.720  24.510  1.00  0.00            
ATOM    121  H25 HST     1      36.220  27.700  26.900  1.00  0.00            
ATOM    122  H26 HST     1      35.910  29.060  28.300  1.00  0.00            
ATOM    123  H27 HST     1      34.940  30.490  27.960  1.00  0.00            
ATOM    124  H28 HST     1      35.380  27.670  30.280  1.00  0.00            
ATOM    125  H29 HST     1      32.350  30.940  32.160  1.00  0.00            
ATOM    126  H30 HST     1      32.950  29.500  33.080  1.00  0.00            
ATOM    127  H31 HST     1      33.800  27.900  32.230  1.00  0.00            
ATOM    128  H32 HST     1      31.270  28.200  34.190  1.00  0.00            
ATOM    129  H33 HST     1      32.610  26.500  33.080  1.00  0.00            
ATOM    130  H34 HST     1      31.710  25.180  32.330  1.00  0.00            
ATOM    131  H35 HST     1      26.820  27.290  34.260  1.00  0.00            
ATOM    132  H36 HST     1      27.000  25.730  33.470  1.00  0.00            
ATOM    133  H37 HST     1      23.060  26.750  29.820  1.00  0.00            
ATOM    134  H38 HST     1      24.130  25.330  29.710  1.00  0.00            
ATOM    135  H39 HST     1      23.280  25.840  24.680  1.00  0.00            
ATOM    136  H40 HST     1      24.790  24.850  24.950  1.00  0.00            
ATOM    137  H41 HST     1      26.560  24.590  20.710  1.00  0.00            
ATOM    138  H42 HST     1      25.820  25.750  19.610  1.00  0.00            
ATOM    139  H43 HST     1      31.020  24.560  19.810  1.00  0.00            
ATOM    140  H44 HST     1      31.590  25.880  18.770  1.00  0.00            
ATOM    141  H45 HST     1      34.580  24.660  23.490  1.00  0.00            
ATOM    142  H46 HST     1      35.550  26.100  23.050  1.00  0.00            
ATOM    143  H47 HST     1      34.520  24.820  28.430  1.00  0.00            
ATOM    144  H48 HST     1      35.800  25.950  28.680  1.00  0.00            
ATOM    145  C1  GST     2      32.850  33.000  23.720  1.00  0.00            
ATOM    146  C2  GST     2      32.320  32.770  22.430  1.00  0.00            
ATOM    147  C3  GST     2      33.220  30.080  26.660  1.00  0.00            
ATOM    148  C4  GST     2      31.840  30.520  23.140  1.00  0.00            
ATOM    149  C5  GST     2      33.860  31.340  26.770  1.00  0.00            
ATOM    150  C6  GST     2      32.360  30.810  24.440  1.00  0.00            
ATOM    151  C7  GST     2      32.390  29.870  25.520  1.00  0.00            
ATOM    152  C8  GST     2      32.990  32.030  24.690  1.00  0.00            
ATOM    153  C9  GST     2      31.840  31.460  22.120  1.00  0.00            
ATOM    154  C10 GST     2      30.690  26.320  30.440  1.00  0.00            
ATOM    155  C11 GST     2      29.430  26.750  30.150  1.00  0.00            
ATOM    156  C12 GST     2      27.930  27.910  26.740  1.00  0.00            
ATOM    157  C13 GST     2      30.210  26.800  26.930  1.00  0.00            
ATOM    158  C14 GST     2      28.730  29.290  26.610  1.00  0.00            
ATOM    159  C15 GST     2      29.810  28.990  28.850  1.00  0.00            
ATOM    160  C16 GST     2      29.000  27.690  29.060  1.00  0.00            
ATOM    161  C17 GST     2      28.810  26.980  27.610  1.00  0.00            
ATOM    162  C18 GST     2      30.920  28.220  26.780  1.00  0.00            
ATOM    163  C19 GST     2      32.010  31.410  19.600  1.00  0.00            
ATOM    164  C20 GST     2      31.660  28.530  25.480  1.00  0.00            
ATOM    165  N1  GST     2      33.730  32.290  25.790  1.00  0.00            
ATOM    166  N2  GST     2      30.070  29.350  27.360  1.00  0.00            
ATOM    167  O1  GST     2      32.680  27.510  25.180  1.00  0.00            
ATOM    168  O2  GST     2      31.340  31.130  20.840  1.00  0.00            
ATOM    169  H1  GST     2      33.210  34.010  23.920  1.00  0.00            
ATOM    170  H2  GST     2      32.240  33.570  21.700  1.00  0.00            
ATOM    171  H3  GST     2      33.460  29.360  27.440  1.00  0.00            
ATOM    172  H4  GST     2      31.480  29.560  22.800  1.00  0.00            
ATOM    173  H5  GST     2      34.460  31.600  27.640  1.00  0.00            
ATOM    174  H6  GST     2      30.880  25.610  31.240  1.00  0.00            
ATOM    175  H7  GST     2      31.610  26.650  29.950  1.00  0.00            
ATOM    176  H8  GST     2      28.630  26.280  30.710  1.00  0.00            
ATOM    177  H9  GST     2      26.900  28.050  27.080  1.00  0.00            
ATOM    178  H10 GST     2      27.900  27.460  25.740  1.00  0.00            
ATOM    179  H11 GST     2      30.880  26.210  27.570  1.00  0.00            
ATOM    180  H12 GST     2      30.090  26.230  26.000  1.00  0.00            
ATOM    181  H13 GST     2      28.880  29.520  25.560  1.00  0.00            
ATOM    182  H14 GST     2      28.100  30.090  27.000  1.00  0.00            
ATOM    183  H15 GST     2      29.500  29.820  29.490  1.00  0.00            
ATOM    184  H16 GST     2      30.800  28.810  29.280  1.00  0.00            
ATOM    185  H17 GST     2      28.040  28.130  29.380  1.00  0.00            
ATOM    186  H18 GST     2      28.260  26.060  27.820  1.00  0.00            
ATOM    187  H19 GST     2      31.840  28.100  27.350  1.00  0.00            
ATOM    188  H20 GST     2      33.000  30.940  19.610  1.00  0.00            
ATOM    189  H21 GST     2      32.040  32.500  19.430  1.00  0.00            
ATOM    190  H22 GST     2      31.360  31.040  18.800  1.00  0.00            
ATOM    191  H23 GST     2      30.840  28.420  24.750  1.00  0.00            
ATOM    192  H24 GST     2      30.520  30.280  27.290  1.00  0.00            
ATOM    193  H25 GST     2      33.480  27.980  24.900  1.00  0.00            
ENDMDL
REMARK    THIS IS A SIMULATION BOX
ATOM      1  O1  HST     1      24.380  27.130  29.460  1.00  0.00            
ATOM      2  C1  HST     1      24.440  25.940  29.380  1.00  0.00            
ATOM      3  N1  HST     1      24.080  25.180  28.300  1.00  0.00            
ATOM      4  C2  HST     1      24.070  23.770  28.610  1.00  0.00            
ATOM      5  C3  HST     1      23.440  25.630  27.020  1.00  0.00            
ATOM      6  N2  HST     1      24.220  25.540  25.860  1.00  0.00            
ATOM      7  C4  HST     1      24.060  24.290  25.060  1.00  0.00            
ATOM      8  C5  HST     1      24.660  26.620  25.100  1.00  0.00            
ATOM      9  O2  HST     1      24.790  27.760  25.430  1.00  0.00            
ATOM     10  N3  HST     1      24.980  26.150  23.870  1.00  0.00            
ATOM     11  C6  HST     1      24.570  24.710  23.660  1.00  0.00            
ATOM     12  C7  HST     1      25.260  27.030  22.720  1.00  0.00            
ATOM     13  N4  HST     1      26.620  26.890  22.200  1.00  0.00            
ATOM     14  C8  HST     1      26.850  25.880  21.200  1.00  0.00            
ATOM     15  C9  HST     1      27.480  27.990  22.030  1.00  0.00            
ATOM     16  O3  HST     1      27.490  28.990  22.690  1.00  0.00            
ATOM     17  N5  HST     1      28.370  27.590  21.080  1.00  0.00            
ATOM     18  C10 HST     1      28.110  26.350  20.450  1.00  0.00            
ATOM     19  C11 HST     1      29.220  28.610  20.400  1.00  0.00            
ATOM     20  N6  HST     1      30.640  28.360  20.660  1.00  0.00            
ATOM     21  C12 HST     1      31.470  27.450  19.900  1.00  0.00            
ATOM     22  C13 HST     1      31.400  29.290  21.350  1.00  0.00            
ATOM     23  O4  HST     1      30.920  30.220  22.060  1.00  0.00            
ATOM     24  N7  HST     1      32.710  29.080  21.160  1.00  0.00            
ATOM     25  C14 HST     1      32.960  27.900  20.250  1.00  0.00            
ATOM     26  C15 HST     1      33.810  29.900  21.680  1.00  0.00            
ATOM     27  N8  HST     1      34.350  29.400  22.910  1.00  0.00            
ATOM     28  C16 HST     1      35.430  28.520  22.840  1.00  0.00            
ATOM     29  C17 HST     1      34.060  29.810  24.190  1.00  0.00            
ATOM     30  O5  HST     1      33.220  30.590  24.550  1.00  0.00            
ATOM     31  N9  HST     1      34.900  29.190  24.970  1.00  0.00            
ATOM     32  C18 HST     1      35.970  28.500  24.270  1.00  0.00            
ATOM     33  C19 HST     1      35.180  29.840  26.280  1.00  0.00            
ATOM     34  N10 HST     1      34.890  28.990  27.370  1.00  0.00            
ATOM     35  C20 HST     1      35.930  28.030  27.750  1.00  0.00            
ATOM     36  C21 HST     1      33.980  29.260  28.360  1.00  0.00            
ATOM     37  O6  HST     1      33.100  30.100  28.320  1.00  0.00            
ATOM     38  N11 HST     1      34.290  28.500  29.470  1.00  0.00            
ATOM     39  C22 HST     1      35.450  27.630  29.160  1.00  0.00            
ATOM     40  C23 HST     1      33.850  28.740  30.890  1.00  0.00            
ATOM     41  N12 HST     1      32.900  27.730  31.290  1.00  0.00            
ATOM     42  C24 HST     1      33.270  26.390  31.760  1.00  0.00            
ATOM     43  C25 HST     1      31.590  28.000  31.560  1.00  0.00            
ATOM     44  O7  HST     1      31.050  29.100  31.440  1.00  0.00            
ATOM     45  N13 HST     1      31.030  26.970  32.260  1.00  0.00            
ATOM     46  C26 HST     1      31.950  25.890  32.440  1.00  0.00            
ATOM     47  C27 HST     1      29.710  26.960  33.020  1.00  0.00            
ATOM     48  N14 HST     1      28.670  26.100  32.430  1.00  0.00            
ATOM     49  C28 HST     1      28.510  24.740  32.970  1.00  0.00            
ATOM     50  C29 HST     1      27.470  26.560  32.000  1.00  0.00            
ATOM     51  O8  HST     1      27.100  27.740  31.810  1.00  0.00            
ATOM     52  N15 HST     1      26.580  25.460  31.910  1.00  0.00            
ATOM     53  C30 HST     1      25.100  25.590  31.760  1.00  0.00            
ATOM     54  C31 HST     1      27.060  24.280  32.640  1.00  0.00            
ATOM     55  N16 HST     1      24.720  25.120  30.440  1.00  0.00            
ATOM     56  C32 HST     1      24.440  23.720  30.110  1.00  0.00            
ATOM     57  N17 HST     1      25.600  22.860  30.090  1.00  0.00            
ATOM     58  C33 HST     1      26.130  22.270  31.280  1.00  0.00            
ATOM     59  C34 HST     1      25.920  22.430  28.830  1.00  0.00            
ATOM     60  O9  HST     1      26.870  21.710  28.500  1.00  0.00            
ATOM     61  N18 HST     1      25.020  22.990  27.940  1.00  0.00            
ATOM     62  C35 HST     1      24.690  22.490  26.650  1.00  0.00            
ATOM     63  N19 HST     1      25.000  23.280  25.490  1.00  0.00            
ATOM     64  C36 HST     1      25.980  23.070  24.650  1.00  0.00            
ATOM     65  O10 HST     1      26.750  22.110  24.700  1.00  0.00            
ATOM     66  N20 HST     1      25.780  23.830  23.520  1.00  0.00            
ATOM     67  C37 HST     1      26.340  23.630  22.210  1.00  0.00            
ATOM     68  N21 HST     1      27.260  24.660  21.810  1.00  0.00            
ATOM     69  C38 HST     1      28.570  24.350  21.510  1.00  0.00            
ATOM     70  O11 HST     1      29.130  23.330  21.780  1.00  0.00            
ATOM     71  N22 HST     1      29.090  25.330  20.690  1.00  0.00            
ATOM     72  C39 HST     1      30.350  25.230  19.900  1.00  0.00            
ATOM     73  N23 HST     1      31.380  26.070  20.440  1.00  0.00            
ATOM     74  C40 HST     1      32.610  25.690  20.980  1.00  0.00            
ATOM     75  O12 HST     1      32.870  24.560  21.420  1.00  0.00            
ATOM     76  N24 HST     1      33.540  26.750  20.860  1.00  0.00            
ATOM     77  C41 HST     1      34.960  26.720  21.240  1.00  0.00            
ATOM     78  N25 HST     1      35.110  27.140  22.620  1.00  0.00            
ATOM     79  C42 HST     1      35.470  26.310  23.620  1.00  0.00            
ATOM     80  O13 HST     1      35.400  25.110  23.560  1.00  0.00            
ATOM     81  N26 HST     1      35.980  27.090  24.610  1.00  0.00            
ATOM     82  C43 HST     1      36.660  26.560  25.770  1.00  0.00            
ATOM     83  N27 HST     1      35.920  26.740  27.000  1.00  0.00            
ATOM     84  C44 HST     1      35.560  25.730  27.770  1.00  0.00            
ATOM     85  O14 HST     1      35.780  24.550  27.550  1.00  0.00            
ATOM     86  N28 HST     1      35.120  26.180  28.970  1.00  0.00            
ATOM     87  C45 HST     1      34.790  25.220  30.100  1.00  0.00            
ATOM     88  N29 HST     1      33.460  25.370  30.690  1.00  0.00            
ATOM     89  C46 HST     1      32.530  24.400  30.760  1.00  0.00            
ATOM     90  O15 HST     1      32.620  23.330  30.130  1.00  0.00            
ATOM     91  N30 HST     1      31.560  24.690  31.730  1.00  0.00            
ATOM     92  C47 HST     1      30.700  23.670  32.390  1.00  0.00            
ATOM     93  N31 HST     1      29.300  23.770  32.170  1.00  0.00            
ATOM     94  C48 HST     1      28.610  22.750  31.540  1.00  0.00            
ATOM     95  N32 HST     1      27.300  22.980  31.880  1.00  0.00            
ATOM     96  O16 HST     1      29.010  21.850  30.890  1.00  0.00            
ATOM     97  H1  HST     1      23.040  23.460  28.410  1.00  0.00            
ATOM     98  H2  HST     1      23.140  26.670  27.200  1.00  0.00            
ATOM     99  H3  HST     1      22.520  25.050  26.930  1.00  0.00            
ATOM    100  H4  HST     1      23.070  23.830  25.070  1.00  0.00            
ATOM    101  H5  HST     1      23.950  24.590  22.760  1.00  0.00            
ATOM    102  H6  HST     1      25.230  28.080  23.020  1.00  0.00            
ATOM    103  H7  HST     1      24.560  26.780  21.910  1.00  0.00            
ATOM    104  H8  HST     1      26.010  25.870  20.500  1.00  0.00            
ATOM    105  H9  HST     1      28.020  26.460  19.370  1.00  0.00            
ATOM    106  H10 HST     1      29.030  29.590  20.850  1.00  0.00            
ATOM    107  H11 HST     1      28.950  28.620  19.340  1.00  0.00            
ATOM    108  H12 HST     1      31.320  27.440  18.820  1.00  0.00            
ATOM    109  H13 HST     1      33.450  28.250  19.330  1.00  0.00            
ATOM    110  H14 HST     1      34.600  29.620  20.960  1.00  0.00            
ATOM    111  H15 HST     1      33.580  30.970  21.690  1.00  0.00            
ATOM    112  H16 HST     1      36.080  29.000  22.090  1.00  0.00            
ATOM    113  H17 HST     1      36.960  28.960  24.310  1.00  0.00            
ATOM    114  H18 HST     1      36.200  30.210  26.450  1.00  0.00            
ATOM    115  H19 HST     1      34.560  30.740  26.320  1.00  0.00            
ATOM    116  H20 HST     1      36.940  28.460  27.740  1.00  0.00            
ATOM    117  H21 HST     1      36.230  27.780  29.910  1.00  0.00            
ATOM    118  H22 HST     1      34.750  28.670  31.520  1.00  0.00            
ATOM    119  H23 HST     1      33.480  29.770  30.970  1.00  0.00            
ATOM    120  H24 HST     1      34.140  26.400  32.420  1.00  0.00            
ATOM    121  H25 HST     1      32.040  25.700  33.520  1.00  0.00            
ATOM    122  H26 HST     1      30.120  26.680  34.000  1.00  0.00            
ATOM    123  H27 HST     1      29.310  27.960  33.210  1.00  0.00            
ATOM    124  H28 HST     1      28.840  24.770  34.010  1.00  0.00            
ATOM    125  H29 HST     1      24.760  26.630  31.850  1.00  0.00            
ATOM    126  H30 HST     1      24.610  25.020  32.560  1.00  0.00            
ATOM    127  H31 HST     1      26.420  24.090  33.500  1.00  0.00            
ATOM    128  H32 HST     1      23.570  23.290  30.610  1.00  0.00            
ATOM    129  H33 HST     1      25.300  22.280  31.980  1.00  0.00            
ATOM    130  H34 HST     1      26.480  21.250  31.050  1.00  0.00            
ATOM    131  H35 HST     1      23.610  22.290  26.670  1.00  0.00            
ATOM    132  H36 HST     1      25.140  21.500  26.530  1.00  0.00            
ATOM    133  H37 HST     1      25.520  23.710  21.490  1.00  0.00            
ATOM    134  H38 HST     1      26.750  22.620  22.150  1.00  0.00            
ATOM    135  H39 HST     1      30.190  25.600  18.880  1.00  0.00            
ATOM    136  H40 HST     1      30.700  24.190  19.860  1.00  0.00            
ATOM    137  H41 HST     1      35.350  25.700  21.110  1.00  0.00            
ATOM    138  H42 HST     1      35.440  27.380  20.510  1.00  0.00            
ATOM    139  H43 HST     1      36.810  25.500  25.520  1.00  0.00            
ATOM    140  H44 HST     1      37.600  27.110  25.880  1.00  0.00            
ATOM    141  H45 HST     1      34.860  24.260  29.580  1.00  0.00            
ATOM    142  H46 HST     1      35.590  25.270  30.850  1.00  0.00            
ATOM    143  H47 HST     1      31.150  22.760  31.980  1.00  0.00            
ATOM    144  H48 HST     1      30.830  23.660  33.480  1.00  0.00            
ATOM    145  C1  GST     2      31.290  33.690  25.850  1.00  0.00            
ATOM    146  C2  GST     2      31.340  33.600  24.440  1.00  0.00            
ATOM    147  C3  GST     2      32.040  30.480  28.330  1.00  0.00            
ATOM    148  C4  GST     2      32.130  31.340  24.620  1.00  0.00            
ATOM    149  C5  GST     2      31.760  31.740  28.810  1.00  0.00            
ATOM    150  C6  GST     2      32.040  31.340  26.070  1.00  0.00            
ATOM    151  C7  GST     2      32.280  30.240  26.960  1.00  0.00            
ATOM    152  C8  GST     2      31.630  32.580  26.650  1.00  0.00            
ATOM    153  C9  GST     2      31.760  32.450  23.830  1.00  0.00            
ATOM    154  C10 GST     2      27.740  24.410  28.130  1.00  0.00            
ATOM    155  C11 GST     2      28.680  25.320  27.970  1.00  0.00            
ATOM    156  C12 GST     2      29.800  26.820  24.340  1.00  0.00            
ATOM    157  C13 GST     2      31.360  26.330  26.330  1.00  0.00            
ATOM    158  C14 GST     2      29.620  28.320  24.880  1.00  0.00            
ATOM    159  C15 GST     2      28.910  27.640  27.160  1.00  0.00            
ATOM    160  C16 GST     2      28.820  26.190  26.690  1.00  0.00            
ATOM    161  C17 GST     2      29.990  25.910  25.660  1.00  0.00            
ATOM    162  C18 GST     2      31.390  27.840  26.720  1.00  0.00            
ATOM    163  C19 GST     2      31.440  31.210  21.660  1.00  0.00            
ATOM    164  C20 GST     2      32.620  28.760  26.400  1.00  0.00            
ATOM    165  N1  GST     2      31.510  32.770  28.000  1.00  0.00            
ATOM    166  N2  GST     2      29.980  28.410  26.390  1.00  0.00            
ATOM    167  O1  GST     2      33.810  28.190  26.940  1.00  0.00            
ATOM    168  O2  GST     2      31.750  32.450  22.480  1.00  0.00            
ATOM    169  H1  GST     2      31.040  34.640  26.300  1.00  0.00            
ATOM    170  H2  GST     2      30.980  34.440  23.860  1.00  0.00            
ATOM    171  H3  GST     2      32.280  29.670  29.000  1.00  0.00            
ATOM    172  H4  GST     2      32.560  30.490  24.110  1.00  0.00            
ATOM    173  H5  GST     2      31.790  32.060  29.850  1.00  0.00            
ATOM    174  H6  GST     2      27.740  23.800  29.030  1.00  0.00            
ATOM    175  H7  GST     2      27.050  24.090  27.340  1.00  0.00            
ATOM    176  H8  GST     2      29.480  25.390  28.700  1.00  0.00            
ATOM    177  H9  GST     2      28.940  26.470  23.760  1.00  0.00            
ATOM    178  H10 GST     2      30.700  26.770  23.700  1.00  0.00            
ATOM    179  H11 GST     2      31.660  25.760  27.210  1.00  0.00            
ATOM    180  H12 GST     2      32.140  26.180  25.560  1.00  0.00            
ATOM    181  H13 GST     2      30.210  29.070  24.340  1.00  0.00            
ATOM    182  H14 GST     2      28.570  28.580  24.770  1.00  0.00            
ATOM    183  H15 GST     2      28.000  28.220  26.970  1.00  0.00            
ATOM    184  H16 GST     2      29.160  27.750  28.220  1.00  0.00            
ATOM    185  H17 GST     2      27.890  26.150  26.110  1.00  0.00            
ATOM    186  H18 GST     2      30.020  24.860  25.360  1.00  0.00            
ATOM    187  H19 GST     2      31.420  27.870  27.810  1.00  0.00            
ATOM    188  H20 GST     2      31.290  31.580  20.640  1.00  0.00            
ATOM    189  H21 GST     2      30.550  30.700  22.050  1.00  0.00            
ATOM    190  H22 GST     2      32.320  30.560  21.660  1.00  0.00            
ATOM    191  H23 GST     2      32.740  28.650  25.320  1.00  0.00            
ATOM    192  H24 GST     2      30.020  29.410  26.630  1.00  0.00            
ATOM    193  H25 GST     2      33.760  27.220  26.940  1.00  0.00            
ENDMDL
REMARK    THIS IS A SIMULATION BOX
ATOM      1  O1  HST     1      27.650  30.350  35.680  1.00  0.00            
ATOM      2  C1  HST     1      28.360  29.650  36.440  1.00  0.00            
ATOM      3  N1  HST     1      28.120  28.330  36.660  1.00  0.00            
ATOM      4  C2  HST     1      29.100  27.760  37.560  1.00  0.00            
ATOM      5  C3  HST     1      26.760  27.610  36.580  1.00  0.00            
ATOM      6  N2  HST     1      26.800  26.570  35.570  1.00  0.00            
ATOM      7  C4  HST     1      27.240  25.150  35.790  1.00  0.00            
ATOM      8  C5  HST     1      26.200  26.740  34.370  1.00  0.00            
ATOM      9  O2  HST     1      25.710  27.790  33.920  1.00  0.00            
ATOM     10  N3  HST     1      26.230  25.550  33.670  1.00  0.00            
ATOM     11  C6  HST     1      26.730  24.410  34.470  1.00  0.00            
ATOM     12  C7  HST     1      25.380  25.350  32.500  1.00  0.00            
ATOM     13  N4  HST     1      26.160  25.060  31.300  1.00  0.00            
ATOM     14  C8  HST     1      26.590  23.670  31.110  1.00  0.00            
ATOM     15  C9  HST     1      25.910  25.690  30.120  1.00  0.00            
ATOM     16  O3  HST     1      25.370  26.740  30.000  1.00  0.00            
ATOM     17  N5  HST     1      26.470  24.960  29.110  1.00  0.00            
ATOM     18  C10 HST     1      26.790  23.630  29.610  1.00  0.00            
ATOM     19  C11 HST     1      26.190  25.260  27.670  1.00  0.00            
ATOM     20  N6  HST     1      27.350  25.650  26.910  1.00  0.00            
ATOM     21  C12 HST     1      28.240  24.680  26.320  1.00  0.00            
ATOM     22  C13 HST     1      27.640  26.930  26.440  1.00  0.00            
ATOM     23  O4  HST     1      26.950  27.910  26.650  1.00  0.00            
ATOM     24  N7  HST     1      28.730  26.940  25.630  1.00  0.00            
ATOM     25  C14 HST     1      29.210  25.560  25.450  1.00  0.00            
ATOM     26  C15 HST     1      29.180  28.010  24.760  1.00  0.00            
ATOM     27  N8  HST     1      30.410  28.670  25.190  1.00  0.00            
ATOM     28  C16 HST     1      31.660  27.980  24.710  1.00  0.00            
ATOM     29  C17 HST     1      30.600  30.060  25.380  1.00  0.00            
ATOM     30  O5  HST     1      29.680  30.910  25.490  1.00  0.00            
ATOM     31  N9  HST     1      31.920  30.340  25.270  1.00  0.00            
ATOM     32  C18 HST     1      32.700  29.190  24.850  1.00  0.00            
ATOM     33  C19 HST     1      32.540  31.660  25.360  1.00  0.00            
ATOM     34  N10 HST     1      33.190  31.860  26.630  1.00  0.00            
ATOM     35  C20 HST     1      34.540  31.600  26.910  1.00  0.00            
ATOM     36  C21 HST     1      32.550  32.550  27.660  1.00  0.00            
ATOM     37  O6  HST     1      31.380  32.780  27.770  1.00  0.00            
ATOM     38  N11 HST     1      33.500  32.840  28.630  1.00  0.00            
ATOM     39  C22 HST     1      34.770  32.450  28.170  1.00  0.00            
ATOM     40  C23 HST     1      33.360  33.960  29.640  1.00  0.00            
ATOM     41  N12 HST     1      33.540  33.440  30.990  1.00  0.00            
ATOM     42  C24 HST     1      34.890  33.340  31.590  1.00  0.00            
ATOM     43  C25 HST     1      32.560  33.530  31.930  1.00  0.00            
ATOM     44  O7  HST     1      31.340  33.570  31.810  1.00  0.00            
ATOM     45  N13 HST     1      33.220  33.590  33.190  1.00  0.00            
ATOM     46  C26 HST     1      34.670  33.500  33.040  1.00  0.00            
ATOM     47  C27 HST     1      32.750  34.270  34.410  1.00  0.00            
ATOM     48  N14 HST     1      32.320  33.120  35.300  1.00  0.00            
ATOM     49  C28 HST     1      33.300  32.460  36.190  1.00  0.00            
ATOM     50  C29 HST     1      31.000  32.860  35.720  1.00  0.00            
ATOM     51  O8  HST     1      29.990  33.360  35.290  1.00  0.00            
ATOM     52  N15 HST     1      31.060  31.890  36.710  1.00  0.00            
ATOM     53  C30 HST     1      29.920  31.420  37.500  1.00  0.00            
ATOM     54  C31 HST     1      32.410  31.560  37.090  1.00  0.00            
ATOM     55  N16 HST     1      29.500  30.040  37.190  1.00  0.00            
ATOM     56  C32 HST     1      30.080  28.910  37.870  1.00  0.00            
ATOM     57  N17 HST     1      31.350  28.500  37.250  1.00  0.00            
ATOM     58  C33 HST     1      32.550  29.140  37.650  1.00  0.00            
ATOM     59  C34 HST     1      31.270  27.160  36.870  1.00  0.00            
ATOM     60  O9  HST     1      32.170  26.420  36.600  1.00  0.00            
ATOM     61  N18 HST     1      29.930  26.740  36.920  1.00  0.00            
ATOM     62  C35 HST     1      29.390  25.330  36.910  1.00  0.00            
ATOM     63  N19 HST     1      28.660  25.030  35.750  1.00  0.00            
ATOM     64  C36 HST     1      29.040  24.170  34.810  1.00  0.00            
ATOM     65  O10 HST     1      30.190  23.760  34.620  1.00  0.00            
ATOM     66  N20 HST     1      27.950  23.800  34.110  1.00  0.00            
ATOM     67  C37 HST     1      28.030  22.890  32.970  1.00  0.00            
ATOM     68  N21 HST     1      27.900  23.360  31.670  1.00  0.00            
ATOM     69  C38 HST     1      28.870  23.260  30.650  1.00  0.00            
ATOM     70  O11 HST     1      30.040  23.000  30.780  1.00  0.00            
ATOM     71  N22 HST     1      28.250  23.420  29.460  1.00  0.00            
ATOM     72  C39 HST     1      28.720  22.930  28.170  1.00  0.00            
ATOM     73  N23 HST     1      29.120  24.080  27.340  1.00  0.00            
ATOM     74  C40 HST     1      30.430  24.290  27.060  1.00  0.00            
ATOM     75  O12 HST     1      31.320  23.810  27.650  1.00  0.00            
ATOM     76  N24 HST     1      30.490  25.210  26.030  1.00  0.00            
ATOM     77  C41 HST     1      31.710  25.560  25.410  1.00  0.00            
ATOM     78  N25 HST     1      32.220  26.980  25.620  1.00  0.00            
ATOM     79  C42 HST     1      33.390  27.380  26.160  1.00  0.00            
ATOM     80  O13 HST     1      34.140  26.720  26.780  1.00  0.00            
ATOM     81  N26 HST     1      33.700  28.690  25.820  1.00  0.00            
ATOM     82  C43 HST     1      34.990  29.340  26.080  1.00  0.00            
ATOM     83  N27 HST     1      34.860  30.230  27.240  1.00  0.00            
ATOM     84  C44 HST     1      35.510  30.180  28.440  1.00  0.00            
ATOM     85  O14 HST     1      36.230  29.260  28.850  1.00  0.00            
ATOM     86  N28 HST     1      35.440  31.410  29.030  1.00  0.00            
ATOM     87  C45 HST     1      36.260  31.750  30.180  1.00  0.00            
ATOM     88  N29 HST     1      35.480  32.030  31.380  1.00  0.00            
ATOM     89  C46 HST     1      35.580  31.350  32.620  1.00  0.00            
ATOM     90  O15 HST     1      36.200  30.260  32.750  1.00  0.00            
ATOM     91  N30 HST     1      35.240  32.280  33.560  1.00  0.00            
ATOM     92  C47 HST     1      35.470  32.020  35.000  1.00  0.00            
ATOM     93  N31 HST     1      34.240  31.470  35.580  1.00  0.00            
ATOM     94  C48 HST     1      34.010  30.170  35.950  1.00  0.00            
ATOM     95  N32 HST     1      32.860  30.240  36.780  1.00  0.00            
ATOM     96  O16 HST     1      34.630  29.180  35.620  1.00  0.00            
ATOM     97  H1  HST     1      28.710  27.350  38.490  1.00  0.00            
ATOM     98  H2  HST     1      26.000  28.360  36.330  1.00  0.00            
ATOM     99  H3  HST     1      26.470  27.120  37.520  1.00  0.00            
ATOM    100  H4  HST     1      26.850  24.710  36.720  1.00  0.00            
ATOM    101  H5  HST     1      25.960  23.650  34.640  1.00  0.00            
ATOM    102  H6  HST     1      24.820  26.260  32.240  1.00  0.00            
ATOM    103  H7  HST     1      24.670  24.530  32.650  1.00  0.00            
ATOM    104  H8  HST     1      25.820  22.970  31.470  1.00  0.00            
ATOM    105  H9  HST     1      26.210  22.910  29.020  1.00  0.00            
ATOM    106  H10 HST     1      25.440  26.060  27.600  1.00  0.00            
ATOM    107  H11 HST     1      25.800  24.370  27.160  1.00  0.00            
ATOM    108  H12 HST     1      27.620  23.990  25.740  1.00  0.00            
ATOM    109  H13 HST     1      29.160  25.220  24.410  1.00  0.00            
ATOM    110  H14 HST     1      29.400  27.560  23.790  1.00  0.00            
ATOM    111  H15 HST     1      28.400  28.760  24.640  1.00  0.00            
ATOM    112  H16 HST     1      31.510  27.590  23.700  1.00  0.00            
ATOM    113  H17 HST     1      33.120  29.380  23.860  1.00  0.00            
ATOM    114  H18 HST     1      33.390  31.540  24.670  1.00  0.00            
ATOM    115  H19 HST     1      31.900  32.500  25.070  1.00  0.00            
ATOM    116  H20 HST     1      35.190  31.890  26.070  1.00  0.00            
ATOM    117  H21 HST     1      35.410  33.330  28.020  1.00  0.00            
ATOM    118  H22 HST     1      34.110  34.700  29.360  1.00  0.00            
ATOM    119  H23 HST     1      32.330  34.320  29.530  1.00  0.00            
ATOM    120  H24 HST     1      35.510  34.200  31.300  1.00  0.00            
ATOM    121  H25 HST     1      35.190  34.380  33.460  1.00  0.00            
ATOM    122  H26 HST     1      33.500  34.920  34.860  1.00  0.00            
ATOM    123  H27 HST     1      31.860  34.860  34.150  1.00  0.00            
ATOM    124  H28 HST     1      33.820  33.240  36.760  1.00  0.00            
ATOM    125  H29 HST     1      29.110  32.160  37.360  1.00  0.00            
ATOM    126  H30 HST     1      30.000  31.460  38.590  1.00  0.00            
ATOM    127  H31 HST     1      32.630  31.710  38.150  1.00  0.00            
ATOM    128  H32 HST     1      30.380  29.090  38.910  1.00  0.00            
ATOM    129  H33 HST     1      32.550  29.520  38.680  1.00  0.00            
ATOM    130  H34 HST     1      33.380  28.420  37.610  1.00  0.00            
ATOM    131  H35 HST     1      28.710  25.170  37.760  1.00  0.00            
ATOM    132  H36 HST     1      30.260  24.650  36.940  1.00  0.00            
ATOM    133  H37 HST     1      27.240  22.150  33.120  1.00  0.00            
ATOM    134  H38 HST     1      28.930  22.280  33.090  1.00  0.00            
ATOM    135  H39 HST     1      27.920  22.320  27.720  1.00  0.00            
ATOM    136  H40 HST     1      29.590  22.300  28.370  1.00  0.00            
ATOM    137  H41 HST     1      32.380  24.860  25.920  1.00  0.00            
ATOM    138  H42 HST     1      31.630  25.350  24.340  1.00  0.00            
ATOM    139  H43 HST     1      35.800  28.630  26.280  1.00  0.00            
ATOM    140  H44 HST     1      35.200  29.900  25.160  1.00  0.00            
ATOM    141  H45 HST     1      37.040  31.030  30.470  1.00  0.00            
ATOM    142  H46 HST     1      36.690  32.710  29.870  1.00  0.00            
ATOM    143  H47 HST     1      36.280  31.290  35.160  1.00  0.00            
ATOM    144  H48 HST     1      35.640  32.940  35.560  1.00  0.00            
ATOM    145  C1  GST     2      25.720  30.730  27.820  1.00  0.00            
ATOM    146  C2  GST     2      24.880  29.590  27.890  1.00  0.00            
ATOM    147  C3  GST     2      29.740  30.540  26.580  1.00  0.00            
ATOM    148  C4  GST     2      26.640  28.370  26.730  1.00  0.00            
ATOM    149  C5  GST     2      29.140  31.760  27.070  1.00  0.00            
ATOM    150  C6  GST     2      27.520  29.480  26.730  1.00  0.00            
ATOM    151  C7  GST     2      28.890  29.400  26.310  1.00  0.00            
ATOM    152  C8  GST     2      27.070  30.670  27.350  1.00  0.00            
ATOM    153  C9  GST     2      25.420  28.430  27.350  1.00  0.00            
ATOM    154  C10 GST     2      34.020  26.110  28.290  1.00  0.00            
ATOM    155  C11 GST     2      33.100  25.370  28.990  1.00  0.00            
ATOM    156  C12 GST     2      29.130  25.690  29.070  1.00  0.00            
ATOM    157  C13 GST     2      30.590  25.810  27.010  1.00  0.00            
ATOM    158  C14 GST     2      29.050  27.230  29.210  1.00  0.00            
ATOM    159  C15 GST     2      31.440  27.360  29.410  1.00  0.00            
ATOM    160  C16 GST     2      31.680  25.760  29.310  1.00  0.00            
ATOM    161  C17 GST     2      30.560  25.190  28.450  1.00  0.00            
ATOM    162  C18 GST     2      30.500  27.400  27.060  1.00  0.00            
ATOM    163  C19 GST     2      24.700  26.130  28.050  1.00  0.00            
ATOM    164  C20 GST     2      29.630  28.100  25.980  1.00  0.00            
ATOM    165  N1  GST     2      27.850  31.780  27.420  1.00  0.00            
ATOM    166  N2  GST     2      30.310  27.860  28.510  1.00  0.00            
ATOM    167  O1  GST     2      30.410  28.400  24.820  1.00  0.00            
ATOM    168  O2  GST     2      24.580  27.290  27.210  1.00  0.00            
ATOM    169  H1  GST     2      25.300  31.640  28.220  1.00  0.00            
ATOM    170  H2  GST     2      23.870  29.690  28.270  1.00  0.00            
ATOM    171  H3  GST     2      30.820  30.430  26.510  1.00  0.00            
ATOM    172  H4  GST     2      26.850  27.440  26.200  1.00  0.00            
ATOM    173  H5  GST     2      29.710  32.690  27.180  1.00  0.00            
ATOM    174  H6  GST     2      35.060  25.820  28.220  1.00  0.00            
ATOM    175  H7  GST     2      33.730  27.060  27.850  1.00  0.00            
ATOM    176  H8  GST     2      33.470  24.470  29.480  1.00  0.00            
ATOM    177  H9  GST     2      29.080  25.140  30.010  1.00  0.00            
ATOM    178  H10 GST     2      28.290  25.500  28.390  1.00  0.00            
ATOM    179  H11 GST     2      31.550  25.550  26.530  1.00  0.00            
ATOM    180  H12 GST     2      29.850  25.340  26.350  1.00  0.00            
ATOM    181  H13 GST     2      28.150  27.620  28.730  1.00  0.00            
ATOM    182  H14 GST     2      29.050  27.520  30.260  1.00  0.00            
ATOM    183  H15 GST     2      31.220  27.690  30.430  1.00  0.00            
ATOM    184  H16 GST     2      32.370  27.840  29.100  1.00  0.00            
ATOM    185  H17 GST     2      31.550  25.370  30.330  1.00  0.00            
ATOM    186  H18 GST     2      30.530  24.090  28.540  1.00  0.00            
ATOM    187  H19 GST     2      31.480  27.780  26.780  1.00  0.00            
ATOM    188  H20 GST     2      24.730  26.390  29.120  1.00  0.00            
ATOM    189  H21 GST     2      25.570  25.520  27.780  1.00  0.00            
ATOM    190  H22 GST     2      23.770  25.550  27.980  1.00  0.00            
ATOM    191  H23 GST     2      28.850  27.410  25.610  1.00  0.00            
ATOM    192  H24 GST     2      30.220  28.880  28.520  1.00  0.00            
ATOM    193  H25 GST     2      29.960  29.130  24.370  1.00  0.00            
ENDMDL
REMARK    THIS IS A SIMULATION BOX
ATOM      1  O1  HST     1      27.090  25.680  30.660  1.00  0.00            
ATOM      2  C1  HST     1      27.820  24.800  31.120  1.00  0.00            
ATOM      3  N1  HST     1      27.820  23.450  30.730  1.00  0.00            
ATOM      4  C2  HST     1      28.510  22.580  31.630  1.00  0.00            
ATOM      5  C3  HST     1      26.870  22.910  29.760  1.00  0.00            
ATOM      6  N2  HST     1      27.530  22.430  28.580  1.00  0.00            
ATOM      7  C4  HST     1      28.120  21.110  28.420  1.00  0.00            
ATOM      8  C5  HST     1      27.220  22.990  27.370  1.00  0.00            
ATOM      9  O2  HST     1      26.570  24.030  27.240  1.00  0.00            
ATOM     10  N3  HST     1      27.660  22.170  26.370  1.00  0.00            
ATOM     11  C6  HST     1      28.320  20.890  26.920  1.00  0.00            
ATOM     12  C7  HST     1      27.310  22.290  24.980  1.00  0.00            
ATOM     13  N4  HST     1      28.480  22.670  24.240  1.00  0.00            
ATOM     14  C8  HST     1      29.350  21.680  23.660  1.00  0.00            
ATOM     15  C9  HST     1      28.440  23.840  23.480  1.00  0.00            
ATOM     16  O3  HST     1      27.770  24.870  23.740  1.00  0.00            
ATOM     17  N5  HST     1      29.190  23.550  22.310  1.00  0.00            
ATOM     18  C10 HST     1      29.830  22.290  22.310  1.00  0.00            
ATOM     19  C11 HST     1      29.330  24.500  21.230  1.00  0.00            
ATOM     20  N6  HST     1      30.500  25.380  21.250  1.00  0.00            
ATOM     21  C12 HST     1      31.800  24.900  20.740  1.00  0.00            
ATOM     22  C13 HST     1      30.540  26.720  21.290  1.00  0.00            
ATOM     23  O4  HST     1      29.490  27.390  21.290  1.00  0.00            
ATOM     24  N7  HST     1      31.780  27.220  21.070  1.00  0.00            
ATOM     25  C14 HST     1      32.670  26.160  20.600  1.00  0.00            
ATOM     26  C15 HST     1      32.110  28.670  20.810  1.00  0.00            
ATOM     27  N8  HST     1      32.900  29.240  21.850  1.00  0.00            
ATOM     28  C16 HST     1      34.350  29.180  21.890  1.00  0.00            
ATOM     29  C17 HST     1      32.410  30.120  22.770  1.00  0.00            
ATOM     30  O5  HST     1      31.270  30.470  22.960  1.00  0.00            
ATOM     31  N9  HST     1      33.460  30.750  23.410  1.00  0.00            
ATOM     32  C18 HST     1      34.740  30.210  22.970  1.00  0.00            
ATOM     33  C19 HST     1      33.370  31.960  24.200  1.00  0.00            
ATOM     34  N10 HST     1      33.720  31.790  25.640  1.00  0.00            
ATOM     35  C20 HST     1      35.100  31.760  26.120  1.00  0.00            
ATOM     36  C21 HST     1      32.820  31.990  26.630  1.00  0.00            
ATOM     37  O6  HST     1      31.630  32.080  26.460  1.00  0.00            
ATOM     38  N11 HST     1      33.530  32.080  27.800  1.00  0.00            
ATOM     39  C22 HST     1      34.980  32.060  27.660  1.00  0.00            
ATOM     40  C23 HST     1      33.020  32.590  29.140  1.00  0.00            
ATOM     41  N12 HST     1      33.030  31.600  30.220  1.00  0.00            
ATOM     42  C24 HST     1      34.160  31.290  31.040  1.00  0.00            
ATOM     43  C25 HST     1      31.900  31.200  30.890  1.00  0.00            
ATOM     44  O7  HST     1      30.760  31.520  30.570  1.00  0.00            
ATOM     45  N13 HST     1      32.210  30.470  31.990  1.00  0.00            
ATOM     46  C26 HST     1      33.620  30.510  32.260  1.00  0.00            
ATOM     47  C27 HST     1      31.230  30.020  33.020  1.00  0.00            
ATOM     48  N14 HST     1      30.960  28.640  32.990  1.00  0.00            
ATOM     49  C28 HST     1      31.720  27.680  33.750  1.00  0.00            
ATOM     50  C29 HST     1      29.820  28.060  32.490  1.00  0.00            
ATOM     51  O8  HST     1      29.020  28.590  31.750  1.00  0.00            
ATOM     52  N15 HST     1      29.820  26.750  32.980  1.00  0.00            
ATOM     53  C30 HST     1      28.600  26.010  33.130  1.00  0.00            
ATOM     54  C31 HST     1      30.930  26.390  33.840  1.00  0.00            
ATOM     55  N16 HST     1      28.570  24.860  32.230  1.00  0.00            
ATOM     56  C32 HST     1      29.130  23.610  32.660  1.00  0.00            
ATOM     57  N17 HST     1      30.580  23.450  32.460  1.00  0.00            
ATOM     58  C33 HST     1      31.480  24.010  33.470  1.00  0.00            
ATOM     59  C34 HST     1      30.860  22.480  31.560  1.00  0.00            
ATOM     60  O9  HST     1      31.990  22.120  31.260  1.00  0.00            
ATOM     61  N18 HST     1      29.700  21.950  31.100  1.00  0.00            
ATOM     62  C35 HST     1      29.670  20.750  30.350  1.00  0.00            
ATOM     63  N19 HST     1      29.430  21.010  28.930  1.00  0.00            
ATOM     64  C36 HST     1      30.420  20.870  27.990  1.00  0.00            
ATOM     65  O10 HST     1      31.580  20.630  28.160  1.00  0.00            
ATOM     66  N20 HST     1      29.800  20.860  26.700  1.00  0.00            
ATOM     67  C37 HST     1      30.490  20.350  25.450  1.00  0.00            
ATOM     68  N21 HST     1      30.560  21.380  24.440  1.00  0.00            
ATOM     69  C38 HST     1      31.660  21.660  23.760  1.00  0.00            
ATOM     70  O11 HST     1      32.800  21.430  24.110  1.00  0.00            
ATOM     71  N22 HST     1      31.280  22.310  22.600  1.00  0.00            
ATOM     72  C39 HST     1      32.290  22.590  21.610  1.00  0.00            
ATOM     73  N23 HST     1      32.530  24.030  21.620  1.00  0.00            
ATOM     74  C40 HST     1      33.690  24.590  22.100  1.00  0.00            
ATOM     75  O12 HST     1      34.510  23.920  22.710  1.00  0.00            
ATOM     76  N24 HST     1      33.750  25.850  21.590  1.00  0.00            
ATOM     77  C41 HST     1      34.920  26.720  21.680  1.00  0.00            
ATOM     78  N25 HST     1      34.880  27.930  22.460  1.00  0.00            
ATOM     79  C42 HST     1      35.520  28.070  23.610  1.00  0.00            
ATOM     80  O13 HST     1      36.110  27.170  24.220  1.00  0.00            
ATOM     81  N26 HST     1      35.410  29.360  23.960  1.00  0.00            
ATOM     82  C43 HST     1      36.410  30.040  24.820  1.00  0.00            
ATOM     83  N27 HST     1      35.820  30.450  26.100  1.00  0.00            
ATOM     84  C44 HST     1      36.090  29.910  27.290  1.00  0.00            
ATOM     85  O14 HST     1      36.770  28.930  27.560  1.00  0.00            
ATOM     86  N28 HST     1      35.610  30.840  28.210  1.00  0.00            
ATOM     87  C45 HST     1      36.110  30.900  29.590  1.00  0.00            
ATOM     88  N29 HST     1      35.090  30.350  30.490  1.00  0.00            
ATOM     89  C46 HST     1      35.060  29.120  31.090  1.00  0.00            
ATOM     90  O15 HST     1      35.770  28.180  30.770  1.00  0.00            
ATOM     91  N30 HST     1      34.230  29.190  32.200  1.00  0.00            
ATOM     92  C47 HST     1      34.130  28.170  33.200  1.00  0.00            
ATOM     93  N31 HST     1      32.940  27.320  33.110  1.00  0.00            
ATOM     94  C48 HST     1      32.970  25.990  32.890  1.00  0.00            
ATOM     95  N32 HST     1      31.770  25.440  33.230  1.00  0.00            
ATOM     96  O16 HST     1      33.890  25.320  32.450  1.00  0.00            
ATOM     97  H1  HST     1      27.850  21.810  32.040  1.00  0.00            
ATOM     98  H2  HST     1      26.090  23.650  29.530  1.00  0.00            
ATOM     99  H3  HST     1      26.390  22.060  30.280  1.00  0.00            
ATOM    100  H4  HST     1      27.520  20.310  28.870  1.00  0.00            
ATOM    101  H5  HST     1      27.760  20.050  26.480  1.00  0.00            
ATOM    102  H6  HST     1      26.600  23.110  24.910  1.00  0.00            
ATOM    103  H7  HST     1      26.850  21.360  24.630  1.00  0.00            
ATOM    104  H8  HST     1      28.730  20.810  23.440  1.00  0.00            
ATOM    105  H9  HST     1      29.570  21.760  21.390  1.00  0.00            
ATOM    106  H10 HST     1      28.430  25.130  21.260  1.00  0.00            
ATOM    107  H11 HST     1      29.320  24.060  20.220  1.00  0.00            
ATOM    108  H12 HST     1      31.510  24.400  19.810  1.00  0.00            
ATOM    109  H13 HST     1      33.140  26.270  19.620  1.00  0.00            
ATOM    110  H14 HST     1      32.700  28.710  19.880  1.00  0.00            
ATOM    111  H15 HST     1      31.140  29.170  20.660  1.00  0.00            
ATOM    112  H16 HST     1      34.780  29.380  20.900  1.00  0.00            
ATOM    113  H17 HST     1      35.470  30.890  22.530  1.00  0.00            
ATOM    114  H18 HST     1      34.010  32.700  23.710  1.00  0.00            
ATOM    115  H19 HST     1      32.360  32.400  24.210  1.00  0.00            
ATOM    116  H20 HST     1      35.680  32.530  25.600  1.00  0.00            
ATOM    117  H21 HST     1      35.590  32.930  27.910  1.00  0.00            
ATOM    118  H22 HST     1      33.710  33.400  29.400  1.00  0.00            
ATOM    119  H23 HST     1      32.050  33.100  29.060  1.00  0.00            
ATOM    120  H24 HST     1      34.730  32.200  31.270  1.00  0.00            
ATOM    121  H25 HST     1      33.860  30.970  33.230  1.00  0.00            
ATOM    122  H26 HST     1      31.550  30.180  34.060  1.00  0.00            
ATOM    123  H27 HST     1      30.340  30.610  32.760  1.00  0.00            
ATOM    124  H28 HST     1      31.860  28.110  34.750  1.00  0.00            
ATOM    125  H29 HST     1      27.710  26.630  32.930  1.00  0.00            
ATOM    126  H30 HST     1      28.480  25.670  34.160  1.00  0.00            
ATOM    127  H31 HST     1      30.590  26.120  34.840  1.00  0.00            
ATOM    128  H32 HST     1      28.820  23.380  33.690  1.00  0.00            
ATOM    129  H33 HST     1      30.940  23.840  34.410  1.00  0.00            
ATOM    130  H34 HST     1      32.420  23.450  33.450  1.00  0.00            
ATOM    131  H35 HST     1      28.820  20.180  30.740  1.00  0.00            
ATOM    132  H36 HST     1      30.580  20.140  30.430  1.00  0.00            
ATOM    133  H37 HST     1      29.860  19.550  25.060  1.00  0.00            
ATOM    134  H38 HST     1      31.500  19.980  25.660  1.00  0.00            
ATOM    135  H39 HST     1      31.820  22.300  20.660  1.00  0.00            
ATOM    136  H40 HST     1      33.230  22.050  21.800  1.00  0.00            
ATOM    137  H41 HST     1      35.690  26.010  21.990  1.00  0.00            
ATOM    138  H42 HST     1      35.170  27.050  20.670  1.00  0.00            
ATOM    139  H43 HST     1      37.200  29.330  25.100  1.00  0.00            
ATOM    140  H44 HST     1      36.860  30.890  24.310  1.00  0.00            
ATOM    141  H45 HST     1      36.930  30.180  29.670  1.00  0.00            
ATOM    142  H46 HST     1      36.400  31.920  29.890  1.00  0.00            
ATOM    143  H47 HST     1      34.990  27.520  33.010  1.00  0.00            
ATOM    144  H48 HST     1      34.160  28.650  34.180  1.00  0.00            
ATOM    145  C1  GST     2      27.310  31.820  23.930  1.00  0.00            
ATOM    146  C2  GST     2      26.820  30.880  23.060  1.00  0.00            
ATOM    147  C3  GST     2      31.340  31.850  25.140  1.00  0.00            
ATOM    148  C4  GST     2      29.040  29.850  22.950  1.00  0.00            
ATOM    149  C5  GST     2      30.390  32.820  25.640  1.00  0.00            
ATOM    150  C6  GST     2      29.590  30.780  23.890  1.00  0.00            
ATOM    151  C7  GST     2      30.990  30.760  24.330  1.00  0.00            
ATOM    152  C8  GST     2      28.690  31.830  24.380  1.00  0.00            
ATOM    153  C9  GST     2      27.640  29.850  22.610  1.00  0.00            
ATOM    154  C10 GST     2      34.670  27.150  27.840  1.00  0.00            
ATOM    155  C11 GST     2      33.730  26.190  27.660  1.00  0.00            
ATOM    156  C12 GST     2      31.000  25.890  24.750  1.00  0.00            
ATOM    157  C13 GST     2      33.020  27.420  24.710  1.00  0.00            
ATOM    158  C14 GST     2      30.140  27.170  25.050  1.00  0.00            
ATOM    159  C15 GST     2      31.480  27.450  27.220  1.00  0.00            
ATOM    160  C16 GST     2      32.340  26.190  26.890  1.00  0.00            
ATOM    161  C17 GST     2      32.460  26.090  25.370  1.00  0.00            
ATOM    162  C18 GST     2      32.210  28.650  25.210  1.00  0.00            
ATOM    163  C19 GST     2      27.800  27.620  21.540  1.00  0.00            
ATOM    164  C20 GST     2      32.010  29.690  24.010  1.00  0.00            
ATOM    165  N1  GST     2      29.060  32.780  25.230  1.00  0.00            
ATOM    166  N2  GST     2      30.950  28.190  25.980  1.00  0.00            
ATOM    167  O1  GST     2      33.400  30.140  23.790  1.00  0.00            
ATOM    168  O2  GST     2      27.090  28.820  21.790  1.00  0.00            
ATOM    169  H1  GST     2      26.570  32.490  24.370  1.00  0.00            
ATOM    170  H2  GST     2      25.800  30.920  22.680  1.00  0.00            
ATOM    171  H3  GST     2      32.340  32.020  25.530  1.00  0.00            
ATOM    172  H4  GST     2      29.730  29.140  22.500  1.00  0.00            
ATOM    173  H5  GST     2      30.590  33.700  26.240  1.00  0.00            
ATOM    174  H6  GST     2      35.540  26.950  28.460  1.00  0.00            
ATOM    175  H7  GST     2      34.540  28.210  27.630  1.00  0.00            
ATOM    176  H8  GST     2      34.060  25.230  28.050  1.00  0.00            
ATOM    177  H9  GST     2      30.520  24.960  25.070  1.00  0.00            
ATOM    178  H10 GST     2      31.040  25.780  23.660  1.00  0.00            
ATOM    179  H11 GST     2      34.090  27.540  24.910  1.00  0.00            
ATOM    180  H12 GST     2      32.930  27.320  23.620  1.00  0.00            
ATOM    181  H13 GST     2      30.010  27.760  24.130  1.00  0.00            
ATOM    182  H14 GST     2      29.150  26.870  25.380  1.00  0.00            
ATOM    183  H15 GST     2      30.580  27.250  27.800  1.00  0.00            
ATOM    184  H16 GST     2      32.110  28.140  27.770  1.00  0.00            
ATOM    185  H17 GST     2      31.800  25.370  27.370  1.00  0.00            
ATOM    186  H18 GST     2      33.130  25.240  25.190  1.00  0.00            
ATOM    187  H19 GST     2      32.840  29.120  25.970  1.00  0.00            
ATOM    188  H20 GST     2      28.110  27.140  22.480  1.00  0.00            
ATOM    189  H21 GST     2      28.580  27.790  20.790  1.00  0.00            
ATOM    190  H22 GST     2      27.240  26.890  20.940  1.00  0.00            
ATOM    191  H23 GST     2      31.710  29.100  23.140  1.00  0.00            
ATOM    192  H24 GST     2      30.430  29.040  26.250  1.00  0.00            
ATOM    193  H25 GST     2      33.480  30.260  22.830  1.00  0.00            
ENDMDL
REMARK    THIS IS A SIMULATION BOX
ATOM      1  O1  HST     1      28.910  28.500  31.710  1.00  0.00            
ATOM      2  C1  HST     1      28.670  27.370  32.080  1.00  0.00            
ATOM      3  N1  HST     1      27.470  26.780  31.930  1.00  0.00            
ATOM      4  C2  HST     1      27.380  25.560  32.660  1.00  0.00            
ATOM      5  C3  HST     1      26.200  27.510  31.720  1.00  0.00            
ATOM      6  N2  HST     1      25.780  27.330  30.340  1.00  0.00            
ATOM      7  C4  HST     1      24.880  26.220  30.070  1.00  0.00            
ATOM      8  C5  HST     1      25.690  28.290  29.420  1.00  0.00            
ATOM      9  O2  HST     1      26.190  29.410  29.540  1.00  0.00            
ATOM     10  N3  HST     1      25.020  27.780  28.340  1.00  0.00            
ATOM     11  C6  HST     1      24.480  26.460  28.560  1.00  0.00            
ATOM     12  C7  HST     1      24.690  28.620  27.230  1.00  0.00            
ATOM     13  N4  HST     1      25.510  28.300  25.980  1.00  0.00            
ATOM     14  C8  HST     1      24.970  27.240  25.210  1.00  0.00            
ATOM     15  C9  HST     1      26.300  29.160  25.370  1.00  0.00            
ATOM     16  O3  HST     1      26.790  30.170  25.860  1.00  0.00            
ATOM     17  N5  HST     1      26.580  28.640  24.180  1.00  0.00            
ATOM     18  C10 HST     1      25.660  27.540  23.890  1.00  0.00            
ATOM     19  C11 HST     1      27.310  29.320  23.110  1.00  0.00            
ATOM     20  N6  HST     1      28.560  28.740  22.750  1.00  0.00            
ATOM     21  C12 HST     1      28.540  27.860  21.590  1.00  0.00            
ATOM     22  C13 HST     1      29.790  29.290  23.030  1.00  0.00            
ATOM     23  O4  HST     1      29.890  30.240  23.800  1.00  0.00            
ATOM     24  N7  HST     1      30.730  28.790  22.130  1.00  0.00            
ATOM     25  C14 HST     1      30.020  27.870  21.190  1.00  0.00            
ATOM     26  C15 HST     1      31.910  29.410  21.550  1.00  0.00            
ATOM     27  N8  HST     1      33.110  28.620  21.840  1.00  0.00            
ATOM     28  C16 HST     1      33.470  27.460  21.090  1.00  0.00            
ATOM     29  C17 HST     1      34.060  29.020  22.760  1.00  0.00            
ATOM     30  O5  HST     1      34.150  29.990  23.540  1.00  0.00            
ATOM     31  N9  HST     1      35.070  28.070  22.700  1.00  0.00            
ATOM     32  C18 HST     1      34.840  27.100  21.670  1.00  0.00            
ATOM     33  C19 HST     1      36.390  28.290  23.220  1.00  0.00            
ATOM     34  N10 HST     1      36.650  27.310  24.310  1.00  0.00            
ATOM     35  C20 HST     1      37.220  25.990  24.100  1.00  0.00            
ATOM     36  C21 HST     1      36.640  27.650  25.610  1.00  0.00            
ATOM     37  O6  HST     1      36.410  28.700  26.100  1.00  0.00            
ATOM     38  N11 HST     1      37.290  26.710  26.360  1.00  0.00            
ATOM     39  C22 HST     1      37.740  25.600  25.470  1.00  0.00            
ATOM     40  C23 HST     1      37.900  27.010  27.630  1.00  0.00            
ATOM     41  N12 HST     1      37.020  26.370  28.610  1.00  0.00            
ATOM     42  C24 HST     1      37.230  24.990  29.040  1.00  0.00            
ATOM     43  C25 HST     1      36.300  27.110  29.530  1.00  0.00            
ATOM     44  O7  HST     1      36.100  28.270  29.540  1.00  0.00            
ATOM     45  N13 HST     1      35.790  26.200  30.440  1.00  0.00            
ATOM     46  C26 HST     1      36.360  24.800  30.320  1.00  0.00            
ATOM     47  C27 HST     1      35.270  26.590  31.730  1.00  0.00            
ATOM     48  N14 HST     1      33.920  26.180  31.930  1.00  0.00            
ATOM     49  C28 HST     1      33.680  24.890  32.600  1.00  0.00            
ATOM     50  C29 HST     1      32.920  27.070  32.090  1.00  0.00            
ATOM     51  O8  HST     1      32.960  28.250  31.780  1.00  0.00            
ATOM     52  N15 HST     1      31.880  26.300  32.650  1.00  0.00            
ATOM     53  C30 HST     1      30.770  26.870  33.320  1.00  0.00            
ATOM     54  C31 HST     1      32.300  24.970  33.100  1.00  0.00            
ATOM     55  N16 HST     1      29.480  26.480  32.770  1.00  0.00            
ATOM     56  C32 HST     1      28.790  25.320  33.280  1.00  0.00            
ATOM     57  N17 HST     1      29.120  24.020  32.600  1.00  0.00            
ATOM     58  C33 HST     1      30.310  23.310  32.870  1.00  0.00            
ATOM     59  C34 HST     1      28.220  23.580  31.710  1.00  0.00            
ATOM     60  O9  HST     1      28.230  22.570  30.980  1.00  0.00            
ATOM     61  N18 HST     1      27.160  24.450  31.780  1.00  0.00            
ATOM     62  C35 HST     1      25.910  24.090  31.190  1.00  0.00            
ATOM     63  N19 HST     1      25.570  24.940  30.020  1.00  0.00            
ATOM     64  C36 HST     1      25.730  24.470  28.740  1.00  0.00            
ATOM     65  O10 HST     1      26.210  23.440  28.430  1.00  0.00            
ATOM     66  N20 HST     1      25.180  25.400  27.880  1.00  0.00            
ATOM     67  C37 HST     1      24.820  25.120  26.550  1.00  0.00            
ATOM     68  N21 HST     1      25.460  25.940  25.590  1.00  0.00            
ATOM     69  C38 HST     1      26.320  25.440  24.630  1.00  0.00            
ATOM     70  O11 HST     1      26.840  24.350  24.670  1.00  0.00            
ATOM     71  N22 HST     1      26.480  26.380  23.640  1.00  0.00            
ATOM     72  C39 HST     1      26.900  25.990  22.240  1.00  0.00            
ATOM     73  N23 HST     1      28.240  26.430  21.940  1.00  0.00            
ATOM     74  C40 HST     1      29.320  25.710  21.670  1.00  0.00            
ATOM     75  O12 HST     1      29.350  24.490  21.610  1.00  0.00            
ATOM     76  N24 HST     1      30.380  26.490  21.250  1.00  0.00            
ATOM     77  C41 HST     1      31.510  26.020  20.460  1.00  0.00            
ATOM     78  N25 HST     1      32.740  26.210  21.210  1.00  0.00            
ATOM     79  C42 HST     1      33.520  25.170  21.690  1.00  0.00            
ATOM     80  O13 HST     1      33.260  24.000  21.750  1.00  0.00            
ATOM     81  N26 HST     1      34.670  25.680  22.100  1.00  0.00            
ATOM     82  C43 HST     1      35.790  24.840  22.420  1.00  0.00            
ATOM     83  N27 HST     1      36.240  24.960  23.760  1.00  0.00            
ATOM     84  C44 HST     1      36.260  23.920  24.660  1.00  0.00            
ATOM     85  O14 HST     1      35.640  22.870  24.490  1.00  0.00            
ATOM     86  N28 HST     1      37.030  24.360  25.760  1.00  0.00            
ATOM     87  C45 HST     1      37.210  23.570  26.910  1.00  0.00            
ATOM     88  N29 HST     1      36.560  24.040  28.130  1.00  0.00            
ATOM     89  C46 HST     1      35.490  23.360  28.720  1.00  0.00            
ATOM     90  O15 HST     1      34.890  22.380  28.240  1.00  0.00            
ATOM     91  N30 HST     1      35.370  23.740  30.040  1.00  0.00            
ATOM     92  C47 HST     1      34.860  23.040  31.190  1.00  0.00            
ATOM     93  N31 HST     1      33.670  23.730  31.660  1.00  0.00            
ATOM     94  C48 HST     1      32.420  23.190  31.550  1.00  0.00            
ATOM     95  N32 HST     1      31.610  23.870  32.410  1.00  0.00            
ATOM     96  O16 HST     1      32.090  22.260  30.810  1.00  0.00            
ATOM     97  H1  HST     1      26.640  25.640  33.470  1.00  0.00            
ATOM     98  H2  HST     1      26.300  28.590  31.860  1.00  0.00            
ATOM     99  H3  HST     1      25.410  27.230  32.430  1.00  0.00            
ATOM    100  H4  HST     1      23.990  26.200  30.710  1.00  0.00            
ATOM    101  H5  HST     1      23.390  26.470  28.450  1.00  0.00            
ATOM    102  H6  HST     1      25.080  29.630  27.380  1.00  0.00            
ATOM    103  H7  HST     1      23.620  28.490  27.010  1.00  0.00            
ATOM    104  H8  HST     1      23.880  27.190  25.120  1.00  0.00            
ATOM    105  H9  HST     1      24.950  27.840  23.100  1.00  0.00            
ATOM    106  H10 HST     1      27.560  30.360  23.380  1.00  0.00            
ATOM    107  H11 HST     1      26.590  29.380  22.280  1.00  0.00            
ATOM    108  H12 HST     1      28.010  28.260  20.720  1.00  0.00            
ATOM    109  H13 HST     1      30.170  28.180  20.150  1.00  0.00            
ATOM    110  H14 HST     1      31.780  29.510  20.470  1.00  0.00            
ATOM    111  H15 HST     1      32.080  30.430  21.920  1.00  0.00            
ATOM    112  H16 HST     1      33.600  27.680  20.020  1.00  0.00            
ATOM    113  H17 HST     1      35.680  27.240  20.980  1.00  0.00            
ATOM    114  H18 HST     1      37.120  28.030  22.450  1.00  0.00            
ATOM    115  H19 HST     1      36.540  29.300  23.620  1.00  0.00            
ATOM    116  H20 HST     1      38.110  26.000  23.460  1.00  0.00            
ATOM    117  H21 HST     1      38.840  25.600  25.460  1.00  0.00            
ATOM    118  H22 HST     1      38.850  26.490  27.750  1.00  0.00            
ATOM    119  H23 HST     1      38.050  28.090  27.680  1.00  0.00            
ATOM    120  H24 HST     1      38.300  24.770  29.160  1.00  0.00            
ATOM    121  H25 HST     1      36.970  24.550  31.200  1.00  0.00            
ATOM    122  H26 HST     1      35.820  26.140  32.570  1.00  0.00            
ATOM    123  H27 HST     1      35.430  27.670  31.730  1.00  0.00            
ATOM    124  H28 HST     1      34.430  24.710  33.380  1.00  0.00            
ATOM    125  H29 HST     1      30.940  27.930  33.080  1.00  0.00            
ATOM    126  H30 HST     1      30.850  26.620  34.380  1.00  0.00            
ATOM    127  H31 HST     1      32.380  24.770  34.180  1.00  0.00            
ATOM    128  H32 HST     1      28.810  25.240  34.370  1.00  0.00            
ATOM    129  H33 HST     1      30.360  23.210  33.960  1.00  0.00            
ATOM    130  H34 HST     1      30.160  22.320  32.410  1.00  0.00            
ATOM    131  H35 HST     1      25.190  24.180  32.010  1.00  0.00            
ATOM    132  H36 HST     1      25.880  23.030  30.930  1.00  0.00            
ATOM    133  H37 HST     1      23.740  25.130  26.340  1.00  0.00            
ATOM    134  H38 HST     1      25.150  24.100  26.320  1.00  0.00            
ATOM    135  H39 HST     1      26.170  26.520  21.620  1.00  0.00            
ATOM    136  H40 HST     1      26.840  24.930  21.960  1.00  0.00            
ATOM    137  H41 HST     1      31.430  24.940  20.270  1.00  0.00            
ATOM    138  H42 HST     1      31.520  26.600  19.530  1.00  0.00            
ATOM    139  H43 HST     1      35.420  23.840  22.180  1.00  0.00            
ATOM    140  H44 HST     1      36.570  25.210  21.740  1.00  0.00            
ATOM    141  H45 HST     1      36.880  22.560  26.640  1.00  0.00            
ATOM    142  H46 HST     1      38.260  23.480  27.200  1.00  0.00            
ATOM    143  H47 HST     1      34.580  22.010  30.950  1.00  0.00            
ATOM    144  H48 HST     1      35.660  22.960  31.940  1.00  0.00            
ATOM    145  C1  GST     2      30.010  32.640  22.400  1.00  0.00            
ATOM    146  C2  GST     2      30.090  31.850  21.190  1.00  0.00            
ATOM    147  C3  GST     2      32.360  31.490  25.710  1.00  0.00            
ATOM    148  C4  GST     2      31.690  30.360  22.210  1.00  0.00            
ATOM    149  C5  GST     2      31.500  32.570  25.700  1.00  0.00            
ATOM    150  C6  GST     2      31.590  31.040  23.460  1.00  0.00            
ATOM    151  C7  GST     2      32.380  30.680  24.580  1.00  0.00            
ATOM    152  C8  GST     2      30.800  32.280  23.500  1.00  0.00            
ATOM    153  C9  GST     2      30.890  30.720  21.100  1.00  0.00            
ATOM    154  C10 GST     2      33.410  24.930  26.520  1.00  0.00            
ATOM    155  C11 GST     2      32.050  24.730  26.330  1.00  0.00            
ATOM    156  C12 GST     2      29.410  27.570  25.330  1.00  0.00            
ATOM    157  C13 GST     2      31.770  27.110  24.320  1.00  0.00            
ATOM    158  C14 GST     2      30.120  28.790  26.060  1.00  0.00            
ATOM    159  C15 GST     2      31.370  27.050  27.310  1.00  0.00            
ATOM    160  C16 GST     2      30.980  25.820  26.380  1.00  0.00            
ATOM    161  C17 GST     2      30.460  26.400  25.000  1.00  0.00            
ATOM    162  C18 GST     2      32.430  28.150  25.330  1.00  0.00            
ATOM    163  C19 GST     2      29.770  29.000  19.740  1.00  0.00            
ATOM    164  C20 GST     2      33.250  29.380  24.720  1.00  0.00            
ATOM    165  N1  GST     2      30.660  32.900  24.660  1.00  0.00            
ATOM    166  N2  GST     2      31.540  28.370  26.560  1.00  0.00            
ATOM    167  O1  GST     2      34.400  29.530  25.530  1.00  0.00            
ATOM    168  O2  GST     2      30.770  29.990  19.860  1.00  0.00            
ATOM    169  H1  GST     2      29.330  33.480  22.400  1.00  0.00            
ATOM    170  H2  GST     2      29.590  32.140  20.280  1.00  0.00            
ATOM    171  H3  GST     2      32.960  31.360  26.600  1.00  0.00            
ATOM    172  H4  GST     2      32.390  29.550  22.000  1.00  0.00            
ATOM    173  H5  GST     2      31.520  33.180  26.600  1.00  0.00            
ATOM    174  H6  GST     2      34.120  24.110  26.450  1.00  0.00            
ATOM    175  H7  GST     2      33.810  25.900  26.810  1.00  0.00            
ATOM    176  H8  GST     2      31.660  23.730  26.150  1.00  0.00            
ATOM    177  H9  GST     2      28.590  27.170  25.940  1.00  0.00            
ATOM    178  H10 GST     2      29.050  27.940  24.360  1.00  0.00            
ATOM    179  H11 GST     2      32.450  26.340  23.940  1.00  0.00            
ATOM    180  H12 GST     2      31.440  27.560  23.380  1.00  0.00            
ATOM    181  H13 GST     2      30.210  29.640  25.380  1.00  0.00            
ATOM    182  H14 GST     2      29.510  29.240  26.860  1.00  0.00            
ATOM    183  H15 GST     2      30.580  27.280  28.030  1.00  0.00            
ATOM    184  H16 GST     2      32.310  26.870  27.850  1.00  0.00            
ATOM    185  H17 GST     2      30.140  25.280  26.820  1.00  0.00            
ATOM    186  H18 GST     2      30.010  25.630  24.360  1.00  0.00            
ATOM    187  H19 GST     2      33.200  27.540  25.810  1.00  0.00            
ATOM    188  H20 GST     2      28.810  29.440  20.050  1.00  0.00            
ATOM    189  H21 GST     2      29.880  28.200  20.480  1.00  0.00            
ATOM    190  H22 GST     2      29.710  28.540  18.750  1.00  0.00            
ATOM    191  H23 GST     2      33.670  29.100  23.750  1.00  0.00            
ATOM    192  H24 GST     2      31.950  29.050  27.210  1.00  0.00            
ATOM    193  H25 GST     2      33.980  29.850  26.350  1.00  0.00            
ENDMDL
REMARK    THIS IS A SIMULATION BOX
ATOM      1  O1  HST     1      29.850  26.540  29.810  1.00  0.00            
ATOM      2  C1  HST     1      30.530  27.000  30.690  1.00  0.00            
ATOM      3  N1  HST     1      31.000  26.360  31.820  1.00  0.00            
ATOM      4  C2  HST     1      31.600  27.250  32.770  1.00  0.00            
ATOM      5  C3  HST     1      30.740  24.930  32.130  1.00  0.00            
ATOM      6  N2  HST     1      31.790  23.970  31.880  1.00  0.00            
ATOM      7  C4  HST     1      32.770  23.700  32.830  1.00  0.00            
ATOM      8  C5  HST     1      31.760  22.990  30.880  1.00  0.00            
ATOM      9  O2  HST     1      30.950  22.880  30.000  1.00  0.00            
ATOM     10  N3  HST     1      32.790  22.070  31.070  1.00  0.00            
ATOM     11  C6  HST     1      33.530  22.380  32.350  1.00  0.00            
ATOM     12  C7  HST     1      33.130  20.820  30.340  1.00  0.00            
ATOM     13  N4  HST     1      34.120  21.160  29.290  1.00  0.00            
ATOM     14  C8  HST     1      35.560  20.900  29.530  1.00  0.00            
ATOM     15  C9  HST     1      33.880  21.410  27.970  1.00  0.00            
ATOM     16  O3  HST     1      32.750  21.540  27.440  1.00  0.00            
ATOM     17  N5  HST     1      35.110  21.420  27.350  1.00  0.00            
ATOM     18  C10 HST     1      36.260  21.120  28.180  1.00  0.00            
ATOM     19  C11 HST     1      35.120  21.010  25.900  1.00  0.00            
ATOM     20  N6  HST     1      36.080  21.720  25.120  1.00  0.00            
ATOM     21  C12 HST     1      37.510  21.640  25.290  1.00  0.00            
ATOM     22  C13 HST     1      35.730  22.090  23.850  1.00  0.00            
ATOM     23  O4  HST     1      34.540  22.160  23.450  1.00  0.00            
ATOM     24  N7  HST     1      36.860  22.400  23.140  1.00  0.00            
ATOM     25  C14 HST     1      38.000  22.100  23.890  1.00  0.00            
ATOM     26  C15 HST     1      36.950  22.490  21.660  1.00  0.00            
ATOM     27  N8  HST     1      37.220  23.770  21.080  1.00  0.00            
ATOM     28  C16 HST     1      38.670  24.170  20.850  1.00  0.00            
ATOM     29  C17 HST     1      36.380  24.580  20.400  1.00  0.00            
ATOM     30  O5  HST     1      35.160  24.440  20.410  1.00  0.00            
ATOM     31  N9  HST     1      37.090  25.610  19.890  1.00  0.00            
ATOM     32  C18 HST     1      38.520  25.490  20.080  1.00  0.00            
ATOM     33  C19 HST     1      36.390  26.790  19.290  1.00  0.00            
ATOM     34  N10 HST     1      36.180  27.930  20.140  1.00  0.00            
ATOM     35  C20 HST     1      37.020  29.070  20.070  1.00  0.00            
ATOM     36  C21 HST     1      35.020  28.150  20.800  1.00  0.00            
ATOM     37  O6  HST     1      34.100  27.390  20.990  1.00  0.00            
ATOM     38  N11 HST     1      35.010  29.420  21.240  1.00  0.00            
ATOM     39  C22 HST     1      36.240  30.080  20.860  1.00  0.00            
ATOM     40  C23 HST     1      33.830  30.190  21.590  1.00  0.00            
ATOM     41  N12 HST     1      33.640  30.510  22.990  1.00  0.00            
ATOM     42  C24 HST     1      34.400  31.650  23.460  1.00  0.00            
ATOM     43  C25 HST     1      32.560  30.170  23.700  1.00  0.00            
ATOM     44  O7  HST     1      31.790  29.270  23.470  1.00  0.00            
ATOM     45  N13 HST     1      32.560  31.060  24.800  1.00  0.00            
ATOM     46  C26 HST     1      33.660  32.020  24.820  1.00  0.00            
ATOM     47  C27 HST     1      31.420  31.160  25.740  1.00  0.00            
ATOM     48  N14 HST     1      31.750  30.780  27.140  1.00  0.00            
ATOM     49  C28 HST     1      32.350  31.690  28.110  1.00  0.00            
ATOM     50  C29 HST     1      31.000  29.890  27.820  1.00  0.00            
ATOM     51  O8  HST     1      30.270  29.000  27.340  1.00  0.00            
ATOM     52  N15 HST     1      31.030  30.100  29.150  1.00  0.00            
ATOM     53  C30 HST     1      30.230  29.370  30.110  1.00  0.00            
ATOM     54  C31 HST     1      31.890  31.200  29.470  1.00  0.00            
ATOM     55  N16 HST     1      30.910  28.330  30.780  1.00  0.00            
ATOM     56  C32 HST     1      31.500  28.640  32.080  1.00  0.00            
ATOM     57  N17 HST     1      32.830  29.150  31.970  1.00  0.00            
ATOM     58  C33 HST     1      33.070  30.600  31.540  1.00  0.00            
ATOM     59  C34 HST     1      33.770  28.230  32.280  1.00  0.00            
ATOM     60  O9  HST     1      34.980  28.260  32.250  1.00  0.00            
ATOM     61  N18 HST     1      33.020  27.100  32.760  1.00  0.00            
ATOM     62  C35 HST     1      33.690  26.020  33.460  1.00  0.00            
ATOM     63  N19 HST     1      33.850  24.730  32.720  1.00  0.00            
ATOM     64  C36 HST     1      35.050  24.150  32.370  1.00  0.00            
ATOM     65  O10 HST     1      36.130  24.730  32.280  1.00  0.00            
ATOM     66  N20 HST     1      34.950  22.830  32.230  1.00  0.00            
ATOM     67  C37 HST     1      36.020  21.970  31.810  1.00  0.00            
ATOM     68  N21 HST     1      36.210  21.920  30.350  1.00  0.00            
ATOM     69  C38 HST     1      37.190  22.610  29.700  1.00  0.00            
ATOM     70  O11 HST     1      38.020  23.350  30.210  1.00  0.00            
ATOM     71  N22 HST     1      37.190  22.190  28.410  1.00  0.00            
ATOM     72  C39 HST     1      38.370  22.510  27.550  1.00  0.00            
ATOM     73  N23 HST     1      38.000  22.680  26.110  1.00  0.00            
ATOM     74  C40 HST     1      38.790  23.610  25.410  1.00  0.00            
ATOM     75  O12 HST     1      39.460  24.390  25.930  1.00  0.00            
ATOM     76  N24 HST     1      38.710  23.340  24.080  1.00  0.00            
ATOM     77  C41 HST     1      39.820  23.640  23.150  1.00  0.00            
ATOM     78  N25 HST     1      39.310  24.630  22.100  1.00  0.00            
ATOM     79  C42 HST     1      39.540  25.980  22.180  1.00  0.00            
ATOM     80  O13 HST     1      40.030  26.610  23.110  1.00  0.00            
ATOM     81  N26 HST     1      39.020  26.530  21.020  1.00  0.00            
ATOM     82  C43 HST     1      39.270  27.910  20.500  1.00  0.00            
ATOM     83  N27 HST     1      38.170  28.880  20.830  1.00  0.00            
ATOM     84  C44 HST     1      38.230  29.690  21.980  1.00  0.00            
ATOM     85  O14 HST     1      39.120  29.730  22.810  1.00  0.00            
ATOM     86  N28 HST     1      37.040  30.290  22.030  1.00  0.00            
ATOM     87  C45 HST     1      36.800  31.450  22.890  1.00  0.00            
ATOM     88  N29 HST     1      35.790  31.350  23.890  1.00  0.00            
ATOM     89  C46 HST     1      35.940  31.420  25.230  1.00  0.00            
ATOM     90  O15 HST     1      37.010  31.350  25.860  1.00  0.00            
ATOM     91  N30 HST     1      34.750  31.740  25.820  1.00  0.00            
ATOM     92  C47 HST     1      34.690  32.300  27.190  1.00  0.00            
ATOM     93  N31 HST     1      33.790  31.590  28.120  1.00  0.00            
ATOM     94  C48 HST     1      34.180  31.160  29.370  1.00  0.00            
ATOM     95  N32 HST     1      33.130  30.830  30.100  1.00  0.00            
ATOM     96  O16 HST     1      35.310  31.170  29.830  1.00  0.00            
ATOM     97  H1  HST     1      31.110  27.170  33.740  1.00  0.00            
ATOM     98  H2  HST     1      29.860  24.660  31.540  1.00  0.00            
ATOM     99  H3  HST     1      30.540  24.830  33.200  1.00  0.00            
ATOM    100  H4  HST     1      32.400  23.620  33.850  1.00  0.00            
ATOM    101  H5  HST     1      33.450  21.550  33.060  1.00  0.00            
ATOM    102  H6  HST     1      32.170  20.430  29.970  1.00  0.00            
ATOM    103  H7  HST     1      33.510  20.170  31.130  1.00  0.00            
ATOM    104  H8  HST     1      35.760  19.970  30.060  1.00  0.00            
ATOM    105  H9  HST     1      36.750  20.230  27.770  1.00  0.00            
ATOM    106  H10 HST     1      34.120  21.220  25.480  1.00  0.00            
ATOM    107  H11 HST     1      35.170  19.920  25.840  1.00  0.00            
ATOM    108  H12 HST     1      37.880  20.640  25.570  1.00  0.00            
ATOM    109  H13 HST     1      38.630  21.370  23.360  1.00  0.00            
ATOM    110  H14 HST     1      37.630  21.720  21.280  1.00  0.00            
ATOM    111  H15 HST     1      35.960  22.190  21.280  1.00  0.00            
ATOM    112  H16 HST     1      39.250  23.440  20.270  1.00  0.00            
ATOM    113  H17 HST     1      39.100  25.500  19.140  1.00  0.00            
ATOM    114  H18 HST     1      36.870  27.020  18.330  1.00  0.00            
ATOM    115  H19 HST     1      35.370  26.450  19.050  1.00  0.00            
ATOM    116  H20 HST     1      37.370  29.350  19.070  1.00  0.00            
ATOM    117  H21 HST     1      36.130  30.960  20.210  1.00  0.00            
ATOM    118  H22 HST     1      33.880  31.150  21.070  1.00  0.00            
ATOM    119  H23 HST     1      32.950  29.640  21.230  1.00  0.00            
ATOM    120  H24 HST     1      34.430  32.470  22.730  1.00  0.00            
ATOM    121  H25 HST     1      33.370  33.080  24.850  1.00  0.00            
ATOM    122  H26 HST     1      30.990  32.160  25.670  1.00  0.00            
ATOM    123  H27 HST     1      30.580  30.520  25.430  1.00  0.00            
ATOM    124  H28 HST     1      32.010  32.740  28.080  1.00  0.00            
ATOM    125  H29 HST     1      29.490  28.820  29.530  1.00  0.00            
ATOM    126  H30 HST     1      29.850  30.180  30.750  1.00  0.00            
ATOM    127  H31 HST     1      31.190  31.870  29.980  1.00  0.00            
ATOM    128  H32 HST     1      30.790  29.280  32.620  1.00  0.00            
ATOM    129  H33 HST     1      32.250  31.270  31.820  1.00  0.00            
ATOM    130  H34 HST     1      34.010  30.960  31.990  1.00  0.00            
ATOM    131  H35 HST     1      33.110  25.820  34.370  1.00  0.00            
ATOM    132  H36 HST     1      34.680  26.370  33.750  1.00  0.00            
ATOM    133  H37 HST     1      35.680  20.970  32.120  1.00  0.00            
ATOM    134  H38 HST     1      36.960  22.140  32.350  1.00  0.00            
ATOM    135  H39 HST     1      38.940  21.580  27.680  1.00  0.00            
ATOM    136  H40 HST     1      38.840  23.420  27.940  1.00  0.00            
ATOM    137  H41 HST     1      40.650  24.020  23.760  1.00  0.00            
ATOM    138  H42 HST     1      40.060  22.730  22.590  1.00  0.00            
ATOM    139  H43 HST     1      40.160  28.280  21.020  1.00  0.00            
ATOM    140  H44 HST     1      39.390  27.850  19.410  1.00  0.00            
ATOM    141  H45 HST     1      37.740  31.630  23.420  1.00  0.00            
ATOM    142  H46 HST     1      36.570  32.310  22.250  1.00  0.00            
ATOM    143  H47 HST     1      35.680  32.390  27.650  1.00  0.00            
ATOM    144  H48 HST     1      34.350  33.340  27.100  1.00  0.00            
ATOM    145  C1  GST     2      27.700  21.680  26.960  1.00  0.00            
ATOM    146  C2  GST     2      28.510  20.810  26.320  1.00  0.00            
ATOM    147  C3  GST     2      28.470  25.770  26.910  1.00  0.00            
ATOM    148  C4  GST     2      29.930  22.570  25.560  1.00  0.00            
ATOM    149  C5  GST     2      27.460  25.240  27.690  1.00  0.00            
ATOM    150  C6  GST     2      29.150  23.590  26.180  1.00  0.00            
ATOM    151  C7  GST     2      29.360  24.950  26.130  1.00  0.00            
ATOM    152  C8  GST     2      28.010  23.070  26.990  1.00  0.00            
ATOM    153  C9  GST     2      29.620  21.220  25.590  1.00  0.00            
ATOM    154  C10 GST     2      33.000  29.750  27.970  1.00  0.00            
ATOM    155  C11 GST     2      33.870  28.800  28.390  1.00  0.00            
ATOM    156  C12 GST     2      33.820  25.020  27.530  1.00  0.00            
ATOM    157  C13 GST     2      32.870  26.840  25.990  1.00  0.00            
ATOM    158  C14 GST     2      32.360  24.670  27.980  1.00  0.00            
ATOM    159  C15 GST     2      32.040  26.930  28.900  1.00  0.00            
ATOM    160  C16 GST     2      33.560  27.300  28.510  1.00  0.00            
ATOM    161  C17 GST     2      33.870  26.510  27.170  1.00  0.00            
ATOM    162  C18 GST     2      31.390  26.460  26.540  1.00  0.00            
ATOM    163  C19 GST     2      31.240  19.350  25.670  1.00  0.00            
ATOM    164  C20 GST     2      30.560  25.720  25.470  1.00  0.00            
ATOM    165  N1  GST     2      27.190  23.900  27.690  1.00  0.00            
ATOM    166  N2  GST     2      31.390  25.880  27.990  1.00  0.00            
ATOM    167  O1  GST     2      30.030  26.660  24.520  1.00  0.00            
ATOM    168  O2  GST     2      30.440  20.290  24.930  1.00  0.00            
ATOM    169  H1  GST     2      26.890  21.280  27.570  1.00  0.00            
ATOM    170  H2  GST     2      28.300  19.750  26.270  1.00  0.00            
ATOM    171  H3  GST     2      28.560  26.850  26.960  1.00  0.00            
ATOM    172  H4  GST     2      30.850  22.870  25.060  1.00  0.00            
ATOM    173  H5  GST     2      26.830  25.820  28.360  1.00  0.00            
ATOM    174  H6  GST     2      33.390  30.760  27.890  1.00  0.00            
ATOM    175  H7  GST     2      32.030  29.490  27.540  1.00  0.00            
ATOM    176  H8  GST     2      34.860  29.030  28.750  1.00  0.00            
ATOM    177  H9  GST     2      34.480  24.790  28.380  1.00  0.00            
ATOM    178  H10 GST     2      34.090  24.400  26.660  1.00  0.00            
ATOM    179  H11 GST     2      32.930  27.880  25.650  1.00  0.00            
ATOM    180  H12 GST     2      33.200  26.250  25.120  1.00  0.00            
ATOM    181  H13 GST     2      31.900  23.820  27.470  1.00  0.00            
ATOM    182  H14 GST     2      32.420  24.370  29.020  1.00  0.00            
ATOM    183  H15 GST     2      31.930  26.430  29.860  1.00  0.00            
ATOM    184  H16 GST     2      31.360  27.780  28.870  1.00  0.00            
ATOM    185  H17 GST     2      34.210  27.030  29.350  1.00  0.00            
ATOM    186  H18 GST     2      34.920  26.690  26.880  1.00  0.00            
ATOM    187  H19 GST     2      30.930  27.450  26.580  1.00  0.00            
ATOM    188  H20 GST     2      30.700  18.470  26.060  1.00  0.00            
ATOM    189  H21 GST     2      31.840  19.760  26.490  1.00  0.00            
ATOM    190  H22 GST     2      31.920  18.970  24.900  1.00  0.00            
ATOM    191  H23 GST     2      31.150  25.020  24.860  1.00  0.00            
ATOM    192  H24 GST     2      30.450  25.600  28.290  1.00  0.00            
ATOM    193  H25 GST     2      30.690  27.320  24.230  1.00  0.00            
ENDMDL
REMARK    THIS IS A SIMULATION BOX
ATOM      1  O1  HST     1      27.070  31.880  27.680  1.00  0.00            
ATOM      2  C1  HST     1      26.430  30.840  27.560  1.00  0.00            
ATOM      3  N1  HST     1      25.650  30.420  26.490  1.00  0.00            
ATOM      4  C2  HST     1      24.940  29.200  26.750  1.00  0.00            
ATOM      5  C3  HST     1      25.460  31.280  25.300  1.00  0.00            
ATOM      6  N2  HST     1      26.310  30.900  24.180  1.00  0.00            
ATOM      7  C4  HST     1      25.840  29.910  23.210  1.00  0.00            
ATOM      8  C5  HST     1      27.490  31.480  23.790  1.00  0.00            
ATOM      9  O2  HST     1      28.040  32.400  24.380  1.00  0.00            
ATOM     10  N3  HST     1      27.930  30.930  22.650  1.00  0.00            
ATOM     11  C6  HST     1      26.960  29.940  22.160  1.00  0.00            
ATOM     12  C7  HST     1      28.700  31.680  21.640  1.00  0.00            
ATOM     13  N4  HST     1      30.000  31.030  21.310  1.00  0.00            
ATOM     14  C8  HST     1      30.130  29.970  20.330  1.00  0.00            
ATOM     15  C9  HST     1      31.200  31.620  21.560  1.00  0.00            
ATOM     16  O3  HST     1      31.360  32.650  22.170  1.00  0.00            
ATOM     17  N5  HST     1      32.220  30.960  20.860  1.00  0.00            
ATOM     18  C10 HST     1      31.650  29.870  20.110  1.00  0.00            
ATOM     19  C11 HST     1      33.560  31.480  20.690  1.00  0.00            
ATOM     20  N6  HST     1      34.570  30.640  21.330  1.00  0.00            
ATOM     21  C12 HST     1      35.050  29.360  20.810  1.00  0.00            
ATOM     22  C13 HST     1      35.300  31.060  22.420  1.00  0.00            
ATOM     23  O4  HST     1      35.210  32.140  22.950  1.00  0.00            
ATOM     24  N7  HST     1      36.290  30.230  22.610  1.00  0.00            
ATOM     25  C14 HST     1      36.280  29.070  21.680  1.00  0.00            
ATOM     26  C15 HST     1      37.460  30.560  23.450  1.00  0.00            
ATOM     27  N8  HST     1      37.630  29.640  24.550  1.00  0.00            
ATOM     28  C16 HST     1      38.380  28.400  24.470  1.00  0.00            
ATOM     29  C17 HST     1      37.650  30.160  25.800  1.00  0.00            
ATOM     30  O5  HST     1      37.320  31.320  26.090  1.00  0.00            
ATOM     31  N9  HST     1      38.210  29.240  26.720  1.00  0.00            
ATOM     32  C18 HST     1      38.810  28.150  25.930  1.00  0.00            
ATOM     33  C19 HST     1      38.850  29.710  27.940  1.00  0.00            
ATOM     34  N10 HST     1      38.080  29.100  29.060  1.00  0.00            
ATOM     35  C20 HST     1      38.260  27.770  29.520  1.00  0.00            
ATOM     36  C21 HST     1      37.100  29.740  29.700  1.00  0.00            
ATOM     37  O6  HST     1      36.730  30.850  29.410  1.00  0.00            
ATOM     38  N11 HST     1      36.660  28.930  30.720  1.00  0.00            
ATOM     39  C22 HST     1      37.380  27.680  30.760  1.00  0.00            
ATOM     40  C23 HST     1      35.880  29.400  31.840  1.00  0.00            
ATOM     41  N12 HST     1      34.530  28.900  31.700  1.00  0.00            
ATOM     42  C24 HST     1      34.090  27.650  32.310  1.00  0.00            
ATOM     43  C25 HST     1      33.400  29.700  31.610  1.00  0.00            
ATOM     44  O7  HST     1      33.420  30.900  31.480  1.00  0.00            
ATOM     45  N13 HST     1      32.270  29.010  31.880  1.00  0.00            
ATOM     46  C26 HST     1      32.550  27.660  32.350  1.00  0.00            
ATOM     47  C27 HST     1      30.970  29.610  32.160  1.00  0.00            
ATOM     48  N14 HST     1      29.820  29.170  31.350  1.00  0.00            
ATOM     49  C28 HST     1      29.050  27.960  31.590  1.00  0.00            
ATOM     50  C29 HST     1      29.050  30.150  30.660  1.00  0.00            
ATOM     51  O8  HST     1      29.380  31.320  30.480  1.00  0.00            
ATOM     52  N15 HST     1      27.830  29.530  30.320  1.00  0.00            
ATOM     53  C30 HST     1      26.660  30.170  29.960  1.00  0.00            
ATOM     54  C31 HST     1      27.760  28.140  30.790  1.00  0.00            
ATOM     55  N16 HST     1      26.300  29.980  28.590  1.00  0.00            
ATOM     56  C32 HST     1      25.450  28.860  28.150  1.00  0.00            
ATOM     57  N17 HST     1      26.270  27.630  27.910  1.00  0.00            
ATOM     58  C33 HST     1      26.640  26.720  28.990  1.00  0.00            
ATOM     59  C34 HST     1      26.300  27.250  26.590  1.00  0.00            
ATOM     60  O9  HST     1      26.840  26.230  26.230  1.00  0.00            
ATOM     61  N18 HST     1      25.500  28.150  25.900  1.00  0.00            
ATOM     62  C35 HST     1      25.000  27.920  24.580  1.00  0.00            
ATOM     63  N19 HST     1      25.900  28.490  23.650  1.00  0.00            
ATOM     64  C36 HST     1      26.860  27.780  23.020  1.00  0.00            
ATOM     65  O10 HST     1      27.100  26.630  23.200  1.00  0.00            
ATOM     66  N20 HST     1      27.480  28.560  22.140  1.00  0.00            
ATOM     67  C37 HST     1      28.360  28.140  20.990  1.00  0.00            
ATOM     68  N21 HST     1      29.710  28.660  20.990  1.00  0.00            
ATOM     69  C38 HST     1      30.800  27.880  21.180  1.00  0.00            
ATOM     70  O11 HST     1      30.630  26.780  21.620  1.00  0.00            
ATOM     71  N22 HST     1      31.900  28.550  20.760  1.00  0.00            
ATOM     72  C39 HST     1      33.110  27.860  20.470  1.00  0.00            
ATOM     73  N23 HST     1      34.260  28.130  21.210  1.00  0.00            
ATOM     74  C40 HST     1      34.940  27.210  21.940  1.00  0.00            
ATOM     75  O12 HST     1      34.700  26.040  22.190  1.00  0.00            
ATOM     76  N24 HST     1      36.100  27.790  22.370  1.00  0.00            
ATOM     77  C41 HST     1      37.240  27.010  22.790  1.00  0.00            
ATOM     78  N25 HST     1      37.580  27.230  24.180  1.00  0.00            
ATOM     79  C42 HST     1      37.530  26.310  25.200  1.00  0.00            
ATOM     80  O13 HST     1      37.020  25.150  25.130  1.00  0.00            
ATOM     81  N26 HST     1      38.200  26.860  26.230  1.00  0.00            
ATOM     82  C43 HST     1      38.500  26.190  27.520  1.00  0.00            
ATOM     83  N27 HST     1      37.730  26.730  28.650  1.00  0.00            
ATOM     84  C44 HST     1      36.720  25.950  29.220  1.00  0.00            
ATOM     85  O14 HST     1      36.230  24.960  28.690  1.00  0.00            
ATOM     86  N28 HST     1      36.520  26.540  30.440  1.00  0.00            
ATOM     87  C45 HST     1      35.640  25.900  31.390  1.00  0.00            
ATOM     88  N29 HST     1      34.350  26.490  31.520  1.00  0.00            
ATOM     89  C46 HST     1      33.250  25.890  31.000  1.00  0.00            
ATOM     90  O15 HST     1      33.290  24.900  30.290  1.00  0.00            
ATOM     91  N30 HST     1      32.100  26.580  31.440  1.00  0.00            
ATOM     92  C47 HST     1      30.800  26.010  31.570  1.00  0.00            
ATOM     93  N31 HST     1      29.670  26.790  31.030  1.00  0.00            
ATOM     94  C48 HST     1      28.910  26.240  29.990  1.00  0.00            
ATOM     95  N32 HST     1      27.810  27.090  29.770  1.00  0.00            
ATOM     96  O16 HST     1      29.070  25.170  29.390  1.00  0.00            
ATOM     97  H1  HST     1      23.840  29.240  26.660  1.00  0.00            
ATOM     98  H2  HST     1      25.660  32.300  25.660  1.00  0.00            
ATOM     99  H3  HST     1      24.420  31.160  24.980  1.00  0.00            
ATOM    100  H4  HST     1      24.890  30.250  22.790  1.00  0.00            
ATOM    101  H5  HST     1      26.590  30.280  21.190  1.00  0.00            
ATOM    102  H6  HST     1      28.930  32.690  22.000  1.00  0.00            
ATOM    103  H7  HST     1      28.190  31.760  20.670  1.00  0.00            
ATOM    104  H8  HST     1      29.520  30.250  19.460  1.00  0.00            
ATOM    105  H9  HST     1      31.990  29.920  19.070  1.00  0.00            
ATOM    106  H10 HST     1      33.650  32.470  21.160  1.00  0.00            
ATOM    107  H11 HST     1      33.770  31.540  19.620  1.00  0.00            
ATOM    108  H12 HST     1      35.430  29.360  19.780  1.00  0.00            
ATOM    109  H13 HST     1      37.160  29.130  21.020  1.00  0.00            
ATOM    110  H14 HST     1      38.380  30.520  22.850  1.00  0.00            
ATOM    111  H15 HST     1      37.290  31.590  23.790  1.00  0.00            
ATOM    112  H16 HST     1      39.140  28.500  23.690  1.00  0.00            
ATOM    113  H17 HST     1      39.880  28.030  26.100  1.00  0.00            
ATOM    114  H18 HST     1      39.890  29.350  28.000  1.00  0.00            
ATOM    115  H19 HST     1      38.840  30.800  28.050  1.00  0.00            
ATOM    116  H20 HST     1      39.320  27.580  29.740  1.00  0.00            
ATOM    117  H21 HST     1      37.890  27.430  31.700  1.00  0.00            
ATOM    118  H22 HST     1      36.330  29.090  32.790  1.00  0.00            
ATOM    119  H23 HST     1      35.830  30.490  31.810  1.00  0.00            
ATOM    120  H24 HST     1      34.540  27.590  33.310  1.00  0.00            
ATOM    121  H25 HST     1      32.220  27.390  33.360  1.00  0.00            
ATOM    122  H26 HST     1      30.730  29.280  33.180  1.00  0.00            
ATOM    123  H27 HST     1      31.020  30.700  32.050  1.00  0.00            
ATOM    124  H28 HST     1      28.890  27.800  32.660  1.00  0.00            
ATOM    125  H29 HST     1      26.980  31.220  29.950  1.00  0.00            
ATOM    126  H30 HST     1      25.940  29.920  30.740  1.00  0.00            
ATOM    127  H31 HST     1      26.910  27.940  31.460  1.00  0.00            
ATOM    128  H32 HST     1      24.690  28.830  28.940  1.00  0.00            
ATOM    129  H33 HST     1      25.730  26.660  29.580  1.00  0.00            
ATOM    130  H34 HST     1      26.830  25.720  28.580  1.00  0.00            
ATOM    131  H35 HST     1      24.060  28.480  24.510  1.00  0.00            
ATOM    132  H36 HST     1      24.870  26.840  24.430  1.00  0.00            
ATOM    133  H37 HST     1      27.970  28.480  20.020  1.00  0.00            
ATOM    134  H38 HST     1      28.420  27.050  20.970  1.00  0.00            
ATOM    135  H39 HST     1      33.300  27.920  19.390  1.00  0.00            
ATOM    136  H40 HST     1      32.920  26.810  20.690  1.00  0.00            
ATOM    137  H41 HST     1      36.910  25.970  22.710  1.00  0.00            
ATOM    138  H42 HST     1      38.060  27.210  22.090  1.00  0.00            
ATOM    139  H43 HST     1      38.330  25.110  27.390  1.00  0.00            
ATOM    140  H44 HST     1      39.540  26.340  27.820  1.00  0.00            
ATOM    141  H45 HST     1      35.660  24.830  31.180  1.00  0.00            
ATOM    142  H46 HST     1      36.070  26.100  32.380  1.00  0.00            
ATOM    143  H47 HST     1      30.830  25.060  31.030  1.00  0.00            
ATOM    144  H48 HST     1      30.710  25.930  32.660  1.00  0.00            
ATOM    145  C1  GST     2      32.260  32.350  29.250  1.00  0.00            
ATOM    146  C2  GST     2      33.120  32.970  28.330  1.00  0.00            
ATOM    147  C3  GST     2      31.660  28.220  29.240  1.00  0.00            
ATOM    148  C4  GST     2      33.700  30.790  27.390  1.00  0.00            
ATOM    149  C5  GST     2      31.040  29.050  30.220  1.00  0.00            
ATOM    150  C6  GST     2      32.810  30.130  28.270  1.00  0.00            
ATOM    151  C7  GST     2      32.530  28.720  28.230  1.00  0.00            
ATOM    152  C8  GST     2      32.080  30.940  29.190  1.00  0.00            
ATOM    153  C9  GST     2      33.820  32.200  27.400  1.00  0.00            
ATOM    154  C10 GST     2      29.350  25.120  25.210  1.00  0.00            
ATOM    155  C11 GST     2      29.680  25.740  24.060  1.00  0.00            
ATOM    156  C12 GST     2      32.240  28.560  23.280  1.00  0.00            
ATOM    157  C13 GST     2      32.500  26.570  24.840  1.00  0.00            
ATOM    158  C14 GST     2      31.950  29.430  24.500  1.00  0.00            
ATOM    159  C15 GST     2      29.900  28.150  25.060  1.00  0.00            
ATOM    160  C16 GST     2      30.160  27.110  23.860  1.00  0.00            
ATOM    161  C17 GST     2      31.710  27.090  23.570  1.00  0.00            
ATOM    162  C18 GST     2      32.010  27.410  26.070  1.00  0.00            
ATOM    163  C19 GST     2      34.630  32.850  25.060  1.00  0.00            
ATOM    164  C20 GST     2      33.030  27.710  27.150  1.00  0.00            
ATOM    165  N1  GST     2      31.330  30.360  30.150  1.00  0.00            
ATOM    166  N2  GST     2      31.200  28.690  25.620  1.00  0.00            
ATOM    167  O1  GST     2      33.470  26.490  27.670  1.00  0.00            
ATOM    168  O2  GST     2      34.710  32.890  26.530  1.00  0.00            
ATOM    169  H1  GST     2      31.690  33.000  29.920  1.00  0.00            
ATOM    170  H2  GST     2      33.310  34.040  28.390  1.00  0.00            
ATOM    171  H3  GST     2      31.470  27.150  29.240  1.00  0.00            
ATOM    172  H4  GST     2      34.330  30.250  26.690  1.00  0.00            
ATOM    173  H5  GST     2      30.340  28.680  30.960  1.00  0.00            
ATOM    174  H6  GST     2      29.190  24.040  25.270  1.00  0.00            
ATOM    175  H7  GST     2      29.420  25.570  26.200  1.00  0.00            
ATOM    176  H8  GST     2      29.700  25.090  23.190  1.00  0.00            
ATOM    177  H9  GST     2      31.710  29.010  22.430  1.00  0.00            
ATOM    178  H10 GST     2      33.330  28.520  23.140  1.00  0.00            
ATOM    179  H11 GST     2      32.210  25.530  25.030  1.00  0.00            
ATOM    180  H12 GST     2      33.590  26.460  24.720  1.00  0.00            
ATOM    181  H13 GST     2      32.850  29.910  24.890  1.00  0.00            
ATOM    182  H14 GST     2      31.240  30.190  24.160  1.00  0.00            
ATOM    183  H15 GST     2      29.260  28.940  24.680  1.00  0.00            
ATOM    184  H16 GST     2      29.540  27.750  26.010  1.00  0.00            
ATOM    185  H17 GST     2      29.730  27.470  22.920  1.00  0.00            
ATOM    186  H18 GST     2      31.860  26.430  22.710  1.00  0.00            
ATOM    187  H19 GST     2      31.260  26.810  26.590  1.00  0.00            
ATOM    188  H20 GST     2      35.100  33.730  24.610  1.00  0.00            
ATOM    189  H21 GST     2      33.580  32.870  24.760  1.00  0.00            
ATOM    190  H22 GST     2      35.140  31.930  24.740  1.00  0.00            
ATOM    191  H23 GST     2      33.900  28.070  26.590  1.00  0.00            
ATOM    192  H24 GST     2      31.020  29.290  26.440  1.00  0.00            
ATOM    193  H25 GST     2      34.070  26.020  27.060  1.00  0.00            
ENDMDL
REMARK    THIS IS A SIMULATION BOX
ATOM      1  O1  HST     1      27.380  30.560  28.550  1.00  0.00            
ATOM      2  C1  HST     1      26.910  29.580  28.990  1.00  0.00            
ATOM      3  N1  HST     1      25.750  28.940  28.490  1.00  0.00            
ATOM      4  C2  HST     1      25.320  27.850  29.280  1.00  0.00            
ATOM      5  C3  HST     1      24.900  29.380  27.420  1.00  0.00            
ATOM      6  N2  HST     1      25.360  28.820  26.220  1.00  0.00            
ATOM      7  C4  HST     1      24.660  27.610  25.790  1.00  0.00            
ATOM      8  C5  HST     1      26.130  29.380  25.250  1.00  0.00            
ATOM      9  O2  HST     1      26.830  30.380  25.360  1.00  0.00            
ATOM     10  N3  HST     1      25.840  28.690  24.090  1.00  0.00            
ATOM     11  C6  HST     1      25.050  27.500  24.340  1.00  0.00            
ATOM     12  C7  HST     1      26.310  29.070  22.700  1.00  0.00            
ATOM     13  N4  HST     1      27.440  28.280  22.250  1.00  0.00            
ATOM     14  C8  HST     1      27.140  27.080  21.480  1.00  0.00            
ATOM     15  C9  HST     1      28.570  28.860  21.900  1.00  0.00            
ATOM     16  O3  HST     1      28.970  29.880  22.310  1.00  0.00            
ATOM     17  N5  HST     1      29.150  28.030  20.970  1.00  0.00            
ATOM     18  C10 HST     1      28.340  26.870  20.570  1.00  0.00            
ATOM     19  C11 HST     1      30.370  28.310  20.240  1.00  0.00            
ATOM     20  N6  HST     1      31.480  27.510  20.710  1.00  0.00            
ATOM     21  C12 HST     1      31.900  26.270  20.020  1.00  0.00            
ATOM     22  C13 HST     1      32.550  28.120  21.330  1.00  0.00            
ATOM     23  O4  HST     1      32.690  29.230  21.700  1.00  0.00            
ATOM     24  N7  HST     1      33.610  27.250  21.280  1.00  0.00            
ATOM     25  C14 HST     1      33.330  26.020  20.570  1.00  0.00            
ATOM     26  C15 HST     1      35.070  27.520  21.620  1.00  0.00            
ATOM     27  N8  HST     1      35.520  27.080  22.900  1.00  0.00            
ATOM     28  C16 HST     1      36.110  25.760  22.980  1.00  0.00            
ATOM     29  C17 HST     1      35.850  27.890  23.940  1.00  0.00            
ATOM     30  O5  HST     1      35.750  29.080  24.070  1.00  0.00            
ATOM     31  N9  HST     1      36.510  27.090  24.900  1.00  0.00            
ATOM     32  C18 HST     1      36.810  25.740  24.390  1.00  0.00            
ATOM     33  C19 HST     1      37.310  27.690  25.940  1.00  0.00            
ATOM     34  N10 HST     1      36.810  27.440  27.250  1.00  0.00            
ATOM     35  C20 HST     1      37.260  26.160  27.800  1.00  0.00            
ATOM     36  C21 HST     1      36.510  28.400  28.190  1.00  0.00            
ATOM     37  O6  HST     1      36.240  29.600  27.990  1.00  0.00            
ATOM     38  N11 HST     1      36.700  27.730  29.380  1.00  0.00            
ATOM     39  C22 HST     1      37.200  26.380  29.290  1.00  0.00            
ATOM     40  C23 HST     1      36.630  28.410  30.640  1.00  0.00            
ATOM     41  N12 HST     1      35.350  28.200  31.390  1.00  0.00            
ATOM     42  C24 HST     1      35.300  27.070  32.390  1.00  0.00            
ATOM     43  C25 HST     1      34.290  29.070  31.510  1.00  0.00            
ATOM     44  O7  HST     1      34.140  30.110  30.940  1.00  0.00            
ATOM     45  N13 HST     1      33.460  28.600  32.480  1.00  0.00            
ATOM     46  C26 HST     1      33.980  27.340  33.090  1.00  0.00            
ATOM     47  C27 HST     1      32.320  29.230  33.130  1.00  0.00            
ATOM     48  N14 HST     1      31.100  28.760  32.620  1.00  0.00            
ATOM     49  C28 HST     1      30.350  27.830  33.370  1.00  0.00            
ATOM     50  C29 HST     1      30.390  29.520  31.720  1.00  0.00            
ATOM     51  O8  HST     1      30.800  30.450  31.050  1.00  0.00            
ATOM     52  N15 HST     1      29.170  28.960  31.670  1.00  0.00            
ATOM     53  C30 HST     1      27.960  29.650  31.190  1.00  0.00            
ATOM     54  C31 HST     1      29.000  27.930  32.710  1.00  0.00            
ATOM     55  N16 HST     1      27.210  28.940  30.140  1.00  0.00            
ATOM     56  C32 HST     1      26.260  27.910  30.500  1.00  0.00            
ATOM     57  N17 HST     1      26.810  26.570  30.590  1.00  0.00            
ATOM     58  C33 HST     1      27.380  26.090  31.920  1.00  0.00            
ATOM     59  C34 HST     1      26.320  25.710  29.640  1.00  0.00            
ATOM     60  O9  HST     1      26.410  24.490  29.650  1.00  0.00            
ATOM     61  N18 HST     1      25.560  26.480  28.740  1.00  0.00            
ATOM     62  C35 HST     1      24.700  25.940  27.670  1.00  0.00            
ATOM     63  N19 HST     1      25.160  26.380  26.390  1.00  0.00            
ATOM     64  C36 HST     1      25.740  25.590  25.460  1.00  0.00            
ATOM     65  O10 HST     1      26.120  24.460  25.690  1.00  0.00            
ATOM     66  N20 HST     1      25.750  26.220  24.260  1.00  0.00            
ATOM     67  C37 HST     1      25.850  25.500  22.990  1.00  0.00            
ATOM     68  N21 HST     1      27.050  25.820  22.290  1.00  0.00            
ATOM     69  C38 HST     1      28.070  24.990  21.900  1.00  0.00            
ATOM     70  O11 HST     1      28.220  23.880  22.330  1.00  0.00            
ATOM     71  N22 HST     1      28.820  25.510  20.870  1.00  0.00            
ATOM     72  C39 HST     1      29.820  24.810  20.070  1.00  0.00            
ATOM     73  N23 HST     1      31.160  25.110  20.510  1.00  0.00            
ATOM     74  C40 HST     1      32.000  24.350  21.340  1.00  0.00            
ATOM     75  O12 HST     1      31.580  23.300  21.760  1.00  0.00            
ATOM     76  N24 HST     1      33.230  24.890  21.480  1.00  0.00            
ATOM     77  C41 HST     1      34.380  24.130  22.020  1.00  0.00            
ATOM     78  N25 HST     1      35.070  24.770  23.170  1.00  0.00            
ATOM     79  C42 HST     1      35.190  24.140  24.430  1.00  0.00            
ATOM     80  O13 HST     1      34.460  23.250  24.840  1.00  0.00            
ATOM     81  N26 HST     1      36.150  24.690  25.190  1.00  0.00            
ATOM     82  C43 HST     1      36.790  24.170  26.370  1.00  0.00            
ATOM     83  N27 HST     1      36.460  24.980  27.520  1.00  0.00            
ATOM     84  C44 HST     1      35.890  24.520  28.670  1.00  0.00            
ATOM     85  O14 HST     1      35.200  23.530  28.880  1.00  0.00            
ATOM     86  N28 HST     1      36.210  25.380  29.690  1.00  0.00            
ATOM     87  C45 HST     1      36.180  25.070  31.100  1.00  0.00            
ATOM     88  N29 HST     1      35.040  25.800  31.690  1.00  0.00            
ATOM     89  C46 HST     1      33.850  25.290  31.940  1.00  0.00            
ATOM     90  O15 HST     1      33.550  24.120  31.650  1.00  0.00            
ATOM     91  N30 HST     1      33.180  26.160  32.800  1.00  0.00            
ATOM     92  C47 HST     1      31.980  25.910  33.610  1.00  0.00            
ATOM     93  N31 HST     1      30.750  26.480  33.090  1.00  0.00            
ATOM     94  C48 HST     1      29.750  25.720  32.470  1.00  0.00            
ATOM     95  N32 HST     1      28.710  26.570  32.170  1.00  0.00            
ATOM     96  O16 HST     1      29.760  24.510  32.380  1.00  0.00            
ATOM     97  H1  HST     1      24.300  28.070  29.610  1.00  0.00            
ATOM     98  H2  HST     1      25.010  30.460  27.300  1.00  0.00            
ATOM     99  H3  HST     1      23.850  29.110  27.610  1.00  0.00            
ATOM    100  H4  HST     1      23.570  27.670  25.900  1.00  0.00            
ATOM    101  H5  HST     1      24.150  27.550  23.720  1.00  0.00            
ATOM    102  H6  HST     1      26.670  30.110  22.780  1.00  0.00            
ATOM    103  H7  HST     1      25.520  28.960  21.950  1.00  0.00            
ATOM    104  H8  HST     1      26.210  27.200  20.910  1.00  0.00            
ATOM    105  H9  HST     1      28.030  26.920  19.520  1.00  0.00            
ATOM    106  H10 HST     1      30.550  29.390  20.250  1.00  0.00            
ATOM    107  H11 HST     1      30.230  28.040  19.190  1.00  0.00            
ATOM    108  H12 HST     1      31.810  26.320  18.930  1.00  0.00            
ATOM    109  H13 HST     1      34.010  25.900  19.730  1.00  0.00            
ATOM    110  H14 HST     1      35.740  27.030  20.900  1.00  0.00            
ATOM    111  H15 HST     1      35.130  28.610  21.540  1.00  0.00            
ATOM    112  H16 HST     1      36.770  25.530  22.140  1.00  0.00            
ATOM    113  H17 HST     1      37.880  25.520  24.290  1.00  0.00            
ATOM    114  H18 HST     1      38.340  27.330  25.900  1.00  0.00            
ATOM    115  H19 HST     1      37.370  28.780  25.800  1.00  0.00            
ATOM    116  H20 HST     1      38.270  26.000  27.410  1.00  0.00            
ATOM    117  H21 HST     1      38.160  26.230  29.790  1.00  0.00            
ATOM    118  H22 HST     1      37.520  28.220  31.250  1.00  0.00            
ATOM    119  H23 HST     1      36.740  29.470  30.400  1.00  0.00            
ATOM    120  H24 HST     1      36.190  27.060  33.040  1.00  0.00            
ATOM    121  H25 HST     1      34.150  27.560  34.150  1.00  0.00            
ATOM    122  H26 HST     1      32.280  29.060  34.210  1.00  0.00            
ATOM    123  H27 HST     1      32.400  30.310  32.920  1.00  0.00            
ATOM    124  H28 HST     1      30.350  28.140  34.420  1.00  0.00            
ATOM    125  H29 HST     1      28.270  30.670  30.910  1.00  0.00            
ATOM    126  H30 HST     1      27.260  29.740  32.030  1.00  0.00            
ATOM    127  H31 HST     1      28.270  28.230  33.470  1.00  0.00            
ATOM    128  H32 HST     1      25.760  28.090  31.460  1.00  0.00            
ATOM    129  H33 HST     1      26.780  26.570  32.710  1.00  0.00            
ATOM    130  H34 HST     1      27.400  25.000  32.020  1.00  0.00            
ATOM    131  H35 HST     1      23.670  26.280  27.820  1.00  0.00            
ATOM    132  H36 HST     1      24.750  24.850  27.700  1.00  0.00            
ATOM    133  H37 HST     1      24.980  25.850  22.420  1.00  0.00            
ATOM    134  H38 HST     1      25.680  24.420  23.090  1.00  0.00            
ATOM    135  H39 HST     1      29.660  25.090  19.020  1.00  0.00            
ATOM    136  H40 HST     1      29.690  23.730  20.240  1.00  0.00            
ATOM    137  H41 HST     1      34.040  23.130  22.320  1.00  0.00            
ATOM    138  H42 HST     1      35.100  23.980  21.210  1.00  0.00            
ATOM    139  H43 HST     1      36.390  23.160  26.500  1.00  0.00            
ATOM    140  H44 HST     1      37.880  24.200  26.240  1.00  0.00            
ATOM    141  H45 HST     1      35.990  23.990  31.220  1.00  0.00            
ATOM    142  H46 HST     1      37.150  25.320  31.540  1.00  0.00            
ATOM    143  H47 HST     1      31.920  24.810  33.610  1.00  0.00            
ATOM    144  H48 HST     1      32.130  26.380  34.590  1.00  0.00            
ATOM    145  C1  GST     2      29.300  33.050  28.390  1.00  0.00            
ATOM    146  C2  GST     2      29.300  33.580  27.070  1.00  0.00            
ATOM    147  C3  GST     2      31.260  29.390  29.290  1.00  0.00            
ATOM    148  C4  GST     2      30.720  31.750  26.370  1.00  0.00            
ATOM    149  C5  GST     2      30.520  30.140  30.240  1.00  0.00            
ATOM    150  C6  GST     2      30.720  31.120  27.650  1.00  0.00            
ATOM    151  C7  GST     2      31.280  29.850  27.960  1.00  0.00            
ATOM    152  C8  GST     2      30.000  31.780  28.720  1.00  0.00            
ATOM    153  C9  GST     2      30.050  32.960  26.040  1.00  0.00            
ATOM    154  C10 GST     2      29.870  24.340  28.110  1.00  0.00            
ATOM    155  C11 GST     2      29.350  24.340  26.890  1.00  0.00            
ATOM    156  C12 GST     2      29.800  26.910  23.880  1.00  0.00            
ATOM    157  C13 GST     2      31.460  26.540  25.710  1.00  0.00            
ATOM    158  C14 GST     2      29.460  28.180  24.660  1.00  0.00            
ATOM    159  C15 GST     2      28.630  26.820  26.600  1.00  0.00            
ATOM    160  C16 GST     2      29.150  25.500  25.910  1.00  0.00            
ATOM    161  C17 GST     2      30.330  25.810  24.920  1.00  0.00            
ATOM    162  C18 GST     2      30.930  27.690  26.720  1.00  0.00            
ATOM    163  C19 GST     2      28.840  32.800  23.910  1.00  0.00            
ATOM    164  C20 GST     2      31.880  28.870  26.950  1.00  0.00            
ATOM    165  N1  GST     2      29.880  31.280  29.970  1.00  0.00            
ATOM    166  N2  GST     2      29.510  28.010  26.220  1.00  0.00            
ATOM    167  O1  GST     2      33.200  28.480  27.250  1.00  0.00            
ATOM    168  O2  GST     2      29.910  33.380  24.700  1.00  0.00            
ATOM    169  H1  GST     2      28.710  33.700  29.040  1.00  0.00            
ATOM    170  H2  GST     2      28.650  34.380  26.730  1.00  0.00            
ATOM    171  H3  GST     2      31.690  28.450  29.590  1.00  0.00            
ATOM    172  H4  GST     2      31.150  31.160  25.570  1.00  0.00            
ATOM    173  H5  GST     2      30.420  29.750  31.260  1.00  0.00            
ATOM    174  H6  GST     2      29.860  23.390  28.630  1.00  0.00            
ATOM    175  H7  GST     2      30.430  25.160  28.560  1.00  0.00            
ATOM    176  H8  GST     2      28.830  23.470  26.500  1.00  0.00            
ATOM    177  H9  GST     2      28.890  26.500  23.420  1.00  0.00            
ATOM    178  H10 GST     2      30.560  27.240  23.170  1.00  0.00            
ATOM    179  H11 GST     2      31.970  25.770  26.300  1.00  0.00            
ATOM    180  H12 GST     2      32.220  26.940  25.030  1.00  0.00            
ATOM    181  H13 GST     2      30.090  29.010  24.350  1.00  0.00            
ATOM    182  H14 GST     2      28.460  28.560  24.420  1.00  0.00            
ATOM    183  H15 GST     2      27.580  27.030  26.420  1.00  0.00            
ATOM    184  H16 GST     2      28.890  26.750  27.660  1.00  0.00            
ATOM    185  H17 GST     2      28.290  25.290  25.270  1.00  0.00            
ATOM    186  H18 GST     2      30.710  24.950  24.350  1.00  0.00            
ATOM    187  H19 GST     2      30.740  27.300  27.720  1.00  0.00            
ATOM    188  H20 GST     2      29.090  32.900  22.850  1.00  0.00            
ATOM    189  H21 GST     2      27.850  33.240  24.060  1.00  0.00            
ATOM    190  H22 GST     2      28.810  31.730  24.140  1.00  0.00            
ATOM    191  H23 GST     2      32.070  29.290  25.950  1.00  0.00            
ATOM    192  H24 GST     2      29.200  28.910  26.610  1.00  0.00            
ATOM    193  H25 GST     2      33.790  28.870  26.580  1.00  0.00            
ENDMDL
REMARK    THIS IS A SIMULATION BOX
ATOM      1  O1  HST     1      30.910  31.330  30.360  1.00  0.00            
ATOM      2  C1  HST     1      31.500  30.550  31.070  1.00  0.00            
ATOM      3  N1  HST     1      30.780  29.560  31.720  1.00  0.00            
ATOM      4  C2  HST     1      31.640  28.870  32.680  1.00  0.00            
ATOM      5  C3  HST     1      29.300  29.660  31.830  1.00  0.00            
ATOM      6  N2  HST     1      28.660  28.470  31.260  1.00  0.00            
ATOM      7  C4  HST     1      28.560  27.180  31.980  1.00  0.00            
ATOM      8  C5  HST     1      27.700  28.530  30.260  1.00  0.00            
ATOM      9  O2  HST     1      27.530  29.410  29.450  1.00  0.00            
ATOM     10  N3  HST     1      27.090  27.270  30.230  1.00  0.00            
ATOM     11  C6  HST     1      27.440  26.380  31.300  1.00  0.00            
ATOM     12  C7  HST     1      25.810  27.060  29.520  1.00  0.00            
ATOM     13  N4  HST     1      25.800  26.020  28.480  1.00  0.00            
ATOM     14  C8  HST     1      25.550  24.590  28.720  1.00  0.00            
ATOM     15  C9  HST     1      25.790  26.230  27.120  1.00  0.00            
ATOM     16  O3  HST     1      25.930  27.320  26.620  1.00  0.00            
ATOM     17  N5  HST     1      25.560  25.070  26.410  1.00  0.00            
ATOM     18  C10 HST     1      25.370  23.950  27.350  1.00  0.00            
ATOM     19  C11 HST     1      25.000  25.040  25.060  1.00  0.00            
ATOM     20  N6  HST     1      25.940  24.500  24.130  1.00  0.00            
ATOM     21  C12 HST     1      25.970  23.060  24.020  1.00  0.00            
ATOM     22  C13 HST     1      26.540  25.140  23.070  1.00  0.00            
ATOM     23  O4  HST     1      26.530  26.310  22.810  1.00  0.00            
ATOM     24  N7  HST     1      26.940  24.180  22.150  1.00  0.00            
ATOM     25  C14 HST     1      26.610  22.860  22.650  1.00  0.00            
ATOM     26  C15 HST     1      27.260  24.470  20.740  1.00  0.00            
ATOM     27  N8  HST     1      28.690  24.570  20.530  1.00  0.00            
ATOM     28  C16 HST     1      29.470  23.340  20.290  1.00  0.00            
ATOM     29  C17 HST     1      29.440  25.670  20.570  1.00  0.00            
ATOM     30  O5  HST     1      28.980  26.790  20.810  1.00  0.00            
ATOM     31  N9  HST     1      30.730  25.310  20.400  1.00  0.00            
ATOM     32  C18 HST     1      30.860  23.920  20.070  1.00  0.00            
ATOM     33  C19 HST     1      31.640  26.320  19.820  1.00  0.00            
ATOM     34  N10 HST     1      32.840  26.530  20.690  1.00  0.00            
ATOM     35  C20 HST     1      33.960  25.570  20.630  1.00  0.00            
ATOM     36  C21 HST     1      33.210  27.790  21.170  1.00  0.00            
ATOM     37  O6  HST     1      32.440  28.750  21.240  1.00  0.00            
ATOM     38  N11 HST     1      34.490  27.640  21.610  1.00  0.00            
ATOM     39  C22 HST     1      35.050  26.360  21.360  1.00  0.00            
ATOM     40  C23 HST     1      35.220  28.720  22.140  1.00  0.00            
ATOM     41  N12 HST     1      35.500  28.680  23.600  1.00  0.00            
ATOM     42  C24 HST     1      36.720  28.150  24.090  1.00  0.00            
ATOM     43  C25 HST     1      34.960  29.590  24.480  1.00  0.00            
ATOM     44  O7  HST     1      34.000  30.300  24.230  1.00  0.00            
ATOM     45  N13 HST     1      35.770  29.670  25.620  1.00  0.00            
ATOM     46  C26 HST     1      36.980  28.830  25.480  1.00  0.00            
ATOM     47  C27 HST     1      35.800  30.830  26.520  1.00  0.00            
ATOM     48  N14 HST     1      35.400  30.520  27.910  1.00  0.00            
ATOM     49  C28 HST     1      36.420  29.950  28.740  1.00  0.00            
ATOM     50  C29 HST     1      34.380  31.100  28.590  1.00  0.00            
ATOM     51  O8  HST     1      33.390  31.710  28.280  1.00  0.00            
ATOM     52  N15 HST     1      34.590  30.850  29.960  1.00  0.00            
ATOM     53  C30 HST     1      33.830  31.410  31.040  1.00  0.00            
ATOM     54  C31 HST     1      35.890  30.180  30.160  1.00  0.00            
ATOM     55  N16 HST     1      32.800  30.490  31.530  1.00  0.00            
ATOM     56  C32 HST     1      33.040  29.510  32.560  1.00  0.00            
ATOM     57  N17 HST     1      33.860  28.370  32.170  1.00  0.00            
ATOM     58  C33 HST     1      35.290  28.530  32.070  1.00  0.00            
ATOM     59  C34 HST     1      33.130  27.250  32.100  1.00  0.00            
ATOM     60  O9  HST     1      33.620  26.150  31.840  1.00  0.00            
ATOM     61  N18 HST     1      31.840  27.520  32.300  1.00  0.00            
ATOM     62  C35 HST     1      30.870  26.490  32.750  1.00  0.00            
ATOM     63  N19 HST     1      29.730  26.320  31.840  1.00  0.00            
ATOM     64  C36 HST     1      29.350  25.100  31.320  1.00  0.00            
ATOM     65  O10 HST     1      30.010  24.080  31.290  1.00  0.00            
ATOM     66  N20 HST     1      28.050  25.170  30.930  1.00  0.00            
ATOM     67  C37 HST     1      27.220  23.990  30.630  1.00  0.00            
ATOM     68  N21 HST     1      26.740  23.880  29.250  1.00  0.00            
ATOM     69  C38 HST     1      27.290  22.960  28.380  1.00  0.00            
ATOM     70  O11 HST     1      28.240  22.200  28.600  1.00  0.00            
ATOM     71  N22 HST     1      26.480  23.020  27.280  1.00  0.00            
ATOM     72  C39 HST     1      26.440  22.010  26.210  1.00  0.00            
ATOM     73  N23 HST     1      26.910  22.480  24.970  1.00  0.00            
ATOM     74  C40 HST     1      27.940  21.890  24.310  1.00  0.00            
ATOM     75  O12 HST     1      28.910  21.210  24.760  1.00  0.00            
ATOM     76  N24 HST     1      27.790  22.070  22.970  1.00  0.00            
ATOM     77  C41 HST     1      28.590  21.550  21.860  1.00  0.00            
ATOM     78  N25 HST     1      29.650  22.430  21.430  1.00  0.00            
ATOM     79  C42 HST     1      30.990  22.410  21.830  1.00  0.00            
ATOM     80  O13 HST     1      31.380  21.570  22.590  1.00  0.00            
ATOM     81  N26 HST     1      31.700  23.150  20.970  1.00  0.00            
ATOM     82  C43 HST     1      33.170  23.210  20.920  1.00  0.00            
ATOM     83  N27 HST     1      33.780  24.400  21.520  1.00  0.00            
ATOM     84  C44 HST     1      34.510  24.330  22.660  1.00  0.00            
ATOM     85  O14 HST     1      34.460  23.470  23.500  1.00  0.00            
ATOM     86  N28 HST     1      35.330  25.530  22.610  1.00  0.00            
ATOM     87  C45 HST     1      36.620  25.670  23.360  1.00  0.00            
ATOM     88  N29 HST     1      36.570  26.700  24.420  1.00  0.00            
ATOM     89  C46 HST     1      36.740  26.510  25.750  1.00  0.00            
ATOM     90  O15 HST     1      36.960  25.430  26.340  1.00  0.00            
ATOM     91  N30 HST     1      36.910  27.730  26.380  1.00  0.00            
ATOM     92  C47 HST     1      37.470  27.880  27.700  1.00  0.00            
ATOM     93  N31 HST     1      36.500  28.500  28.620  1.00  0.00            
ATOM     94  C48 HST     1      36.050  27.850  29.760  1.00  0.00            
ATOM     95  N32 HST     1      35.710  28.820  30.720  1.00  0.00            
ATOM     96  O16 HST     1      36.060  26.650  29.960  1.00  0.00            
ATOM     97  H1  HST     1      31.200  28.880  33.680  1.00  0.00            
ATOM     98  H2  HST     1      28.930  30.610  31.420  1.00  0.00            
ATOM     99  H3  HST     1      29.000  29.580  32.880  1.00  0.00            
ATOM    100  H4  HST     1      28.310  27.290  33.030  1.00  0.00            
ATOM    101  H5  HST     1      26.550  26.210  31.920  1.00  0.00            
ATOM    102  H6  HST     1      25.480  28.000  29.050  1.00  0.00            
ATOM    103  H7  HST     1      25.100  26.640  30.230  1.00  0.00            
ATOM    104  H8  HST     1      24.710  24.420  29.410  1.00  0.00            
ATOM    105  H9  HST     1      24.420  23.430  27.170  1.00  0.00            
ATOM    106  H10 HST     1      24.640  26.030  24.750  1.00  0.00            
ATOM    107  H11 HST     1      24.070  24.450  25.040  1.00  0.00            
ATOM    108  H12 HST     1      24.960  22.640  24.110  1.00  0.00            
ATOM    109  H13 HST     1      26.000  22.260  21.960  1.00  0.00            
ATOM    110  H14 HST     1      26.910  23.670  20.080  1.00  0.00            
ATOM    111  H15 HST     1      26.810  25.440  20.500  1.00  0.00            
ATOM    112  H16 HST     1      29.110  22.820  19.400  1.00  0.00            
ATOM    113  H17 HST     1      31.210  23.810  19.030  1.00  0.00            
ATOM    114  H18 HST     1      31.910  25.840  18.860  1.00  0.00            
ATOM    115  H19 HST     1      31.130  27.260  19.590  1.00  0.00            
ATOM    116  H20 HST     1      34.230  25.300  19.600  1.00  0.00            
ATOM    117  H21 HST     1      35.920  26.420  20.710  1.00  0.00            
ATOM    118  H22 HST     1      36.180  28.770  21.610  1.00  0.00            
ATOM    119  H23 HST     1      34.670  29.660  22.010  1.00  0.00            
ATOM    120  H24 HST     1      37.450  28.430  23.330  1.00  0.00            
ATOM    121  H25 HST     1      37.870  29.470  25.550  1.00  0.00            
ATOM    122  H26 HST     1      36.840  31.170  26.550  1.00  0.00            
ATOM    123  H27 HST     1      35.180  31.570  26.000  1.00  0.00            
ATOM    124  H28 HST     1      37.350  30.480  28.500  1.00  0.00            
ATOM    125  H29 HST     1      33.370  32.360  30.750  1.00  0.00            
ATOM    126  H30 HST     1      34.520  31.620  31.860  1.00  0.00            
ATOM    127  H31 HST     1      36.530  30.830  30.770  1.00  0.00            
ATOM    128  H32 HST     1      33.430  29.970  33.470  1.00  0.00            
ATOM    129  H33 HST     1      35.560  29.350  32.750  1.00  0.00            
ATOM    130  H34 HST     1      35.830  27.600  32.280  1.00  0.00            
ATOM    131  H35 HST     1      30.460  26.860  33.700  1.00  0.00            
ATOM    132  H36 HST     1      31.400  25.550  32.920  1.00  0.00            
ATOM    133  H37 HST     1      26.330  23.870  31.260  1.00  0.00            
ATOM    134  H38 HST     1      27.870  23.130  30.810  1.00  0.00            
ATOM    135  H39 HST     1      25.420  21.640  26.060  1.00  0.00            
ATOM    136  H40 HST     1      27.050  21.140  26.480  1.00  0.00            
ATOM    137  H41 HST     1      29.020  20.600  22.180  1.00  0.00            
ATOM    138  H42 HST     1      28.020  21.280  20.960  1.00  0.00            
ATOM    139  H43 HST     1      33.520  22.290  21.410  1.00  0.00            
ATOM    140  H44 HST     1      33.350  23.120  19.850  1.00  0.00            
ATOM    141  H45 HST     1      36.850  24.710  23.840  1.00  0.00            
ATOM    142  H46 HST     1      37.350  25.900  22.570  1.00  0.00            
ATOM    143  H47 HST     1      37.780  26.870  28.000  1.00  0.00            
ATOM    144  H48 HST     1      38.270  28.630  27.570  1.00  0.00            
ATOM    145  C1  GST     2      27.000  27.140  21.150  1.00  0.00            
ATOM    146  C2  GST     2      27.440  25.950  20.580  1.00  0.00            
ATOM    147  C3  GST     2      29.210  29.350  23.890  1.00  0.00            
ATOM    148  C4  GST     2      29.490  26.060  21.970  1.00  0.00            
ATOM    149  C5  GST     2      27.980  29.740  23.380  1.00  0.00            
ATOM    150  C6  GST     2      29.000  27.380  22.490  1.00  0.00            
ATOM    151  C7  GST     2      29.790  28.130  23.420  1.00  0.00            
ATOM    152  C8  GST     2      27.770  27.880  21.960  1.00  0.00            
ATOM    153  C9  GST     2      28.720  25.400  20.950  1.00  0.00            
ATOM    154  C10 GST     2      34.360  26.370  27.740  1.00  0.00            
ATOM    155  C11 GST     2      33.220  25.800  28.140  1.00  0.00            
ATOM    156  C12 GST     2      29.260  26.080  27.230  1.00  0.00            
ATOM    157  C13 GST     2      31.260  25.780  25.590  1.00  0.00            
ATOM    158  C14 GST     2      29.230  27.600  26.800  1.00  0.00            
ATOM    159  C15 GST     2      31.440  27.890  27.840  1.00  0.00            
ATOM    160  C16 GST     2      31.750  26.350  28.070  1.00  0.00            
ATOM    161  C17 GST     2      30.790  25.540  27.070  1.00  0.00            
ATOM    162  C18 GST     2      31.330  27.340  25.410  1.00  0.00            
ATOM    163  C19 GST     2      29.540  23.870  19.240  1.00  0.00            
ATOM    164  C20 GST     2      31.220  27.820  23.910  1.00  0.00            
ATOM    165  N1  GST     2      27.300  29.030  22.430  1.00  0.00            
ATOM    166  N2  GST     2      30.640  28.150  26.530  1.00  0.00            
ATOM    167  O1  GST     2      32.090  28.960  23.720  1.00  0.00            
ATOM    168  O2  GST     2      29.020  24.110  20.540  1.00  0.00            
ATOM    169  H1  GST     2      26.080  27.530  20.730  1.00  0.00            
ATOM    170  H2  GST     2      26.900  25.450  19.790  1.00  0.00            
ATOM    171  H3  GST     2      29.740  29.980  24.600  1.00  0.00            
ATOM    172  H4  GST     2      30.400  25.550  22.240  1.00  0.00            
ATOM    173  H5  GST     2      27.540  30.600  23.880  1.00  0.00            
ATOM    174  H6  GST     2      35.330  25.890  27.750  1.00  0.00            
ATOM    175  H7  GST     2      34.390  27.390  27.340  1.00  0.00            
ATOM    176  H8  GST     2      33.310  24.870  28.700  1.00  0.00            
ATOM    177  H9  GST     2      28.770  26.040  28.210  1.00  0.00            
ATOM    178  H10 GST     2      28.720  25.550  26.440  1.00  0.00            
ATOM    179  H11 GST     2      32.290  25.530  25.320  1.00  0.00            
ATOM    180  H12 GST     2      30.530  25.400  24.870  1.00  0.00            
ATOM    181  H13 GST     2      28.640  27.720  25.890  1.00  0.00            
ATOM    182  H14 GST     2      28.920  28.180  27.670  1.00  0.00            
ATOM    183  H15 GST     2      30.810  28.280  28.650  1.00  0.00            
ATOM    184  H16 GST     2      32.420  28.360  27.830  1.00  0.00            
ATOM    185  H17 GST     2      31.260  26.180  29.040  1.00  0.00            
ATOM    186  H18 GST     2      30.920  24.460  27.250  1.00  0.00            
ATOM    187  H19 GST     2      32.370  27.610  25.590  1.00  0.00            
ATOM    188  H20 GST     2      29.740  22.810  19.030  1.00  0.00            
ATOM    189  H21 GST     2      30.540  24.310  19.210  1.00  0.00            
ATOM    190  H22 GST     2      28.930  24.380  18.480  1.00  0.00            
ATOM    191  H23 GST     2      31.660  27.050  23.270  1.00  0.00            
ATOM    192  H24 GST     2      30.690  29.140  26.250  1.00  0.00            
ATOM    193  H25 GST     2      31.550  29.740  23.910  1.00  0.00            
ENDMDL
REMARK    THIS IS A SIMULATION BOX
ATOM      1  O1  HST     1      34.250  24.210  33.660  1.00  0.00            
ATOM      2  C1  HST     1      33.620  23.210  33.930  1.00  0.00            
ATOM      3  N1  HST     1      32.340  23.160  34.350  1.00  0.00            
ATOM      4  C2  HST     1      31.940  21.840  34.710  1.00  0.00            
ATOM      5  C3  HST     1      31.710  24.260  35.040  1.00  0.00            
ATOM      6  N2  HST     1      30.630  24.870  34.350  1.00  0.00            
ATOM      7  C4  HST     1      29.310  24.270  34.510  1.00  0.00            
ATOM      8  C5  HST     1      30.650  25.980  33.570  1.00  0.00            
ATOM      9  O2  HST     1      31.650  26.640  33.380  1.00  0.00            
ATOM     10  N3  HST     1      29.380  26.250  33.210  1.00  0.00            
ATOM     11  C6  HST     1      28.430  25.310  33.790  1.00  0.00            
ATOM     12  C7  HST     1      28.930  27.630  33.090  1.00  0.00            
ATOM     13  N4  HST     1      28.280  27.830  31.790  1.00  0.00            
ATOM     14  C8  HST     1      26.910  27.360  31.590  1.00  0.00            
ATOM     15  C9  HST     1      28.790  28.700  30.920  1.00  0.00            
ATOM     16  O3  HST     1      29.890  29.210  30.940  1.00  0.00            
ATOM     17  N5  HST     1      27.810  28.920  30.010  1.00  0.00            
ATOM     18  C10 HST     1      26.560  28.210  30.310  1.00  0.00            
ATOM     19  C11 HST     1      27.890  30.010  29.060  1.00  0.00            
ATOM     20  N6  HST     1      27.990  29.520  27.690  1.00  0.00            
ATOM     21  C12 HST     1      26.790  29.290  26.920  1.00  0.00            
ATOM     22  C13 HST     1      29.020  29.960  26.890  1.00  0.00            
ATOM     23  O4  HST     1      30.130  30.290  27.280  1.00  0.00            
ATOM     24  N7  HST     1      28.670  29.810  25.590  1.00  0.00            
ATOM     25  C14 HST     1      27.280  29.390  25.440  1.00  0.00            
ATOM     26  C15 HST     1      29.450  30.310  24.490  1.00  0.00            
ATOM     27  N8  HST     1      30.270  29.240  23.920  1.00  0.00            
ATOM     28  C16 HST     1      29.730  28.380  22.850  1.00  0.00            
ATOM     29  C17 HST     1      31.620  28.880  24.160  1.00  0.00            
ATOM     30  O5  HST     1      32.260  29.470  25.000  1.00  0.00            
ATOM     31  N9  HST     1      31.970  27.850  23.340  1.00  0.00            
ATOM     32  C18 HST     1      30.910  27.530  22.350  1.00  0.00            
ATOM     33  C19 HST     1      33.330  27.540  22.990  1.00  0.00            
ATOM     34  N10 HST     1      33.800  26.260  23.400  1.00  0.00            
ATOM     35  C20 HST     1      33.550  25.120  22.540  1.00  0.00            
ATOM     36  C21 HST     1      34.710  25.940  24.410  1.00  0.00            
ATOM     37  O6  HST     1      35.180  26.740  25.160  1.00  0.00            
ATOM     38  N11 HST     1      35.040  24.560  24.300  1.00  0.00            
ATOM     39  C22 HST     1      34.340  23.940  23.190  1.00  0.00            
ATOM     40  C23 HST     1      36.290  24.110  24.850  1.00  0.00            
ATOM     41  N12 HST     1      36.110  23.010  25.810  1.00  0.00            
ATOM     42  C24 HST     1      35.690  21.660  25.470  1.00  0.00            
ATOM     43  C25 HST     1      36.580  23.180  27.070  1.00  0.00            
ATOM     44  O7  HST     1      37.070  24.170  27.580  1.00  0.00            
ATOM     45  N13 HST     1      36.480  21.950  27.690  1.00  0.00            
ATOM     46  C26 HST     1      35.950  20.920  26.800  1.00  0.00            
ATOM     47  C27 HST     1      37.070  21.620  28.980  1.00  0.00            
ATOM     48  N14 HST     1      36.140  21.270  29.980  1.00  0.00            
ATOM     49  C28 HST     1      35.700  19.870  30.070  1.00  0.00            
ATOM     50  C29 HST     1      36.100  21.980  31.140  1.00  0.00            
ATOM     51  O8  HST     1      36.530  23.080  31.380  1.00  0.00            
ATOM     52  N15 HST     1      35.610  21.110  32.090  1.00  0.00            
ATOM     53  C30 HST     1      35.470  21.550  33.450  1.00  0.00            
ATOM     54  C31 HST     1      35.390  19.740  31.620  1.00  0.00            
ATOM     55  N16 HST     1      34.140  21.920  33.840  1.00  0.00            
ATOM     56  C32 HST     1      33.160  20.980  34.330  1.00  0.00            
ATOM     57  N17 HST     1      32.520  20.120  33.330  1.00  0.00            
ATOM     58  C33 HST     1      33.290  19.020  32.760  1.00  0.00            
ATOM     59  C34 HST     1      31.170  20.350  33.190  1.00  0.00            
ATOM     60  O9  HST     1      30.450  19.740  32.420  1.00  0.00            
ATOM     61  N18 HST     1      30.870  21.450  33.940  1.00  0.00            
ATOM     62  C35 HST     1      29.550  21.760  34.360  1.00  0.00            
ATOM     63  N19 HST     1      29.000  23.040  33.780  1.00  0.00            
ATOM     64  C36 HST     1      28.110  23.240  32.800  1.00  0.00            
ATOM     65  O10 HST     1      27.610  22.400  32.050  1.00  0.00            
ATOM     66  N20 HST     1      27.770  24.560  32.800  1.00  0.00            
ATOM     67  C37 HST     1      26.590  25.010  32.170  1.00  0.00            
ATOM     68  N21 HST     1      26.770  26.010  31.140  1.00  0.00            
ATOM     69  C38 HST     1      26.220  25.930  29.910  1.00  0.00            
ATOM     70  O11 HST     1      25.760  24.900  29.510  1.00  0.00            
ATOM     71  N22 HST     1      26.110  27.170  29.370  1.00  0.00            
ATOM     72  C39 HST     1      25.420  27.460  28.040  1.00  0.00            
ATOM     73  N23 HST     1      26.370  27.910  27.030  1.00  0.00            
ATOM     74  C40 HST     1      26.620  27.140  25.910  1.00  0.00            
ATOM     75  O12 HST     1      26.350  26.010  25.770  1.00  0.00            
ATOM     76  N24 HST     1      27.210  28.010  24.980  1.00  0.00            
ATOM     77  C41 HST     1      27.380  27.610  23.600  1.00  0.00            
ATOM     78  N25 HST     1      28.750  27.350  23.260  1.00  0.00            
ATOM     79  C42 HST     1      29.100  26.120  22.780  1.00  0.00            
ATOM     80  O13 HST     1      28.390  25.150  22.810  1.00  0.00            
ATOM     81  N26 HST     1      30.350  26.180  22.300  1.00  0.00            
ATOM     82  C43 HST     1      31.070  25.070  21.720  1.00  0.00            
ATOM     83  N27 HST     1      32.140  24.620  22.620  1.00  0.00            
ATOM     84  C44 HST     1      32.030  23.400  23.210  1.00  0.00            
ATOM     85  O14 HST     1      31.040  22.710  23.350  1.00  0.00            
ATOM     86  N28 HST     1      33.300  23.020  23.580  1.00  0.00            
ATOM     87  C45 HST     1      33.650  21.680  24.050  1.00  0.00            
ATOM     88  N29 HST     1      34.260  21.620  25.320  1.00  0.00            
ATOM     89  C46 HST     1      33.650  21.050  26.350  1.00  0.00            
ATOM     90  O15 HST     1      32.450  20.870  26.370  1.00  0.00            
ATOM     91  N30 HST     1      34.640  20.480  27.190  1.00  0.00            
ATOM     92  C47 HST     1      34.390  19.270  27.960  1.00  0.00            
ATOM     93  N31 HST     1      34.470  19.460  29.380  1.00  0.00            
ATOM     94  C48 HST     1      33.500  19.160  30.290  1.00  0.00            
ATOM     95  N32 HST     1      34.040  19.320  31.590  1.00  0.00            
ATOM     96  O16 HST     1      32.310  18.830  30.020  1.00  0.00            
ATOM     97  H1  HST     1      31.780  21.800  35.790  1.00  0.00            
ATOM     98  H2  HST     1      32.480  25.010  35.250  1.00  0.00            
ATOM     99  H3  HST     1      31.310  23.890  35.980  1.00  0.00            
ATOM    100  H4  HST     1      29.160  24.110  35.590  1.00  0.00            
ATOM    101  H5  HST     1      27.630  25.820  34.340  1.00  0.00            
ATOM    102  H6  HST     1      29.860  28.190  33.190  1.00  0.00            
ATOM    103  H7  HST     1      28.280  27.880  33.950  1.00  0.00            
ATOM    104  H8  HST     1      26.270  27.560  32.450  1.00  0.00            
ATOM    105  H9  HST     1      25.730  28.870  30.600  1.00  0.00            
ATOM    106  H10 HST     1      28.820  30.540  29.280  1.00  0.00            
ATOM    107  H11 HST     1      27.050  30.710  29.150  1.00  0.00            
ATOM    108  H12 HST     1      26.000  30.000  27.200  1.00  0.00            
ATOM    109  H13 HST     1      26.670  29.980  24.750  1.00  0.00            
ATOM    110  H14 HST     1      28.830  30.800  23.730  1.00  0.00            
ATOM    111  H15 HST     1      30.090  31.140  24.810  1.00  0.00            
ATOM    112  H16 HST     1      29.290  28.990  22.060  1.00  0.00            
ATOM    113  H17 HST     1      31.250  27.800  21.350  1.00  0.00            
ATOM    114  H18 HST     1      33.470  27.660  21.910  1.00  0.00            
ATOM    115  H19 HST     1      33.930  28.350  23.430  1.00  0.00            
ATOM    116  H20 HST     1      33.980  25.220  21.540  1.00  0.00            
ATOM    117  H21 HST     1      35.010  23.500  22.450  1.00  0.00            
ATOM    118  H22 HST     1      36.930  23.580  24.130  1.00  0.00            
ATOM    119  H23 HST     1      36.920  24.940  25.190  1.00  0.00            
ATOM    120  H24 HST     1      36.240  21.320  24.590  1.00  0.00            
ATOM    121  H25 HST     1      36.660  20.080  26.810  1.00  0.00            
ATOM    122  H26 HST     1      37.760  20.780  28.860  1.00  0.00            
ATOM    123  H27 HST     1      37.640  22.490  29.340  1.00  0.00            
ATOM    124  H28 HST     1      36.470  19.160  29.740  1.00  0.00            
ATOM    125  H29 HST     1      36.020  22.490  33.590  1.00  0.00            
ATOM    126  H30 HST     1      35.810  20.800  34.180  1.00  0.00            
ATOM    127  H31 HST     1      36.090  19.050  32.100  1.00  0.00            
ATOM    128  H32 HST     1      33.560  20.380  35.160  1.00  0.00            
ATOM    129  H33 HST     1      33.970  18.640  33.530  1.00  0.00            
ATOM    130  H34 HST     1      32.660  18.190  32.450  1.00  0.00            
ATOM    131  H35 HST     1      29.570  21.770  35.450  1.00  0.00            
ATOM    132  H36 HST     1      28.820  21.000  34.030  1.00  0.00            
ATOM    133  H37 HST     1      25.880  25.260  32.970  1.00  0.00            
ATOM    134  H38 HST     1      26.090  24.150  31.720  1.00  0.00            
ATOM    135  H39 HST     1      24.680  28.270  28.150  1.00  0.00            
ATOM    136  H40 HST     1      24.860  26.580  27.690  1.00  0.00            
ATOM    137  H41 HST     1      26.730  26.720  23.600  1.00  0.00            
ATOM    138  H42 HST     1      26.900  28.240  22.850  1.00  0.00            
ATOM    139  H43 HST     1      30.420  24.200  21.580  1.00  0.00            
ATOM    140  H44 HST     1      31.380  25.250  20.690  1.00  0.00            
ATOM    141  H45 HST     1      32.720  21.110  23.980  1.00  0.00            
ATOM    142  H46 HST     1      34.430  21.230  23.430  1.00  0.00            
ATOM    143  H47 HST     1      33.400  18.890  27.680  1.00  0.00            
ATOM    144  H48 HST     1      35.170  18.540  27.720  1.00  0.00            
ATOM    145  C1  GST     2      35.440  29.830  30.990  1.00  0.00            
ATOM    146  C2  GST     2      34.570  30.800  31.420  1.00  0.00            
ATOM    147  C3  GST     2      35.160  27.900  27.280  1.00  0.00            
ATOM    148  C4  GST     2      33.310  30.440  29.390  1.00  0.00            
ATOM    149  C5  GST     2      36.330  27.770  28.140  1.00  0.00            
ATOM    150  C6  GST     2      34.250  29.450  28.930  1.00  0.00            
ATOM    151  C7  GST     2      34.080  28.710  27.680  1.00  0.00            
ATOM    152  C8  GST     2      35.380  29.110  29.820  1.00  0.00            
ATOM    153  C9  GST     2      33.530  31.180  30.550  1.00  0.00            
ATOM    154  C10 GST     2      29.220  23.790  24.460  1.00  0.00            
ATOM    155  C11 GST     2      30.210  24.530  24.980  1.00  0.00            
ATOM    156  C12 GST     2      29.570  27.260  27.740  1.00  0.00            
ATOM    157  C13 GST     2      30.870  27.660  25.580  1.00  0.00            
ATOM    158  C14 GST     2      31.000  27.060  28.490  1.00  0.00            
ATOM    159  C15 GST     2      31.630  25.210  26.990  1.00  0.00            
ATOM    160  C16 GST     2      30.260  25.310  26.320  1.00  0.00            
ATOM    161  C17 GST     2      29.760  26.780  26.210  1.00  0.00            
ATOM    162  C18 GST     2      32.220  27.500  26.400  1.00  0.00            
ATOM    163  C19 GST     2      31.540  31.300  31.890  1.00  0.00            
ATOM    164  C20 GST     2      32.840  28.870  26.750  1.00  0.00            
ATOM    165  N1  GST     2      36.370  28.270  29.420  1.00  0.00            
ATOM    166  N2  GST     2      32.050  26.540  27.540  1.00  0.00            
ATOM    167  O1  GST     2      33.020  29.590  25.530  1.00  0.00            
ATOM    168  O2  GST     2      32.540  31.980  31.030  1.00  0.00            
ATOM    169  H1  GST     2      36.220  29.600  31.710  1.00  0.00            
ATOM    170  H2  GST     2      34.600  31.290  32.390  1.00  0.00            
ATOM    171  H3  GST     2      35.140  27.330  26.350  1.00  0.00            
ATOM    172  H4  GST     2      32.470  30.830  28.830  1.00  0.00            
ATOM    173  H5  GST     2      37.220  27.160  27.960  1.00  0.00            
ATOM    174  H6  GST     2      29.350  23.320  23.490  1.00  0.00            
ATOM    175  H7  GST     2      28.270  23.660  24.970  1.00  0.00            
ATOM    176  H8  GST     2      31.060  24.680  24.310  1.00  0.00            
ATOM    177  H9  GST     2      28.830  26.650  28.270  1.00  0.00            
ATOM    178  H10 GST     2      29.210  28.300  27.760  1.00  0.00            
ATOM    179  H11 GST     2      31.090  27.440  24.530  1.00  0.00            
ATOM    180  H12 GST     2      30.510  28.690  25.490  1.00  0.00            
ATOM    181  H13 GST     2      31.360  28.000  28.900  1.00  0.00            
ATOM    182  H14 GST     2      30.970  26.480  29.410  1.00  0.00            
ATOM    183  H15 GST     2      31.620  24.500  27.820  1.00  0.00            
ATOM    184  H16 GST     2      32.370  24.890  26.260  1.00  0.00            
ATOM    185  H17 GST     2      29.550  24.760  26.950  1.00  0.00            
ATOM    186  H18 GST     2      28.830  26.910  25.640  1.00  0.00            
ATOM    187  H19 GST     2      32.990  26.970  25.820  1.00  0.00            
ATOM    188  H20 GST     2      31.980  31.120  32.880  1.00  0.00            
ATOM    189  H21 GST     2      31.270  30.350  31.410  1.00  0.00            
ATOM    190  H22 GST     2      30.670  31.950  31.980  1.00  0.00            
ATOM    191  H23 GST     2      32.010  29.450  27.190  1.00  0.00            
ATOM    192  H24 GST     2      32.980  26.400  27.950  1.00  0.00            
ATOM    193  H25 GST     2      32.160  30.000  25.340  1.00  0.00            
ENDMDL
REMARK    THIS IS A SIMULATION BOX
ATOM      1  O1  HST     1      37.660  26.210  25.120  1.00  0.00            
ATOM      2  C1  HST     1      37.610  25.010  24.970  1.00  0.00            
ATOM      3  N1  HST     1      37.840  24.110  25.930  1.00  0.00            
ATOM      4  C2  HST     1      37.700  22.790  25.380  1.00  0.00            
ATOM      5  C3  HST     1      38.280  24.290  27.260  1.00  0.00            
ATOM      6  N2  HST     1      37.260  24.140  28.270  1.00  0.00            
ATOM      7  C4  HST     1      37.090  22.840  28.940  1.00  0.00            
ATOM      8  C5  HST     1      36.740  25.170  29.040  1.00  0.00            
ATOM      9  O2  HST     1      36.900  26.370  28.760  1.00  0.00            
ATOM     10  N3  HST     1      36.160  24.630  30.180  1.00  0.00            
ATOM     11  C6  HST     1      36.350  23.170  30.260  1.00  0.00            
ATOM     12  C7  HST     1      35.940  25.370  31.390  1.00  0.00            
ATOM     13  N4  HST     1      34.510  25.520  31.690  1.00  0.00            
ATOM     14  C8  HST     1      33.660  24.430  32.270  1.00  0.00            
ATOM     15  C9  HST     1      33.770  26.630  31.560  1.00  0.00            
ATOM     16  O3  HST     1      34.220  27.670  31.030  1.00  0.00            
ATOM     17  N5  HST     1      32.590  26.450  32.150  1.00  0.00            
ATOM     18  C10 HST     1      32.370  25.110  32.640  1.00  0.00            
ATOM     19  C11 HST     1      31.710  27.550  32.430  1.00  0.00            
ATOM     20  N6  HST     1      30.640  27.640  31.460  1.00  0.00            
ATOM     21  C12 HST     1      29.420  26.910  31.670  1.00  0.00            
ATOM     22  C13 HST     1      30.510  28.610  30.470  1.00  0.00            
ATOM     23  O4  HST     1      31.420  29.310  30.070  1.00  0.00            
ATOM     24  N7  HST     1      29.220  28.570  30.020  1.00  0.00            
ATOM     25  C14 HST     1      28.370  27.570  30.670  1.00  0.00            
ATOM     26  C15 HST     1      28.520  29.740  29.460  1.00  0.00            
ATOM     27  N8  HST     1      27.910  29.390  28.150  1.00  0.00            
ATOM     28  C16 HST     1      26.560  28.880  28.010  1.00  0.00            
ATOM     29  C17 HST     1      28.240  30.220  27.110  1.00  0.00            
ATOM     30  O5  HST     1      29.180  30.970  27.070  1.00  0.00            
ATOM     31  N9  HST     1      27.290  29.990  26.110  1.00  0.00
[truncated: 364,453 more chars]
