# Supplementary material for: On the NS-DSSB unidirectional estimates in the SAMPL6 SAMPLing challenge
Source: J Comput Aided Mol Des. 2021 Oct 9;35(10):1055–65. doi: 10.1007/s10822-021-00419-0 (PMC8523005; doi:10.1007/s10822-021-00419-0)
Supplement: Supplementary file 2 — Electronic supplementary material 2 (ZIP 496 kb) [file 10822_2021_419_MOESM2_ESM.zip › gromacs-DSSB/host.itp]

[ moleculetype ]
HST          3

[ atoms ]
;num, type, resnum, resname, atomname, cgnr, q, m
     1 o                       1 HST      O1            1        -0.58242900        16.00000000
     2 c                       1 HST      C1            2         0.80390300        12.01000000
     3 n                       1 HST      N1            3        -0.50779700        14.01000000
     4 c3                      1 HST      C2            4         0.23500300        12.01000000
     5 c3                      1 HST      C3            5         0.29300300        12.01000000
     6 n                       1 HST      N2            6        -0.50779700        14.01000000
     7 c3                      1 HST      C4            7         0.23500300        12.01000000
     8 c                       1 HST      C5            8         0.80390300        12.01000000
     9 o                       1 HST      O2            9        -0.58199700        16.00000000
    10 n                       1 HST      N3           10        -0.50779700        14.01000000
    11 c3                      1 HST      C6           11         0.23500300        12.01000000
    12 c3                      1 HST      C7           12         0.29300300        12.01000000
    13 n                       1 HST      N4           13        -0.50779700        14.01000000
    14 c3                      1 HST      C8           14         0.23500300        12.01000000
    15 c                       1 HST      C9           15         0.80390300        12.01000000
    16 o                       1 HST      O3           16        -0.58199700        16.00000000
    17 n                       1 HST      N5           17        -0.50779700        14.01000000
    18 c3                      1 HST      C10          18         0.23500300        12.01000000
    19 c3                      1 HST      C11          19         0.29300300        12.01000000
    20 n                       1 HST      N6           20        -0.50779700        14.01000000
    21 c3                      1 HST      C12          21         0.23500300        12.01000000
    22 c                       1 HST      C13          22         0.80390300        12.01000000
    23 o                       1 HST      O4           23        -0.58199700        16.00000000
    24 n                       1 HST      N7           24        -0.50779700        14.01000000
    25 c3                      1 HST      C14          25         0.23500300        12.01000000
    26 c3                      1 HST      C15          26         0.29300300        12.01000000
    27 n                       1 HST      N8           27        -0.50779700        14.01000000
    28 c3                      1 HST      C16          28         0.23500300        12.01000000
    29 c                       1 HST      C17          29         0.80390300        12.01000000
    30 o                       1 HST      O5           30        -0.58199700        16.00000000
    31 n                       1 HST      N9           31        -0.50779700        14.01000000
    32 c3                      1 HST      C18          32         0.23500300        12.01000000
    33 c3                      1 HST      C19          33         0.29300300        12.01000000
    34 n                       1 HST      N10          34        -0.50779700        14.01000000
    35 c3                      1 HST      C20          35         0.23500300        12.01000000
    36 c                       1 HST      C21          36         0.80390300        12.01000000
    37 o                       1 HST      O6           37        -0.58199700        16.00000000
    38 n                       1 HST      N11          38        -0.50779700        14.01000000
    39 c3                      1 HST      C22          39         0.23500300        12.01000000
    40 c3                      1 HST      C23          40         0.29300300        12.01000000
    41 n                       1 HST      N12          41        -0.50779700        14.01000000
    42 c3                      1 HST      C24          42         0.23500300        12.01000000
    43 c                       1 HST      C25          43         0.80390300        12.01000000
    44 o                       1 HST      O7           44        -0.58199700        16.00000000
    45 n                       1 HST      N13          45        -0.50779700        14.01000000
    46 c3                      1 HST      C26          46         0.23500300        12.01000000
    47 c3                      1 HST      C27          47         0.29300300        12.01000000
    48 n                       1 HST      N14          48        -0.50779700        14.01000000
    49 c3                      1 HST      C28          49         0.23500300        12.01000000
    50 c                       1 HST      C29          50         0.80390300        12.01000000
    51 o                       1 HST      O8           51        -0.58199700        16.00000000
    52 n                       1 HST      N15          52        -0.50779700        14.01000000
    53 c3                      1 HST      C30          53         0.29300300        12.01000000
    54 c3                      1 HST      C31          54         0.23500300        12.01000000
    55 n                       1 HST      N16          55        -0.50779700        14.01000000
    56 c3                      1 HST      C32          56         0.23500300        12.01000000
    57 n                       1 HST      N17          57        -0.50779700        14.01000000
    58 c3                      1 HST      C33          58         0.29300300        12.01000000
    59 c                       1 HST      C34          59         0.80390300        12.01000000
    60 o                       1 HST      O9           60        -0.58199700        16.00000000
    61 n                       1 HST      N18          61        -0.50779700        14.01000000
    62 c3                      1 HST      C35          62         0.29300300        12.01000000
    63 n                       1 HST      N19          63        -0.50779700        14.01000000
    64 c                       1 HST      C36          64         0.80390300        12.01000000
    65 o                       1 HST      O10          65        -0.58199700        16.00000000
    66 n                       1 HST      N20          66        -0.50779700        14.01000000
    67 c3                      1 HST      C37          67         0.29300300        12.01000000
    68 n                       1 HST      N21          68        -0.50779700        14.01000000
    69 c                       1 HST      C38          69         0.80390300        12.01000000
    70 o                       1 HST      O11          70        -0.58199700        16.00000000
    71 n                       1 HST      N22          71        -0.50779700        14.01000000
    72 c3                      1 HST      C39          72         0.29300300        12.01000000
    73 n                       1 HST      N23          73        -0.50779700        14.01000000
    74 c                       1 HST      C40          74         0.80390300        12.01000000
    75 o                       1 HST      O12          75        -0.58199700        16.00000000
    76 n                       1 HST      N24          76        -0.50779700        14.01000000
    77 c3                      1 HST      C41          77         0.29300300        12.01000000
    78 n                       1 HST      N25          78        -0.50779700        14.01000000
    79 c                       1 HST      C42          79         0.80390300        12.01000000
    80 o                       1 HST      O13          80        -0.58199700        16.00000000
    81 n                       1 HST      N26          81        -0.50779700        14.01000000
    82 c3                      1 HST      C43          82         0.29300300        12.01000000
    83 n                       1 HST      N27          83        -0.50779700        14.01000000
    84 c                       1 HST      C44          84         0.80390300        12.01000000
    85 o                       1 HST      O14          85        -0.58199700        16.00000000
    86 n                       1 HST      N28          86        -0.50779700        14.01000000
    87 c3                      1 HST      C45          87         0.29300300        12.01000000
    88 n                       1 HST      N29          88        -0.50779700        14.01000000
    89 c                       1 HST      C46          89         0.80390300        12.01000000
    90 o                       1 HST      O15          90        -0.58199700        16.00000000
    91 n                       1 HST      N30          91        -0.50779700        14.01000000
    92 c3                      1 HST      C47          92         0.29300300        12.01000000
    93 n                       1 HST      N31          93        -0.50779700        14.01000000
    94 c                       1 HST      C48          94         0.80390300        12.01000000
    95 n                       1 HST      N32          95        -0.50779700        14.01000000
    96 o                       1 HST      O16          96        -0.58199700        16.00000000
    97 h2                      1 HST      H1           97         0.08910300         1.00800000
    98 h2                      1 HST      H2           98         0.08830300         1.00800000
    99 h2                      1 HST      H3           99         0.08830300         1.00800000
   100 h2                      1 HST      H4          100         0.08910300         1.00800000
   101 h2                      1 HST      H5          101         0.08910300         1.00800000
   102 h2                      1 HST      H6          102         0.08830300         1.00800000
   103 h2                      1 HST      H7          103         0.08830300         1.00800000
   104 h2                      1 HST      H8          104         0.08910300         1.00800000
   105 h2                      1 HST      H9          105         0.08910300         1.00800000
   106 h2                      1 HST      H10         106         0.08830300         1.00800000
   107 h2                      1 HST      H11         107         0.08830300         1.00800000
   108 h2                      1 HST      H12         108         0.08910300         1.00800000
   109 h2                      1 HST      H13         109         0.08910300         1.00800000
   110 h2                      1 HST      H14         110         0.08830300         1.00800000
   111 h2                      1 HST      H15         111         0.08830300         1.00800000
   112 h2                      1 HST      H16         112         0.08910300         1.00800000
   113 h2                      1 HST      H17         113         0.08910300         1.00800000
   114 h2                      1 HST      H18         114         0.08830300         1.00800000
   115 h2                      1 HST      H19         115         0.08830300         1.00800000
   116 h2                      1 HST      H20         116         0.08910300         1.00800000
   117 h2                      1 HST      H21         117         0.08910300         1.00800000
   118 h2                      1 HST      H22         118         0.08830300         1.00800000
   119 h2                      1 HST      H23         119         0.08830300         1.00800000
   120 h2                      1 HST      H24         120         0.08910300         1.00800000
   121 h2                      1 HST      H25         121         0.08910300         1.00800000
   122 h2                      1 HST      H26         122         0.08830300         1.00800000
   123 h2                      1 HST      H27         123         0.08830300         1.00800000
   124 h2                      1 HST      H28         124         0.08910300         1.00800000
   125 h2                      1 HST      H29         125         0.08830300         1.00800000
   126 h2                      1 HST      H30         126         0.08830300         1.00800000
   127 h2                      1 HST      H31         127         0.08910300         1.00800000
   128 h2                      1 HST      H32         128         0.08910300         1.00800000
   129 h2                      1 HST      H33         129         0.08830300         1.00800000
   130 h2                      1 HST      H34         130         0.08830300         1.00800000
   131 h2                      1 HST      H35         131         0.08830300         1.00800000
   132 h2                      1 HST      H36         132         0.08830300         1.00800000
   133 h2                      1 HST      H37         133         0.08830300         1.00800000
   134 h2                      1 HST      H38         134         0.08830300         1.00800000
   135 h2                      1 HST      H39         135         0.08830300         1.00800000
   136 h2                      1 HST      H40         136         0.08830300         1.00800000
   137 h2                      1 HST      H41         137         0.08830300         1.00800000
   138 h2                      1 HST      H42         138         0.08830300         1.00800000
   139 h2                      1 HST      H43         139         0.08830300         1.00800000
   140 h2                      1 HST      H44         140         0.08830300         1.00800000
   141 h2                      1 HST      H45         141         0.08830300         1.00800000
   142 h2                      1 HST      H46         142         0.08830300         1.00800000
   143 h2                      1 HST      H47         143         0.08830300         1.00800000
   144 h2                      1 HST      H48         144         0.08830300         1.00800000

[ pairs ]
;  ai    aj   funct
     1       4    1
     1       5    1
     1      53    1
     1      56    1
     2       6    1
     2      52    1
     2      57    1
     2      61    1
     2      97    1
     2      98    1
     2      99    1
     2     125    1
     2     126    1
     2     128    1
     3       7    1
     3       8    1
     3      53    1
     3      57    1
     3      59    1
     3      62    1
     3     128    1
     4       6    1
     4      53    1
     4      58    1
     4      60    1
     4      63    1
     4      98    1
     4      99    1
     4     131    1
     4     132    1
     5       9    1
     5      10    1
     5      11    1
     5      55    1
     5      56    1
     5      61    1
     5      63    1
     5      97    1
     5     100    1
     6      12    1
     6      62    1
     6      64    1
     6      66    1
     6     101    1
     7       9    1
     7      12    1
     7      61    1
     7      65    1
     7      67    1
     7      98    1
     7      99    1
     7     131    1
     7     132    1
     8      13    1
     8      63    1
     8      66    1
     8      98    1
     8      99    1
     8     100    1
     8     101    1
     8     102    1
     8     103    1
     9      11    1
     9      12    1
    10      14    1
    10      15    1
    10      63    1
    10      64    1
    10      67    1
    10     100    1
    11      13    1
    11      62    1
    11      65    1
    11      68    1
    11     102    1
    11     103    1
    11     133    1
    11     134    1
    12      16    1
    12      17    1
    12      18    1
    12      66    1
    12      68    1
    12     101    1
    12     104    1
    13      19    1
    13      67    1
    13      69    1
    13      71    1
    13     105    1
    14      16    1
    14      19    1
    14      66    1
    14      70    1
    14      72    1
    14     102    1
    14     103    1
    14     133    1
    14     134    1
    15      20    1
    15      68    1
    15      71    1
    15     102    1
    15     103    1
    15     104    1
    15     105    1
    15     106    1
    15     107    1
    16      18    1
    16      19    1
    17      21    1
    17      22    1
    17      68    1
    17      69    1
    17      72    1
    17     104    1
    18      20    1
    18      67    1
    18      70    1
    18      73    1
    18     106    1
    18     107    1
    18     135    1
    18     136    1
    19      23    1
    19      24    1
    19      25    1
    19      71    1
    19      73    1
    19     105    1
    19     108    1
    20      26    1
    20      72    1
    20      74    1
    20      76    1
    20     109    1
    21      23    1
    21      26    1
    21      71    1
    21      75    1
    21      77    1
    21     106    1
    21     107    1
    21     135    1
    21     136    1
    22      27    1
    22      73    1
    22      76    1
    22     106    1
    22     107    1
    22     108    1
    22     109    1
    22     110    1
    22     111    1
    23      25    1
    23      26    1
    24      28    1
    24      29    1
    24      73    1
    24      74    1
    24      77    1
    24     108    1
    25      27    1
    25      72    1
    25      75    1
    25      78    1
    25     110    1
    25     111    1
    25     137    1
    25     138    1
    26      30    1
    26      31    1
    26      32    1
    26      76    1
    26      78    1
    26     109    1
    26     112    1
    27      33    1
    27      77    1
    27      79    1
    27      81    1
    27     113    1
    28      30    1
    28      33    1
    28      76    1
    28      80    1
    28      82    1
    28     110    1
    28     111    1
    28     137    1
    28     138    1
    29      34    1
    29      78    1
    29      81    1
    29     110    1
    29     111    1
    29     112    1
    29     113    1
    29     114    1
    29     115    1
    30      32    1
    30      33    1
    31      35    1
    31      36    1
    31      78    1
    31      79    1
    31      82    1
    31     112    1
    32      34    1
    32      77    1
    32      80    1
    32      83    1
    32     114    1
    32     115    1
    32     139    1
    32     140    1
    33      37    1
    33      38    1
    33      39    1
    33      81    1
    33      83    1
    33     113    1
    33     116    1
    34      40    1
    34      82    1
    34      84    1
    34      86    1
    34     117    1
    35      37    1
    35      40    1
    35      81    1
    35      85    1
    35      87    1
    35     114    1
    35     115    1
    35     139    1
    35     140    1
    36      41    1
    36      83    1
    36      86    1
    36     114    1
    36     115    1
    36     116    1
    36     117    1
    36     118    1
    36     119    1
    37      39    1
    37      40    1
    38      42    1
    38      43    1
    38      83    1
    38      84    1
    38      87    1
    38     116    1
    39      41    1
    39      82    1
    39      85    1
    39      88    1
    39     118    1
    39     119    1
    39     141    1
    39     142    1
    40      44    1
    40      45    1
    40      46    1
    40      86    1
    40      88    1
    40     117    1
    40     120    1
    41      47    1
    41      87    1
    41      89    1
    41      91    1
    41     121    1
    42      44    1
    42      47    1
    42      86    1
    42      90    1
    42      92    1
    42     118    1
    42     119    1
    42     141    1
    42     142    1
    43      48    1
    43      88    1
    43      91    1
    43     118    1
    43     119    1
    43     120    1
    43     121    1
    43     122    1
    43     123    1
    44      46    1
    44      47    1
    45      49    1
    45      50    1
    45      88    1
    45      89    1
    45      92    1
    45     120    1
    46      48    1
    46      87    1
    46      90    1
    46      93    1
    46     122    1
    46     123    1
    46     143    1
    46     144    1
    47      51    1
    47      52    1
    47      54    1
    47      91    1
    47      93    1
    47     121    1
    47     124    1
    48      53    1
    48      92    1
    48      94    1
    48      95    1
    48     127    1
    49      51    1
    49      53    1
    49      58    1
    49      91    1
    49      96    1
    49     122    1
    49     123    1
    49     143    1
    49     144    1
    50      55    1
    50      93    1
    50      95    1
    50     122    1
    50     123    1
    50     124    1
    50     125    1
    50     126    1
    50     127    1
    51      53    1
    51      54    1
    52      56    1
    52      58    1
    52      93    1
    52      94    1
    52     124    1
    53      57    1
    53      95    1
    53     127    1
    53     128    1
    54      55    1
    54      57    1
    54      92    1
    54      96    1
    54     125    1
    54     126    1
    54     129    1
    54     130    1
    55      58    1
    55      59    1
    55      61    1
    55      97    1
    56      60    1
    56      62    1
    56      95    1
    56     125    1
    56     126    1
    56     129    1
    56     130    1
    57      62    1
    57      94    1
    57      97    1
    58      60    1
    58      61    1
    58      93    1
    58      96    1
    58     127    1
    58     128    1
    59      63    1
    59      95    1
    59      97    1
    59     128    1
    59     129    1
    59     130    1
    59     131    1
    59     132    1
    60      62    1
    61      64    1
    61     128    1
    62      65    1
    62      66    1
    62      97    1
    62     100    1
    63      67    1
    63     101    1
    64      68    1
    64     100    1
    64     101    1
    64     131    1
    64     132    1
    64     133    1
    64     134    1
    65      67    1
    66      69    1
    66     100    1
    67      70    1
    67      71    1
    67     101    1
    67     104    1
    68      72    1
    68     105    1
    69      73    1
    69     104    1
    69     105    1
    69     133    1
    69     134    1
    69     135    1
    69     136    1
    70      72    1
    71      74    1
    71     104    1
    72      75    1
    72      76    1
    72     105    1
    72     108    1
    73      77    1
    73     109    1
    74      78    1
    74     108    1
    74     109    1
    74     135    1
    74     136    1
    74     137    1
    74     138    1
    75      77    1
    76      79    1
    76     108    1
    77      80    1
    77      81    1
    77     109    1
    77     112    1
    78      82    1
    78     113    1
    79      83    1
    79     112    1
    79     113    1
    79     137    1
    79     138    1
    79     139    1
    79     140    1
    80      82    1
    81      84    1
    81     112    1
    82      85    1
    82      86    1
    82     113    1
    82     116    1
    83      87    1
    83     117    1
    84      88    1
    84     116    1
    84     117    1
    84     139    1
    84     140    1
    84     141    1
    84     142    1
    85      87    1
    86      89    1
    86     116    1
    87      90    1
    87      91    1
    87     117    1
    87     120    1
    88      92    1
    88     121    1
    89      93    1
    89     120    1
    89     121    1
    89     141    1
    89     142    1
    89     143    1
    89     144    1
    90      92    1
    91      94    1
    91     120    1
    92      95    1
    92      96    1
    92     121    1
    92     124    1
    93     127    1
    94     124    1
    94     127    1
    94     129    1
    94     130    1
    94     143    1
    94     144    1
    95     124    1
    97     128    1
   100     101    1
   104     105    1
   108     109    1
   112     113    1
   116     117    1
   120     121    1
   124     127    1

[ bonds ]
;   ai     aj funct  r               k
      1       2 1       1.21830000e-01    5.33627360e+05
      2       3 1       1.37890000e-01    3.57815680e+05
      2      55 1       1.37890000e-01    3.57815680e+05
      3       4 1       1.46190000e-01    2.75056160e+05
      3       5 1       1.46190000e-01    2.75056160e+05
      4      56 1       1.53750000e-01    2.51793120e+05
      4      61 1       1.46190000e-01    2.75056160e+05
      4      97 1       1.09610000e-01    2.77566560e+05
      5       6 1       1.46190000e-01    2.75056160e+05
      5      98 1       1.09610000e-01    2.77566560e+05
      5      99 1       1.09610000e-01    2.77566560e+05
      6       7 1       1.46190000e-01    2.75056160e+05
      6       8 1       1.37890000e-01    3.57815680e+05
      7      11 1       1.53750000e-01    2.51793120e+05
      7      63 1       1.46190000e-01    2.75056160e+05
      7     100 1       1.09610000e-01    2.77566560e+05
      8       9 1       1.21830000e-01    5.33627360e+05
      8      10 1       1.37890000e-01    3.57815680e+05
     10      11 1       1.46190000e-01    2.75056160e+05
     10      12 1       1.46190000e-01    2.75056160e+05
     11      66 1       1.46190000e-01    2.75056160e+05
     11     101 1       1.09610000e-01    2.77566560e+05
     12      13 1       1.46190000e-01    2.75056160e+05
     12     102 1       1.09610000e-01    2.77566560e+05
     12     103 1       1.09610000e-01    2.77566560e+05
     13      14 1       1.46190000e-01    2.75056160e+05
     13      15 1       1.37890000e-01    3.57815680e+05
     14      18 1       1.53750000e-01    2.51793120e+05
     14      68 1       1.46190000e-01    2.75056160e+05
     14     104 1       1.09610000e-01    2.77566560e+05
     15      16 1       1.21830000e-01    5.33627360e+05
     15      17 1       1.37890000e-01    3.57815680e+05
     17      18 1       1.46190000e-01    2.75056160e+05
     17      19 1       1.46190000e-01    2.75056160e+05
     18      71 1       1.46190000e-01    2.75056160e+05
     18     105 1       1.09610000e-01    2.77566560e+05
     19      20 1       1.46190000e-01    2.75056160e+05
     19     106 1       1.09610000e-01    2.77566560e+05
     19     107 1       1.09610000e-01    2.77566560e+05
     20      21 1       1.46190000e-01    2.75056160e+05
     20      22 1       1.37890000e-01    3.57815680e+05
     21      25 1       1.53750000e-01    2.51793120e+05
     21      73 1       1.46190000e-01    2.75056160e+05
     21     108 1       1.09610000e-01    2.77566560e+05
     22      23 1       1.21830000e-01    5.33627360e+05
     22      24 1       1.37890000e-01    3.57815680e+05
     24      25 1       1.46190000e-01    2.75056160e+05
     24      26 1       1.46190000e-01    2.75056160e+05
     25      76 1       1.46190000e-01    2.75056160e+05
     25     109 1       1.09610000e-01    2.77566560e+05
     26      27 1       1.46190000e-01    2.75056160e+05
     26     110 1       1.09610000e-01    2.77566560e+05
     26     111 1       1.09610000e-01    2.77566560e+05
     27      28 1       1.46190000e-01    2.75056160e+05
     27      29 1       1.37890000e-01    3.57815680e+05
     28      32 1       1.53750000e-01    2.51793120e+05
     28      78 1       1.46190000e-01    2.75056160e+05
     28     112 1       1.09610000e-01    2.77566560e+05
     29      30 1       1.21830000e-01    5.33627360e+05
     29      31 1       1.37890000e-01    3.57815680e+05
     31      32 1       1.46190000e-01    2.75056160e+05
     31      33 1       1.46190000e-01    2.75056160e+05
     32      81 1       1.46190000e-01    2.75056160e+05
     32     113 1       1.09610000e-01    2.77566560e+05
     33      34 1       1.46190000e-01    2.75056160e+05
     33     114 1       1.09610000e-01    2.77566560e+05
     33     115 1       1.09610000e-01    2.77566560e+05
     34      35 1       1.46190000e-01    2.75056160e+05
     34      36 1       1.37890000e-01    3.57815680e+05
     35      39 1       1.53750000e-01    2.51793120e+05
     35      83 1       1.46190000e-01    2.75056160e+05
     35     116 1       1.09610000e-01    2.77566560e+05
     36      37 1       1.21830000e-01    5.33627360e+05
     36      38 1       1.37890000e-01    3.57815680e+05
     38      39 1       1.46190000e-01    2.75056160e+05
     38      40 1       1.46190000e-01    2.75056160e+05
     39      86 1       1.46190000e-01    2.75056160e+05
     39     117 1       1.09610000e-01    2.77566560e+05
     40      41 1       1.46190000e-01    2.75056160e+05
     40     118 1       1.09610000e-01    2.77566560e+05
     40     119 1       1.09610000e-01    2.77566560e+05
     41      42 1       1.46190000e-01    2.75056160e+05
     41      43 1       1.37890000e-01    3.57815680e+05
     42      46 1       1.53750000e-01    2.51793120e+05
     42      88 1       1.46190000e-01    2.75056160e+05
     42     120 1       1.09610000e-01    2.77566560e+05
     43      44 1       1.21830000e-01    5.33627360e+05
     43      45 1       1.37890000e-01    3.57815680e+05
     45      46 1       1.46190000e-01    2.75056160e+05
     45      47 1       1.46190000e-01    2.75056160e+05
     46      91 1       1.46190000e-01    2.75056160e+05
     46     121 1       1.09610000e-01    2.77566560e+05
     47      48 1       1.46190000e-01    2.75056160e+05
     47     122 1       1.09610000e-01    2.77566560e+05
     47     123 1       1.09610000e-01    2.77566560e+05
     48      49 1       1.46190000e-01    2.75056160e+05
     48      50 1       1.37890000e-01    3.57815680e+05
     49      54 1       1.53750000e-01    2.51793120e+05
     49      93 1       1.46190000e-01    2.75056160e+05
     49     124 1       1.09610000e-01    2.77566560e+05
     50      51 1       1.21830000e-01    5.33627360e+05
     50      52 1       1.37890000e-01    3.57815680e+05
     52      53 1       1.46190000e-01    2.75056160e+05
     52      54 1       1.46190000e-01    2.75056160e+05
     53      55 1       1.46190000e-01    2.75056160e+05
     53     125 1       1.09610000e-01    2.77566560e+05
     53     126 1       1.09610000e-01    2.77566560e+05
     54      95 1       1.46190000e-01    2.75056160e+05
     54     127 1       1.09610000e-01    2.77566560e+05
     55      56 1       1.46190000e-01    2.75056160e+05
     56      57 1       1.46190000e-01    2.75056160e+05
     56     128 1       1.09610000e-01    2.77566560e+05
     57      58 1       1.46190000e-01    2.75056160e+05
     57      59 1       1.37890000e-01    3.57815680e+05
     58      95 1       1.46190000e-01    2.75056160e+05
     58     129 1       1.09610000e-01    2.77566560e+05
     58     130 1       1.09610000e-01    2.77566560e+05
     59      60 1       1.21830000e-01    5.33627360e+05
     59      61 1       1.37890000e-01    3.57815680e+05
     61      62 1       1.46190000e-01    2.75056160e+05
     62      63 1       1.46190000e-01    2.75056160e+05
     62     131 1       1.09610000e-01    2.77566560e+05
     62     132 1       1.09610000e-01    2.77566560e+05
     63      64 1       1.37890000e-01    3.57815680e+05
     64      65 1       1.21830000e-01    5.33627360e+05
     64      66 1       1.37890000e-01    3.57815680e+05
     66      67 1       1.46190000e-01    2.75056160e+05
     67      68 1       1.46190000e-01    2.75056160e+05
     67     133 1       1.09610000e-01    2.77566560e+05
     67     134 1       1.09610000e-01    2.77566560e+05
     68      69 1       1.37890000e-01    3.57815680e+05
     69      70 1       1.21830000e-01    5.33627360e+05
     69      71 1       1.37890000e-01    3.57815680e+05
     71      72 1       1.46190000e-01    2.75056160e+05
     72      73 1       1.46190000e-01    2.75056160e+05
     72     135 1       1.09610000e-01    2.77566560e+05
     72     136 1       1.09610000e-01    2.77566560e+05
     73      74 1       1.37890000e-01    3.57815680e+05
     74      75 1       1.21830000e-01    5.33627360e+05
     74      76 1       1.37890000e-01    3.57815680e+05
     76      77 1       1.46190000e-01    2.75056160e+05
     77      78 1       1.46190000e-01    2.75056160e+05
     77     137 1       1.09610000e-01    2.77566560e+05
     77     138 1       1.09610000e-01    2.77566560e+05
     78      79 1       1.37890000e-01    3.57815680e+05
     79      80 1       1.21830000e-01    5.33627360e+05
     79      81 1       1.37890000e-01    3.57815680e+05
     81      82 1       1.46190000e-01    2.75056160e+05
     82      83 1       1.46190000e-01    2.75056160e+05
     82     139 1       1.09610000e-01    2.77566560e+05
     82     140 1       1.09610000e-01    2.77566560e+05
     83      84 1       1.37890000e-01    3.57815680e+05
     84      85 1       1.21830000e-01    5.33627360e+05
     84      86 1       1.37890000e-01    3.57815680e+05
     86      87 1       1.46190000e-01    2.75056160e+05
     87      88 1       1.46190000e-01    2.75056160e+05
     87     141 1       1.09610000e-01    2.77566560e+05
     87     142 1       1.09610000e-01    2.77566560e+05
     88      89 1       1.37890000e-01    3.57815680e+05
     89      90 1       1.21830000e-01    5.33627360e+05
     89      91 1       1.37890000e-01    3.57815680e+05
     91      92 1       1.46190000e-01    2.75056160e+05
     92      93 1       1.46190000e-01    2.75056160e+05
     92     143 1       1.09610000e-01    2.77566560e+05
     92     144 1       1.09610000e-01    2.77566560e+05
     93      94 1       1.37890000e-01    3.57815680e+05
     94      95 1       1.37890000e-01    3.57815680e+05
     94      96 1       1.21830000e-01    5.33627360e+05

[ angles ]
;   ai     aj     ak     funct  theta    cth
      1       2       3 1       1.23050053e+02    6.21072960e+02
      1       2      55 1       1.23050053e+02    6.21072960e+02
      2       3       4 1       1.20690052e+02    5.30447520e+02
      2       3       5 1       1.20690052e+02    5.30447520e+02
      2      55      53 1       1.20690052e+02    5.30447520e+02
      2      55      56 1       1.20690052e+02    5.30447520e+02
      3       2      55 1       1.13560049e+02    6.10027200e+02
      3       4      56 1       1.11610048e+02    5.51534880e+02
      3       4      61 1       1.12650049e+02    5.77726720e+02
      3       4      97 1       1.07280046e+02    4.20157280e+02
      3       5       6 1       1.12650049e+02    5.77726720e+02
      3       5      98 1       1.07280046e+02    4.20157280e+02
      3       5      99 1       1.07280046e+02    4.20157280e+02
      4       3       5 1       1.15640049e+02    5.27435040e+02
      4      56      55 1       1.11610048e+02    5.51534880e+02
      4      56      57 1       1.11610048e+02    5.51534880e+02
      4      56     128 1       1.10220048e+02    3.87020000e+02
      4      61      59 1       1.20690052e+02    5.30447520e+02
      4      61      62 1       1.15640049e+02    5.27435040e+02
      5       6       7 1       1.15640049e+02    5.27435040e+02
      5       6       8 1       1.20690052e+02    5.30447520e+02
      6       5      98 1       1.07280046e+02    4.20157280e+02
      6       5      99 1       1.07280046e+02    4.20157280e+02
      6       7      11 1       1.11610048e+02    5.51534880e+02
      6       7      63 1       1.12650049e+02    5.77726720e+02
      6       7     100 1       1.07280046e+02    4.20157280e+02
      6       8       9 1       1.23050053e+02    6.21072960e+02
      6       8      10 1       1.13560049e+02    6.10027200e+02
      7       6       8 1       1.20690052e+02    5.30447520e+02
      7      11      10 1       1.11610048e+02    5.51534880e+02
      7      11      66 1       1.11610048e+02    5.51534880e+02
      7      11     101 1       1.10220048e+02    3.87020000e+02
      7      63      62 1       1.15640049e+02    5.27435040e+02
      7      63      64 1       1.20690052e+02    5.30447520e+02
      8      10      11 1       1.20690052e+02    5.30447520e+02
      8      10      12 1       1.20690052e+02    5.30447520e+02
      9       8      10 1       1.23050053e+02    6.21072960e+02
     10      11      66 1       1.12650049e+02    5.77726720e+02
     10      11     101 1       1.07280046e+02    4.20157280e+02
     10      12      13 1       1.12650049e+02    5.77726720e+02
     10      12     102 1       1.07280046e+02    4.20157280e+02
     10      12     103 1       1.07280046e+02    4.20157280e+02
     11       7      63 1       1.11610048e+02    5.51534880e+02
     11       7     100 1       1.10220048e+02    3.87020000e+02
     11      10      12 1       1.15640049e+02    5.27435040e+02
     11      66      64 1       1.20690052e+02    5.30447520e+02
     11      66      67 1       1.15640049e+02    5.27435040e+02
     12      13      14 1       1.15640049e+02    5.27435040e+02
     12      13      15 1       1.20690052e+02    5.30447520e+02
     13      12     102 1       1.07280046e+02    4.20157280e+02
     13      12     103 1       1.07280046e+02    4.20157280e+02
     13      14      18 1       1.11610048e+02    5.51534880e+02
     13      14      68 1       1.12650049e+02    5.77726720e+02
     13      14     104 1       1.07280046e+02    4.20157280e+02
     13      15      16 1       1.23050053e+02    6.21072960e+02
     13      15      17 1       1.13560049e+02    6.10027200e+02
     14      13      15 1       1.20690052e+02    5.30447520e+02
     14      18      17 1       1.11610048e+02    5.51534880e+02
     14      18      71 1       1.11610048e+02    5.51534880e+02
     14      18     105 1       1.10220048e+02    3.87020000e+02
     14      68      67 1       1.15640049e+02    5.27435040e+02
     14      68      69 1       1.20690052e+02    5.30447520e+02
     15      17      18 1       1.20690052e+02    5.30447520e+02
     15      17      19 1       1.20690052e+02    5.30447520e+02
     16      15      17 1       1.23050053e+02    6.21072960e+02
     17      18      71 1       1.12650049e+02    5.77726720e+02
     17      18     105 1       1.07280046e+02    4.20157280e+02
     17      19      20 1       1.12650049e+02    5.77726720e+02
     17      19     106 1       1.07280046e+02    4.20157280e+02
     17      19     107 1       1.07280046e+02    4.20157280e+02
     18      14      68 1       1.11610048e+02    5.51534880e+02
     18      14     104 1       1.10220048e+02    3.87020000e+02
     18      17      19 1       1.15640049e+02    5.27435040e+02
     18      71      69 1       1.20690052e+02    5.30447520e+02
     18      71      72 1       1.15640049e+02    5.27435040e+02
     19      20      21 1       1.15640049e+02    5.27435040e+02
     19      20      22 1       1.20690052e+02    5.30447520e+02
     20      19     106 1       1.07280046e+02    4.20157280e+02
     20      19     107 1       1.07280046e+02    4.20157280e+02
     20      21      25 1       1.11610048e+02    5.51534880e+02
     20      21      73 1       1.12650049e+02    5.77726720e+02
     20      21     108 1       1.07280046e+02    4.20157280e+02
     20      22      23 1       1.23050053e+02    6.21072960e+02
     20      22      24 1       1.13560049e+02    6.10027200e+02
     21      20      22 1       1.20690052e+02    5.30447520e+02
     21      25      24 1       1.11610048e+02    5.51534880e+02
     21      25      76 1       1.11610048e+02    5.51534880e+02
     21      25     109 1       1.10220048e+02    3.87020000e+02
     21      73      72 1       1.15640049e+02    5.27435040e+02
     21      73      74 1       1.20690052e+02    5.30447520e+02
     22      24      25 1       1.20690052e+02    5.30447520e+02
     22      24      26 1       1.20690052e+02    5.30447520e+02
     23      22      24 1       1.23050053e+02    6.21072960e+02
     24      25      76 1       1.12650049e+02    5.77726720e+02
     24      25     109 1       1.07280046e+02    4.20157280e+02
     24      26      27 1       1.12650049e+02    5.77726720e+02
     24      26     110 1       1.07280046e+02    4.20157280e+02
     24      26     111 1       1.07280046e+02    4.20157280e+02
     25      21      73 1       1.11610048e+02    5.51534880e+02
     25      21     108 1       1.10220048e+02    3.87020000e+02
     25      24      26 1       1.15640049e+02    5.27435040e+02
     25      76      74 1       1.20690052e+02    5.30447520e+02
     25      76      77 1       1.15640049e+02    5.27435040e+02
     26      27      28 1       1.15640049e+02    5.27435040e+02
     26      27      29 1       1.20690052e+02    5.30447520e+02
     27      26     110 1       1.07280046e+02    4.20157280e+02
     27      26     111 1       1.07280046e+02    4.20157280e+02
     27      28      32 1       1.11610048e+02    5.51534880e+02
     27      28      78 1       1.12650049e+02    5.77726720e+02
     27      28     112 1       1.07280046e+02    4.20157280e+02
     27      29      30 1       1.23050053e+02    6.21072960e+02
     27      29      31 1       1.13560049e+02    6.10027200e+02
     28      27      29 1       1.20690052e+02    5.30447520e+02
     28      32      31 1       1.11610048e+02    5.51534880e+02
     28      32      81 1       1.11610048e+02    5.51534880e+02
     28      32     113 1       1.10220048e+02    3.87020000e+02
     28      78      77 1       1.15640049e+02    5.27435040e+02
     28      78      79 1       1.20690052e+02    5.30447520e+02
     29      31      32 1       1.20690052e+02    5.30447520e+02
     29      31      33 1       1.20690052e+02    5.30447520e+02
     30      29      31 1       1.23050053e+02    6.21072960e+02
     31      32      81 1       1.12650049e+02    5.77726720e+02
     31      32     113 1       1.07280046e+02    4.20157280e+02
     31      33      34 1       1.12650049e+02    5.77726720e+02
     31      33     114 1       1.07280046e+02    4.20157280e+02
     31      33     115 1       1.07280046e+02    4.20157280e+02
     32      28      78 1       1.11610048e+02    5.51534880e+02
     32      28     112 1       1.10220048e+02    3.87020000e+02
     32      31      33 1       1.15640049e+02    5.27435040e+02
     32      81      79 1       1.20690052e+02    5.30447520e+02
     32      81      82 1       1.15640049e+02    5.27435040e+02
     33      34      35 1       1.15640049e+02    5.27435040e+02
     33      34      36 1       1.20690052e+02    5.30447520e+02
     34      33     114 1       1.07280046e+02    4.20157280e+02
     34      33     115 1       1.07280046e+02    4.20157280e+02
     34      35      39 1       1.11610048e+02    5.51534880e+02
     34      35      83 1       1.12650049e+02    5.77726720e+02
     34      35     116 1       1.07280046e+02    4.20157280e+02
     34      36      37 1       1.23050053e+02    6.21072960e+02
     34      36      38 1       1.13560049e+02    6.10027200e+02
     35      34      36 1       1.20690052e+02    5.30447520e+02
     35      39      38 1       1.11610048e+02    5.51534880e+02
     35      39      86 1       1.11610048e+02    5.51534880e+02
     35      39     117 1       1.10220048e+02    3.87020000e+02
     35      83      82 1       1.15640049e+02    5.27435040e+02
     35      83      84 1       1.20690052e+02    5.30447520e+02
     36      38      39 1       1.20690052e+02    5.30447520e+02
     36      38      40 1       1.20690052e+02    5.30447520e+02
     37      36      38 1       1.23050053e+02    6.21072960e+02
     38      39      86 1       1.12650049e+02    5.77726720e+02
     38      39     117 1       1.07280046e+02    4.20157280e+02
     38      40      41 1       1.12650049e+02    5.77726720e+02
     38      40     118 1       1.07280046e+02    4.20157280e+02
     38      40     119 1       1.07280046e+02    4.20157280e+02
     39      35      83 1       1.11610048e+02    5.51534880e+02
     39      35     116 1       1.10220048e+02    3.87020000e+02
     39      38      40 1       1.15640049e+02    5.27435040e+02
     39      86      84 1       1.20690052e+02    5.30447520e+02
     39      86      87 1       1.15640049e+02    5.27435040e+02
     40      41      42 1       1.15640049e+02    5.27435040e+02
     40      41      43 1       1.20690052e+02    5.30447520e+02
     41      40     118 1       1.07280046e+02    4.20157280e+02
     41      40     119 1       1.07280046e+02    4.20157280e+02
     41      42      46 1       1.11610048e+02    5.51534880e+02
     41      42      88 1       1.12650049e+02    5.77726720e+02
     41      42     120 1       1.07280046e+02    4.20157280e+02
     41      43      44 1       1.23050053e+02    6.21072960e+02
     41      43      45 1       1.13560049e+02    6.10027200e+02
     42      41      43 1       1.20690052e+02    5.30447520e+02
     42      46      45 1       1.11610048e+02    5.51534880e+02
     42      46      91 1       1.11610048e+02    5.51534880e+02
     42      46     121 1       1.10220048e+02    3.87020000e+02
     42      88      87 1       1.15640049e+02    5.27435040e+02
     42      88      89 1       1.20690052e+02    5.30447520e+02
     43      45      46 1       1.20690052e+02    5.30447520e+02
     43      45      47 1       1.20690052e+02    5.30447520e+02
     44      43      45 1       1.23050053e+02    6.21072960e+02
     45      46      91 1       1.12650049e+02    5.77726720e+02
     45      46     121 1       1.07280046e+02    4.20157280e+02
     45      47      48 1       1.12650049e+02    5.77726720e+02
     45      47     122 1       1.07280046e+02    4.20157280e+02
     45      47     123 1       1.07280046e+02    4.20157280e+02
     46      42      88 1       1.11610048e+02    5.51534880e+02
     46      42     120 1       1.10220048e+02    3.87020000e+02
     46      45      47 1       1.15640049e+02    5.27435040e+02
     46      91      89 1       1.20690052e+02    5.30447520e+02
     46      91      92 1       1.15640049e+02    5.27435040e+02
     47      48      49 1       1.15640049e+02    5.27435040e+02
     47      48      50 1       1.20690052e+02    5.30447520e+02
     48      47     122 1       1.07280046e+02    4.20157280e+02
     48      47     123 1       1.07280046e+02    4.20157280e+02
     48      49      54 1       1.11610048e+02    5.51534880e+02
     48      49      93 1       1.12650049e+02    5.77726720e+02
     48      49     124 1       1.07280046e+02    4.20157280e+02
     48      50      51 1       1.23050053e+02    6.21072960e+02
     48      50      52 1       1.13560049e+02    6.10027200e+02
     49      48      50 1       1.20690052e+02    5.30447520e+02
     49      54      52 1       1.11610048e+02    5.51534880e+02
     49      54      95 1       1.11610048e+02    5.51534880e+02
     49      54     127 1       1.10220048e+02    3.87020000e+02
     49      93      92 1       1.15640049e+02    5.27435040e+02
     49      93      94 1       1.20690052e+02    5.30447520e+02
     50      52      53 1       1.20690052e+02    5.30447520e+02
     50      52      54 1       1.20690052e+02    5.30447520e+02
     51      50      52 1       1.23050053e+02    6.21072960e+02
     52      53      55 1       1.12650049e+02    5.77726720e+02
     52      53     125 1       1.07280046e+02    4.20157280e+02
     52      53     126 1       1.07280046e+02    4.20157280e+02
     52      54      95 1       1.12650049e+02    5.77726720e+02
     52      54     127 1       1.07280046e+02    4.20157280e+02
     53      52      54 1       1.15640049e+02    5.27435040e+02
     53      55      56 1       1.15640049e+02    5.27435040e+02
     54      49      93 1       1.11610048e+02    5.51534880e+02
     54      49     124 1       1.10220048e+02    3.87020000e+02
     54      95      58 1       1.15640049e+02    5.27435040e+02
     54      95      94 1       1.20690052e+02    5.30447520e+02
     55      53     125 1       1.07280046e+02    4.20157280e+02
     55      53     126 1       1.07280046e+02    4.20157280e+02
     55      56      57 1       1.12650049e+02    5.77726720e+02
     55      56     128 1       1.07280046e+02    4.20157280e+02
     56       4      61 1       1.11610048e+02    5.51534880e+02
     56       4      97 1       1.10220048e+02    3.87020000e+02
     56      57      58 1       1.15640049e+02    5.27435040e+02
     56      57      59 1       1.20690052e+02    5.30447520e+02
     57      56     128 1       1.07280046e+02    4.20157280e+02
     57      58      95 1       1.12650049e+02    5.77726720e+02
     57      58     129 1       1.07280046e+02    4.20157280e+02
     57      58     130 1       1.07280046e+02    4.20157280e+02
     57      59      60 1       1.23050053e+02    6.21072960e+02
     57      59      61 1       1.13560049e+02    6.10027200e+02
     58      57      59 1       1.20690052e+02    5.30447520e+02
     58      95      94 1       1.20690052e+02    5.30447520e+02
     59      61      62 1       1.20690052e+02    5.30447520e+02
     60      59      61 1       1.23050053e+02    6.21072960e+02
     61       4      97 1       1.07280046e+02    4.20157280e+02
     61      62      63 1       1.12650049e+02    5.77726720e+02
     61      62     131 1       1.07280046e+02    4.20157280e+02
     61      62     132 1       1.07280046e+02    4.20157280e+02
     62      63      64 1       1.20690052e+02    5.30447520e+02
     63       7     100 1       1.07280046e+02    4.20157280e+02
     63      62     131 1       1.07280046e+02    4.20157280e+02
     63      62     132 1       1.07280046e+02    4.20157280e+02
     63      64      65 1       1.23050053e+02    6.21072960e+02
     63      64      66 1       1.13560049e+02    6.10027200e+02
     64      66      67 1       1.20690052e+02    5.30447520e+02
     65      64      66 1       1.23050053e+02    6.21072960e+02
     66      11     101 1       1.07280046e+02    4.20157280e+02
     66      67      68 1       1.12650049e+02    5.77726720e+02
     66      67     133 1       1.07280046e+02    4.20157280e+02
     66      67     134 1       1.07280046e+02    4.20157280e+02
     67      68      69 1       1.20690052e+02    5.30447520e+02
     68      14     104 1       1.07280046e+02    4.20157280e+02
     68      67     133 1       1.07280046e+02    4.20157280e+02
     68      67     134 1       1.07280046e+02    4.20157280e+02
     68      69      70 1       1.23050053e+02    6.21072960e+02
     68      69      71 1       1.13560049e+02    6.10027200e+02
     69      71      72 1       1.20690052e+02    5.30447520e+02
     70      69      71 1       1.23050053e+02    6.21072960e+02
     71      18     105 1       1.07280046e+02    4.20157280e+02
     71      72      73 1       1.12650049e+02    5.77726720e+02
     71      72     135 1       1.07280046e+02    4.20157280e+02
     71      72     136 1       1.07280046e+02    4.20157280e+02
     72      73      74 1       1.20690052e+02    5.30447520e+02
     73      21     108 1       1.07280046e+02    4.20157280e+02
     73      72     135 1       1.07280046e+02    4.20157280e+02
     73      72     136 1       1.07280046e+02    4.20157280e+02
     73      74      75 1       1.23050053e+02    6.21072960e+02
     73      74      76 1       1.13560049e+02    6.10027200e+02
     74      76      77 1       1.20690052e+02    5.30447520e+02
     75      74      76 1       1.23050053e+02    6.21072960e+02
     76      25     109 1       1.07280046e+02    4.20157280e+02
     76      77      78 1       1.12650049e+02    5.77726720e+02
     76      77     137 1       1.07280046e+02    4.20157280e+02
     76      77     138 1       1.07280046e+02    4.20157280e+02
     77      78      79 1       1.20690052e+02    5.30447520e+02
     78      28     112 1       1.07280046e+02    4.20157280e+02
     78      77     137 1       1.07280046e+02    4.20157280e+02
     78      77     138 1       1.07280046e+02    4.20157280e+02
     78      79      80 1       1.23050053e+02    6.21072960e+02
     78      79      81 1       1.13560049e+02    6.10027200e+02
     79      81      82 1       1.20690052e+02    5.30447520e+02
     80      79      81 1       1.23050053e+02    6.21072960e+02
     81      32     113 1       1.07280046e+02    4.20157280e+02
     81      82      83 1       1.12650049e+02    5.77726720e+02
     81      82     139 1       1.07280046e+02    4.20157280e+02
     81      82     140 1       1.07280046e+02    4.20157280e+02
     82      83      84 1       1.20690052e+02    5.30447520e+02
     83      35     116 1       1.07280046e+02    4.20157280e+02
     83      82     139 1       1.07280046e+02    4.20157280e+02
     83      82     140 1       1.07280046e+02    4.20157280e+02
     83      84      85 1       1.23050053e+02    6.21072960e+02
     83      84      86 1       1.13560049e+02    6.10027200e+02
     84      86      87 1       1.20690052e+02    5.30447520e+02
     85      84      86 1       1.23050053e+02    6.21072960e+02
     86      39     117 1       1.07280046e+02    4.20157280e+02
     86      87      88 1       1.12650049e+02    5.77726720e+02
     86      87     141 1       1.07280046e+02    4.20157280e+02
     86      87     142 1       1.07280046e+02    4.20157280e+02
     87      88      89 1       1.20690052e+02    5.30447520e+02
     88      42     120 1       1.07280046e+02    4.20157280e+02
     88      87     141 1       1.07280046e+02    4.20157280e+02
     88      87     142 1       1.07280046e+02    4.20157280e+02
     88      89      90 1       1.23050053e+02    6.21072960e+02
     88      89      91 1       1.13560049e+02    6.10027200e+02
     89      91      92 1       1.20690052e+02    5.30447520e+02
     90      89      91 1       1.23050053e+02    6.21072960e+02
     91      46     121 1       1.07280046e+02    4.20157280e+02
     91      92      93 1       1.12650049e+02    5.77726720e+02
     91      92     143 1       1.07280046e+02    4.20157280e+02
     91      92     144 1       1.07280046e+02    4.20157280e+02
     92      93      94 1       1.20690052e+02    5.30447520e+02
     93      49     124 1       1.07280046e+02    4.20157280e+02
     93      92     143 1       1.07280046e+02    4.20157280e+02
     93      92     144 1       1.07280046e+02    4.20157280e+02
     93      94      95 1       1.13560049e+02    6.10027200e+02
     93      94      96 1       1.23050053e+02    6.21072960e+02
     95      54     127 1       1.07280046e+02    4.20157280e+02
     95      58     129 1       1.07280046e+02    4.20157280e+02
     95      58     130 1       1.07280046e+02    4.20157280e+02
     95      94      96 1       1.23050053e+02    6.21072960e+02
     98       5      99 1       1.10200047e+02    3.26017280e+02
    102      12     103 1       1.10200047e+02    3.26017280e+02
    106      19     107 1       1.10200047e+02    3.26017280e+02
    110      26     111 1       1.10200047e+02    3.26017280e+02
    114      33     115 1       1.10200047e+02    3.26017280e+02
    118      40     119 1       1.10200047e+02    3.26017280e+02
    122      47     123 1       1.10200047e+02    3.26017280e+02
    125      53     126 1       1.10200047e+02    3.26017280e+02
    129      58     130 1       1.10200047e+02    3.26017280e+02
    131      62     132 1       1.10200047e+02    3.26017280e+02
    133      67     134 1       1.10200047e+02    3.26017280e+02
    135      72     136 1       1.10200047e+02    3.26017280e+02
    137      77     138 1       1.10200047e+02    3.26017280e+02
    139      82     140 1       1.10200047e+02    3.26017280e+02
    141      87     142 1       1.10200047e+02    3.26017280e+02
    143      92     144 1       1.10200047e+02    3.26017280e+02

[ dihedrals ]
;    i      j      k      l   func
      1       2       3       4     1    1.80000077e+02    1.04600000e+01    2.00000000e+00
      1       2       3       5     1    1.80000077e+02    1.04600000e+01    2.00000000e+00
      1       2      55       3     4    1.80000077e+02    4.39320000e+01    2.00000000e+00
      1       2      55      53     1    1.80000077e+02    1.04600000e+01    2.00000000e+00
      1       2      55      56     1    1.80000077e+02    1.04600000e+01    2.00000000e+00
      2       3       4      56     3    0.00000000e+00   -0.00000000e+00    0.00000000e+00   -0.00000000e+00    0.00000000e+00   -0.00000000e+00
      2       3       4      56     1    1.80000077e+02    6.27600000e-01    3.00000000e+00
      2       3       4      56     1    1.80000077e+02    2.09200000e+00    4.00000000e+00
      2       3       4      56     3    2.21752000e+00   -2.21752000e+00    0.00000000e+00   -0.00000000e+00    0.00000000e+00   -0.00000000e+00
      2       3       4      61     3    0.00000000e+00   -0.00000000e+00    0.00000000e+00   -0.00000000e+00    0.00000000e+00   -0.00000000e+00
      2       3       4      97     3    0.00000000e+00   -0.00000000e+00    0.00000000e+00   -0.00000000e+00    0.00000000e+00   -0.00000000e+00
      2       3       5       6     3    0.00000000e+00   -0.00000000e+00    0.00000000e+00   -0.00000000e+00    0.00000000e+00   -0.00000000e+00
      2       3       5      98     3    0.00000000e+00   -0.00000000e+00    0.00000000e+00   -0.00000000e+00    0.00000000e+00   -0.00000000e+00
      2       3       5      99     3    0.00000000e+00   -0.00000000e+00    0.00000000e+00   -0.00000000e+00    0.00000000e+00   -0.00000000e+00
      2       4       3       5     4    1.80000077e+02    4.60240000e+00    2.00000000e+00
      2      53      55      56     4    1.80000077e+02    4.60240000e+00    2.00000000e+00
      2      55      53      52     3    0.00000000e+00   -0.00000000e+00    0.00000000e+00   -0.00000000e+00    0.00000000e+00   -0.00000000e+00
      2      55      53     125     3    0.00000000e+00   -0.00000000e+00    0.00000000e+00   -0.00000000e+00    0.00000000e+00   -0.00000000e+00
      2      55      53     126     3    0.00000000e+00   -0.00000000e+00    0.00000000e+00   -0.00000000e+00    0.00000000e+00   -0.00000000e+00
      2      55      56       4     3    0.00000000e+00   -0.00000000e+00    0.00000000e+00   -0.00000000e+00    0.00000000e+00   -0.00000000e+00
      2      55      56       4     1    1.80000077e+02    6.27600000e-01    3.00000000e+00
      2      55      56       4     1    1.80000077e+02    2.09200000e+00    4.00000000e+00
      2      55      56       4     3    2.21752000e+00   -2.21752000e+00    0.00000000e+00   -0.00000000e+00    0.00000000e+00   -0.00000000e+00
      2      55      56      57     3    0.00000000e+00   -0.00000000e+00    0.00000000e+00   -0.00000000e+00    0.00000000e+00   -0.00000000e+00
      2      55      56     128     3    0.00000000e+00   -0.00000000e+00    0.00000000e+00   -0.00000000e+00    0.00000000e+00   -0.00000000e+00
      3       2      55      53     1    1.80000077e+02    1.04600000e+01    2.00000000e+00
      3       2      55      56     1    1.80000077e+02    1.04600000e+01    2.00000000e+00
      3       4      56      55     3    6.50844400e-01    1.95253320e+00    0.00000000e+00   -2.60337760e+00    0.00000000e+00   -0.00000000e+00
      3       4      56      57     3    6.50844400e-01    1.95253320e+00    0.00000000e+00   -2.60337760e+00    0.00000000e+00   -0.00000000e+00
      3       4      56     128     3    6.50844400e-01    1.95253320e+00    0.00000000e+00   -2.60337760e+00    0.00000000e+00   -0.00000000e+00
      3       4      61      59     3    0.00000000e+00   -0.00000000e+00    0.00000000e+00   -0.00000000e+00    0.00000000e+00   -0.00000000e+00
      3       4      61      62     3    0.00000000e+00   -0.00000000e+00    0.00000000e+00   -0.00000000e+00    0.00000000e+00   -0.00000000e+00
      3       5       6       7     3    0.00000000e+00   -0.00000000e+00    0.00000000e+00   -0.00000000e+00    0.00000000e+00   -0.00000000e+00
      3       5       6       8     3    0.00000000e+00   -0.00000000e+00    0.00000000e+00   -0.00000000e+00    0.00000000e+00   -0.00000000e+00
      4       3       2      55     1    1.80000077e+02    1.04600000e+01    2.00000000e+00
      4       3       5       6     3    0.00000000e+00   -0.00000000e+00    0.00000000e+00   -0.00000000e+00    0.00000000e+00   -0.00000000e+00
      4       3       5      98     3    0.00000000e+00   -0.00000000e+00    0.00000000e+00   -0.00000000e+00    0.00000000e+00   -0.00000000e+00
      4       3       5      99     3    0.00000000e+00   -0.00000000e+00    0.00000000e+00   -0.00000000e+00    0.00000000e+00   -0.00000000e+00
      4      56      55      53     3    0.00000000e+00   -0.00000000e+00    0.00000000e+00   -0.00000000e+00    0.00000000e+00   -0.00000000e+00
      4      56      57      58     3    0.00000000e+00   -0.00000000e+00    0.00000000e+00   -0.00000000e+00    0.00000000e+00   -0.00000000e+00
      4      56      57      59     3    2.21752000e+00   -2.21752000e+00    0.00000000e+00   -0.00000000e+00    0.00000000e+00   -0.00000000e+00
      4      56      57      59     3    0.00000000e+00   -0.00000000e+00    0.00000000e+00   -0.00000000e+00    0.00000000e+00   -0.00000000e+00
      4      56      57      59     1    1.80000077e+02    6.27600000e-01    3.00000000e+00
      4      56      57      59     1    1.80000077e+02    2.09200000e+00    4.00000000e+00
      4      61      59      57     1    1.80000077e+02    1.04600000e+01    2.00000000e+00
      4      61      59      60     1    1.80000077e+02    1.04600000e+01    2.00000000e+00
      4      61      62      63     3    0.00000000e+00   -0.00000000e+00    0.00000000e+00   -0.00000000e+00    0.00000000e+00   -0.00000000e+00
      4      61      62     131     3    0.00000000e+00   -0.00000000e+00    0.00000000e+00   -0.00000000e+00    0.00000000e+00   -0.00000000e+00
      4      61      62     132     3    0.00000000e+00   -0.00000000e+00    0.00000000e+00   -0.00000000e+00    0.00000000e+00   -0.00000000e+00
      5       3       2      55     1    1.80000077e+02    1.04600000e+01    2.00000000e+00
      5       3       4      56     3    0.00000000e+00   -0.00000000e+00    0.00000000e+00   -0.00000000e+00    0.00000000e+00   -0.00000000e+00
      5       3       4      61     3    0.00000000e+00   -0.00000000e+00    0.00000000e+00   -0.00000000e+00    0.00000000e+00   -0.00000000e+00
      5       3       4      97     3    0.00000000e+00   -0.00000000e+00    0.00000000e+00   -0.00000000e+00    0.00000000e+00   -0.00000000e+00
      5       6       7      11     3    0.00000000e+00   -0.00000000e+00    0.00000000e+00   -0.00000000e+00    0.00000000e+00   -0.00000000e+00
      5       6       7      63     3    0.00000000e+00   -0.00000000e+00    0.00000000e+00   -0.00000000e+00    0.00000000e+00   -0.00000000e+00
      5       6       7     100     3    0.00000000e+00   -0.00000000e+00    0.00000000e+00   -0.00000000e+00    0.00000000e+00   -0.00000000e+00
      5       6       8       9     1    1.80000077e+02    1.04600000e+01    2.00000000e+00
      5       6       8      10     1    1.80000077e+02    1.04600000e+01    2.00000000e+00
      6       7      11      10     3    6.50844400e-01    1.95253320e+00    0.00000000e+00   -2.60337760e+00    0.00000000e+00   -0.00000000e+00
      6       7      11      66     3    6.50844400e-01    1.95253320e+00    0.00000000e+00   -2.60337760e+00    0.00000000e+00   -0.00000000e+00
      6       7      11     101     3    6.50844400e-01    1.95253320e+00    0.00000000e+00   -2.60337760e+00    0.00000000e+00   -0.00000000e+00
      6       7      63      62     3    0.00000000e+00   -0.00000000e+00    0.00000000e+00   -0.00000000e+00    0.00000000e+00   -0.00000000e+00
      6       7      63      64     3    0.00000000e+00   -0.00000000e+00    0.00000000e+00   -0.00000000e+00    0.00000000e+00   -0.00000000e+00
      6       8      10      11     1    1.80000077e+02    1.04600000e+01    2.00000000e+00
      6       8      10      12     1    1.80000077e+02    1.04600000e+01    2.00000000e+00
      6      10       8       9     4    1.80000077e+02    4.39320000e+01    2.00000000e+00
      7       6       5      98     3    0.00000000e+00   -0.00000000e+00    0.00000000e+00   -0.00000000e+00    0.00000000e+00   -0.00000000e+00
      7       6       5      99     3    0.00000000e+00   -0.00000000e+00    0.00000000e+00   -0.00000000e+00    0.00000000e+00   -0.00000000e+00
      7       6       8       9     1    1.80000077e+02    1.04600000e+01    2.00000000e+00
      7       6       8      10     1    1.80000077e+02    1.04600000e+01    2.00000000e+00
      7      11      10       8     3    0.00000000e+00   -0.00000000e+00    0.00000000e+00   -0.00000000e+00    0.00000000e+00   -0.00000000e+00
      7      11      10       8     3    2.21752000e+00   -2.21752000e+00    0.00000000e+00   -0.00000000e+00    0.00000000e+00   -0.00000000e+00
      7      11      10       8     1    1.80000077e+02    2.09200000e+00    4.00000000e+00
      7      11      10       8     1    1.80000077e+02    6.27600000e-01    3.00000000e+00
      7      11      10      12     3    0.00000000e+00   -0.00000000e+00    0.00000000e+00   -0.00000000e+00    0.00000000e+00   -0.00000000e+00
      7      11      66      64     3    2.21752000e+00   -2.21752000e+00    0.00000000e+00   -0.00000000e+00    0.00000000e+00   -0.00000000e+00
      7      11      66      64     1    1.80000077e+02    6.27600000e-01    3.00000000e+00
      7      11      66      64     1    1.80000077e+02    2.09200000e+00    4.00000000e+00
      7      11      66      64     3    0.00000000e+00   -0.00000000e+00    0.00000000e+00   -0.00000000e+00    0.00000000e+00   -0.00000000e+00
      7      11      66      67     3    0.00000000e+00   -0.00000000e+00    0.00000000e+00   -0.00000000e+00    0.00000000e+00   -0.00000000e+00
      7      63      62      61     3    0.00000000e+00   -0.00000000e+00    0.00000000e+00   -0.00000000e+00    0.00000000e+00   -0.00000000e+00
      7      63      62     131     3    0.00000000e+00   -0.00000000e+00    0.00000000e+00   -0.00000000e+00    0.00000000e+00   -0.00000000e+00
      7      63      62     132     3    0.00000000e+00   -0.00000000e+00    0.00000000e+00   -0.00000000e+00    0.00000000e+00   -0.00000000e+00
      7      63      64      65     1    1.80000077e+02    1.04600000e+01    2.00000000e+00
      7      63      64      66     1    1.80000077e+02    1.04600000e+01    2.00000000e+00
      8       5       6       7     4    1.80000077e+02    4.60240000e+00    2.00000000e+00
      8       6       5      98     3    0.00000000e+00   -0.00000000e+00    0.00000000e+00   -0.00000000e+00    0.00000000e+00   -0.00000000e+00
      8       6       5      99     3    0.00000000e+00   -0.00000000e+00    0.00000000e+00   -0.00000000e+00    0.00000000e+00   -0.00000000e+00
      8       6       7      11     1    1.80000077e+02    2.09200000e+00    4.00000000e+00
      8       6       7      11     3    2.21752000e+00   -2.21752000e+00    0.00000000e+00   -0.00000000e+00    0.00000000e+00   -0.00000000e+00
      8       6       7      11     3    0.00000000e+00   -0.00000000e+00    0.00000000e+00   -0.00000000e+00    0.00000000e+00   -0.00000000e+00
      8       6       7      11     1    1.80000077e+02    6.27600000e-01    3.00000000e+00
      8       6       7      63     3    0.00000000e+00   -0.00000000e+00    0.00000000e+00   -0.00000000e+00    0.00000000e+00   -0.00000000e+00
      8       6       7     100     3    0.00000000e+00   -0.00000000e+00    0.00000000e+00   -0.00000000e+00    0.00000000e+00   -0.00000000e+00
      8      10      11      66     3    0.00000000e+00   -0.00000000e+00    0.00000000e+00   -0.00000000e+00    0.00000000e+00   -0.00000000e+00
      8      10      11     101     3    0.00000000e+00   -0.00000000e+00    0.00000000e+00   -0.00000000e+00    0.00000000e+00   -0.00000000e+00
      8      10      12      13     3    0.00000000e+00   -0.00000000e+00    0.00000000e+00   -0.00000000e+00    0.00000000e+00   -0.00000000e+00
      8      10      12     102     3    0.00000000e+00   -0.00000000e+00    0.00000000e+00   -0.00000000e+00    0.00000000e+00   -0.00000000e+00
      8      10      12     103     3    0.00000000e+00   -0.00000000e+00    0.00000000e+00   -0.00000000e+00    0.00000000e+00   -0.00000000e+00
      8      11      10      12     4    1.80000077e+02    4.60240000e+00    2.00000000e+00
      9       8      10      11     1    1.80000077e+02    1.04600000e+01    2.00000000e+00
      9       8      10      12     1    1.80000077e+02    1.04600000e+01    2.00000000e+00
     10      11       7      63     3    6.50844400e-01    1.95253320e+00    0.00000000e+00   -2.60337760e+00    0.00000000e+00   -0.00000000e+00
     10      11       7     100     3    6.50844400e-01    1.95253320e+00    0.00000000e+00   -2.60337760e+00    0.00000000e+00   -0.00000000e+00
     10      11      66      64     3    0.00000000e+00   -0.00000000e+00    0.00000000e+00   -0.00000000e+00    0.00000000e+00   -0.00000000e+00
     10      11      66      67     3    0.00000000e+00   -0.00000000e+00    0.00000000e+00   -0.00000000e+00    0.00000000e+00   -0.00000000e+00
     10      12      13      14     3    0.00000000e+00   -0.00000000e+00    0.00000000e+00   -0.00000000e+00    0.00000000e+00   -0.00000000e+00
     10      12      13      15     3    0.00000000e+00   -0.00000000e+00    0.00000000e+00   -0.00000000e+00    0.00000000e+00   -0.00000000e+00
     11       7      63      62     3    0.00000000e+00   -0.00000000e+00    0.00000000e+00   -0.00000000e+00    0.00000000e+00   -0.00000000e+00
     11       7      63      64     1    1.80000077e+02    6.27600000e-01    3.00000000e+00
     11       7      63      64     1    1.80000077e+02    2.09200000e+00    4.00000000e+00
     11       7      63      64     3    0.00000000e+00   -0.00000000e+00    0.00000000e+00   -0.00000000e+00    0.00000000e+00   -0.00000000e+00
     11       7      63      64     3    2.21752000e+00   -2.21752000e+00    0.00000000e+00   -0.00000000e+00    0.00000000e+00   -0.00000000e+00
     11      10      12      13     3    0.00000000e+00   -0.00000000e+00    0.00000000e+00   -0.00000000e+00    0.00000000e+00   -0.00000000e+00
     11      10      12     102     3    0.00000000e+00   -0.00000000e+00    0.00000000e+00   -0.00000000e+00    0.00000000e+00   -0.00000000e+00
     11      10      12     103     3    0.00000000e+00   -0.00000000e+00    0.00000000e+00   -0.00000000e+00    0.00000000e+00   -0.00000000e+00
     11      66      64      63     1    1.80000077e+02    1.04600000e+01    2.00000000e+00
     11      66      64      65     1    1.80000077e+02    1.04600000e+01    2.00000000e+00
     11      66      67      68     3    0.00000000e+00   -0.00000000e+00    0.00000000e+00   -0.00000000e+00    0.00000000e+00   -0.00000000e+00
     11      66      67     133     3    0.00000000e+00   -0.00000000e+00    0.00000000e+00   -0.00000000e+00    0.00000000e+00   -0.00000000e+00
     11      66      67     134     3    0.00000000e+00   -0.00000000e+00    0.00000000e+00   -0.00000000e+00    0.00000000e+00   -0.00000000e+00
     12      10      11      66     3    0.00000000e+00   -0.00000000e+00    0.00000000e+00   -0.00000000e+00    0.00000000e+00   -0.00000000e+00
     12      10      11     101     3    0.00000000e+00   -0.00000000e+00    0.00000000e+00   -0.00000000e+00    0.00000000e+00   -0.00000000e+00
     12      13      14      18     3    0.00000000e+00   -0.00000000e+00    0.00000000e+00   -0.00000000e+00    0.00000000e+00   -0.00000000e+00
     12      13      14      68     3    0.00000000e+00   -0.00000000e+00    0.00000000e+00   -0.00000000e+00    0.00000000e+00   -0.00000000e+00
     12      13      14     104     3    0.00000000e+00   -0.00000000e+00    0.00000000e+00   -0.00000000e+00    0.00000000e+00   -0.00000000e+00
     12      13      15      16     1    1.80000077e+02    1.04600000e+01    2.00000000e+00
     12      13      15      17     1    1.80000077e+02    1.04600000e+01    2.00000000e+00
     13      14      18      17     3    6.50844400e-01    1.95253320e+00    0.00000000e+00   -2.60337760e+00    0.00000000e+00   -0.00000000e+00
     13      14      18      71     3    6.50844400e-01    1.95253320e+00    0.00000000e+00   -2.60337760e+00    0.00000000e+00   -0.00000000e+00
     13      14      18     105     3    6.50844400e-01    1.95253320e+00    0.00000000e+00   -2.60337760e+00    0.00000000e+00   -0.00000000e+00
     13      14      68      67     3    0.00000000e+00   -0.00000000e+00    0.00000000e+00   -0.00000000e+00    0.00000000e+00   -0.00000000e+00
     13      14      68      69     3    0.00000000e+00   -0.00000000e+00    0.00000000e+00   -0.00000000e+00    0.00000000e+00   -0.00000000e+00
     13      15      17      18     1    1.80000077e+02    1.04600000e+01    2.00000000e+00
     13      15      17      19     1    1.80000077e+02    1.04600000e+01    2.00000000e+00
     13      17      15      16     4    1.80000077e+02    4.39320000e+01    2.00000000e+00
     14      13      12     102     3    0.00000000e+00   -0.00000000e+00    0.00000000e+00   -0.00000000e+00    0.00000000e+00   -0.00000000e+00
     14      13      12     103     3    0.00000000e+00   -0.00000000e+00    0.00000000e+00   -0.00000000e+00    0.00000000e+00   -0.00000000e+00
     14      13      15      16     1    1.80000077e+02    1.04600000e+01    2.00000000e+00
     14      13      15      17     1    1.80000077e+02    1.04600000e+01    2.00000000e+00
     14      18      17      15     3    2.21752000e+00   -2.21752000e+00    0.00000000e+00   -0.00000000e+00    0.00000000e+00   -0.00000000e+00
     14      18      17      15     1    1.80000077e+02    2.09200000e+00    4.00000000e+00
     14      18      17      15     3    0.00000000e+00   -0.00000000e+00    0.00000000e+00   -0.00000000e+00    0.00000000e+00   -0.00000000e+00
     14      18      17      15     1    1.80000077e+02    6.27600000e-01    3.00000000e+00
     14      18      17      19     3    0.00000000e+00   -0.00000000e+00    0.00000000e+00   -0.00000000e+00    0.00000000e+00   -0.00000000e+00
     14      18      71      69     1    1.80000077e+02    2.09200000e+00    4.00000000e+00
     14      18      71      69     3    2.21752000e+00   -2.21752000e+00    0.00000000e+00   -0.00000000e+00    0.00000000e+00   -0.00000000e+00
     14      18      71      69     3    0.00000000e+00   -0.00000000e+00    0.00000000e+00   -0.00000000e+00    0.00000000e+00   -0.00000000e+00
     14      18      71      69     1    1.80000077e+02    6.27600000e-01    3.00000000e+00
     14      18      71      72     3    0.00000000e+00   -0.00000000e+00    0.00000000e+00   -0.00000000e+00    0.00000000e+00   -0.00000000e+00
     14      68      67      66     3    0.00000000e+00   -0.00000000e+00    0.00000000e+00   -0.00000000e+00    0.00000000e+00   -0.00000000e+00
     14      68      67     133     3    0.00000000e+00   -0.00000000e+00    0.00000000e+00   -0.00000000e+00    0.00000000e+00   -0.00000000e+00
     14      68      67     134     3    0.00000000e+00   -0.00000000e+00    0.00000000e+00   -0.00000000e+00    0.00000000e+00   -0.00000000e+00
     14      68      69      70     1    1.80000077e+02    1.04600000e+01    2.00000000e+00
     14      68      69      71     1    1.80000077e+02    1.04600000e+01    2.00000000e+00
     15      12      13      14     4    1.80000077e+02    4.60240000e+00    2.00000000e+00
     15      13      12     102     3    0.00000000e+00   -0.00000000e+00    0.00000000e+00   -0.00000000e+00    0.00000000e+00   -0.00000000e+00
     15      13      12     103     3    0.00000000e+00   -0.00000000e+00    0.00000000e+00   -0.00000000e+00    0.00000000e+00   -0.00000000e+00
     15      13      14      18     3    0.00000000e+00   -0.00000000e+00    0.00000000e+00   -0.00000000e+00    0.00000000e+00   -0.00000000e+00
     15      13      14      18     1    1.80000077e+02    6.27600000e-01    3.00000000e+00
     15      13      14      18     1    1.80000077e+02    2.09200000e+00    4.00000000e+00
     15      13      14      18     3    2.21752000e+00   -2.21752000e+00    0.00000000e+00   -0.00000000e+00    0.00000000e+00   -0.00000000e+00
     15      13      14      68     3    0.00000000e+00   -0.00000000e+00    0.00000000e+00   -0.00000000e+00    0.00000000e+00   -0.00000000e+00
     15      13      14     104     3    0.00000000e+00   -0.00000000e+00    0.00000000e+00   -0.00000000e+00    0.00000000e+00   -0.00000000e+00
     15      17      18      71     3    0.00000000e+00   -0.00000000e+00    0.00000000e+00   -0.00000000e+00    0.00000000e+00   -0.00000000e+00
     15      17      18     105     3    0.00000000e+00   -0.00000000e+00    0.00000000e+00   -0.00000000e+00    0.00000000e+00   -0.00000000e+00
     15      17      19      20     3    0.00000000e+00   -0.00000000e+00    0.00000000e+00   -0.00000000e+00    0.00000000e+00   -0.00000000e+00
     15      17      19     106     3    0.00000000e+00   -0.00000000e+00    0.00000000e+00   -0.00000000e+00    0.00000000e+00   -0.00000000e+00
     15      17      19     107     3    0.00000000e+00   -0.00000000e+00    0.00000000e+00   -0.00000000e+00    0.00000000e+00   -0.00000000e+00
     15      18      17      19     4    1.80000077e+02    4.60240000e+00    2.00000000e+00
     16      15      17      18     1    1.80000077e+02    1.04600000e+01    2.00000000e+00
     16      15      17      19     1    1.80000077e+02    1.04600000e+01    2.00000000e+00
     17      18      14      68     3    6.50844400e-01    1.95253320e+00    0.00000000e+00   -2.60337760e+00    0.00000000e+00   -0.00000000e+00
     17      18      14     104     3    6.50844400e-01    1.95253320e+00    0.00000000e+00   -2.60337760e+00    0.00000000e+00   -0.00000000e+00
     17      18      71      69     3    0.00000000e+00   -0.00000000e+00    0.00000000e+00   -0.00000000e+00    0.00000000e+00   -0.00000000e+00
     17      18      71      72     3    0.00000000e+00   -0.00000000e+00    0.00000000e+00   -0.00000000e+00    0.00000000e+00   -0.00000000e+00
     17      19      20      21     3    0.00000000e+00   -0.00000000e+00    0.00000000e+00   -0.00000000e+00    0.00000000e+00   -0.00000000e+00
     17      19      20      22     3    0.00000000e+00   -0.00000000e+00    0.00000000e+00   -0.00000000e+00    0.00000000e+00   -0.00000000e+00
     18      14      68      67     3    0.00000000e+00   -0.00000000e+00    0.00000000e+00   -0.00000000e+00    0.00000000e+00   -0.00000000e+00
     18      14      68      69     3    2.21752000e+00   -2.21752000e+00    0.00000000e+00   -0.00000000e+00    0.00000000e+00   -0.00000000e+00
     18      14      68      69     1    1.80000077e+02    6.27600000e-01    3.00000000e+00
     18      14      68      69     3    0.00000000e+00   -0.00000000e+00    0.00000000e+00   -0.00000000e+00    0.00000000e+00   -0.00000000e+00
     18      14      68      69     1    1.80000077e+02    2.09200000e+00    4.00000000e+00
     18      17      19      20     3    0.00000000e+00   -0.00000000e+00    0.00000000e+00   -0.00000000e+00    0.00000000e+00   -0.00000000e+00
     18      17      19     106     3    0.00000000e+00   -0.00000000e+00    0.00000000e+00   -0.00000000e+00    0.00000000e+00   -0.00000000e+00
     18      17      19     107     3    0.00000000e+00   -0.00000000e+00    0.00000000e+00   -0.00000000e+00    0.00000000e+00   -0.00000000e+00
     18      71      69      68     1    1.80000077e+02    1.04600000e+01    2.00000000e+00
     18      71      69      70     1    1.80000077e+02    1.04600000e+01    2.00000000e+00
     18      71      72      73     3    0.00000000e+00   -0.00000000e+00    0.00000000e+00   -0.00000000e+00    0.00000000e+00   -0.00000000e+00
     18      71      72     135     3    0.00000000e+00   -0.00000000e+00    0.00000000e+00   -0.00000000e+00    0.00000000e+00   -0.00000000e+00
     18      71      72     136     3    0.00000000e+00   -0.00000000e+00    0.00000000e+00   -0.00000000e+00    0.00000000e+00   -0.00000000e+00
     19      17      18      71     3    0.00000000e+00   -0.00000000e+00    0.00000000e+00   -0.00000000e+00    0.00000000e+00   -0.00000000e+00
     19      17      18     105     3    0.00000000e+00   -0.00000000e+00    0.00000000e+00   -0.00000000e+00    0.00000000e+00   -0.00000000e+00
     19      20      21      25     3    0.00000000e+00   -0.00000000e+00    0.00000000e+00   -0.00000000e+00    0.00000000e+00   -0.00000000e+00
     19      20      21      73     3    0.00000000e+00   -0.00000000e+00    0.00000000e+00   -0.00000000e+00    0.00000000e+00   -0.00000000e+00
     19      20      21     108     3    0.00000000e+00   -0.00000000e+00    0.00000000e+00   -0.00000000e+00    0.00000000e+00   -0.00000000e+00
     19      20      22      23     1    1.80000077e+02    1.04600000e+01    2.00000000e+00
     19      20      22      24     1    1.80000077e+02    1.04600000e+01    2.00000000e+00
     20      21      25      24     3    6.50844400e-01    1.95253320e+00    0.00000000e+00   -2.60337760e+00    0.00000000e+00   -0.00000000e+00
     20      21      25      76     3    6.50844400e-01    1.95253320e+00    0.00000000e+00   -2.60337760e+00    0.00000000e+00   -0.00000000e+00
     20      21      25     109     3    6.50844400e-01    1.95253320e+00    0.00000000e+00   -2.60337760e+00    0.00000000e+00   -0.00000000e+00
     20      21      73      72     3    0.00000000e+00   -0.00000000e+00    0.00000000e+00   -0.00000000e+00    0.00000000e+00   -0.00000000e+00
     20      21      73      74     3    0.00000000e+00   -0.00000000e+00    0.00000000e+00   -0.00000000e+00    0.00000000e+00   -0.00000000e+00
     20      22      24      25     1    1.80000077e+02    1.04600000e+01    2.00000000e+00
     20      22      24      26     1    1.80000077e+02    1.04600000e+01    2.00000000e+00
     20      24      22      23     4    1.80000077e+02    4.39320000e+01    2.00000000e+00
     21      20      19     106     3    0.00000000e+00   -0.00000000e+00    0.00000000e+00   -0.00000000e+00    0.00000000e+00   -0.00000000e+00
     21      20      19     107     3    0.00000000e+00   -0.00000000e+00    0.00000000e+00   -0.00000000e+00    0.00000000e+00   -0.00000000e+00
     21      20      22      23     1    1.80000077e+02    1.04600000e+01    2.00000000e+00
     21      20      22      24     1    1.80000077e+02    1.04600000e+01    2.00000000e+00
     21      25      24      22     3    2.21752000e+00   -2.21752000e+00    0.00000000e+00   -0.00000000e+00    0.00000000e+00   -0.00000000e+00
     21      25      24      22     3    0.00000000e+00   -0.00000000e+00    0.00000000e+00   -0.00000000e+00    0.00000000e+00   -0.00000000e+00
     21      25      24      22     1    1.80000077e+02    6.27600000e-01    3.00000000e+00
     21      25      24      22     1    1.80000077e+02    2.09200000e+00    4.00000000e+00
     21      25      24      26     3    0.00000000e+00   -0.00000000e+00    0.00000000e+00   -0.00000000e+00    0.00000000e+00   -0.00000000e+00
     21      25      76      74     1    1.80000077e+02    6.27600000e-01    3.00000000e+00
     21      25      76      74     3    2.21752000e+00   -2.21752000e+00    0.00000000e+00   -0.00000000e+00    0.00000000e+00   -0.00000000e+00
     21      25      76      74     3    0.00000000e+00   -0.00000000e+00    0.00000000e+00   -0.00000000e+00    0.00000000e+00   -0.00000000e+00
     21      25      76      74     1    1.80000077e+02    2.09200000e+00    4.00000000e+00
     21      25      76      77     3    0.00000000e+00   -0.00000000e+00    0.00000000e+00   -0.00000000e+00    0.00000000e+00   -0.00000000e+00
     21      73      72      71     3    0.00000000e+00   -0.00000000e+00    0.00000000e+00   -0.00000000e+00    0.00000000e+00   -0.00000000e+00
     21      73      72     135     3    0.00000000e+00   -0.00000000e+00    0.00000000e+00   -0.00000000e+00    0.00000000e+00   -0.00000000e+00
     21      73      72     136     3    0.00000000e+00   -0.00000000e+00    0.00000000e+00   -0.00000000e+00    0.00000000e+00   -0.00000000e+00
     21      73      74      75     1    1.80000077e+02    1.04600000e+01    2.00000000e+00
     21      73      74      76     1    1.80000077e+02    1.04600000e+01    2.00000000e+00
     22      19      20      21     4    1.80000077e+02    4.60240000e+00    2.00000000e+00
     22      20      19     106     3    0.00000000e+00   -0.00000000e+00    0.00000000e+00   -0.00000000e+00    0.00000000e+00   -0.00000000e+00
     22      20      19     107     3    0.00000000e+00   -0.00000000e+00    0.00000000e+00   -0.00000000e+00    0.00000000e+00   -0.00000000e+00
     22      20      21      25     1    1.80000077e+02    6.27600000e-01    3.00000000e+00
     22      20      21      25     1    1.80000077e+02    2.09200000e+00    4.00000000e+00
     22      20      21      25     3    2.21752000e+00   -2.21752000e+00    0.00000000e+00   -0.00000000e+00    0.00000000e+00   -0.00000000e+00
     22      20      21      25     3    0.00000000e+00   -0.00000000e+00    0.00000000e+00   -0.00000000e+00    0.00000000e+00   -0.00000000e+00
     22      20      21      73     3    0.00000000e+00   -0.00000000e+00    0.00000000e+00   -0.00000000e+00    0.00000000e+00   -0.00000000e+00
     22      20      21     108     3    0.00000000e+00   -0.00000000e+00    0.00000000e+00   -0.00000000e+00    0.00000000e+00   -0.00000000e+00
     22      24      25      76     3    0.00000000e+00   -0.00000000e+00    0.00000000e+00   -0.00000000e+00    0.00000000e+00   -0.00000000e+00
     22      24      25     109     3    0.00000000e+00   -0.00000000e+00    0.00000000e+00   -0.00000000e+00    0.00000000e+00   -0.00000000e+00
     22      24      26      27     3    0.00000000e+00   -0.00000000e+00    0.00000000e+00   -0.00000000e+00    0.00000000e+00   -0.00000000e+00
     22      24      26     110     3    0.00000000e+00   -0.00000000e+00    0.00000000e+00   -0.00000000e+00    0.00000000e+00   -0.00000000e+00
     22      24      26     111     3    0.00000000e+00   -0.00000000e+00    0.00000000e+00   -0.00000000e+00    0.00000000e+00   -0.00000000e+00
     22      25      24      26     4    1.80000077e+02    4.60240000e+00    2.00000000e+00
     23      22      24      25     1    1.80000077e+02    1.04600000e+01    2.00000000e+00
     23      22      24      26     1    1.80000077e+02    1.04600000e+01    2.00000000e+00
     24      25      21      73     3    6.50844400e-01    1.95253320e+00    0.00000000e+00   -2.60337760e+00    0.00000000e+00   -0.00000000e+00
     24      25      21     108     3    6.50844400e-01    1.95253320e+00    0.00000000e+00   -2.60337760e+00    0.00000000e+00   -0.00000000e+00
     24      25      76      74     3    0.00000000e+00   -0.00000000e+00    0.00000000e+00   -0.00000000e+00    0.00000000e+00   -0.00000000e+00
     24      25      76      77     3    0.00000000e+00   -0.00000000e+00    0.00000000e+00   -0.00000000e+00    0.00000000e+00   -0.00000000e+00
     24      26      27      28     3    0.00000000e+00   -0.00000000e+00    0.00000000e+00   -0.00000000e+00    0.00000000e+00   -0.00000000e+00
     24      26      27      29     3    0.00000000e+00   -0.00000000e+00    0.00000000e+00   -0.00000000e+00    0.00000000e+00   -0.00000000e+00
     25      21      73      72     3    0.00000000e+00   -0.00000000e+00    0.00000000e+00   -0.00000000e+00    0.00000000e+00   -0.00000000e+00
     25      21      73      74     3    0.00000000e+00   -0.00000000e+00    0.00000000e+00   -0.00000000e+00    0.00000000e+00   -0.00000000e+00
     25      21      73      74     3    2.21752000e+00   -2.21752000e+00    0.00000000e+00   -0.00000000e+00    0.00000000e+00   -0.00000000e+00
     25      21      73      74     1    1.80000077e+02    6.27600000e-01    3.00000000e+00
     25      21      73      74     1    1.80000077e+02    2.09200000e+00    4.00000000e+00
     25      24      26      27     3    0.00000000e+00   -0.00000000e+00    0.00000000e+00   -0.00000000e+00    0.00000000e+00   -0.00000000e+00
     25      24      26     110     3    0.00000000e+00   -0.00000000e+00    0.00000000e+00   -0.00000000e+00    0.00000000e+00   -0.00000000e+00
     25      24      26     111     3    0.00000000e+00   -0.00000000e+00    0.00000000e+00   -0.00000000e+00    0.00000000e+00   -0.00000000e+00
     25      76      74      73     1    1.80000077e+02    1.04600000e+01    2.00000000e+00
     25      76      74      75     1    1.80000077e+02    1.04600000e+01    2.00000000e+00
     25      76      77      78     3    0.00000000e+00   -0.00000000e+00    0.00000000e+00   -0.00000000e+00    0.00000000e+00   -0.00000000e+00
     25      76      77     137     3    0.00000000e+00   -0.00000000e+00    0.00000000e+00   -0.00000000e+00    0.00000000e+00   -0.00000000e+00
     25      76      77     138     3    0.00000000e+00   -0.00000000e+00    0.00000000e+00   -0.00000000e+00    0.00000000e+00   -0.00000000e+00
     26      24      25      76     3    0.00000000e+00   -0.00000000e+00    0.00000000e+00   -0.00000000e+00    0.00000000e+00   -0.00000000e+00
     26      24      25     109     3    0.00000000e+00   -0.00000000e+00    0.00000000e+00   -0.00000000e+00    0.00000000e+00   -0.00000000e+00
     26      27      28      32     3    0.00000000e+00   -0.00000000e+00    0.00000000e+00   -0.00000000e+00    0.00000000e+00   -0.00000000e+00
     26      27      28      78     3    0.00000000e+00   -0.00000000e+00    0.00000000e+00   -0.00000000e+00    0.00000000e+00   -0.00000000e+00
     26      27      28     112     3    0.00000000e+00   -0.00000000e+00    0.00000000e+00   -0.00000000e+00    0.00000000e+00   -0.00000000e+00
     26      27      29      30     1    1.80000077e+02    1.04600000e+01    2.00000000e+00
     26      27      29      31     1    1.80000077e+02    1.04600000e+01    2.00000000e+00
     27      28      32      31     3    6.50844400e-01    1.95253320e+00    0.00000000e+00   -2.60337760e+00    0.00000000e+00   -0.00000000e+00
     27      28      32      81     3    6.50844400e-01    1.95253320e+00    0.00000000e+00   -2.60337760e+00    0.00000000e+00   -0.00000000e+00
     27      28      32     113     3    6.50844400e-01    1.95253320e+00    0.00000000e+00   -2.60337760e+00    0.00000000e+00   -0.00000000e+00
     27      28      78      77     3    0.00000000e+00   -0.00000000e+00    0.00000000e+00   -0.00000000e+00    0.00000000e+00   -0.00000000e+00
     27      28      78      79     3    0.00000000e+00   -0.00000000e+00    0.00000000e+00   -0.00000000e+00    0.00000000e+00   -0.00000000e+00
     27      29      31      32     1    1.80000077e+02    1.04600000e+01    2.00000000e+00
     27      29      31      33     1    1.80000077e+02    1.04600000e+01    2.00000000e+00
     27      31      29      30     4    1.80000077e+02    4.39320000e+01    2.00000000e+00
     28      27      26     110     3    0.00000000e+00   -0.00000000e+00    0.00000000e+00   -0.00000000e+00    0.00000000e+00   -0.00000000e+00
     28      27      26     111     3    0.00000000e+00   -0.00000000e+00    0.00000000e+00   -0.00000000e+00    0.00000000e+00   -0.00000000e+00
     28      27      29      30     1    1.80000077e+02    1.04600000e+01    2.00000000e+00
     28      27      29      31     1    1.80000077e+02    1.04600000e+01    2.00000000e+00
     28      32      31      29     3    2.21752000e+00   -2.21752000e+00    0.00000000e+00   -0.00000000e+00    0.00000000e+00   -0.00000000e+00
     28      32      31      29     3    0.00000000e+00   -0.00000000e+00    0.00000000e+00   -0.00000000e+00    0.00000000e+00   -0.00000000e+00
     28      32      31      29     1    1.80000077e+02    6.27600000e-01    3.00000000e+00
     28      32      31      29     1    1.80000077e+02    2.09200000e+00    4.00000000e+00
     28      32      31      33     3    0.00000000e+00   -0.00000000e+00    0.00000000e+00   -0.00000000e+00    0.00000000e+00   -0.00000000e+00
     28      32      81      79     3    2.21752000e+00   -2.21752000e+00    0.00000000e+00   -0.00000000e+00    0.00000000e+00   -0.00000000e+00
     28      32      81      79     3    0.00000000e+00   -0.00000000e+00    0.00000000e+00   -0.00000000e+00    0.00000000e+00   -0.00000000e+00
     28      32      81      79     1    1.80000077e+02    6.27600000e-01    3.00000000e+00
     28      32      81      79     1    1.80000077e+02    2.09200000e+00    4.00000000e+00
     28      32      81      82     3    0.00000000e+00   -0.00000000e+00    0.00000000e+00   -0.00000000e+00    0.00000000e+00   -0.00000000e+00
     28      78      77      76     3    0.00000000e+00   -0.00000000e+00    0.00000000e+00   -0.00000000e+00    0.00000000e+00   -0.00000000e+00
     28      78      77     137     3    0.00000000e+00   -0.00000000e+00    0.00000000e+00   -0.00000000e+00    0.00000000e+00   -0.00000000e+00
     28      78      77     138     3    0.00000000e+00   -0.00000000e+00    0.00000000e+00   -0.00000000e+00    0.00000000e+00   -0.00000000e+00
     28      78      79      80     1    1.80000077e+02    1.04600000e+01    2.00000000e+00
     28      78      79      81     1    1.80000077e+02    1.04600000e+01    2.00000000e+00
     29      26      27      28     4    1.80000077e+02    4.60240000e+00    2.00000000e+00
     29      27      26     110     3    0.00000000e+00   -0.00000000e+00    0.00000000e+00   -0.00000000e+00    0.00000000e+00   -0.00000000e+00
     29      27      26     111     3    0.00000000e+00   -0.00000000e+00    0.00000000e+00   -0.00000000e+00    0.00000000e+00   -0.00000000e+00
     29      27      28      32     3    0.00000000e+00   -0.00000000e+00    0.00000000e+00   -0.00000000e+00    0.00000000e+00   -0.00000000e+00
     29      27      28      32     1    1.80000077e+02    6.27600000e-01    3.00000000e+00
     29      27      28      32     1    1.80000077e+02    2.09200000e+00    4.00000000e+00
     29      27      28      32     3    2.21752000e+00   -2.21752000e+00    0.00000000e+00   -0.00000000e+00    0.00000000e+00   -0.00000000e+00
     29      27      28      78     3    0.00000000e+00   -0.00000000e+00    0.00000000e+00   -0.00000000e+00    0.00000000e+00   -0.00000000e+00
     29      27      28     112     3    0.00000000e+00   -0.00000000e+00    0.00000000e+00   -0.00000000e+00    0.00000000e+00   -0.00000000e+00
     29      31      32      81     3    0.00000000e+00   -0.00000000e+00    0.00000000e+00   -0.00000000e+00    0.00000000e+00   -0.00000000e+00
     29      31      32     113     3    0.00000000e+00   -0.00000000e+00    0.00000000e+00   -0.00000000e+00    0.00000000e+00   -0.00000000e+00
     29      31      33      34     3    0.00000000e+00   -0.00000000e+00    0.00000000e+00   -0.00000000e+00    0.00000000e+00   -0.00000000e+00
     29      31      33     114     3    0.00000000e+00   -0.00000000e+00    0.00000000e+00   -0.00000000e+00    0.00000000e+00   -0.00000000e+00
     29      31      33     115     3    0.00000000e+00   -0.00000000e+00    0.00000000e+00   -0.00000000e+00    0.00000000e+00   -0.00000000e+00
     29      32      31      33     4    1.80000077e+02    4.60240000e+00    2.00000000e+00
     30      29      31      32     1    1.80000077e+02    1.04600000e+01    2.00000000e+00
     30      29      31      33     1    1.80000077e+02    1.04600000e+01    2.00000000e+00
     31      32      28      78     3    6.50844400e-01    1.95253320e+00    0.00000000e+00   -2.60337760e+00    0.00000000e+00   -0.00000000e+00
     31      32      28     112     3    6.50844400e-01    1.95253320e+00    0.00000000e+00   -2.60337760e+00    0.00000000e+00   -0.00000000e+00
     31      32      81      79     3    0.00000000e+00   -0.00000000e+00    0.00000000e+00   -0.00000000e+00    0.00000000e+00   -0.00000000e+00
     31      32      81      82     3    0.00000000e+00   -0.00000000e+00    0.00000000e+00   -0.00000000e+00    0.00000000e+00   -0.00000000e+00
     31      33      34      35     3    0.00000000e+00   -0.00000000e+00    0.00000000e+00   -0.00000000e+00    0.00000000e+00   -0.00000000e+00
     31      33      34      36     3    0.00000000e+00   -0.00000000e+00    0.00000000e+00   -0.00000000e+00    0.00000000e+00   -0.00000000e+00
     32      28      78      77     3    0.00000000e+00   -0.00000000e+00    0.00000000e+00   -0.00000000e+00    0.00000000e+00   -0.00000000e+00
     32      28      78      79     3    2.21752000e+00   -2.21752000e+00    0.00000000e+00   -0.00000000e+00    0.00000000e+00   -0.00000000e+00
     32      28      78      79     3    0.00000000e+00   -0.00000000e+00    0.00000000e+00   -0.00000000e+00    0.00000000e+00   -0.00000000e+00
     32      28      78      79     1    1.80000077e+02    6.27600000e-01    3.00000000e+00
     32      28      78      79     1    1.80000077e+02    2.09200000e+00    4.00000000e+00
     32      31      33      34     3    0.00000000e+00   -0.00000000e+00    0.00000000e+00   -0.00000000e+00    0.00000000e+00   -0.00000000e+00
     32      31      33     114     3    0.00000000e+00   -0.00000000e+00    0.00000000e+00   -0.00000000e+00    0.00000000e+00   -0.00000000e+00
     32      31      33     115     3    0.00000000e+00   -0.00000000e+00    0.00000000e+00   -0.00000000e+00    0.00000000e+00   -0.00000000e+00
     32      81      79      78     1    1.80000077e+02    1.04600000e+01    2.00000000e+00
     32      81      79      80     1    1.80000077e+02    1.04600000e+01    2.00000000e+00
     32      81      82      83     3    0.00000000e+00   -0.00000000e+00    0.00000000e+00   -0.00000000e+00    0.00000000e+00   -0.00000000e+00
     32      81      82     139     3    0.00000000e+00   -0.00000000e+00    0.00000000e+00   -0.00000000e+00    0.00000000e+00   -0.00000000e+00
     32      81      82     140     3    0.00000000e+00   -0.00000000e+00    0.00000000e+00   -0.00000000e+00    0.00000000e+00   -0.00000000e+00
     33      31      32      81     3    0.00000000e+00   -0.00000000e+00    0.00000000e+00   -0.00000000e+00    0.00000000e+00   -0.00000000e+00
     33      31      32     113     3    0.00000000e+00   -0.00000000e+00    0.00000000e+00   -0.00000000e+00    0.00000000e+00   -0.00000000e+00
     33      34      35      39     3    0.00000000e+00   -0.00000000e+00    0.00000000e+00   -0.00000000e+00    0.00000000e+00   -0.00000000e+00
     33      34      35      83     3    0.00000000e+00   -0.00000000e+00    0.00000000e+00   -0.00000000e+00    0.00000000e+00   -0.00000000e+00
     33      34      35     116     3    0.00000000e+00   -0.00000000e+00    0.00000000e+00   -0.00000000e+00    0.00000000e+00   -0.00000000e+00
     33      34      36      37     1    1.80000077e+02    1.04600000e+01    2.00000000e+00
     33      34      36      38     1    1.80000077e+02    1.04600000e+01    2.00000000e+00
     34      35      39      38     3    6.50844400e-01    1.95253320e+00    0.00000000e+00   -2.60337760e+00    0.00000000e+00   -0.00000000e+00
     34      35      39      86     3    6.50844400e-01    1.95253320e+00    0.00000000e+00   -2.60337760e+00    0.00000000e+00   -0.00000000e+00
     34      35      39     117     3    6.50844400e-01    1.95253320e+00    0.00000000e+00   -2.60337760e+00    0.00000000e+00   -0.00000000e+00
     34      35      83      82     3    0.00000000e+00   -0.00000000e+00    0.00000000e+00   -0.00000000e+00    0.00000000e+00   -0.00000000e+00
     34      35      83      84     3    0.00000000e+00   -0.00000000e+00    0.00000000e+00   -0.00000000e+00    0.00000000e+00   -0.00000000e+00
     34      36      38      39     1    1.80000077e+02    1.04600000e+01    2.00000000e+00
     34      36      38      40     1    1.80000077e+02    1.04600000e+01    2.00000000e+00
     34      38      36      37     4    1.80000077e+02    4.39320000e+01    2.00000000e+00
     35      34      33     114     3    0.00000000e+00   -0.00000000e+00    0.00000000e+00   -0.00000000e+00    0.00000000e+00   -0.00000000e+00
     35      34      33     115     3    0.00000000e+00   -0.00000000e+00    0.00000000e+00   -0.00000000e+00    0.00000000e+00   -0.00000000e+00
     35      34      36      37     1    1.80000077e+02    1.04600000e+01    2.00000000e+00
     35      34      36      38     1    1.80000077e+02    1.04600000e+01    2.00000000e+00
     35      39      38      36     3    2.21752000e+00   -2.21752000e+00    0.00000000e+00   -0.00000000e+00    0.00000000e+00   -0.00000000e+00
     35      39      38      36     1    1.80000077e+02    6.27600000e-01    3.00000000e+00
     35      39      38      36     1    1.80000077e+02    2.09200000e+00    4.00000000e+00
     35      39      38      36     3    0.00000000e+00   -0.00000000e+00    0.00000000e+00   -0.00000000e+00    0.00000000e+00   -0.00000000e+00
     35      39      38      40     3    0.00000000e+00   -0.00000000e+00    0.00000000e+00   -0.00000000e+00    0.00000000e+00   -0.00000000e+00
     35      39      86      84     1    1.80000077e+02    2.09200000e+00    4.00000000e+00
     35      39      86      84     3    0.00000000e+00   -0.00000000e+00    0.00000000e+00   -0.00000000e+00    0.00000000e+00   -0.00000000e+00
     35      39      86      84     1    1.80000077e+02    6.27600000e-01    3.00000000e+00
     35      39      86      84     3    2.21752000e+00   -2.21752000e+00    0.00000000e+00   -0.00000000e+00    0.00000000e+00   -0.00000000e+00
     35      39      86      87     3    0.00000000e+00   -0.00000000e+00    0.00000000e+00   -0.00000000e+00    0.00000000e+00   -0.00000000e+00
     35      83      82      81     3    0.00000000e+00   -0.00000000e+00    0.00000000e+00   -0.00000000e+00    0.00000000e+00   -0.00000000e+00
     35      83      82     139     3    0.00000000e+00   -0.00000000e+00    0.00000000e+00   -0.00000000e+00    0.00000000e+00   -0.00000000e+00
     35      83      82     140     3    0.00000000e+00   -0.00000000e+00    0.00000000e+00   -0.00000000e+00    0.00000000e+00   -0.00000000e+00
     35      83      84      85     1    1.80000077e+02    1.04600000e+01    2.00000000e+00
     35      83      84      86     1    1.80000077e+02    1.04600000e+01    2.00000000e+00
     36      33      34      35     4    1.80000077e+02    4.60240000e+00    2.00000000e+00
     36      34      33     114     3    0.00000000e+00   -0.00000000e+00    0.00000000e+00   -0.00000000e+00    0.00000000e+00   -0.00000000e+00
     36      34      33     115     3    0.00000000e+00   -0.00000000e+00    0.00000000e+00   -0.00000000e+00    0.00000000e+00   -0.00000000e+00
     36      34      35      39     1    1.80000077e+02    6.27600000e-01    3.00000000e+00
     36      34      35      39     3    2.21752000e+00   -2.21752000e+00    0.00000000e+00   -0.00000000e+00    0.00000000e+00   -0.00000000e+00
     36      34      35      39     3    0.00000000e+00   -0.00000000e+00    0.00000000e+00   -0.00000000e+00    0.00000000e+00   -0.00000000e+00
     36      34      35      39     1    1.80000077e+02    2.09200000e+00    4.00000000e+00
     36      34      35      83     3    0.00000000e+00   -0.00000000e+00    0.00000000e+00   -0.00000000e+00    0.00000000e+00   -0.00000000e+00
     36      34      35     116     3    0.00000000e+00   -0.00000000e+00    0.00000000e+00   -0.00000000e+00    0.00000000e+00   -0.00000000e+00
     36      38      39      86     3    0.00000000e+00   -0.00000000e+00    0.00000000e+00   -0.00000000e+00    0.00000000e+00   -0.00000000e+00
     36      38      39     117     3    0.00000000e+00   -0.00000000e+00    0.00000000e+00   -0.00000000e+00    0.00000000e+00   -0.00000000e+00
     36      38      40      41     3    0.00000000e+00   -0.00000000e+00    0.00000000e+00   -0.00000000e+00    0.00000000e+00   -0.00000000e+00
     36      38      40     118     3    0.00000000e+00   -0.00000000e+00    0.00000000e+00   -0.00000000e+00    0.00000000e+00   -0.00000000e+00
     36      38      40     119     3    0.00000000e+00   -0.00000000e+00    0.00000000e+00   -0.00000000e+00    0.00000000e+00   -0.00000000e+00
     36      39      38      40     4    1.80000077e+02    4.60240000e+00    2.00000000e+00
     37      36      38      39     1    1.80000077e+02    1.04600000e+01    2.00000000e+00
     37      36      38      40     1    1.80000077e+02    1.04600000e+01    2.00000000e+00
     38      39      35      83     3    6.50844400e-01    1.95253320e+00    0.00000000e+00   -2.60337760e+00    0.00000000e+00   -0.00000000e+00
     38      39      35     116     3    6.50844400e-01    1.95253320e+00    0.00000000e+00   -2.60337760e+00    0.00000000e+00   -0.00000000e+00
     38      39      86      84     3    0.00000000e+00   -0.00000000e+00    0.00000000e+00   -0.00000000e+00    0.00000000e+00   -0.00000000e+00
     38      39      86      87     3    0.00000000e+00   -0.00000000e+00    0.00000000e+00   -0.00000000e+00    0.00000000e+00   -0.00000000e+00
     38      40      41      42     3    0.00000000e+00   -0.00000000e+00    0.00000000e+00   -0.00000000e+00    0.00000000e+00   -0.00000000e+00
     38      40      41      43     3    0.00000000e+00   -0.00000000e+00    0.00000000e+00   -0.00000000e+00    0.00000000e+00   -0.00000000e+00
     39      35      83      82     3    0.00000000e+00   -0.00000000e+00    0.00000000e+00   -0.00000000e+00    0.00000000e+00   -0.00000000e+00
     39      35      83      84     1    1.80000077e+02    2.09200000e+00    4.00000000e+00
     39      35      83      84     3    2.21752000e+00   -2.21752000e+00    0.00000000e+00   -0.00000000e+00    0.00000000e+00   -0.00000000e+00
     39      35      83      84     3    0.00000000e+00   -0.00000000e+00    0.00000000e+00   -0.00000000e+00    0.00000000e+00   -0.00000000e+00
     39      35      83      84     1    1.80000077e+02    6.27600000e-01    3.00000000e+00
     39      38      40      41     3    0.00000000e+00   -0.00000000e+00    0.00000000e+00   -0.00000000e+00    0.00000000e+00   -0.00000000e+00
     39      38      40     118     3    0.00000000e+00   -0.00000000e+00    0.00000000e+00   -0.00000000e+00    0.00000000e+00   -0.00000000e+00
     39      38      40     119     3    0.00000000e+00   -0.00000000e+00    0.00000000e+00   -0.00000000e+00    0.00000000e+00   -0.00000000e+00
     39      86      84      83     1    1.80000077e+02    1.04600000e+01    2.00000000e+00
     39      86      84      85     1    1.80000077e+02    1.04600000e+01    2.00000000e+00
     39      86      87      88     3    0.00000000e+00   -0.00000000e+00    0.00000000e+00   -0.00000000e+00    0.00000000e+00   -0.00000000e+00
     39      86      87     141     3    0.00000000e+00   -0.00000000e+00    0.00000000e+00   -0.00000000e+00    0.00000000e+00   -0.00000000e+00
     39      86      87     142     3    0.00000000e+00   -0.00000000e+00    0.00000000e+00   -0.00000000e+00    0.00000000e+00   -0.00000000e+00
     40      38      39      86     3    0.00000000e+00   -0.00000000e+00    0.00000000e+00   -0.00000000e+00    0.00000000e+00   -0.00000000e+00
     40      38      39     117     3    0.00000000e+00   -0.00000000e+00    0.00000000e+00   -0.00000000e+00    0.00000000e+00   -0.00000000e+00
     40      41      42      46     3    0.00000000e+00   -0.00000000e+00    0.00000000e+00   -0.00000000e+00    0.00000000e+00   -0.00000000e+00
     40      41      42      88     3    0.00000000e+00   -0.00000000e+00    0.00000000e+00   -0.00000000e+00    0.00000000e+00   -0.00000000e+00
     40      41      42     120     3    0.00000000e+00   -0.00000000e+00    0.00000000e+00   -0.00000000e+00    0.00000000e+00   -0.00000000e+00
     40      41      43      44     1    1.80000077e+02    1.04600000e+01    2.00000000e+00
     40      41      43      45     1    1.80000077e+02    1.04600000e+01    2.00000000e+00
     41      42      46      45     3    6.50844400e-01    1.95253320e+00    0.00000000e+00   -2.60337760e+00    0.00000000e+00   -0.00000000e+00
     41      42      46      91     3    6.50844400e-01    1.95253320e+00    0.00000000e+00   -2.60337760e+00    0.00000000e+00   -0.00000000e+00
     41      42      46     121     3    6.50844400e-01    1.95253320e+00    0.00000000e+00   -2.60337760e+00    0.00000000e+00   -0.00000000e+00
     41      42      88      87     3    0.00000000e+00   -0.00000000e+00    0.00000000e+00   -0.00000000e+00    0.00000000e+00   -0.00000000e+00
     41      42      88      89     3    0.00000000e+00   -0.00000000e+00    0.00000000e+00   -0.00000000e+00    0.00000000e+00   -0.00000000e+00
     41      43      45      46     1    1.80000077e+02    1.04600000e+01    2.00000000e+00
     41      43      45      47     1    1.80000077e+02    1.04600000e+01    2.00000000e+00
     41      45      43      44     4    1.80000077e+02    4.39320000e+01    2.00000000e+00
     42      41      40     118     3    0.00000000e+00   -0.00000000e+00    0.00000000e+00   -0.00000000e+00    0.00000000e+00   -0.00000000e+00
     42      41      40     119     3    0.00000000e+00   -0.00000000e+00    0.00000000e+00   -0.00000000e+00    0.00000000e+00   -0.00000000e+00
     42      41      43      44     1    1.80000077e+02    1.04600000e+01    2.00000000e+00
     42      41      43      45     1    1.80000077e+02    1.04600000e+01    2.00000000e+00
     42      46      45      43     3    0.00000000e+00   -0.00000000e+00    0.00000000e+00   -0.00000000e+00    0.00000000e+00   -0.00000000e+00
     42      46      45      43     1    1.80000077e+02    6.27600000e-01    3.00000000e+00
     42      46      45      43     1    1.80000077e+02    2.09200000e+00    4.00000000e+00
     42      46      45      43     3    2.21752000e+00   -2.21752000e+00    0.00000000e+00   -0.00000000e+00    0.00000000e+00   -0.00000000e+00
     42      46      45      47     3    0.00000000e+00   -0.00000000e+00    0.00000000e+00   -0.00000000e+00    0.00000000e+00   -0.00000000e+00
     42      46      91      89     3    2.21752000e+00   -2.21752000e+00    0.00000000e+00   -0.00000000e+00    0.00000000e+00   -0.00000000e+00
     42      46      91      89     1    1.80000077e+02    2.09200000e+00    4.00000000e+00
     42      46      91      89     1    1.80000077e+02    6.27600000e-01    3.00000000e+00
     42      46      91      89     3    0.00000000e+00   -0.00000000e+00    0.00000000e+00   -0.00000000e+00    0.00000000e+00   -0.00000000e+00
     42      46      91      92     3    0.00000000e+00   -0.00000000e+00    0.00000000e+00   -0.00000000e+00    0.00000000e+00   -0.00000000e+00
     42      88      87      86     3    0.00000000e+00   -0.00000000e+00    0.00000000e+00   -0.00000000e+00    0.00000000e+00   -0.00000000e+00
     42      88      87     141     3    0.00000000e+00   -0.00000000e+00    0.00000000e+00   -0.00000000e+00    0.00000000e+00   -0.00000000e+00
     42      88      87     142     3    0.00000000e+00   -0.00000000e+00    0.00000000e+00   -0.00000000e+00    0.00000000e+00   -0.00000000e+00
     42      88      89      90     1    1.80000077e+02    1.04600000e+01    2.00000000e+00
     42      88      89      91     1    1.80000077e+02    1.04600000e+01    2.00000000e+00
     43      40      41      42     4    1.80000077e+02    4.60240000e+00    2.00000000e+00
     43      41      40     118     3    0.00000000e+00   -0.00000000e+00    0.00000000e+00   -0.00000000e+00    0.00000000e+00   -0.00000000e+00
     43      41      40     119     3    0.00000000e+00   -0.00000000e+00    0.00000000e+00   -0.00000000e+00    0.00000000e+00   -0.00000000e+00
     43      41      42      46     1    1.80000077e+02    6.27600000e-01    3.00000000e+00
     43      41      42      46     1    1.80000077e+02    2.09200000e+00    4.00000000e+00
     43      41      42      46     3    2.21752000e+00   -2.21752000e+00    0.00000000e+00   -0.00000000e+00    0.00000000e+00   -0.00000000e+00
     43      41      42      46     3    0.00000000e+00   -0.00000000e+00    0.00000000e+00   -0.00000000e+00    0.00000000e+00   -0.00000000e+00
     43      41      42      88     3    0.00000000e+00   -0.00000000e+00    0.00000000e+00   -0.00000000e+00    0.00000000e+00   -0.00000000e+00
     43      41      42     120     3    0.00000000e+00   -0.00000000e+00    0.00000000e+00   -0.00000000e+00    0.00000000e+00   -0.00000000e+00
     43      45      46      91     3    0.00000000e+00   -0.00000000e+00    0.00000000e+00   -0.00000000e+00    0.00000000e+00   -0.00000000e+00
     43      45      46     121     3    0.00000000e+00   -0.00000000e+00    0.00000000e+00   -0.00000000e+00    0.00000000e+00   -0.00000000e+00
     43      45      47      48     3    0.00000000e+00   -0.00000000e+00    0.00000000e+00   -0.00000000e+00    0.00000000e+00   -0.00000000e+00
     43      45      47     122     3    0.00000000e+00   -0.00000000e+00    0.00000000e+00   -0.00000000e+00    0.00000000e+00   -0.00000000e+00
     43      45      47     123     3    0.00000000e+00   -0.00000000e+00    0.00000000e+00   -0.00000000e+00    0.00000000e+00   -0.00000000e+00
     43      46      45      47     4    1.80000077e+02    4.60240000e+00    2.00000000e+00
     44      43      45      46     1    1.80000077e+02    1.04600000e+01    2.00000000e+00
     44      43      45      47     1    1.80000077e+02    1.04600000e+01    2.00000000e+00
     45      46      42      88     3    6.50844400e-01    1.95253320e+00    0.00000000e+00   -2.60337760e+00    0.00000000e+00   -0.00000000e+00
     45      46      42     120     3    6.50844400e-01    1.95253320e+00    0.00000000e+00   -2.60337760e+00    0.00000000e+00   -0.00000000e+00
     45      46      91      89     3    0.00000000e+00   -0.00000000e+00    0.00000000e+00   -0.00000000e+00    0.00000000e+00   -0.00000000e+00
     45      46      91      92     3    0.00000000e+00   -0.00000000e+00    0.00000000e+00   -0.00000000e+00    0.00000000e+00   -0.00000000e+00
     45      47      48      49     3    0.00000000e+00   -0.00000000e+00    0.00000000e+00   -0.00000000e+00    0.00000000e+00   -0.00000000e+00
     45      47      48      50     3    0.00000000e+00   -0.00000000e+00    0.00000000e+00   -0.00000000e+00    0.00000000e+00   -0.00000000e+00
     46      42      88      87     3    0.00000000e+00   -0.00000000e+00    0.00000000e+00   -0.00000000e+00    0.00000000e+00   -0.00000000e+00
     46      42      88      89     3    2.21752000e+00   -2.21752000e+00    0.00000000e+00   -0.00000000e+00    0.00000000e+00   -0.00000000e+00
     46      42      88      89     3    0.00000000e+00   -0.00000000e+00    0.00000000e+00   -0.00000000e+00    0.00000000e+00   -0.00000000e+00
     46      42      88      89     1    1.80000077e+02    6.27600000e-01    3.00000000e+00
     46      42      88      89     1    1.80000077e+02    2.09200000e+00    4.00000000e+00
     46      45      47      48     3    0.00000000e+00   -0.00000000e+00    0.00000000e+00   -0.00000000e+00    0.00000000e+00   -0.00000000e+00
     46      45      47     122     3    0.00000000e+00   -0.00000000e+00    0.00000000e+00   -0.00000000e+00    0.00000000e+00   -0.00000000e+00
     46      45      47     123     3    0.00000000e+00   -0.00000000e+00    0.00000000e+00   -0.00000000e+00    0.00000000e+00   -0.00000000e+00
     46      91      89      88     1    1.80000077e+02    1.04600000e+01    2.00000000e+00
     46      91      89      90     1    1.80000077e+02    1.04600000e+01    2.00000000e+00
     46      91      92      93     3    0.00000000e+00   -0.00000000e+00    0.00000000e+00   -0.00000000e+00    0.00000000e+00   -0.00000000e+00
     46      91      92     143     3    0.00000000e+00   -0.00000000e+00    0.00000000e+00   -0.00000000e+00    0.00000000e+00   -0.00000000e+00
     46      91      92     144     3    0.00000000e+00   -0.00000000e+00    0.00000000e+00   -0.00000000e+00    0.00000000e+00   -0.00000000e+00
     47      45      46      91     3    0.00000000e+00   -0.00000000e+00    0.00000000e+00   -0.00000000e+00    0.00000000e+00   -0.00000000e+00
     47      45      46     121     3    0.00000000e+00   -0.00000000e+00    0.00000000e+00   -0.00000000e+00    0.00000000e+00   -0.00000000e+00
     47      48      49      54     3    0.00000000e+00   -0.00000000e+00    0.00000000e+00   -0.00000000e+00    0.00000000e+00   -0.00000000e+00
     47      48      49      93     3    0.00000000e+00   -0.00000000e+00    0.00000000e+00   -0.00000000e+00    0.00000000e+00   -0.00000000e+00
     47      48      49     124     3    0.00000000e+00   -0.00000000e+00    0.00000000e+00   -0.00000000e+00    0.00000000e+00   -0.00000000e+00
     47      48      50      51     1    1.80000077e+02    1.04600000e+01    2.00000000e+00
     47      48      50      52     1    1.80000077e+02    1.04600000e+01    2.00000000e+00
     48      49      54      52     3    6.50844400e-01    1.95253320e+00    0.00000000e+00   -2.60337760e+00    0.00000000e+00   -0.00000000e+00
     48      49      54      95     3    6.50844400e-01    1.95253320e+00    0.00000000e+00   -2.60337760e+00    0.00000000e+00   -0.00000000e+00
     48      49      54     127     3    6.50844400e-01    1.95253320e+00    0.00000000e+00   -2.60337760e+00    0.00000000e+00   -0.00000000e+00
     48      49      93      92     3    0.00000000e+00   -0.00000000e+00    0.00000000e+00   -0.00000000e+00    0.00000000e+00   -0.00000000e+00
     48      49      93      94     3    0.00000000e+00   -0.00000000e+00    0.00000000e+00   -0.00000000e+00    0.00000000e+00   -0.00000000e+00
     48      50      52      53     1    1.80000077e+02    1.04600000e+01    2.00000000e+00
     48      50      52      54     1    1.80000077e+02    1.04600000e+01    2.00000000e+00
     48      52      50      51     4    1.80000077e+02    4.39320000e+01    2.00000000e+00
     49      48      47     122     3    0.00000000e+00   -0.00000000e+00    0.00000000e+00   -0.00000000e+00    0.00000000e+00   -0.00000000e+00
     49      48      47     123     3    0.00000000e+00   -0.00000000e+00    0.00000000e+00   -0.00000000e+00    0.00000000e+00   -0.00000000e+00
     49      48      50      51     1    1.80000077e+02    1.04600000e+01    2.00000000e+00
     49      48      50      52     1    1.80000077e+02    1.04600000e+01    2.00000000e+00
     49      54      52      50     3    2.21752000e+00   -2.21752000e+00    0.00000000e+00   -0.00000000e+00    0.00000000e+00   -0.00000000e+00
     49      54      52      50     3    0.00000000e+00   -0.00000000e+00    0.00000000e+00   -0.00000000e+00    0.00000000e+00   -0.00000000e+00
     49      54      52      50     1    1.80000077e+02    6.27600000e-01    3.00000000e+00
     49      54      52      50     1    1.80000077e+02    2.09200000e+00    4.00000000e+00
     49      54      52      53     3    0.00000000e+00   -0.00000000e+00    0.00000000e+00   -0.00000000e+00    0.00000000e+00   -0.00000000e+00
     49      54      95      58     3    0.00000000e+00   -0.00000000e+00    0.00000000e+00   -0.00000000e+00    0.00000000e+00   -0.00000000e+00
     49      54      95      94     3    2.21752000e+00   -2.21752000e+00    0.00000000e+00   -0.00000000e+00    0.00000000e+00   -0.00000000e+00
     49      54      95      94     3    0.00000000e+00   -0.00000000e+00    0.00000000e+00   -0.00000000e+00    0.00000000e+00   -0.00000000e+00
     49      54      95      94     1    1.80000077e+02    6.27600000e-01    3.00000000e+00
     49      54      95      94     1    1.80000077e+02    2.09200000e+00    4.00000000e+00
     49      93      92      91     3    0.00000000e+00   -0.00000000e+00    0.00000000e+00   -0.00000000e+00    0.00000000e+00   -0.00000000e+00
     49      93      92     143     3    0.00000000e+00   -0.00000000e+00    0.00000000e+00   -0.00000000e+00    0.00000000e+00   -0.00000000e+00
     49      93      92     144     3    0.00000000e+00   -0.00000000e+00    0.00000000e+00   -0.00000000e+00    0.00000000e+00   -0.00000000e+00
     49      93      94      95     1    1.80000077e+02    1.04600000e+01    2.00000000e+00
     49      93      94      96     1    1.80000077e+02    1.04600000e+01    2.00000000e+00
     50      47      48      49     4    1.80000077e+02    4.60240000e+00    2.00000000e+00
     50      48      47     122     3    0.00000000e+00   -0.00000000e+00    0.00000000e+00   -0.00000000e+00    0.00000000e+00   -0.00000000e+00
     50      48      47     123     3    0.00000000e+00   -0.00000000e+00    0.00000000e+00   -0.00000000e+00    0.00000000e+00   -0.00000000e+00
     50      48      49      54     3    0.00000000e+00   -0.00000000e+00    0.00000000e+00   -0.00000000e+00    0.00000000e+00   -0.00000000e+00
     50      48      49      54     3    2.21752000e+00   -2.21752000e+00    0.00000000e+00   -0.00000000e+00    0.00000000e+00   -0.00000000e+00
     50      48      49      54     1    1.80000077e+02    6.27600000e-01    3.00000000e+00
     50      48      49      54     1    1.80000077e+02    2.09200000e+00    4.00000000e+00
     50      48      49      93     3    0.00000000e+00   -0.00000000e+00    0.00000000e+00   -0.00000000e+00    0.00000000e+00   -0.00000000e+00
     50      48      49     124     3    0.00000000e+00   -0.00000000e+00    0.00000000e+00   -0.00000000e+00    0.00000000e+00   -0.00000000e+00
     50      52      53      55     3    0.00000000e+00   -0.00000000e+00    0.00000000e+00   -0.00000000e+00    0.00000000e+00   -0.00000000e+00
     50      52      53     125     3    0.00000000e+00   -0.00000000e+00    0.00000000e+00   -0.00000000e+00    0.00000000e+00   -0.00000000e+00
     50      52      53     126     3    0.00000000e+00   -0.00000000e+00    0.00000000e+00   -0.00000000e+00    0.00000000e+00   -0.00000000e+00
     50      52      54      95     3    0.00000000e+00   -0.00000000e+00    0.00000000e+00   -0.00000000e+00    0.00000000e+00   -0.00000000e+00
     50      52      54     127     3    0.00000000e+00   -0.00000000e+00    0.00000000e+00   -0.00000000e+00    0.00000000e+00   -0.00000000e+00
     50      53      52      54     4    1.80000077e+02    4.60240000e+00    2.00000000e+00
     51      50      52      53     1    1.80000077e+02    1.04600000e+01    2.00000000e+00
     51      50      52      54     1    1.80000077e+02    1.04600000e+01    2.00000000e+00
     52      53      55      56     3    0.00000000e+00   -0.00000000e+00    0.00000000e+00   -0.00000000e+00    0.00000000e+00   -0.00000000e+00
     52      54      49      93     3    6.50844400e-01    1.95253320e+00    0.00000000e+00   -2.60337760e+00    0.00000000e+00   -0.00000000e+00
     52      54      49     124     3    6.50844400e-01    1.95253320e+00    0.00000000e+00   -2.60337760e+00    0.00000000e+00   -0.00000000e+00
     52      54      95      58     3    0.00000000e+00   -0.00000000e+00    0.00000000e+00   -0.00000000e+00    0.00000000e+00   -0.00000000e+00
     52      54      95      94     3    0.00000000e+00   -0.00000000e+00    0.00000000e+00   -0.00000000e+00    0.00000000e+00   -0.00000000e+00
     53      52      54      95     3    0.00000000e+00   -0.00000000e+00    0.00000000e+00   -0.00000000e+00    0.00000000e+00   -0.00000000e+00
     53      52      54     127     3    0.00000000e+00   -0.00000000e+00    0.00000000e+00   -0.00000000e+00    0.00000000e+00   -0.00000000e+00
     53      55      56      57     3    0.00000000e+00   -0.00000000e+00    0.00000000e+00   -0.00000000e+00    0.00000000e+00   -0.00000000e+00
     53      55      56     128     3    0.00000000e+00   -0.00000000e+00    0.00000000e+00   -0.00000000e+00    0.00000000e+00   -0.00000000e+00
     54      49      93      92     3    0.00000000e+00   -0.00000000e+00    0.00000000e+00   -0.00000000e+00    0.00000000e+00   -0.00000000e+00
     54      49      93      94     1    1.80000077e+02    6.27600000e-01    3.00000000e+00
     54      49      93      94     1    1.80000077e+02    2.09200000e+00    4.00000000e+00
     54      49      93      94     3    2.21752000e+00   -2.21752000e+00    0.00000000e+00   -0.00000000e+00    0.00000000e+00   -0.00000000e+00
     54      49      93      94     3    0.00000000e+00   -0.00000000e+00    0.00000000e+00   -0.00000000e+00    0.00000000e+00   -0.00000000e+00
     54      52      53      55     3    0.00000000e+00   -0.00000000e+00    0.00000000e+00   -0.00000000e+00    0.00000000e+00   -0.00000000e+00
     54      52      53     125     3    0.00000000e+00   -0.00000000e+00    0.00000000e+00   -0.00000000e+00    0.00000000e+00   -0.00000000e+00
     54      52      53     126     3    0.00000000e+00   -0.00000000e+00    0.00000000e+00   -0.00000000e+00    0.00000000e+00   -0.00000000e+00
     54      95      58      57     3    0.00000000e+00   -0.00000000e+00    0.00000000e+00   -0.00000000e+00    0.00000000e+00   -0.00000000e+00
     54      95      58     129     3    0.00000000e+00   -0.00000000e+00    0.00000000e+00   -0.00000000e+00    0.00000000e+00   -0.00000000e+00
     54      95      58     130     3    0.00000000e+00   -0.00000000e+00    0.00000000e+00   -0.00000000e+00    0.00000000e+00   -0.00000000e+00
     54      95      94      93     1    1.80000077e+02    1.04600000e+01    2.00000000e+00
     54      95      94      96     1    1.80000077e+02    1.04600000e+01    2.00000000e+00
     55      56       4      61     3    6.50844400e-01    1.95253320e+00    0.00000000e+00   -2.60337760e+00    0.00000000e+00   -0.00000000e+00
     55      56       4      97     3    6.50844400e-01    1.95253320e+00    0.00000000e+00   -2.60337760e+00    0.00000000e+00   -0.00000000e+00
     55      56      57      58     3    0.00000000e+00   -0.00000000e+00    0.00000000e+00   -0.00000000e+00    0.00000000e+00   -0.00000000e+00
     55      56      57      59     3    0.00000000e+00   -0.00000000e+00    0.00000000e+00   -0.00000000e+00    0.00000000e+00   -0.00000000e+00
     56       4      61      59     3    2.21752000e+00   -2.21752000e+00    0.00000000e+00   -0.00000000e+00    0.00000000e+00   -0.00000000e+00
     56       4      61      59     1    1.80000077e+02    2.09200000e+00    4.00000000e+00
     56       4      61      59     3    0.00000000e+00   -0.00000000e+00    0.00000000e+00   -0.00000000e+00    0.00000000e+00   -0.00000000e+00
     56       4      61      59     1    1.80000077e+02    6.27600000e-01    3.00000000e+00
     56       4      61      62     3    0.00000000e+00   -0.00000000e+00    0.00000000e+00   -0.00000000e+00    0.00000000e+00   -0.00000000e+00
     56      55      53     125     3    0.00000000e+00   -0.00000000e+00    0.00000000e+00   -0.00000000e+00    0.00000000e+00   -0.00000000e+00
     56      55      53     126     3    0.00000000e+00   -0.00000000e+00    0.00000000e+00   -0.00000000e+00    0.00000000e+00   -0.00000000e+00
     56      57      58      95     3    0.00000000e+00   -0.00000000e+00    0.00000000e+00   -0.00000000e+00    0.00000000e+00   -0.00000000e+00
     56      57      58     129     3    0.00000000e+00   -0.00000000e+00    0.00000000e+00   -0.00000000e+00    0.00000000e+00   -0.00000000e+00
     56      57      58     130     3    0.00000000e+00   -0.00000000e+00    0.00000000e+00   -0.00000000e+00    0.00000000e+00   -0.00000000e+00
     56      57      59      60     1    1.80000077e+02    1.04600000e+01    2.00000000e+00
     56      57      59      61     1    1.80000077e+02    1.04600000e+01    2.00000000e+00
     57      56       4      61     3    6.50844400e-01    1.95253320e+00    0.00000000e+00   -2.60337760e+00    0.00000000e+00   -0.00000000e+00
     57      56       4      97     3    6.50844400e-01    1.95253320e+00    0.00000000e+00   -2.60337760e+00    0.00000000e+00   -0.00000000e+00
     57      58      95      94     3    0.00000000e+00   -0.00000000e+00    0.00000000e+00   -0.00000000e+00    0.00000000e+00   -0.00000000e+00
     57      59      61      62     1    1.80000077e+02    1.04600000e+01    2.00000000e+00
     57      61      59      60     4    1.80000077e+02    4.39320000e+01    2.00000000e+00
     58      57      56     128     3    0.00000000e+00   -0.00000000e+00    0.00000000e+00   -0.00000000e+00    0.00000000e+00   -0.00000000e+00
     58      57      59      60     1    1.80000077e+02    1.04600000e+01    2.00000000e+00
     58      57      59      61     1    1.80000077e+02    1.04600000e+01    2.00000000e+00
     58      95      54     127     3    0.00000000e+00   -0.00000000e+00    0.00000000e+00   -0.00000000e+00    0.00000000e+00   -0.00000000e+00
     58      95      94      93     1    1.80000077e+02    1.04600000e+01    2.00000000e+00
     58      95      94      96     1    1.80000077e+02    1.04600000e+01    2.00000000e+00
     59       4      61      62     4    1.80000077e+02    4.60240000e+00    2.00000000e+00
     59      56      57      58     4    1.80000077e+02    4.60240000e+00    2.00000000e+00
     59      57      56     128     3    0.00000000e+00   -0.00000000e+00    0.00000000e+00   -0.00000000e+00    0.00000000e+00   -0.00000000e+00
     59      57      58      95     3    0.00000000e+00   -0.00000000e+00    0.00000000e+00   -0.00000000e+00    0.00000000e+00   -0.00000000e+00
     59      57      58     129     3    0.00000000e+00   -0.00000000e+00    0.00000000e+00   -0.00000000e+00    0.00000000e+00   -0.00000000e+00
     59      57      58     130     3    0.00000000e+00   -0.00000000e+00    0.00000000e+00   -0.00000000e+00    0.00000000e+00   -0.00000000e+00
     59      61       4      97     3    0.00000000e+00   -0.00000000e+00    0.00000000e+00   -0.00000000e+00    0.00000000e+00   -0.00000000e+00
     59      61      62      63     3    0.00000000e+00   -0.00000000e+00    0.00000000e+00   -0.00000000e+00    0.00000000e+00   -0.00000000e+00
     59      61      62     131     3    0.00000000e+00   -0.00000000e+00    0.00000000e+00   -0.00000000e+00    0.00000000e+00   -0.00000000e+00
     59      61      62     132     3    0.00000000e+00   -0.00000000e+00    0.00000000e+00   -0.00000000e+00    0.00000000e+00   -0.00000000e+00
     60      59      61      62     1    1.80000077e+02    1.04600000e+01    2.00000000e+00
     61       4      56     128     3    6.50844400e-01    1.95253320e+00    0.00000000e+00   -2.60337760e+00    0.00000000e+00   -0.00000000e+00
     61      62      63      64     3    0.00000000e+00   -0.00000000e+00    0.00000000e+00   -0.00000000e+00    0.00000000e+00   -0.00000000e+00
     62      61       4      97     3    0.00000000e+00   -0.00000000e+00    0.00000000e+00   -0.00000000e+00    0.00000000e+00   -0.00000000e+00
     62      63       7     100     3    0.00000000e+00   -0.00000000e+00    0.00000000e+00   -0.00000000e+00    0.00000000e+00   -0.00000000e+00
     62      63      64      65     1    1.80000077e+02    1.04600000e+01    2.00000000e+00
     62      63      64      66     1    1.80000077e+02    1.04600000e+01    2.00000000e+00
     63       7      11      66     3    6.50844400e-01    1.95253320e+00    0.00000000e+00   -2.60337760e+00    0.00000000e+00   -0.00000000e+00
     63       7      11     101     3    6.50844400e-01    1.95253320e+00    0.00000000e+00   -2.60337760e+00    0.00000000e+00   -0.00000000e+00
     63      64      66      67     1    1.80000077e+02    1.04600000e+01    2.00000000e+00
     63      66      64      65     4    1.80000077e+02    4.39320000e+01    2.00000000e+00
     64       7      63      62     4    1.80000077e+02    4.60240000e+00    2.00000000e+00
     64      11      66      67     4    1.80000077e+02    4.60240000e+00    2.00000000e+00
     64      63       7     100     3    0.00000000e+00   -0.00000000e+00    0.00000000e+00   -0.00000000e+00    0.00000000e+00   -0.00000000e+00
     64      63      62     131     3    0.00000000e+00   -0.00000000e+00    0.00000000e+00   -0.00000000e+00    0.00000000e+00   -0.00000000e+00
     64      63      62     132     3    0.00000000e+00   -0.00000000e+00    0.00000000e+00   -0.00000000e+00    0.00000000e+00   -0.00000000e+00
     64      66      11     101     3    0.00000000e+00   -0.00000000e+00    0.00000000e+00   -0.00000000e+00    0.00000000e+00   -0.00000000e+00
     64      66      67      68     3    0.00000000e+00   -0.00000000e+00    0.00000000e+00   -0.00000000e+00    0.00000000e+00   -0.00000000e+00
     64      66      67     133     3    0.00000000e+00   -0.00000000e+00    0.00000000e+00   -0.00000000e+00    0.00000000e+00   -0.00000000e+00
     64      66      67     134     3    0.00000000e+00   -0.00000000e+00    0.00000000e+00   -0.00000000e+00    0.00000000e+00   -0.00000000e+00
     65      64      66      67     1    1.80000077e+02    1.04600000e+01    2.00000000e+00
     66      11       7     100     3    6.50844400e-01    1.95253320e+00    0.00000000e+00   -2.60337760e+00    0.00000000e+00   -0.00000000e+00
     66      67      68      69     3    0.00000000e+00   -0.00000000e+00    0.00000000e+00   -0.00000000e+00    0.00000000e+00   -0.00000000e+00
     67      66      11     101     3    0.00000000e+00   -0.00000000e+00    0.00000000e+00   -0.00000000e+00    0.00000000e+00   -0.00000000e+00
     67      68      14     104     3    0.00000000e+00   -0.00000000e+00    0.00000000e+00   -0.00000000e+00    0.00000000e+00   -0.00000000e+00
     67      68      69      70     1    1.80000077e+02    1.04600000e+01    2.00000000e+00
     67      68      69      71     1    1.80000077e+02    1.04600000e+01    2.00000000e+00
     68      14      18      71     3    6.50844400e-01    1.95253320e+00    0.00000000e+00   -2.60337760e+00    0.00000000e+00   -0.00000000e+00
     68      14      18     105     3    6.50844400e-01    1.95253320e+00    0.00000000e+00   -2.60337760e+00    0.00000000e+00   -0.00000000e+00
     68      69      71      72     1    1.80000077e+02    1.04600000e+01    2.00000000e+00
     68      71      69      70     4    1.80000077e+02    4.39320000e+01    2.00000000e+00
     69      14      68      67     4    1.80000077e+02    4.60240000e+00    2.00000000e+00
     69      18      71      72     4    1.80000077e+02    4.60240000e+00    2.00000000e+00
     69      68      14     104     3    0.00000000e+00   -0.00000000e+00    0.00000000e+00   -0.00000000e+00    0.00000000e+00   -0.00000000e+00
     69      68      67     133     3    0.00000000e+00   -0.00000000e+00    0.00000000e+00   -0.00000000e+00    0.00000000e+00   -0.00000000e+00
     69      68      67     134     3    0.00000000e+00   -0.00000000e+00    0.00000000e+00   -0.00000000e+00    0.00000000e+00   -0.00000000e+00
     69      71      18     105     3    0.00000000e+00   -0.00000000e+00    0.00000000e+00   -0.00000000e+00    0.00000000e+00   -0.00000000e+00
     69      71      72      73     3    0.00000000e+00   -0.00000000e+00    0.00000000e+00   -0.00000000e+00    0.00000000e+00   -0.00000000e+00
     69      71      72     135     3    0.00000000e+00   -0.00000000e+00    0.00000000e+00   -0.00000000e+00    0.00000000e+00   -0.00000000e+00
     69      71      72     136     3    0.00000000e+00   -0.00000000e+00    0.00000000e+00   -0.00000000e+00    0.00000000e+00   -0.00000000e+00
     70      69      71      72     1    1.80000077e+02    1.04600000e+01    2.00000000e+00
     71      18      14     104     3    6.50844400e-01    1.95253320e+00    0.00000000e+00   -2.60337760e+00    0.00000000e+00   -0.00000000e+00
     71      72      73      74     3    0.00000000e+00   -0.00000000e+00    0.00000000e+00   -0.00000000e+00    0.00000000e+00   -0.00000000e+00
     72      71      18     105     3    0.00000000e+00   -0.00000000e+00    0.00000000e+00   -0.00000000e+00    0.00000000e+00   -0.00000000e+00
     72      73      21     108     3    0.00000000e+00   -0.00000000e+00    0.00000000e+00   -0.00000000e+00    0.00000000e+00   -0.00000000e+00
     72      73      74      75     1    1.80000077e+02    1.04600000e+01    2.00000000e+00
     72      73      74      76     1    1.80000077e+02    1.04600000e+01    2.00000000e+00
     73      21      25      76     3    6.50844400e-01    1.95253320e+00    0.00000000e+00   -2.60337760e+00    0.00000000e+00   -0.00000000e+00
     73      21      25     109     3    6.50844400e-01    1.95253320e+00    0.00000000e+00   -2.60337760e+00    0.00000000e+00   -0.00000000e+00
     73      74      76      77     1    1.80000077e+02    1.04600000e+01    2.00000000e+00
     73      76      74      75     4    1.80000077e+02    4.39320000e+01    2.00000000e+00
     74      21      73      72     4    1.80000077e+02    4.60240000e+00    2.00000000e+00
     74      25      76      77     4    1.80000077e+02    4.60240000e+00    2.00000000e+00
     74      73      21     108     3    0.00000000e+00   -0.00000000e+00    0.00000000e+00   -0.00000000e+00    0.00000000e+00   -0.00000000e+00
     74      73      72     135     3    0.00000000e+00   -0.00000000e+00    0.00000000e+00   -0.00000000e+00    0.00000000e+00   -0.00000000e+00
     74      73      72     136     3    0.00000000e+00   -0.00000000e+00    0.00000000e+00   -0.00000000e+00    0.00000000e+00   -0.00000000e+00
     74      76      25     109     3    0.00000000e+00   -0.00000000e+00    0.00000000e+00   -0.00000000e+00    0.00000000e+00   -0.00000000e+00
     74      76      77      78     3    0.00000000e+00   -0.00000000e+00    0.00000000e+00   -0.00000000e+00    0.00000000e+00   -0.00000000e+00
     74      76      77     137     3    0.00000000e+00   -0.00000000e+00    0.00000000e+00   -0.00000000e+00    0.00000000e+00   -0.00000000e+00
     74      76      77     138     3    0.00000000e+00   -0.00000000e+00    0.00000000e+00   -0.00000000e+00    0.00000000e+00   -0.00000000e+00
     75      74      76      77     1    1.80000077e+02    1.04600000e+01    2.00000000e+00
     76      25      21     108     3    6.50844400e-01    1.95253320e+00    0.00000000e+00   -2.60337760e+00    0.00000000e+00   -0.00000000e+00
     76      77      78      79     3    0.00000000e+00   -0.00000000e+00    0.00000000e+00   -0.00000000e+00    0.00000000e+00   -0.00000000e+00
     77      76      25     109     3    0.00000000e+00   -0.00000000e+00    0.00000000e+00   -0.00000000e+00    0.00000000e+00   -0.00000000e+00
     77      78      28     112     3    0.00000000e+00   -0.00000000e+00    0.00000000e+00   -0.00000000e+00    0.00000000e+00   -0.00000000e+00
     77      78      79      80     1    1.80000077e+02    1.04600000e+01    2.00000000e+00
     77      78      79      81     1    1.80000077e+02    1.04600000e+01    2.00000000e+00
     78      28      32      81     3    6.50844400e-01    1.95253320e+00    0.00000000e+00   -2.60337760e+00    0.00000000e+00   -0.00000000e+00
     78      28      32     113     3    6.50844400e-01    1.95253320e+00    0.00000000e+00   -2.60337760e+00    0.00000000e+00   -0.00000000e+00
     78      79      81      82     1    1.80000077e+02    1.04600000e+01    2.00000000e+00
     78      81      79      80     4    1.80000077e+02    4.39320000e+01    2.00000000e+00
     79      28      78      77     4    1.80000077e+02    4.60240000e+00    2.00000000e+00
     79      32      81      82     4    1.80000077e+02    4.60240000e+00    2.00000000e+00
     79      78      28     112     3    0.00000000e+00   -0.00000000e+00    0.00000000e+00   -0.00000000e+00    0.00000000e+00   -0.00000000e+00
     79      78      77     137     3    0.00000000e+00   -0.00000000e+00    0.00000000e+00   -0.00000000e+00    0.00000000e+00   -0.00000000e+00
     79      78      77     138     3    0.00000000e+00   -0.00000000e+00    0.00000000e+00   -0.00000000e+00    0.00000000e+00   -0.00000000e+00
     79      81      32     113     3    0.00000000e+00   -0.00000000e+00    0.00000000e+00   -0.00000000e+00    0.00000000e+00   -0.00000000e+00
     79      81      82      83     3    0.00000000e+00   -0.00000000e+00    0.00000000e+00   -0.00000000e+00    0.00000000e+00   -0.00000000e+00
     79      81      82     139     3    0.00000000e+00   -0.00000000e+00    0.00000000e+00   -0.00000000e+00    0.00000000e+00   -0.00000000e+00
     79      81      82     140     3    0.00000000e+00   -0.00000000e+00    0.00000000e+00   -0.00000000e+00    0.00000000e+00   -0.00000000e+00
     80      79      81      82     1    1.80000077e+02    1.04600000e+01    2.00000000e+00
     81      32      28     112     3    6.50844400e-01    1.95253320e+00    0.00000000e+00   -2.60337760e+00    0.00000000e+00   -0.00000000e+00
     81      82      83      84     3    0.00000000e+00   -0.00000000e+00    0.00000000e+00   -0.00000000e+00    0.00000000e+00   -0.00000000e+00
     82      81      32     113     3    0.00000000e+00   -0.00000000e+00    0.00000000e+00   -0.00000000e+00    0.00000000e+00   -0.00000000e+00
     82      83      35     116     3    0.00000000e+00   -0.00000000e+00    0.00000000e+00   -0.00000000e+00    0.00000000e+00   -0.00000000e+00
     82      83      84      85     1    1.80000077e+02    1.04600000e+01    2.00000000e+00
     82      83      84      86     1    1.80000077e+02    1.04600000e+01    2.00000000e+00
     83      35      39      86     3    6.50844400e-01    1.95253320e+00    0.00000000e+00   -2.60337760e+00    0.00000000e+00   -0.00000000e+00
     83      35      39     117     3    6.50844400e-01    1.95253320e+00    0.00000000e+00   -2.60337760e+00    0.00000000e+00   -0.00000000e+00
     83      84      86      87     1    1.80000077e+02    1.04600000e+01    2.00000000e+00
     83      86      84      85     4    1.80000077e+02    4.39320000e+01    2.00000000e+00
     84      35      83      82     4    1.80000077e+02    4.60240000e+00    2.00000000e+00
     84      39      86      87     4    1.80000077e+02    4.60240000e+00    2.00000000e+00
     84      83      35     116     3    0.00000000e+00   -0.00000000e+00    0.00000000e+00   -0.00000000e+00    0.00000000e+00   -0.00000000e+00
     84      83      82     139     3    0.00000000e+00   -0.00000000e+00    0.00000000e+00   -0.00000000e+00    0.00000000e+00   -0.00000000e+00
     84      83      82     140     3    0.00000000e+00   -0.00000000e+00    0.00000000e+00   -0.00000000e+00    0.00000000e+00   -0.00000000e+00
     84      86      39     117     3    0.00000000e+00   -0.00000000e+00    0.00000000e+00   -0.00000000e+00    0.00000000e+00   -0.00000000e+00
     84      86      87      88     3    0.00000000e+00   -0.00000000e+00    0.00000000e+00   -0.00000000e+00    0.00000000e+00   -0.00000000e+00
     84      86      87     141     3    0.00000000e+00   -0.00000000e+00    0.00000000e+00   -0.00000000e+00    0.00000000e+00   -0.00000000e+00
     84      86      87     142     3    0.00000000e+00   -0.00000000e+00    0.00000000e+00   -0.00000000e+00    0.00000000e+00   -0.00000000e+00
     85      84      86      87     1    1.80000077e+02    1.04600000e+01    2.00000000e+00
     86      39      35     116     3    6.50844400e-01    1.95253320e+00    0.00000000e+00   -2.60337760e+00    0.00000000e+00   -0.00000000e+00
     86      87      88      89     3    0.00000000e+00   -0.00000000e+00    0.00000000e+00   -0.00000000e+00    0.00000000e+00   -0.00000000e+00
     87      86      39     117     3    0.00000000e+00   -0.00000000e+00    0.00000000e+00   -0.00000000e+00    0.00000000e+00   -0.00000000e+00
     87      88      42     120     3    0.00000000e+00   -0.00000000e+00    0.00000000e+00   -0.00000000e+00    0.00000000e+00   -0.00000000e+00
     87      88      89      90     1    1.80000077e+02    1.04600000e+01    2.00000000e+00
     87      88      89      91     1    1.80000077e+02    1.04600000e+01    2.00000000e+00
     88      42      46      91     3    6.50844400e-01    1.95253320e+00    0.00000000e+00   -2.60337760e+00    0.00000000e+00   -0.00000000e+00
     88      42      46     121     3    6.50844400e-01    1.95253320e+00    0.00000000e+00   -2.60337760e+00    0.00000000e+00   -0.00000000e+00
     88      89      91      92     1    1.80000077e+02    1.04600000e+01    2.00000000e+00
     88      91      89      90     4    1.80000077e+02    4.39320000e+01    2.00000000e+00
     89      42      88      87     4    1.80000077e+02    4.60240000e+00    2.00000000e+00
     89      46      91      92     4    1.80000077e+02    4.60240000e+00    2.00000000e+00
     89      88      42     120     3    0.00000000e+00   -0.00000000e+00    0.00000000e+00   -0.00000000e+00    0.00000000e+00   -0.00000000e+00
     89      88      87     141     3    0.00000000e+00   -0.00000000e+00    0.00000000e+00   -0.00000000e+00    0.00000000e+00   -0.00000000e+00
     89      88      87     142     3    0.00000000e+00   -0.00000000e+00    0.00000000e+00   -0.00000000e+00    0.00000000e+00   -0.00000000e+00
     89      91      46     121     3    0.00000000e+00   -0.00000000e+00    0.00000000e+00   -0.00000000e+00    0.00000000e+00   -0.00000000e+00
     89      91      92      93     3    0.00000000e+00   -0.00000000e+00    0.00000000e+00   -0.00000000e+00    0.00000000e+00   -0.00000000e+00
     89      91      92     143     3    0.00000000e+00   -0.00000000e+00    0.00000000e+00   -0.00000000e+00    0.00000000e+00   -0.00000000e+00
     89      91      92     144     3    0.00000000e+00   -0.00000000e+00    0.00000000e+00   -0.00000000e+00    0.00000000e+00   -0.00000000e+00
     90      89      91      92     1    1.80000077e+02    1.04600000e+01    2.00000000e+00
     91      46      42     120     3    6.50844400e-01    1.95253320e+00    0.00000000e+00   -2.60337760e+00    0.00000000e+00   -0.00000000e+00
     91      92      93      94     3    0.00000000e+00   -0.00000000e+00    0.00000000e+00   -0.00000000e+00    0.00000000e+00   -0.00000000e+00
     92      91      46     121     3    0.00000000e+00   -0.00000000e+00    0.00000000e+00   -0.00000000e+00    0.00000000e+00   -0.00000000e+00
     92      93      49     124     3    0.00000000e+00   -0.00000000e+00    0.00000000e+00   -0.00000000e+00    0.00000000e+00   -0.00000000e+00
     92      93      94      95     1    1.80000077e+02    1.04600000e+01    2.00000000e+00
     92      93      94      96     1    1.80000077e+02    1.04600000e+01    2.00000000e+00
     93      49      54      95     3    6.50844400e-01    1.95253320e+00    0.00000000e+00   -2.60337760e+00    0.00000000e+00   -0.00000000e+00
     93      49      54     127     3    6.50844400e-01    1.95253320e+00    0.00000000e+00   -2.60337760e+00    0.00000000e+00   -0.00000000e+00
     93      95      94      96     4    1.80000077e+02    4.39320000e+01    2.00000000e+00
     94      49      93      92     4    1.80000077e+02    4.60240000e+00    2.00000000e+00
     94      54      95      58     4    1.80000077e+02    4.60240000e+00    2.00000000e+00
     94      93      49     124     3    0.00000000e+00   -0.00000000e+00    0.00000000e+00   -0.00000000e+00    0.00000000e+00   -0.00000000e+00
     94      93      92     143     3    0.00000000e+00   -0.00000000e+00    0.00000000e+00   -0.00000000e+00    0.00000000e+00   -0.00000000e+00
     94      93      92     144     3    0.00000000e+00   -0.00000000e+00    0.00000000e+00   -0.00000000e+00    0.00000000e+00   -0.00000000e+00
     94      95      54     127     3    0.00000000e+00   -0.00000000e+00    0.00000000e+00   -0.00000000e+00    0.00000000e+00   -0.00000000e+00
     94      95      58     129     3    0.00000000e+00   -0.00000000e+00    0.00000000e+00   -0.00000000e+00    0.00000000e+00   -0.00000000e+00
     94      95      58     130     3    0.00000000e+00   -0.00000000e+00    0.00000000e+00   -0.00000000e+00    0.00000000e+00   -0.00000000e+00
     95      54      49     124     3    6.50844400e-01    1.95253320e+00    0.00000000e+00   -2.60337760e+00    0.00000000e+00   -0.00000000e+00
     97       4      56     128     3    6.50844400e-01    1.95253320e+00    0.00000000e+00   -2.60337760e+00    0.00000000e+00   -0.00000000e+00
    100       7      11     101     3    6.50844400e-01    1.95253320e+00    0.00000000e+00   -2.60337760e+00    0.00000000e+00   -0.00000000e+00
    104      14      18     105     3    6.50844400e-01    1.95253320e+00    0.00000000e+00   -2.60337760e+00    0.00000000e+00   -0.00000000e+00
    108      21      25     109     3    6.50844400e-01    1.95253320e+00    0.00000000e+00   -2.60337760e+00    0.00000000e+00   -0.00000000e+00
    112      28      32     113     3    6.50844400e-01    1.95253320e+00    0.00000000e+00   -2.60337760e+00    0.00000000e+00   -0.00000000e+00
    116      35      39     117     3    6.50844400e-01    1.95253320e+00    0.00000000e+00   -2.60337760e+00    0.00000000e+00   -0.00000000e+00
    120      42      46     121     3    6.50844400e-01    1.95253320e+00    0.00000000e+00   -2.60337760e+00    0.00000000e+00   -0.00000000e+00
    124      49      54     127     3    6.50844400e-01    1.95253320e+00    0.00000000e+00   -2.60337760e+00    0.00000000e+00   -0.00000000e+00
