# Supplementary material for: On the NS-DSSB unidirectional estimates in the SAMPL6 SAMPLing challenge
Source: J Comput Aided Mol Des. 2021 Oct 9;35(10):1055–65. doi: 10.1007/s10822-021-00419-0 (PMC8523005; doi:10.1007/s10822-021-00419-0)
Supplement: Supplementary file 2 — Electronic supplementary material 2 (ZIP 496 kb) [file 10822_2021_419_MOESM2_ESM.zip › gromacs-DSSB/README]

GROMACS mdp, top, and itp files for the DSSB setup used in the SAMPL6
SAMPLing challenge [Rizzi et al. 2020, J. Comput. Aided Mol. Des.,
34:601:633].

Below a brief explanation of the input files. 

---------------------------------------------------------------------------------------------------
AtoB.mdp : mdp file for A to B NS transition (1 ns) 

BtoA.mdp : mdp file for B to A  NS transition  (1 ns) 

Eq_AorB.mdp : mdp for running A or B (equilibrium, no free energy)  

frame1_rev.gro : reference configuration for the alternate restraints used in  Figure 2 (lower panel) 

guest2.itp : itp file for the bulk guest 
guest.itp : itp file for the bound guest 
host.itp : : itp file for the host

stateA.pdb : 50 pdb frames of state A used in the NS simulations (see
Figure 4)

stateB.pdb : 50 pdb frames of state B used in the NS simulations (see
Figure 4)

top_0.04.top : top file with  K_rstr=0.04 (A to B ) 
top_1.top : top file with K_rstr=1        (A to B)  
top_10.top : top file with K_rstr=10      (A to B)  
top_50.top : top file with K_rstr=50      (A to B)  
top_alternate_6_Eq.top : top file for alternate pose in state B 
top_SAMPLing_5_Eq.top : top file for DSSB pose in state A (equil. full restraints)

run_ns.bash : sample script to run sequentially A to B NS simulations
wrk.bash: script to compute work[lambda]  (in kcal/mol) from a dhdl file

------------------------------------------------------------------------------------------------------
