# Supplementary material for: On the NS-DSSB unidirectional estimates in the SAMPL6 SAMPLing challenge
Source: J Comput Aided Mol Des. 2021 Oct 9;35(10):1055–65. doi: 10.1007/s10822-021-00419-0 (PMC8523005; doi:10.1007/s10822-021-00419-0)
Supplement: Supplementary file 2 — Electronic supplementary material 2 (ZIP 496 kb) [file 10822_2021_419_MOESM2_ESM.zip › gromacs-DSSB/stateA.pdb]

CRYST1   53.569   46.024   46.024  90.00  90.00  90.00 P 1           1
ATOM      1  O1  HST    1      32.860  22.470  25.800  0.00  0.00            
ATOM      2  C1  HST    1      33.540  22.510  26.770  0.00  0.00            
ATOM      3  N1  HST    1      34.860  22.890  26.760  0.00  0.00            
ATOM      4  C2  HST    1      35.530  22.540  27.990  0.00  0.00            
ATOM      5  C3  HST    1      35.710  23.220  25.590  0.00  0.00            
ATOM      6  N2  HST    1      36.030  24.590  25.450  0.00  0.00            
ATOM      7  C4  HST    1      37.330  25.050  25.890  0.00  0.00            
ATOM      8  C5  HST    1      35.650  25.420  24.390  0.00  0.00            
ATOM      9  O2  HST    1      34.730  25.130  23.650  0.00  0.00            
ATOM     10  N3  HST    1      36.480  26.460  24.190  0.00  0.00            
ATOM     11  C6  HST    1      37.530  26.390  25.160  0.00  0.00            
ATOM     12  C7  HST    1      36.440  27.270  22.960  0.00  0.00            
ATOM     13  N4  HST    1      36.030  28.580  23.300  0.00  0.00            
ATOM     14  C8  HST    1      36.930  29.520  23.990  0.00  0.00            
ATOM     15  C9  HST    1      35.070  29.200  22.630  0.00  0.00            
ATOM     16  O3  HST    1      34.220  28.570  22.000  0.00  0.00            
ATOM     17  N5  HST    1      35.120  30.530  22.840  0.00  0.00            
ATOM     18  C10 HST    1      36.360  30.850  23.560  0.00  0.00            
ATOM     19  C11 HST    1      34.360  31.560  22.060  0.00  0.00            
ATOM     20  N6  HST    1      33.300  32.250  22.720  0.00  0.00            
ATOM     21  C12 HST    1      33.620  33.380  23.550  0.00  0.00            
ATOM     22  C13 HST    1      32.000  32.010  22.590  0.00  0.00            
ATOM     23  O4  HST    1      31.460  31.160  21.930  0.00  0.00            
ATOM     24  N7  HST    1      31.350  32.980  23.330  0.00  0.00            
ATOM     25  C14 HST    1      32.220  33.880  23.930  0.00  0.00            
ATOM     26  C15 HST    1      29.960  33.220  23.270  0.00  0.00            
ATOM     27  N8  HST    1      29.320  32.640  24.450  0.00  0.00            
ATOM     28  C16 HST    1      29.040  33.500  25.610  0.00  0.00            
ATOM     29  C17 HST    1      28.500  31.490  24.480  0.00  0.00            
ATOM     30  O5  HST    1      28.530  30.560  23.700  0.00  0.00            
ATOM     31  N9  HST    1      27.770  31.470  25.560  0.00  0.00            
ATOM     32  C18 HST    1      28.010  32.630  26.390  0.00  0.00            
ATOM     33  C19 HST    1      26.650  30.670  25.880  0.00  0.00            
ATOM     34  N10 HST    1      26.730  29.800  27.000  0.00  0.00            
ATOM     35  C20 HST    1      26.480  30.290  28.340  0.00  0.00            
ATOM     36  C21 HST    1      26.430  28.420  26.950  0.00  0.00            
ATOM     37  O6  HST    1      26.680  27.700  26.040  0.00  0.00            
ATOM     38  N11 HST    1      26.080  28.000  28.190  0.00  0.00            
ATOM     39  C22 HST    1      26.040  29.110  29.190  0.00  0.00            
ATOM     40  C23 HST    1      25.520  26.640  28.410  0.00  0.00            
ATOM     41  N12 HST    1      26.450  25.780  29.230  0.00  0.00            
ATOM     42  C24 HST    1      26.470  25.880  30.720  0.00  0.00            
ATOM     43  C25 HST    1      26.960  24.590  28.810  0.00  0.00            
ATOM     44  O7  HST    1      26.980  24.200  27.660  0.00  0.00            
ATOM     45  N13 HST    1      27.390  23.930  29.900  0.00  0.00            
ATOM     46  C26 HST    1      27.140  24.590  31.190  0.00  0.00            
ATOM     47  C27 HST    1      27.750  22.510  29.920  0.00  0.00            
ATOM     48  N14 HST    1      29.130  22.180  29.810  0.00  0.00            
ATOM     49  C28 HST    1      29.920  22.180  31.110  0.00  0.00            
ATOM     50  C29 HST    1      29.880  21.870  28.700  0.00  0.00            
ATOM     51  O8  HST    1      29.460  21.880  27.560  0.00  0.00            
ATOM     52  N15 HST    1      31.130  21.490  29.140  0.00  0.00            
ATOM     53  C30 HST    1      32.190  21.010  28.240  0.00  0.00            
ATOM     54  C31 HST    1      31.310  21.680  30.600  0.00  0.00            
ATOM     55  N16 HST    1      33.270  21.970  27.990  0.00  0.00            
ATOM     56  C32 HST    1      34.420  21.920  28.860  0.00  0.00            
ATOM     57  N17 HST    1      34.360  22.840  30.000  0.00  0.00            
ATOM     58  C33 HST    1      33.650  22.530  31.270  0.00  0.00            
ATOM     59  C34 HST    1      35.310  23.810  29.880  0.00  0.00            
ATOM     60  O9  HST    1      35.550  24.620  30.780  0.00  0.00            
ATOM     61  N18 HST    1      35.970  23.720  28.720  0.00  0.00            
ATOM     62  C35 HST    1      37.280  24.350  28.430  0.00  0.00            
ATOM     63  N19 HST    1      37.220  25.360  27.360  0.00  0.00            
ATOM     64  C36 HST    1      37.260  26.660  27.580  0.00  0.00            
ATOM     65  O10 HST    1      37.270  27.150  28.640  0.00  0.00            
ATOM     66  N20 HST    1      37.410  27.320  26.320  0.00  0.00            
ATOM     67  C37 HST    1      37.880  28.680  26.130  0.00  0.00            
ATOM     68  N21 HST    1      36.960  29.530  25.410  0.00  0.00            
ATOM     69  C38 HST    1      36.490  30.730  25.880  0.00  0.00            
ATOM     70  O11 HST    1      36.450  31.100  27.050  0.00  0.00            
ATOM     71  N22 HST    1      36.070  31.470  24.840  0.00  0.00            
ATOM     72  C39 HST    1      35.710  32.900  24.930  0.00  0.00            
ATOM     73  N23 HST    1      34.240  33.080  24.860  0.00  0.00            
ATOM     74  C40 HST    1      33.430  33.460  25.890  0.00  0.00            
ATOM     75  O12 HST    1      33.790  33.370  27.090  0.00  0.00            
ATOM     76  N24 HST    1      32.260  33.920  25.380  0.00  0.00            
ATOM     77  C41 HST    1      31.320  34.630  26.220  0.00  0.00            
ATOM     78  N25 HST    1      30.190  33.720  26.450  0.00  0.00            
ATOM     79  C42 HST    1      30.010  33.040  27.620  0.00  0.00            
ATOM     80  O13 HST    1      30.740  33.110  28.580  0.00  0.00            
ATOM     81  N26 HST    1      28.770  32.410  27.580  0.00  0.00            
ATOM     82  C43 HST    1      28.070  32.210  28.810  0.00  0.00            
ATOM     83  N27 HST    1      27.700  30.810  28.950  0.00  0.00            
ATOM     84  C44 HST    1      28.050  30.060  30.060  0.00  0.00            
ATOM     85  O14 HST    1      28.960  30.240  30.880  0.00  0.00            
ATOM     86  N28 HST    1      27.110  29.040  30.180  0.00  0.00            
ATOM     87  C45 HST    1      26.900  28.270  31.400  0.00  0.00            
ATOM     88  N29 HST    1      27.330  26.910  31.260  0.00  0.00            
ATOM     89  C46 HST    1      28.440  26.480  31.880  0.00  0.00            
ATOM     90  O15 HST    1      29.310  27.080  32.460  0.00  0.00            
ATOM     91  N30 HST    1      28.440  25.050  31.720  0.00  0.00            
ATOM     92  C47 HST    1      29.300  24.210  32.520  0.00  0.00            
ATOM     93  N31 HST    1      30.260  23.500  31.620  0.00  0.00            
ATOM     94  C48 HST    1      31.580  23.840  31.620  0.00  0.00            
ATOM     95  N32 HST    1      32.230  22.810  31.040  0.00  0.00            
ATOM     96  O16 HST    1      32.090  24.820  32.170  0.00  0.00            
ATOM     97  H1  HST    1      36.340  21.810  27.870  0.00  0.00            
ATOM     98  H2  HST    1      35.230  22.800  24.700  0.00  0.00            
ATOM     99  H3  HST    1      36.600  22.640  25.850  0.00  0.00            
ATOM    100  H4  HST    1      38.080  24.310  25.590  0.00  0.00            
ATOM    101  H5  HST    1      38.480  26.430  24.600  0.00  0.00            
ATOM    102  H6  HST    1      35.780  26.800  22.220  0.00  0.00            
ATOM    103  H7  HST    1      37.460  27.390  22.600  0.00  0.00            
ATOM    104  H8  HST    1      37.920  29.470  23.520  0.00  0.00            
ATOM    105  H9  HST    1      37.090  31.360  22.920  0.00  0.00            
ATOM    106  H10 HST    1      33.800  31.130  21.220  0.00  0.00            
ATOM    107  H11 HST    1      35.020  32.370  21.720  0.00  0.00            
ATOM    108  H12 HST    1      34.240  34.160  23.080  0.00  0.00            
ATOM    109  H13 HST    1      31.930  34.840  23.500  0.00  0.00            
ATOM    110  H14 HST    1      29.790  34.300  23.190  0.00  0.00            
ATOM    111  H15 HST    1      29.490  32.730  22.420  0.00  0.00            
ATOM    112  H16 HST    1      28.540  34.440  25.360  0.00  0.00            
ATOM    113  H17 HST    1      27.070  33.180  26.540  0.00  0.00            
ATOM    114  H18 HST    1      25.850  31.410  25.910  0.00  0.00            
ATOM    115  H19 HST    1      26.470  30.010  25.020  0.00  0.00            
ATOM    116  H20 HST    1      25.660  31.020  28.400  0.00  0.00            
ATOM    117  H21 HST    1      25.070  29.100  29.700  0.00  0.00            
ATOM    118  H22 HST    1      24.650  26.820  29.050  0.00  0.00            
ATOM    119  H23 HST    1      25.200  26.150  27.490  0.00  0.00            
ATOM    120  H24 HST    1      25.470  25.930  31.150  0.00  0.00            
ATOM    121  H25 HST    1      26.690  23.910  31.920  0.00  0.00            
ATOM    122  H26 HST    1      27.440  22.000  30.840  0.00  0.00            
ATOM    123  H27 HST    1      27.240  22.030  29.080  0.00  0.00            
ATOM    124  H28 HST    1      29.340  21.620  31.860  0.00  0.00            
ATOM    125  H29 HST    1      31.920  20.580  27.270  0.00  0.00            
ATOM    126  H30 HST    1      32.480  20.120  28.800  0.00  0.00            
ATOM    127  H31 HST    1      31.470  20.660  30.970  0.00  0.00            
ATOM    128  H32 HST    1      34.660  20.860  29.030  0.00  0.00            
ATOM    129  H33 HST    1      33.940  21.500  31.470  0.00  0.00            
ATOM    130  H34 HST    1      33.980  23.230  32.050  0.00  0.00            
ATOM    131  H35 HST    1      37.950  23.520  28.160  0.00  0.00            
ATOM    132  H36 HST    1      37.590  24.900  29.330  0.00  0.00            
ATOM    133  H37 HST    1      38.860  28.670  25.650  0.00  0.00            
ATOM    134  H38 HST    1      37.970  29.050  27.160  0.00  0.00            
ATOM    135  H39 HST    1      36.260  33.410  24.140  0.00  0.00            
ATOM    136  H40 HST    1      36.130  33.260  25.880  0.00  0.00            
ATOM    137  H41 HST    1      31.830  34.880  27.150  0.00  0.00            
ATOM    138  H42 HST    1      31.030  35.560  25.720  0.00  0.00            
ATOM    139  H43 HST    1      28.630  32.570  29.680  0.00  0.00            
ATOM    140  H44 HST    1      27.140  32.790  28.830  0.00  0.00            
ATOM    141  H45 HST    1      27.490  28.740  32.200  0.00  0.00            
ATOM    142  H46 HST    1      25.840  28.270  31.660  0.00  0.00            
ATOM    143  H47 HST    1      29.810  24.890  33.210  0.00  0.00            
ATOM    144  H48 HST    1      28.630  23.460  32.950  0.00  0.00            
ATOM    145  C1  GST    2      29.160  24.620  21.620  0.00  0.00            
ATOM    146  C2  GST    2      28.670  25.840  20.970  0.00  0.00            
ATOM    147  C3  GST    2      30.060  24.510  25.610  0.00  0.00            
ATOM    148  C4  GST    2      28.900  26.990  23.160  0.00  0.00            
ATOM    149  C5  GST    2      30.150  23.360  24.780  0.00  0.00            
ATOM    150  C6  GST    2      29.340  25.770  23.740  0.00  0.00            
ATOM    151  C7  GST    2      29.640  25.740  25.070  0.00  0.00            
ATOM    152  C8  GST    2      29.430  24.560  22.970  0.00  0.00            
ATOM    153  C9  GST    2      28.620  27.020  21.760  0.00  0.00            
ATOM    154  C10 GST    2      33.800  26.540  28.100  0.00  0.00            
ATOM    155  C11 GST    2      34.110  27.830  27.840  0.00  0.00            
ATOM    156  C12 GST    2      32.010  30.160  25.490  0.00  0.00            
ATOM    157  C13 GST    2      31.140  28.540  27.250  0.00  0.00            
ATOM    158  C14 GST    2      31.640  29.080  24.400  0.00  0.00            
ATOM    159  C15 GST    2      33.400  27.690  25.390  0.00  0.00            
ATOM    160  C16 GST    2      33.660  28.590  26.610  0.00  0.00            
ATOM    161  C17 GST    2      32.360  29.500  26.870  0.00  0.00            
ATOM    162  C18 GST    2      31.100  27.390  26.240  0.00  0.00            
ATOM    163  C19 GST    2      28.180  28.420  19.690  0.00  0.00            
ATOM    164  C20 GST    2      29.680  26.930  25.970  0.00  0.00            
ATOM    165  N1  GST    2      29.770  23.380  23.460  0.00  0.00            
ATOM    166  N2  GST    2      31.930  27.670  24.960  0.00  0.00            
ATOM    167  O1  GST    2      29.090  26.580  27.220  0.00  0.00            
ATOM    168  O2  GST    2      28.170  28.180  21.140  0.00  0.00            
ATOM    169  H1  GST    2      29.190  23.700  21.050  0.00  0.00            
ATOM    170  H2  GST    2      28.430  25.720  19.920  0.00  0.00            
ATOM    171  H3  GST    2      30.360  24.470  26.660  0.00  0.00            
ATOM    172  H4  GST    2      28.560  27.890  23.670  0.00  0.00            
ATOM    173  H5  GST    2      30.400  22.360  25.150  0.00  0.00            
ATOM    174  H6  GST    2      34.190  26.010  28.970  0.00  0.00            
ATOM    175  H7  GST    2      33.220  25.900  27.440  0.00  0.00            
ATOM    176  H8  GST    2      34.600  28.390  28.640  0.00  0.00            
ATOM    177  H9  GST    2      32.810  30.790  25.100  0.00  0.00            
ATOM    178  H10 GST    2      31.180  30.840  25.710  0.00  0.00            
ATOM    179  H11 GST    2      31.340  28.190  28.270  0.00  0.00            
ATOM    180  H12 GST    2      30.200  29.110  27.260  0.00  0.00            
ATOM    181  H13 GST    2      30.570  29.170  24.220  0.00  0.00            
ATOM    182  H14 GST    2      32.260  29.310  23.530  0.00  0.00            
ATOM    183  H15 GST    2      34.040  28.080  24.590  0.00  0.00            
ATOM    184  H16 GST    2      33.700  26.640  25.510  0.00  0.00            
ATOM    185  H17 GST    2      34.490  29.260  26.380  0.00  0.00            
ATOM    186  H18 GST    2      32.470  30.230  27.680  0.00  0.00            
ATOM    187  H19 GST    2      31.530  26.480  26.670  0.00  0.00            
ATOM    188  H20 GST    2      29.060  28.020  19.170  0.00  0.00            
ATOM    189  H21 GST    2      28.040  29.480  19.460  0.00  0.00            
ATOM    190  H22 GST    2      27.340  27.890  19.230  0.00  0.00            
ATOM    191  H23 GST    2      29.110  27.780  25.580  0.00  0.00            
ATOM    192  H24 GST    2      31.720  26.920  24.290  0.00  0.00            
ATOM    193  H25 GST    2      28.230  26.160  27.040  0.00  0.00            
END
ATOM      1  O1  HST    1      33.390  24.410  28.840  0.00  0.00            
ATOM      2  C1  HST    1      34.450  24.890  29.040  0.00  0.00            
ATOM      3  N1  HST    1      35.530  24.740  28.240  0.00  0.00            
ATOM      4  C2  HST    1      36.760  25.310  28.900  0.00  0.00            
ATOM      5  C3  HST    1      35.470  23.710  27.200  0.00  0.00            
ATOM      6  N2  HST    1      35.540  24.330  25.860  0.00  0.00            
ATOM      7  C4  HST    1      36.840  24.750  25.340  0.00  0.00            
ATOM      8  C5  HST    1      34.560  24.110  24.870  0.00  0.00            
ATOM      9  O2  HST    1      33.510  23.550  24.920  0.00  0.00            
ATOM     10  N3  HST    1      35.070  24.500  23.660  0.00  0.00            
ATOM     11  C6  HST    1      36.520  24.890  23.790  0.00  0.00            
ATOM     12  C7  HST    1      34.440  24.200  22.380  0.00  0.00            
ATOM     13  N4  HST    1      34.020  25.330  21.570  0.00  0.00            
ATOM     14  C8  HST    1      35.040  26.000  20.740  0.00  0.00            
ATOM     15  C9  HST    1      32.730  25.470  21.080  0.00  0.00            
ATOM     16  O3  HST    1      31.710  24.900  21.510  0.00  0.00            
ATOM     17  N5  HST    1      32.800  26.450  20.130  0.00  0.00            
ATOM     18  C10 HST    1      34.170  26.810  19.780  0.00  0.00            
ATOM     19  C11 HST    1      31.770  26.740  19.200  0.00  0.00            
ATOM     20  N6  HST    1      31.170  28.060  19.440  0.00  0.00            
ATOM     21  C12 HST    1      31.660  29.250  18.800  0.00  0.00            
ATOM     22  C13 HST    1      30.000  28.240  20.060  0.00  0.00            
ATOM     23  O4  HST    1      29.270  27.400  20.420  0.00  0.00            
ATOM     24  N7  HST    1      29.650  29.560  20.050  0.00  0.00            
ATOM     25  C14 HST    1      30.570  30.280  19.100  0.00  0.00            
ATOM     26  C15 HST    1      28.370  30.060  20.360  0.00  0.00            
ATOM     27  N8  HST    1      28.360  30.800  21.620  0.00  0.00            
ATOM     28  C16 HST    1      28.680  32.210  21.680  0.00  0.00            
ATOM     29  C17 HST    1      28.000  30.230  22.770  0.00  0.00            
ATOM     30  O5  HST    1      27.650  29.090  22.910  0.00  0.00            
ATOM     31  N9  HST    1      28.060  31.170  23.710  0.00  0.00            
ATOM     32  C18 HST    1      28.390  32.510  23.160  0.00  0.00            
ATOM     33  C19 HST    1      27.170  31.030  24.870  0.00  0.00            
ATOM     34  N10 HST    1      27.820  31.410  26.210  0.00  0.00            
ATOM     35  C20 HST    1      28.120  32.880  26.400  0.00  0.00            
ATOM     36  C21 HST    1      27.460  30.820  27.360  0.00  0.00            
ATOM     37  O6  HST    1      27.080  29.670  27.460  0.00  0.00            
ATOM     38  N11 HST    1      27.600  31.750  28.410  0.00  0.00            
ATOM     39  C22 HST    1      27.990  33.070  27.950  0.00  0.00            
ATOM     40  C23 HST    1      27.400  31.420  29.770  0.00  0.00            
ATOM     41  N12 HST    1      28.680  31.100  30.510  0.00  0.00            
ATOM     42  C24 HST    1      29.350  32.080  31.380  0.00  0.00            
ATOM     43  C25 HST    1      29.140  29.830  30.720  0.00  0.00            
ATOM     44  O7  HST    1      28.680  28.800  30.210  0.00  0.00            
ATOM     45  N13 HST    1      30.100  29.880  31.700  0.00  0.00            
ATOM     46  C26 HST    1      30.360  31.210  32.180  0.00  0.00            
ATOM     47  C27 HST    1      30.530  28.730  32.430  0.00  0.00            
ATOM     48  N14 HST    1      31.800  28.320  31.960  0.00  0.00            
ATOM     49  C28 HST    1      32.990  28.850  32.630  0.00  0.00            
ATOM     50  C29 HST    1      32.070  27.070  31.450  0.00  0.00            
ATOM     51  O8  HST    1      31.270  26.270  30.960  0.00  0.00            
ATOM     52  N15 HST    1      33.430  26.840  31.580  0.00  0.00            
ATOM     53  C30 HST    1      34.070  25.540  31.360  0.00  0.00            
ATOM     54  C31 HST    1      34.120  27.890  32.320  0.00  0.00            
ATOM     55  N16 HST    1      34.860  25.580  30.140  0.00  0.00            
ATOM     56  C32 HST    1      36.230  25.900  30.190  0.00  0.00            
ATOM     57  N17 HST    1      36.480  27.280  30.060  0.00  0.00            
ATOM     58  C33 HST    1      36.330  28.210  31.210  0.00  0.00            
ATOM     59  C34 HST    1      37.280  27.560  28.990  0.00  0.00            
ATOM     60  O9  HST    1      37.860  28.610  28.750  0.00  0.00            
ATOM     61  N18 HST    1      37.400  26.420  28.200  0.00  0.00            
ATOM     62  C35 HST    1      38.200  26.310  26.920  0.00  0.00            
ATOM     63  N19 HST    1      37.350  26.080  25.740  0.00  0.00            
ATOM     64  C36 HST    1      37.360  26.920  24.620  0.00  0.00            
ATOM     65  O10 HST    1      37.640  28.120  24.580  0.00  0.00            
ATOM     66  N20 HST    1      36.890  26.240  23.510  0.00  0.00            
ATOM     67  C37 HST    1      37.030  26.740  22.130  0.00  0.00            
ATOM     68  N21 HST    1      35.810  27.040  21.450  0.00  0.00            
ATOM     69  C38 HST    1      35.570  28.270  20.940  0.00  0.00            
ATOM     70  O11 HST    1      35.990  29.320  21.410  0.00  0.00            
ATOM     71  N22 HST    1      34.600  28.180  20.020  0.00  0.00            
ATOM     72  C39 HST    1      34.220  29.230  19.090  0.00  0.00            
ATOM     73  N23 HST    1      32.930  29.820  19.340  0.00  0.00            
ATOM     74  C40 HST    1      32.680  31.000  19.940  0.00  0.00            
ATOM     75  O12 HST    1      33.490  31.700  20.490  0.00  0.00            
ATOM     76  N24 HST    1      31.340  31.270  19.840  0.00  0.00            
ATOM     77  C41 HST    1      30.690  32.540  20.200  0.00  0.00            
ATOM     78  N25 HST    1      30.050  32.550  21.520  0.00  0.00            
ATOM     79  C42 HST    1      30.630  33.170  22.560  0.00  0.00            
ATOM     80  O13 HST    1      31.750  33.630  22.570  0.00  0.00            
ATOM     81  N26 HST    1      29.690  33.090  23.640  0.00  0.00            
ATOM     82  C43 HST    1      29.710  33.960  24.830  0.00  0.00            
ATOM     83  N27 HST    1      29.510  33.210  26.130  0.00  0.00            
ATOM     84  C44 HST    1      30.130  33.570  27.270  0.00  0.00            
ATOM     85  O14 HST    1      31.230  34.080  27.310  0.00  0.00            
ATOM     86  N28 HST    1      29.320  33.480  28.330  0.00  0.00            
ATOM     87  C45 HST    1      29.650  33.980  29.660  0.00  0.00            
ATOM     88  N29 HST    1      30.170  33.030  30.610  0.00  0.00            
ATOM     89  C46 HST    1      31.500  32.840  30.850  0.00  0.00            
ATOM     90  O15 HST    1      32.330  33.540  30.370  0.00  0.00            
ATOM     91  N30 HST    1      31.600  31.750  31.700  0.00  0.00            
ATOM     92  C47 HST    1      32.800  31.370  32.430  0.00  0.00            
ATOM     93  N31 HST    1      33.410  30.090  32.070  0.00  0.00            
ATOM     94  C48 HST    1      34.590  29.990  31.370  0.00  0.00            
ATOM     95  N32 HST    1      35.030  28.700  31.550  0.00  0.00            
ATOM     96  O16 HST    1      35.240  30.920  30.970  0.00  0.00            
ATOM     97  H1  HST    1      37.430  24.450  29.020  0.00  0.00            
ATOM     98  H2  HST    1      34.480  23.280  27.380  0.00  0.00            
ATOM     99  H3  HST    1      36.340  23.060  27.390  0.00  0.00            
ATOM    100  H4  HST    1      37.530  23.960  25.650  0.00  0.00            
ATOM    101  H5  HST    1      37.140  24.210  23.190  0.00  0.00            
ATOM    102  H6  HST    1      33.690  23.420  22.550  0.00  0.00            
ATOM    103  H7  HST    1      35.280  23.680  21.900  0.00  0.00            
ATOM    104  H8  HST    1      35.720  25.270  20.290  0.00  0.00            
ATOM    105  H9  HST    1      34.490  26.500  18.780  0.00  0.00            
ATOM    106  H10 HST    1      31.020  25.950  19.270  0.00  0.00            
ATOM    107  H11 HST    1      32.260  26.860  18.230  0.00  0.00            
ATOM    108  H12 HST    1      31.670  29.000  17.730  0.00  0.00            
ATOM    109  H13 HST    1      30.040  30.760  18.270  0.00  0.00            
ATOM    110  H14 HST    1      28.250  30.760  19.530  0.00  0.00            
ATOM    111  H15 HST    1      27.760  29.160  20.250  0.00  0.00            
ATOM    112  H16 HST    1      28.020  32.860  21.100  0.00  0.00            
ATOM    113  H17 HST    1      27.620  33.270  23.300  0.00  0.00            
ATOM    114  H18 HST    1      26.280  31.660  24.700  0.00  0.00            
ATOM    115  H19 HST    1      26.930  29.970  24.960  0.00  0.00            
ATOM    116  H20 HST    1      27.310  33.440  25.910  0.00  0.00            
ATOM    117  H21 HST    1      27.140  33.740  28.100  0.00  0.00            
ATOM    118  H22 HST    1      26.970  32.250  30.350  0.00  0.00            
ATOM    119  H23 HST    1      26.760  30.550  29.910  0.00  0.00            
ATOM    120  H24 HST    1      28.690  32.640  32.060  0.00  0.00            
ATOM    121  H25 HST    1      30.330  31.190  33.270  0.00  0.00            
ATOM    122  H26 HST    1      30.600  29.020  33.480  0.00  0.00            
ATOM    123  H27 HST    1      29.730  27.990  32.330  0.00  0.00            
ATOM    124  H28 HST    1      32.800  29.000  33.700  0.00  0.00            
ATOM    125  H29 HST    1      33.290  24.790  31.190  0.00  0.00            
ATOM    126  H30 HST    1      34.630  25.260  32.250  0.00  0.00            
ATOM    127  H31 HST    1      34.650  27.520  33.210  0.00  0.00            
ATOM    128  H32 HST    1      36.730  25.520  31.080  0.00  0.00            
ATOM    129  H33 HST    1      36.550  27.590  32.090  0.00  0.00            
ATOM    130  H34 HST    1      37.010  29.060  31.130  0.00  0.00            
ATOM    131  H35 HST    1      38.890  25.460  26.990  0.00  0.00            
ATOM    132  H36 HST    1      38.870  27.160  26.770  0.00  0.00            
ATOM    133  H37 HST    1      37.500  25.990  21.490  0.00  0.00            
ATOM    134  H38 HST    1      37.670  27.610  21.990  0.00  0.00            
ATOM    135  H39 HST    1      34.180  28.990  18.020  0.00  0.00            
ATOM    136  H40 HST    1      34.990  30.010  19.160  0.00  0.00            
ATOM    137  H41 HST    1      31.500  33.270  20.160  0.00  0.00            
ATOM    138  H42 HST    1      29.880  32.770  19.500  0.00  0.00            
ATOM    139  H43 HST    1      30.690  34.450  24.900  0.00  0.00            
ATOM    140  H44 HST    1      28.890  34.680  24.700  0.00  0.00            
ATOM    141  H45 HST    1      30.350  34.820  29.600  0.00  0.00            
ATOM    142  H46 HST    1      28.760  34.390  30.150  0.00  0.00            
ATOM    143  H47 HST    1      33.650  32.050  32.280  0.00  0.00            
ATOM    144  H48 HST    1      32.490  31.310  33.480  0.00  0.00            
ATOM    145  C1  GST    2      26.620  24.370  27.870  0.00  0.00            
ATOM    146  C2  GST    2      25.500  25.030  27.310  0.00  0.00            
ATOM    147  C3  GST    2      30.500  25.940  27.470  0.00  0.00            
ATOM    148  C4  GST    2      27.070  26.600  26.200  0.00  0.00            
ATOM    149  C5  GST    2      30.180  24.790  28.290  0.00  0.00            
ATOM    150  C6  GST    2      28.180  26.090  26.880  0.00  0.00            
ATOM    151  C7  GST    2      29.510  26.640  26.810  0.00  0.00            
ATOM    152  C8  GST    2      27.940  24.920  27.680  0.00  0.00            
ATOM    153  C9  GST    2      25.770  26.090  26.460  0.00  0.00            
ATOM    154  C10 GST    2      34.320  28.230  26.870  0.00  0.00            
ATOM    155  C11 GST    2      34.440  28.900  25.690  0.00  0.00            
ATOM    156  C12 GST    2      31.750  29.420  22.950  0.00  0.00            
ATOM    157  C13 GST    2      31.640  29.700  25.400  0.00  0.00            
ATOM    158  C14 GST    2      31.120  28.030  23.150  0.00  0.00            
ATOM    159  C15 GST    2      33.180  27.240  24.260  0.00  0.00            
ATOM    160  C16 GST    2      33.760  28.630  24.430  0.00  0.00            
ATOM    161  C17 GST    2      32.690  29.710  24.180  0.00  0.00            
ATOM    162  C18 GST    2      31.290  28.230  25.660  0.00  0.00            
ATOM    163  C19 GST    2      24.320  26.670  24.550  0.00  0.00            
ATOM    164  C20 GST    2      29.890  28.010  26.300  0.00  0.00            
ATOM    165  N1  GST    2      28.970  24.220  28.280  0.00  0.00            
ATOM    166  N2  GST    2      31.590  27.330  24.430  0.00  0.00            
ATOM    167  O1  GST    2      29.720  28.880  27.440  0.00  0.00            
ATOM    168  O2  GST    2      24.670  26.780  25.900  0.00  0.00            
ATOM    169  H1  GST    2      26.410  23.490  28.470  0.00  0.00            
ATOM    170  H2  GST    2      24.460  24.730  27.440  0.00  0.00            
ATOM    171  H3  GST    2      31.500  26.350  27.610  0.00  0.00            
ATOM    172  H4  GST    2      27.170  27.350  25.420  0.00  0.00            
ATOM    173  H5  GST    2      30.850  24.200  28.920  0.00  0.00            
ATOM    174  H6  GST    2      34.880  28.580  27.740  0.00  0.00            
ATOM    175  H7  GST    2      33.590  27.430  26.920  0.00  0.00            
ATOM    176  H8  GST    2      35.140  29.730  25.660  0.00  0.00            
ATOM    177  H9  GST    2      32.430  29.350  22.100  0.00  0.00            
ATOM    178  H10 GST    2      31.090  30.270  22.750  0.00  0.00            
ATOM    179  H11 GST    2      32.080  30.170  26.300  0.00  0.00            
ATOM    180  H12 GST    2      30.730  30.250  25.130  0.00  0.00            
ATOM    181  H13 GST    2      30.030  28.140  23.190  0.00  0.00            
ATOM    182  H14 GST    2      31.310  27.440  22.260  0.00  0.00            
ATOM    183  H15 GST    2      33.270  26.880  23.230  0.00  0.00            
ATOM    184  H16 GST    2      33.660  26.580  24.980  0.00  0.00            
ATOM    185  H17 GST    2      34.510  28.760  23.640  0.00  0.00            
ATOM    186  H18 GST    2      33.210  30.670  24.040  0.00  0.00            
ATOM    187  H19 GST    2      31.910  27.770  26.430  0.00  0.00            
ATOM    188  H20 GST    2      25.090  27.100  23.900  0.00  0.00            
ATOM    189  H21 GST    2      23.370  27.120  24.250  0.00  0.00            
ATOM    190  H22 GST    2      24.360  25.610  24.270  0.00  0.00            
ATOM    191  H23 GST    2      29.150  28.310  25.550  0.00  0.00            
ATOM    192  H24 GST    2      31.180  26.390  24.560  0.00  0.00            
ATOM    193  H25 GST    2      28.920  28.610  27.920  0.00  0.00            
END
ATOM      1  O1  HST    1      36.000  26.140  26.180  0.00  0.00            
ATOM      2  C1  HST    1      36.540  27.110  25.760  0.00  0.00            
ATOM      3  N1  HST    1      36.640  27.410  24.480  0.00  0.00            
ATOM      4  C2  HST    1      37.470  28.620  24.260  0.00  0.00            
ATOM      5  C3  HST    1      36.590  26.440  23.410  0.00  0.00            
ATOM      6  N2  HST    1      35.420  26.630  22.550  0.00  0.00            
ATOM      7  C4  HST    1      35.480  27.560  21.430  0.00  0.00            
ATOM      8  C5  HST    1      34.280  25.830  22.510  0.00  0.00            
ATOM      9  O2  HST    1      33.960  24.840  23.150  0.00  0.00            
ATOM     10  N3  HST    1      33.520  26.200  21.420  0.00  0.00            
ATOM     11  C6  HST    1      34.220  27.230  20.600  0.00  0.00            
ATOM     12  C7  HST    1      32.430  25.390  20.890  0.00  0.00            
ATOM     13  N4  HST    1      31.130  26.000  20.790  0.00  0.00            
ATOM     14  C8  HST    1      30.800  26.900  19.690  0.00  0.00            
ATOM     15  C9  HST    1      29.980  25.410  21.290  0.00  0.00            
ATOM     16  O3  HST    1      29.940  24.550  22.090  0.00  0.00            
ATOM     17  N5  HST    1      28.930  25.920  20.630  0.00  0.00            
ATOM     18  C10 HST    1      29.280  26.940  19.660  0.00  0.00            
ATOM     19  C11 HST    1      27.490  25.480  20.770  0.00  0.00            
ATOM     20  N6  HST    1      26.720  26.240  21.720  0.00  0.00            
ATOM     21  C12 HST    1      25.970  27.410  21.300  0.00  0.00            
ATOM     22  C13 HST    1      26.640  25.890  23.020  0.00  0.00            
ATOM     23  O4  HST    1      27.140  24.890  23.540  0.00  0.00            
ATOM     24  N7  HST    1      25.820  26.880  23.620  0.00  0.00            
ATOM     25  C14 HST    1      25.240  27.820  22.640  0.00  0.00            
ATOM     26  C15 HST    1      25.190  26.660  24.890  0.00  0.00            
ATOM     27  N8  HST    1      25.640  27.600  25.950  0.00  0.00            
ATOM     28  C16 HST    1      24.980  28.910  26.080  0.00  0.00            
ATOM     29  C17 HST    1      26.280  27.230  27.090  0.00  0.00            
ATOM     30  O5  HST    1      26.920  26.200  27.240  0.00  0.00            
ATOM     31  N9  HST    1      26.190  28.280  27.940  0.00  0.00            
ATOM     32  C18 HST    1      25.440  29.410  27.420  0.00  0.00            
ATOM     33  C19 HST    1      26.340  28.120  29.430  0.00  0.00            
ATOM     34  N10 HST    1      27.240  28.960  30.160  0.00  0.00            
ATOM     35  C20 HST    1      27.010  30.400  30.290  0.00  0.00            
ATOM     36  C21 HST    1      28.150  28.470  31.030  0.00  0.00            
ATOM     37  O6  HST    1      28.630  27.350  31.220  0.00  0.00            
ATOM     38  N11 HST    1      28.620  29.530  31.710  0.00  0.00            
ATOM     39  C22 HST    1      27.930  30.800  31.430  0.00  0.00            
ATOM     40  C23 HST    1      29.610  29.510  32.780  0.00  0.00            
ATOM     41  N12 HST    1      30.980  29.890  32.330  0.00  0.00            
ATOM     42  C24 HST    1      31.520  31.170  32.500  0.00  0.00            
ATOM     43  C25 HST    1      31.940  28.950  31.830  0.00  0.00            
ATOM     44  O7  HST    1      31.810  27.750  31.650  0.00  0.00            
ATOM     45  N13 HST    1      33.140  29.610  31.650  0.00  0.00            
ATOM     46  C26 HST    1      33.010  30.990  32.160  0.00  0.00            
ATOM     47  C27 HST    1      34.420  28.930  31.660  0.00  0.00            
ATOM     48  N14 HST    1      35.190  29.150  30.470  0.00  0.00            
ATOM     49  C28 HST    1      35.910  30.380  30.250  0.00  0.00            
ATOM     50  C29 HST    1      35.650  28.150  29.680  0.00  0.00            
ATOM     51  O8  HST    1      35.380  27.010  29.720  0.00  0.00            
ATOM     52  N15 HST    1      36.460  28.710  28.710  0.00  0.00            
ATOM     53  C30 HST    1      37.350  27.970  27.860  0.00  0.00            
ATOM     54  C31 HST    1      36.830  30.080  29.030  0.00  0.00            
ATOM     55  N16 HST    1      37.180  28.110  26.450  0.00  0.00            
ATOM     56  C32 HST    1      37.790  29.120  25.700  0.00  0.00            
ATOM     57  N17 HST    1      37.040  30.440  25.760  0.00  0.00            
ATOM     58  C33 HST    1      37.080  31.390  26.890  0.00  0.00            
ATOM     59  C34 HST    1      36.550  30.740  24.530  0.00  0.00            
ATOM     60  O9  HST    1      35.970  31.770  24.230  0.00  0.00            
ATOM     61  N18 HST    1      36.720  29.700  23.650  0.00  0.00            
ATOM     62  C35 HST    1      36.480  29.680  22.220  0.00  0.00            
ATOM     63  N19 HST    1      35.350  28.970  21.830  0.00  0.00            
ATOM     64  C36 HST    1      34.260  29.520  21.230  0.00  0.00            
ATOM     65  O10 HST    1      33.950  30.710  21.260  0.00  0.00            
ATOM     66  N20 HST    1      33.570  28.540  20.560  0.00  0.00            
ATOM     67  C37 HST    1      32.510  28.780  19.570  0.00  0.00            
ATOM     68  N21 HST    1      31.250  28.250  19.980  0.00  0.00            
ATOM     69  C38 HST    1      30.110  29.070  20.100  0.00  0.00            
ATOM     70  O11 HST    1      30.210  30.230  20.210  0.00  0.00            
ATOM     71  N22 HST    1      28.980  28.290  20.150  0.00  0.00            
ATOM     72  C39 HST    1      27.630  28.790  19.910  0.00  0.00            
ATOM     73  N23 HST    1      26.780  28.630  21.050  0.00  0.00            
ATOM     74  C40 HST    1      26.680  29.610  22.000  0.00  0.00            
ATOM     75  O12 HST    1      27.330  30.620  22.050  0.00  0.00            
ATOM     76  N24 HST    1      25.720  29.210  22.900  0.00  0.00            
ATOM     77  C41 HST    1      25.010  30.060  23.820  0.00  0.00            
ATOM     78  N25 HST    1      25.490  29.950  25.140  0.00  0.00            
ATOM     79  C42 HST    1      26.240  30.890  25.780  0.00  0.00            
ATOM     80  O13 HST    1      26.750  31.860  25.270  0.00  0.00            
ATOM     81  N26 HST    1      26.210  30.580  27.140  0.00  0.00            
ATOM     82  C43 HST    1      26.380  31.670  28.160  0.00  0.00            
ATOM     83  N27 HST    1      27.410  31.280  29.190  0.00  0.00            
ATOM     84  C44 HST    1      28.510  32.060  29.500  0.00  0.00            
ATOM     85  O14 HST    1      29.080  32.910  28.850  0.00  0.00            
ATOM     86  N28 HST    1      28.800  31.790  30.770  0.00  0.00            
ATOM     87  C45 HST    1      29.700  32.670  31.560  0.00  0.00            
ATOM     88  N29 HST    1      31.070  32.220  31.530  0.00  0.00            
ATOM     89  C46 HST    1      32.110  32.800  30.900  0.00  0.00            
ATOM     90  O15 HST    1      32.050  33.690  30.100  0.00  0.00            
ATOM     91  N30 HST    1      33.150  32.050  31.200  0.00  0.00            
ATOM     92  C47 HST    1      34.510  32.310  30.740  0.00  0.00            
ATOM     93  N31 HST    1      35.000  31.400  29.760  0.00  0.00            
ATOM     94  C48 HST    1      35.190  31.650  28.410  0.00  0.00            
ATOM     95  N32 HST    1      36.270  30.960  28.000  0.00  0.00            
ATOM     96  O16 HST    1      34.650  32.470  27.800  0.00  0.00            
ATOM     97  H1  HST    1      38.430  28.420  23.770  0.00  0.00            
ATOM     98  H2  HST    1      36.510  25.430  23.840  0.00  0.00            
ATOM     99  H3  HST    1      37.480  26.460  22.780  0.00  0.00            
ATOM    100  H4  HST    1      36.430  27.340  20.930  0.00  0.00            
ATOM    101  H5  HST    1      34.470  26.800  19.620  0.00  0.00            
ATOM    102  H6  HST    1      32.390  24.400  21.370  0.00  0.00            
ATOM    103  H7  HST    1      32.630  25.250  19.820  0.00  0.00            
ATOM    104  H8  HST    1      31.350  26.560  18.800  0.00  0.00            
ATOM    105  H9  HST    1      28.940  26.690  18.650  0.00  0.00            
ATOM    106  H10 HST    1      27.480  24.420  21.060  0.00  0.00            
ATOM    107  H11 HST    1      27.040  25.680  19.790  0.00  0.00            
ATOM    108  H12 HST    1      25.250  27.130  20.530  0.00  0.00            
ATOM    109  H13 HST    1      24.150  27.790  22.620  0.00  0.00            
ATOM    110  H14 HST    1      24.110  26.860  24.840  0.00  0.00            
ATOM    111  H15 HST    1      25.390  25.600  25.120  0.00  0.00            
ATOM    112  H16 HST    1      23.890  28.790  26.030  0.00  0.00            
ATOM    113  H17 HST    1      24.640  29.680  28.130  0.00  0.00            
ATOM    114  H18 HST    1      25.370  28.290  29.920  0.00  0.00            
ATOM    115  H19 HST    1      26.720  27.090  29.530  0.00  0.00            
ATOM    116  H20 HST    1      25.980  30.640  30.580  0.00  0.00            
ATOM    117  H21 HST    1      27.490  31.250  32.320  0.00  0.00            
ATOM    118  H22 HST    1      29.310  30.170  33.590  0.00  0.00            
ATOM    119  H23 HST    1      29.540  28.490  33.170  0.00  0.00            
ATOM    120  H24 HST    1      31.370  31.550  33.520  0.00  0.00            
ATOM    121  H25 HST    1      33.620  31.170  33.050  0.00  0.00            
ATOM    122  H26 HST    1      34.990  29.100  32.580  0.00  0.00            
ATOM    123  H27 HST    1      34.350  27.830  31.700  0.00  0.00            
ATOM    124  H28 HST    1      36.520  30.750  31.090  0.00  0.00            
ATOM    125  H29 HST    1      37.100  26.940  28.140  0.00  0.00            
ATOM    126  H30 HST    1      38.370  28.260  28.160  0.00  0.00            
ATOM    127  H31 HST    1      37.900  30.260  29.140  0.00  0.00            
ATOM    128  H32 HST    1      38.840  29.190  26.010  0.00  0.00            
ATOM    129  H33 HST    1      38.140  31.350  27.200  0.00  0.00            
ATOM    130  H34 HST    1      36.810  32.340  26.420  0.00  0.00            
ATOM    131  H35 HST    1      37.250  29.160  21.630  0.00  0.00            
ATOM    132  H36 HST    1      36.330  30.720  21.910  0.00  0.00            
ATOM    133  H37 HST    1      32.840  28.340  18.610  0.00  0.00            
ATOM    134  H38 HST    1      32.430  29.840  19.290  0.00  0.00            
ATOM    135  H39 HST    1      27.180  28.160  19.130  0.00  0.00            
ATOM    136  H40 HST    1      27.490  29.870  19.750  0.00  0.00            
ATOM    137  H41 HST    1      25.060  31.130  23.600  0.00  0.00            
ATOM    138  H42 HST    1      23.980  29.680  23.810  0.00  0.00            
ATOM    139  H43 HST    1      26.730  32.650  27.800  0.00  0.00            
ATOM    140  H44 HST    1      25.420  31.830  28.660  0.00  0.00            
ATOM    141  H45 HST    1      29.710  33.690  31.140  0.00  0.00            
ATOM    142  H46 HST    1      29.390  32.620  32.610  0.00  0.00            
ATOM    143  H47 HST    1      34.530  33.280  30.240  0.00  0.00            
ATOM    144  H48 HST    1      35.200  32.360  31.590  0.00  0.00            
ATOM    145  C1  GST    2      30.870  22.370  29.930  0.00  0.00            
ATOM    146  C2  GST    2      29.500  22.310  30.080  0.00  0.00            
ATOM    147  C3  GST    2      32.540  25.930  28.530  0.00  0.00            
ATOM    148  C4  GST    2      29.210  24.590  29.430  0.00  0.00            
ATOM    149  C5  GST    2      33.350  24.840  28.890  0.00  0.00            
ATOM    150  C6  GST    2      30.590  24.710  29.220  0.00  0.00            
ATOM    151  C7  GST    2      31.130  25.870  28.680  0.00  0.00            
ATOM    152  C8  GST    2      31.460  23.610  29.530  0.00  0.00            
ATOM    153  C9  GST    2      28.650  23.370  29.810  0.00  0.00            
ATOM    154  C10 GST    2      33.440  29.100  25.460  0.00  0.00            
ATOM    155  C11 GST    2      32.360  29.440  24.760  0.00  0.00            
ATOM    156  C12 GST    2      28.850  27.810  24.430  0.00  0.00            
ATOM    157  C13 GST    2      29.980  28.750  26.320  0.00  0.00            
ATOM    158  C14 GST    2      29.250  26.410  25.110  0.00  0.00            
ATOM    159  C15 GST    2      31.500  26.980  24.440  0.00  0.00            
ATOM    160  C16 GST    2      31.310  28.500  24.230  0.00  0.00            
ATOM    161  C17 GST    2      29.930  28.870  24.760  0.00  0.00            
ATOM    162  C18 GST    2      30.750  27.500  26.750  0.00  0.00            
ATOM    163  C19 GST    2      26.680  22.360  30.720  0.00  0.00            
ATOM    164  C20 GST    2      30.270  27.070  28.170  0.00  0.00            
ATOM    165  N1  GST    2      32.800  23.700  29.420  0.00  0.00            
ATOM    166  N2  GST    2      30.700  26.490  25.650  0.00  0.00            
ATOM    167  O1  GST    2      30.650  28.020  29.060  0.00  0.00            
ATOM    168  O2  GST    2      27.290  23.260  29.790  0.00  0.00            
ATOM    169  H1  GST    2      31.600  21.590  30.080  0.00  0.00            
ATOM    170  H2  GST    2      29.070  21.340  30.310  0.00  0.00            
ATOM    171  H3  GST    2      33.010  26.880  28.260  0.00  0.00            
ATOM    172  H4  GST    2      28.520  25.370  29.120  0.00  0.00            
ATOM    173  H5  GST    2      34.440  24.860  28.810  0.00  0.00            
ATOM    174  H6  GST    2      34.160  29.870  25.700  0.00  0.00            
ATOM    175  H7  GST    2      33.750  28.090  25.740  0.00  0.00            
ATOM    176  H8  GST    2      32.250  30.510  24.590  0.00  0.00            
ATOM    177  H9  GST    2      28.830  27.580  23.360  0.00  0.00            
ATOM    178  H10 GST    2      27.940  28.070  24.990  0.00  0.00            
ATOM    179  H11 GST    2      30.480  29.640  26.730  0.00  0.00            
ATOM    180  H12 GST    2      28.960  28.880  26.710  0.00  0.00            
ATOM    181  H13 GST    2      28.610  26.250  25.970  0.00  0.00            
ATOM    182  H14 GST    2      29.250  25.600  24.380  0.00  0.00            
ATOM    183  H15 GST    2      31.200  26.380  23.580  0.00  0.00            
ATOM    184  H16 GST    2      32.550  26.780  24.650  0.00  0.00            
ATOM    185  H17 GST    2      31.230  28.680  23.150  0.00  0.00            
ATOM    186  H18 GST    2      29.690  29.860  24.350  0.00  0.00            
ATOM    187  H19 GST    2      31.810  27.740  26.860  0.00  0.00            
ATOM    188  H20 GST    2      26.680  21.340  30.330  0.00  0.00            
ATOM    189  H21 GST    2      25.640  22.730  30.750  0.00  0.00            
ATOM    190  H22 GST    2      27.150  22.480  31.700  0.00  0.00            
ATOM    191  H23 GST    2      29.170  27.040  28.180  0.00  0.00            
ATOM    192  H24 GST    2      31.120  25.610  25.990  0.00  0.00            
ATOM    193  H25 GST    2      30.720  27.700  29.980  0.00  0.00            
END
ATOM      1  O1  HST    1      35.670  25.290  24.610  0.00  0.00            
ATOM      2  C1  HST    1      36.380  25.440  25.630  0.00  0.00            
ATOM      3  N1  HST    1      37.290  26.450  25.800  0.00  0.00            
ATOM      4  C2  HST    1      37.880  26.340  27.080  0.00  0.00            
ATOM      5  C3  HST    1      37.800  27.210  24.680  0.00  0.00            
ATOM      6  N2  HST    1      37.270  28.590  24.670  0.00  0.00            
ATOM      7  C4  HST    1      37.850  29.640  25.540  0.00  0.00            
ATOM      8  C5  HST    1      36.440  29.090  23.720  0.00  0.00            
ATOM      9  O2  HST    1      36.040  28.480  22.760  0.00  0.00            
ATOM     10  N3  HST    1      36.290  30.450  23.920  0.00  0.00            
ATOM     11  C6  HST    1      37.190  30.960  24.970  0.00  0.00            
ATOM     12  C7  HST    1      35.790  31.430  22.950  0.00  0.00            
ATOM     13  N4  HST    1      34.650  32.180  23.440  0.00  0.00            
ATOM     14  C8  HST    1      34.870  33.390  24.220  0.00  0.00            
ATOM     15  C9  HST    1      33.400  32.040  22.940  0.00  0.00            
ATOM     16  O3  HST    1      33.050  31.170  22.130  0.00  0.00            
ATOM     17  N5  HST    1      32.640  33.100  23.360  0.00  0.00            
ATOM     18  C10 HST    1      33.440  34.030  24.150  0.00  0.00            
ATOM     19  C11 HST    1      31.380  33.490  22.770  0.00  0.00            
ATOM     20  N6  HST    1      30.210  33.330  23.610  0.00  0.00            
ATOM     21  C12 HST    1      29.840  34.320  24.650  0.00  0.00            
ATOM     22  C13 HST    1      29.310  32.380  23.420  0.00  0.00            
ATOM     23  O4  HST    1      29.350  31.470  22.620  0.00  0.00            
ATOM     24  N7  HST    1      28.290  32.540  24.350  0.00  0.00            
ATOM     25  C14 HST    1      28.410  33.790  25.140  0.00  0.00            
ATOM     26  C15 HST    1      26.960  31.950  24.250  0.00  0.00            
ATOM     27  N8  HST    1      26.800  30.960  25.350  0.00  0.00            
ATOM     28  C16 HST    1      26.380  31.320  26.720  0.00  0.00            
ATOM     29  C17 HST    1      26.780  29.630  25.130  0.00  0.00            
ATOM     30  O5  HST    1      26.930  29.120  24.040  0.00  0.00            
ATOM     31  N9  HST    1      26.570  28.940  26.330  0.00  0.00            
ATOM     32  C18 HST    1      26.210  29.960  27.380  0.00  0.00            
ATOM     33  C19 HST    1      25.880  27.640  26.400  0.00  0.00            
ATOM     34  N10 HST    1      26.420  26.700  27.420  0.00  0.00            
ATOM     35  C20 HST    1      26.130  26.950  28.790  0.00  0.00            
ATOM     36  C21 HST    1      26.720  25.320  27.170  0.00  0.00            
ATOM     37  O6  HST    1      26.910  24.780  26.110  0.00  0.00            
ATOM     38  N11 HST    1      26.770  24.740  28.430  0.00  0.00            
ATOM     39  C22 HST    1      26.360  25.590  29.480  0.00  0.00            
ATOM     40  C23 HST    1      27.000  23.310  28.570  0.00  0.00            
ATOM     41  N12 HST    1      28.350  23.100  29.050  0.00  0.00            
ATOM     42  C24 HST    1      28.600  22.840  30.440  0.00  0.00            
ATOM     43  C25 HST    1      29.370  22.880  28.180  0.00  0.00            
ATOM     44  O7  HST    1      29.370  22.970  26.970  0.00  0.00            
ATOM     45  N13 HST    1      30.420  22.300  28.940  0.00  0.00            
ATOM     46  C26 HST    1      30.030  22.330  30.340  0.00  0.00            
ATOM     47  C27 HST    1      31.500  21.490  28.430  0.00  0.00            
ATOM     48  N14 HST    1      32.690  22.250  28.480  0.00  0.00            
ATOM     49  C28 HST    1      33.580  22.160  29.590  0.00  0.00            
ATOM     50  C29 HST    1      33.370  22.640  27.310  0.00  0.00            
ATOM     51  O8  HST    1      32.980  22.670  26.160  0.00  0.00            
ATOM     52  N15 HST    1      34.650  23.060  27.710  0.00  0.00            
ATOM     53  C30 HST    1      35.760  23.260  26.720  0.00  0.00            
ATOM     54  C31 HST    1      34.920  22.600  29.110  0.00  0.00            
ATOM     55  N16 HST    1      36.370  24.570  26.750  0.00  0.00            
ATOM     56  C32 HST    1      37.360  24.960  27.680  0.00  0.00            
ATOM     57  N17 HST    1      36.870  25.340  28.980  0.00  0.00            
ATOM     58  C33 HST    1      36.590  24.330  30.010  0.00  0.00            
ATOM     59  C34 HST    1      37.010  26.690  29.230  0.00  0.00            
ATOM     60  O9  HST    1      36.700  27.190  30.310  0.00  0.00            
ATOM     61  N18 HST    1      37.490  27.310  28.100  0.00  0.00            
ATOM     62  C35 HST    1      37.990  28.700  27.980  0.00  0.00            
ATOM     63  N19 HST    1      37.350  29.530  26.940  0.00  0.00            
ATOM     64  C36 HST    1      36.740  30.740  27.260  0.00  0.00            
ATOM     65  O10 HST    1      36.490  31.070  28.410  0.00  0.00            
ATOM     66  N20 HST    1      36.630  31.520  26.170  0.00  0.00            
ATOM     67  C37 HST    1      36.330  32.980  26.190  0.00  0.00            
ATOM     68  N21 HST    1      35.010  33.230  25.650  0.00  0.00            
ATOM     69  C38 HST    1      33.960  33.730  26.360  0.00  0.00            
ATOM     70  O11 HST    1      33.910  33.800  27.580  0.00  0.00            
ATOM     71  N22 HST    1      33.000  34.100  25.480  0.00  0.00            
ATOM     72  C39 HST    1      31.930  35.010  25.820  0.00  0.00            
ATOM     73  N23 HST    1      30.650  34.330  25.800  0.00  0.00            
ATOM     74  C40 HST    1      30.000  33.920  26.900  0.00  0.00            
ATOM     75  O12 HST    1      30.410  34.020  28.070  0.00  0.00            
ATOM     76  N24 HST    1      28.690  33.600  26.560  0.00  0.00            
ATOM     77  C41 HST    1      27.700  33.320  27.550  0.00  0.00            
ATOM     78  N25 HST    1      27.340  31.960  27.630  0.00  0.00            
ATOM     79  C42 HST    1      27.680  31.170  28.680  0.00  0.00            
ATOM     80  O13 HST    1      28.330  31.530  29.630  0.00  0.00            
ATOM     81  N26 HST    1      27.130  29.960  28.490  0.00  0.00            
ATOM     82  C43 HST    1      26.900  29.100  29.660  0.00  0.00            
ATOM     83  N27 HST    1      27.110  27.720  29.590  0.00  0.00            
ATOM     84  C44 HST    1      27.790  27.040  30.590  0.00  0.00            
ATOM     85  O14 HST    1      28.490  27.590  31.410  0.00  0.00            
ATOM     86  N28 HST    1      27.370  25.750  30.490  0.00  0.00            
ATOM     87  C45 HST    1      27.600  24.790  31.590  0.00  0.00            
ATOM     88  N29 HST    1      28.760  24.050  31.300  0.00  0.00            
ATOM     89  C46 HST    1      30.040  24.230  31.790  0.00  0.00            
ATOM     90  O15 HST    1      30.440  25.060  32.570  0.00  0.00            
ATOM     91  N30 HST    1      30.810  23.290  31.120  0.00  0.00            
ATOM     92  C47 HST    1      32.090  22.880  31.520  0.00  0.00            
ATOM     93  N31 HST    1      33.220  23.120  30.630  0.00  0.00            
ATOM     94  C48 HST    1      34.290  24.040  30.820  0.00  0.00            
ATOM     95  N32 HST    1      35.280  23.740  29.930  0.00  0.00            
ATOM     96  O16 HST    1      34.400  24.780  31.810  0.00  0.00            
ATOM     97  H1  HST    1      38.960  26.230  26.940  0.00  0.00            
ATOM     98  H2  HST    1      37.540  26.790  23.700  0.00  0.00            
ATOM     99  H3  HST    1      38.890  27.280  24.700  0.00  0.00            
ATOM    100  H4  HST    1      38.940  29.670  25.540  0.00  0.00            
ATOM    101  H5  HST    1      37.940  31.600  24.500  0.00  0.00            
ATOM    102  H6  HST    1      35.530  30.990  21.990  0.00  0.00            
ATOM    103  H7  HST    1      36.610  32.130  22.750  0.00  0.00            
ATOM    104  H8  HST    1      35.640  34.060  23.820  0.00  0.00            
ATOM    105  H9  HST    1      33.400  34.970  23.590  0.00  0.00            
ATOM    106  H10 HST    1      31.270  32.980  21.810  0.00  0.00            
ATOM    107  H11 HST    1      31.330  34.550  22.490  0.00  0.00            
ATOM    108  H12 HST    1      29.680  35.290  24.170  0.00  0.00            
ATOM    109  H13 HST    1      27.610  34.530  24.980  0.00  0.00            
ATOM    110  H14 HST    1      26.300  32.810  24.450  0.00  0.00            
ATOM    111  H15 HST    1      26.750  31.530  23.250  0.00  0.00            
ATOM    112  H16 HST    1      25.570  32.040  26.650  0.00  0.00            
ATOM    113  H17 HST    1      25.220  29.760  27.810  0.00  0.00            
ATOM    114  H18 HST    1      24.810  27.720  26.610  0.00  0.00            
ATOM    115  H19 HST    1      26.050  27.190  25.410  0.00  0.00            
ATOM    116  H20 HST    1      25.140  27.310  29.070  0.00  0.00            
ATOM    117  H21 HST    1      25.440  25.200  29.930  0.00  0.00            
ATOM    118  H22 HST    1      26.270  22.790  29.200  0.00  0.00            
ATOM    119  H23 HST    1      26.940  22.740  27.630  0.00  0.00            
ATOM    120  H24 HST    1      27.930  22.060  30.820  0.00  0.00            
ATOM    121  H25 HST    1      30.070  21.350  30.820  0.00  0.00            
ATOM    122  H26 HST    1      31.620  20.540  28.960  0.00  0.00            
ATOM    123  H27 HST    1      31.210  21.150  27.420  0.00  0.00            
ATOM    124  H28 HST    1      33.630  21.190  30.100  0.00  0.00            
ATOM    125  H29 HST    1      35.480  22.940  25.710  0.00  0.00            
ATOM    126  H30 HST    1      36.560  22.560  26.990  0.00  0.00            
ATOM    127  H31 HST    1      35.740  21.890  29.110  0.00  0.00            
ATOM    128  H32 HST    1      38.070  24.130  27.850  0.00  0.00            
ATOM    129  H33 HST    1      37.380  23.600  29.830  0.00  0.00            
ATOM    130  H34 HST    1      36.780  24.840  30.960  0.00  0.00            
ATOM    131  H35 HST    1      39.080  28.720  27.850  0.00  0.00            
ATOM    132  H36 HST    1      37.760  29.070  28.990  0.00  0.00            
ATOM    133  H37 HST    1      37.080  33.470  25.550  0.00  0.00            
ATOM    134  H38 HST    1      36.330  33.350  27.230  0.00  0.00            
ATOM    135  H39 HST    1      31.880  35.740  25.000  0.00  0.00            
ATOM    136  H40 HST    1      32.040  35.510  26.790  0.00  0.00            
ATOM    137  H41 HST    1      28.170  33.570  28.510  0.00  0.00            
ATOM    138  H42 HST    1      26.790  33.890  27.330  0.00  0.00            
ATOM    139  H43 HST    1      27.660  29.380  30.400  0.00  0.00            
ATOM    140  H44 HST    1      25.920  29.380  30.090  0.00  0.00            
ATOM    141  H45 HST    1      27.680  25.320  32.550  0.00  0.00            
ATOM    142  H46 HST    1      26.780  24.070  31.540  0.00  0.00            
ATOM    143  H47 HST    1      32.360  23.330  32.480  0.00  0.00            
ATOM    144  H48 HST    1      32.110  21.800  31.700  0.00  0.00            
ATOM    145  C1  GST    2      29.350  24.290  21.330  0.00  0.00            
ATOM    146  C2  GST    2      28.050  24.830  21.140  0.00  0.00            
ATOM    147  C3  GST    2      31.680  25.170  24.620  0.00  0.00            
ATOM    148  C4  GST    2      28.270  25.820  23.360  0.00  0.00            
ATOM    149  C5  GST    2      32.150  24.430  23.540  0.00  0.00            
ATOM    150  C6  GST    2      29.610  25.430  23.480  0.00  0.00            
ATOM    151  C7  GST    2      30.420  25.760  24.640  0.00  0.00            
ATOM    152  C8  GST    2      30.120  24.630  22.410  0.00  0.00            
ATOM    153  C9  GST    2      27.530  25.580  22.190  0.00  0.00            
ATOM    154  C10 GST    2      33.650  28.580  28.920  0.00  0.00            
ATOM    155  C11 GST    2      33.280  29.780  28.460  0.00  0.00            
ATOM    156  C12 GST    2      30.360  30.480  25.970  0.00  0.00            
ATOM    157  C13 GST    2      30.570  28.470  27.520  0.00  0.00            
ATOM    158  C14 GST    2      30.950  29.720  24.740  0.00  0.00            
ATOM    159  C15 GST    2      33.020  29.170  25.970  0.00  0.00            
ATOM    160  C16 GST    2      32.520  30.090  27.150  0.00  0.00            
ATOM    161  C17 GST    2      30.970  29.980  27.290  0.00  0.00            
ATOM    162  C18 GST    2      31.080  27.630  26.240  0.00  0.00            
ATOM    163  C19 GST    2      25.140  25.570  22.750  0.00  0.00            
ATOM    164  C20 GST    2      29.970  26.630  25.820  0.00  0.00            
ATOM    165  N1  GST    2      31.420  24.200  22.380  0.00  0.00            
ATOM    166  N2  GST    2      31.790  28.580  25.200  0.00  0.00            
ATOM    167  O1  GST    2      29.790  25.700  26.950  0.00  0.00            
ATOM    168  O2  GST    2      26.250  26.050  22.020  0.00  0.00            
ATOM    169  H1  GST    2      29.740  23.710  20.500  0.00  0.00            
ATOM    170  H2  GST    2      27.470  24.670  20.240  0.00  0.00            
ATOM    171  H3  GST    2      32.370  25.370  25.430  0.00  0.00            
ATOM    172  H4  GST    2      27.640  26.300  24.100  0.00  0.00            
ATOM    173  H5  GST    2      33.120  23.920  23.550  0.00  0.00            
ATOM    174  H6  GST    2      34.130  28.530  29.890  0.00  0.00            
ATOM    175  H7  GST    2      33.350  27.660  28.420  0.00  0.00            
ATOM    176  H8  GST    2      33.700  30.700  28.860  0.00  0.00            
ATOM    177  H9  GST    2      30.510  31.560  25.920  0.00  0.00            
ATOM    178  H10 GST    2      29.260  30.450  25.950  0.00  0.00            
ATOM    179  H11 GST    2      30.940  28.120  28.490  0.00  0.00            
ATOM    180  H12 GST    2      29.490  28.280  27.620  0.00  0.00            
ATOM    181  H13 GST    2      30.130  29.380  24.120  0.00  0.00            
ATOM    182  H14 GST    2      31.640  30.370  24.200  0.00  0.00            
ATOM    183  H15 GST    2      33.620  29.740  25.270  0.00  0.00            
ATOM    184  H16 GST    2      33.640  28.370  26.370  0.00  0.00            
ATOM    185  H17 GST    2      32.820  31.110  26.890  0.00  0.00            
ATOM    186  H18 GST    2      30.650  30.540  28.180  0.00  0.00            
ATOM    187  H19 GST    2      31.900  26.980  26.550  0.00  0.00            
ATOM    188  H20 GST    2      24.410  26.380  22.850  0.00  0.00            
ATOM    189  H21 GST    2      25.600  25.200  23.670  0.00  0.00            
ATOM    190  H22 GST    2      24.670  24.760  22.170  0.00  0.00            
ATOM    191  H23 GST    2      29.030  27.180  25.700  0.00  0.00            
ATOM    192  H24 GST    2      32.070  27.960  24.420  0.00  0.00            
ATOM    193  H25 GST    2      29.440  24.890  26.560  0.00  0.00            
END
ATOM      1  O1  HST    1      33.850  25.690  23.540  0.00  0.00            
ATOM      2  C1  HST    1      34.970  25.680  23.970  0.00  0.00            
ATOM      3  N1  HST    1      35.970  26.500  23.470  0.00  0.00            
ATOM      4  C2  HST    1      37.310  26.260  23.990  0.00  0.00            
ATOM      5  C3  HST    1      35.810  27.130  22.180  0.00  0.00            
ATOM      6  N2  HST    1      35.620  28.500  22.350  0.00  0.00            
ATOM      7  C4  HST    1      36.790  29.440  22.470  0.00  0.00            
ATOM      8  C5  HST    1      34.460  29.130  21.880  0.00  0.00            
ATOM      9  O2  HST    1      33.440  28.680  21.350  0.00  0.00            
ATOM     10  N3  HST    1      34.760  30.460  21.840  0.00  0.00            
ATOM     11  C6  HST    1      36.110  30.830  22.270  0.00  0.00            
ATOM     12  C7  HST    1      34.020  31.480  21.120  0.00  0.00            
ATOM     13  N4  HST    1      33.360  32.410  22.120  0.00  0.00            
ATOM     14  C8  HST    1      34.130  33.500  22.660  0.00  0.00            
ATOM     15  C9  HST    1      32.030  32.430  22.360  0.00  0.00            
ATOM     16  O3  HST    1      31.170  31.660  22.030  0.00  0.00            
ATOM     17  N5  HST    1      31.760  33.580  22.980  0.00  0.00            
ATOM     18  C10 HST    1      32.990  34.390  23.210  0.00  0.00            
ATOM     19  C11 HST    1      30.400  34.190  23.080  0.00  0.00            
ATOM     20  N6  HST    1      29.790  34.080  24.390  0.00  0.00            
ATOM     21  C12 HST    1      30.090  35.090  25.330  0.00  0.00            
ATOM     22  C13 HST    1      28.700  33.290  24.650  0.00  0.00            
ATOM     23  O4  HST    1      28.200  32.490  23.860  0.00  0.00            
ATOM     24  N7  HST    1      28.290  33.580  25.930  0.00  0.00            
ATOM     25  C14 HST    1      28.990  34.740  26.390  0.00  0.00            
ATOM     26  C15 HST    1      27.140  32.940  26.580  0.00  0.00            
ATOM     27  N8  HST    1      27.430  32.050  27.680  0.00  0.00            
ATOM     28  C16 HST    1      27.600  32.620  28.950  0.00  0.00            
ATOM     29  C17 HST    1      27.250  30.680  27.690  0.00  0.00            
ATOM     30  O5  HST    1      26.970  30.100  26.680  0.00  0.00            
ATOM     31  N9  HST    1      27.430  30.200  28.950  0.00  0.00            
ATOM     32  C18 HST    1      27.470  31.340  29.830  0.00  0.00            
ATOM     33  C19 HST    1      26.840  28.950  29.360  0.00  0.00            
ATOM     34  N10 HST    1      27.700  28.140  30.170  0.00  0.00            
ATOM     35  C20 HST    1      27.920  28.470  31.600  0.00  0.00            
ATOM     36  C21 HST    1      27.930  26.780  29.950  0.00  0.00            
ATOM     37  O6  HST    1      27.930  26.270  28.840  0.00  0.00            
ATOM     38  N11 HST    1      28.260  26.200  31.140  0.00  0.00            
ATOM     39  C22 HST    1      28.380  27.160  32.230  0.00  0.00            
ATOM     40  C23 HST    1      28.340  24.810  31.450  0.00  0.00            
ATOM     41  N12 HST    1      29.700  24.390  31.130  0.00  0.00            
ATOM     42  C24 HST    1      30.760  24.340  32.080  0.00  0.00            
ATOM     43  C25 HST    1      30.140  23.870  29.960  0.00  0.00            
ATOM     44  O7  HST    1      29.440  23.740  28.960  0.00  0.00            
ATOM     45  N13 HST    1      31.460  23.490  30.050  0.00  0.00            
ATOM     46  C26 HST    1      31.970  23.730  31.390  0.00  0.00            
ATOM     47  C27 HST    1      32.080  22.650  29.070  0.00  0.00            
ATOM     48  N14 HST    1      33.230  23.240  28.420  0.00  0.00            
ATOM     49  C28 HST    1      34.540  23.340  29.080  0.00  0.00            
ATOM     50  C29 HST    1      33.320  23.260  27.050  0.00  0.00            
ATOM     51  O8  HST    1      32.420  22.980  26.280  0.00  0.00            
ATOM     52  N15 HST    1      34.600  23.660  26.710  0.00  0.00            
ATOM     53  C30 HST    1      35.140  23.590  25.360  0.00  0.00            
ATOM     54  C31 HST    1      35.470  23.500  27.890  0.00  0.00            
ATOM     55  N16 HST    1      35.650  24.830  24.870  0.00  0.00            
ATOM     56  C32 HST    1      37.030  25.090  25.030  0.00  0.00            
ATOM     57  N17 HST    1      37.410  25.680  26.290  0.00  0.00            
ATOM     58  C33 HST    1      37.480  24.990  27.510  0.00  0.00            
ATOM     59  C34 HST    1      37.870  26.960  26.170  0.00  0.00            
ATOM     60  O9  HST    1      38.430  27.640  27.030  0.00  0.00            
ATOM     61  N18 HST    1      37.770  27.350  24.870  0.00  0.00            
ATOM     62  C35 HST    1      38.390  28.560  24.350  0.00  0.00            
ATOM     63  N19 HST    1      37.290  29.450  23.850  0.00  0.00            
ATOM     64  C36 HST    1      37.050  30.660  24.460  0.00  0.00            
ATOM     65  O10 HST    1      37.380  31.050  25.590  0.00  0.00            
ATOM     66  N20 HST    1      36.410  31.420  23.530  0.00  0.00            
ATOM     67  C37 HST    1      36.340  32.860  23.560  0.00  0.00            
ATOM     68  N21 HST    1      34.970  33.320  23.790  0.00  0.00            
ATOM     69  C38 HST    1      34.550  34.010  24.870  0.00  0.00            
ATOM     70  O11 HST    1      35.130  34.190  25.910  0.00  0.00            
ATOM     71  N22 HST    1      33.350  34.590  24.610  0.00  0.00            
ATOM     72  C39 HST    1      32.610  35.550  25.560  0.00  0.00            
ATOM     73  N23 HST    1      31.350  34.960  26.030  0.00  0.00            
ATOM     74  C40 HST    1      31.180  34.510  27.340  0.00  0.00            
ATOM     75  O12 HST    1      32.030  34.120  28.110  0.00  0.00            
ATOM     76  N24 HST    1      29.880  34.530  27.590  0.00  0.00            
ATOM     77  C41 HST    1      29.350  34.350  28.910  0.00  0.00            
ATOM     78  N25 HST    1      28.980  32.980  29.230  0.00  0.00            
ATOM     79  C42 HST    1      29.690  32.190  30.090  0.00  0.00            
ATOM     80  O13 HST    1      30.830  32.330  30.580  0.00  0.00            
ATOM     81  N26 HST    1      28.770  31.340  30.530  0.00  0.00            
ATOM     82  C43 HST    1      28.840  30.720  31.920  0.00  0.00            
ATOM     83  N27 HST    1      29.020  29.350  31.840  0.00  0.00            
ATOM     84  C44 HST    1      30.090  28.720  32.410  0.00  0.00            
ATOM     85  O14 HST    1      31.090  29.310  32.850  0.00  0.00            
ATOM     86  N28 HST    1      29.740  27.460  32.710  0.00  0.00            
ATOM     87  C45 HST    1      30.580  26.520  33.400  0.00  0.00            
ATOM     88  N29 HST    1      31.290  25.620  32.500  0.00  0.00            
ATOM     89  C46 HST    1      32.550  25.920  32.080  0.00  0.00            
ATOM     90  O15 HST    1      33.260  26.850  32.390  0.00  0.00            
ATOM     91  N30 HST    1      32.960  24.820  31.460  0.00  0.00            
ATOM     92  C47 HST    1      34.350  24.490  31.270  0.00  0.00            
ATOM     93  N31 HST    1      34.760  24.530  29.850  0.00  0.00            
ATOM     94  C48 HST    1      35.830  25.280  29.380  0.00  0.00            
ATOM     95  N32 HST    1      36.230  24.760  28.200  0.00  0.00            
ATOM     96  O16 HST    1      36.360  26.200  30.010  0.00  0.00            
ATOM     97  H1  HST    1      37.970  26.040  23.150  0.00  0.00            
ATOM     98  H2  HST    1      35.040  26.600  21.600  0.00  0.00            
ATOM     99  H3  HST    1      36.760  26.990  21.650  0.00  0.00            
ATOM    100  H4  HST    1      37.570  29.160  21.750  0.00  0.00            
ATOM    101  H5  HST    1      36.450  31.550  21.530  0.00  0.00            
ATOM    102  H6  HST    1      33.300  30.960  20.470  0.00  0.00            
ATOM    103  H7  HST    1      34.630  32.110  20.470  0.00  0.00            
ATOM    104  H8  HST    1      34.680  33.910  21.800  0.00  0.00            
ATOM    105  H9  HST    1      32.890  35.330  22.660  0.00  0.00            
ATOM    106  H10 HST    1      29.800  33.710  22.300  0.00  0.00            
ATOM    107  H11 HST    1      30.430  35.260  22.830  0.00  0.00            
ATOM    108  H12 HST    1      29.990  36.100  24.910  0.00  0.00            
ATOM    109  H13 HST    1      28.270  35.550  26.560  0.00  0.00            
ATOM    110  H14 HST    1      26.410  33.580  27.090  0.00  0.00            
ATOM    111  H15 HST    1      26.560  32.420  25.810  0.00  0.00            
ATOM    112  H16 HST    1      26.880  33.420  29.160  0.00  0.00            
ATOM    113  H17 HST    1      26.600  31.260  30.490  0.00  0.00            
ATOM    114  H18 HST    1      25.880  29.080  29.890  0.00  0.00            
ATOM    115  H19 HST    1      26.560  28.520  28.400  0.00  0.00            
ATOM    116  H20 HST    1      26.960  28.730  32.050  0.00  0.00            
ATOM    117  H21 HST    1      27.720  26.860  33.050  0.00  0.00            
ATOM    118  H22 HST    1      28.310  24.780  32.540  0.00  0.00            
ATOM    119  H23 HST    1      27.560  24.180  31.000  0.00  0.00            
ATOM    120  H24 HST    1      30.440  23.800  32.980  0.00  0.00            
ATOM    121  H25 HST    1      32.350  22.820  31.880  0.00  0.00            
ATOM    122  H26 HST    1      32.370  21.760  29.660  0.00  0.00            
ATOM    123  H27 HST    1      31.310  22.420  28.330  0.00  0.00            
ATOM    124  H28 HST    1      34.830  22.400  29.570  0.00  0.00            
ATOM    125  H29 HST    1      34.330  23.330  24.660  0.00  0.00            
ATOM    126  H30 HST    1      35.950  22.840  25.330  0.00  0.00            
ATOM    127  H31 HST    1      36.200  22.680  27.800  0.00  0.00            
ATOM    128  H32 HST    1      37.610  24.190  24.790  0.00  0.00            
ATOM    129  H33 HST    1      37.910  24.020  27.250  0.00  0.00            
ATOM    130  H34 HST    1      38.100  25.570  28.210  0.00  0.00            
ATOM    131  H35 HST    1      38.970  28.310  23.450  0.00  0.00            
ATOM    132  H36 HST    1      38.850  29.190  25.110  0.00  0.00            
ATOM    133  H37 HST    1      36.760  33.330  22.670  0.00  0.00            
ATOM    134  H38 HST    1      36.960  33.230  24.390  0.00  0.00            
ATOM    135  H39 HST    1      32.420  36.520  25.080  0.00  0.00            
ATOM    136  H40 HST    1      33.250  35.720  26.430  0.00  0.00            
ATOM    137  H41 HST    1      30.210  34.520  29.570  0.00  0.00            
ATOM    138  H42 HST    1      28.520  35.030  29.140  0.00  0.00            
ATOM    139  H43 HST    1      29.690  31.210  32.420  0.00  0.00            
ATOM    140  H44 HST    1      27.880  30.890  32.410  0.00  0.00            
ATOM    141  H45 HST    1      31.370  27.050  33.950  0.00  0.00            
ATOM    142  H46 HST    1      30.040  25.920  34.140  0.00  0.00            
ATOM    143  H47 HST    1      34.850  25.270  31.850  0.00  0.00            
ATOM    144  H48 HST    1      34.670  23.510  31.660  0.00  0.00            
ATOM    145  C1  GST    2      26.630  24.520  23.950  0.00  0.00            
ATOM    146  C2  GST    2      25.560  25.270  24.570  0.00  0.00            
ATOM    147  C3  GST    2      30.560  25.440  24.980  0.00  0.00            
ATOM    148  C4  GST    2      27.140  26.690  25.730  0.00  0.00            
ATOM    149  C5  GST    2      30.220  24.540  23.950  0.00  0.00            
ATOM    150  C6  GST    2      28.200  25.950  25.190  0.00  0.00            
ATOM    151  C7  GST    2      29.550  26.260  25.540  0.00  0.00            
ATOM    152  C8  GST    2      27.970  24.830  24.330  0.00  0.00            
ATOM    153  C9  GST    2      25.820  26.330  25.460  0.00  0.00            
ATOM    154  C10 GST    2      34.840  28.640  26.720  0.00  0.00            
ATOM    155  C11 GST    2      34.410  29.910  26.530  0.00  0.00            
ATOM    156  C12 GST    2      30.710  30.940  25.850  0.00  0.00            
ATOM    157  C13 GST    2      31.510  29.190  27.430  0.00  0.00            
ATOM    158  C14 GST    2      30.400  29.880  24.790  0.00  0.00            
ATOM    159  C15 GST    2      32.700  29.220  24.700  0.00  0.00            
ATOM    160  C16 GST    2      33.140  30.270  25.780  0.00  0.00            
ATOM    161  C17 GST    2      31.920  30.540  26.750  0.00  0.00            
ATOM    162  C18 GST    2      31.360  28.080  26.320  0.00  0.00            
ATOM    163  C19 GST    2      23.450  27.230  25.600  0.00  0.00            
ATOM    164  C20 GST    2      30.030  27.230  26.610  0.00  0.00            
ATOM    165  N1  GST    2      28.930  24.260  23.640  0.00  0.00            
ATOM    166  N2  GST    2      31.260  28.700  24.900  0.00  0.00            
ATOM    167  O1  GST    2      30.440  26.350  27.720  0.00  0.00            
ATOM    168  O2  GST    2      24.900  27.210  25.860  0.00  0.00            
ATOM    169  H1  GST    2      26.430  23.810  23.160  0.00  0.00            
ATOM    170  H2  GST    2      24.540  24.960  24.360  0.00  0.00            
ATOM    171  H3  GST    2      31.580  25.470  25.340  0.00  0.00            
ATOM    172  H4  GST    2      27.300  27.550  26.370  0.00  0.00            
ATOM    173  H5  GST    2      30.950  23.960  23.400  0.00  0.00            
ATOM    174  H6  GST    2      35.760  28.510  27.290  0.00  0.00            
ATOM    175  H7  GST    2      34.360  27.770  26.280  0.00  0.00            
ATOM    176  H8  GST    2      34.960  30.720  27.000  0.00  0.00            
ATOM    177  H9  GST    2      30.930  31.910  25.390  0.00  0.00            
ATOM    178  H10 GST    2      29.860  31.080  26.520  0.00  0.00            
ATOM    179  H11 GST    2      32.200  28.940  28.250  0.00  0.00            
ATOM    180  H12 GST    2      30.550  29.330  27.950  0.00  0.00            
ATOM    181  H13 GST    2      29.380  29.520  24.870  0.00  0.00            
ATOM    182  H14 GST    2      30.540  30.300  23.790  0.00  0.00            
ATOM    183  H15 GST    2      32.860  29.640  23.710  0.00  0.00            
ATOM    184  H16 GST    2      33.340  28.340  24.710  0.00  0.00            
ATOM    185  H17 GST    2      33.310  31.230  25.270  0.00  0.00            
ATOM    186  H18 GST    2      32.170  31.370  27.430  0.00  0.00            
ATOM    187  H19 GST    2      32.260  27.470  26.300  0.00  0.00            
ATOM    188  H20 GST    2      23.160  27.190  24.540  0.00  0.00            
ATOM    189  H21 GST    2      23.040  28.100  26.120  0.00  0.00            
ATOM    190  H22 GST    2      22.930  26.400  26.080  0.00  0.00            
ATOM    191  H23 GST    2      29.180  27.880  26.850  0.00  0.00            
ATOM    192  H24 GST    2      31.020  28.000  24.180  0.00  0.00            
ATOM    193  H25 GST    2      29.660  25.830  28.000  0.00  0.00            
END
ATOM      1  O1  HST    1      34.420  24.070  28.400  0.00  0.00            
ATOM      2  C1  HST    1      34.200  23.950  29.610  0.00  0.00            
ATOM      3  N1  HST    1      34.810  24.670  30.580  0.00  0.00            
ATOM      4  C2  HST    1      34.490  24.090  31.900  0.00  0.00            
ATOM      5  C3  HST    1      36.020  25.410  30.420  0.00  0.00            
ATOM      6  N2  HST    1      35.770  26.870  30.560  0.00  0.00            
ATOM      7  C4  HST    1      35.840  27.490  31.850  0.00  0.00            
ATOM      8  C5  HST    1      35.680  27.770  29.500  0.00  0.00            
ATOM      9  O2  HST    1      35.710  27.440  28.310  0.00  0.00            
ATOM     10  N3  HST    1      35.710  29.040  30.050  0.00  0.00            
ATOM     11  C6  HST    1      35.750  28.990  31.530  0.00  0.00            
ATOM     12  C7  HST    1      36.190  30.200  29.290  0.00  0.00            
ATOM     13  N4  HST    1      35.140  31.150  29.200  0.00  0.00            
ATOM     14  C8  HST    1      34.980  32.020  30.370  0.00  0.00            
ATOM     15  C9  HST    1      34.820  31.710  27.930  0.00  0.00            
ATOM     16  O3  HST    1      34.900  31.200  26.800  0.00  0.00            
ATOM     17  N5  HST    1      34.430  32.990  28.230  0.00  0.00            
ATOM     18  C10 HST    1      34.400  33.250  29.630  0.00  0.00            
ATOM     19  C11 HST    1      34.110  33.960  27.240  0.00  0.00            
ATOM     20  N6  HST    1      32.660  33.970  26.830  0.00  0.00            
ATOM     21  C12 HST    1      31.780  34.920  27.410  0.00  0.00            
ATOM     22  C13 HST    1      32.120  33.270  25.840  0.00  0.00            
ATOM     23  O4  HST    1      32.720  32.420  25.180  0.00  0.00            
ATOM     24  N7  HST    1      30.830  33.760  25.610  0.00  0.00            
ATOM     25  C14 HST    1      30.530  34.800  26.560  0.00  0.00            
ATOM     26  C15 HST    1      30.060  33.260  24.470  0.00  0.00            
ATOM     27  N8  HST    1      28.840  32.400  24.740  0.00  0.00            
ATOM     28  C16 HST    1      27.560  32.950  25.310  0.00  0.00            
ATOM     29  C17 HST    1      28.770  31.060  24.340  0.00  0.00            
ATOM     30  O5  HST    1      29.690  30.380  23.990  0.00  0.00            
ATOM     31  N9  HST    1      27.460  30.700  24.500  0.00  0.00            
ATOM     32  C18 HST    1      26.640  31.750  25.140  0.00  0.00            
ATOM     33  C19 HST    1      26.830  29.740  23.650  0.00  0.00            
ATOM     34  N10 HST    1      26.340  28.580  24.360  0.00  0.00            
ATOM     35  C20 HST    1      24.990  28.610  24.970  0.00  0.00            
ATOM     36  C21 HST    1      26.830  27.280  24.240  0.00  0.00            
ATOM     37  O6  HST    1      27.840  26.890  23.670  0.00  0.00            
ATOM     38  N11 HST    1      25.930  26.410  24.820  0.00  0.00            
ATOM     39  C22 HST    1      24.770  27.070  25.290  0.00  0.00            
ATOM     40  C23 HST    1      25.800  25.000  24.670  0.00  0.00            
ATOM     41  N12 HST    1      26.310  24.240  25.740  0.00  0.00            
ATOM     42  C24 HST    1      25.410  23.760  26.810  0.00  0.00            
ATOM     43  C25 HST    1      27.570  23.620  25.780  0.00  0.00            
ATOM     44  O7  HST    1      28.350  23.510  24.870  0.00  0.00            
ATOM     45  N13 HST    1      27.600  22.880  26.920  0.00  0.00            
ATOM     46  C26 HST    1      26.340  22.830  27.640  0.00  0.00            
ATOM     47  C27 HST    1      28.500  21.790  27.040  0.00  0.00            
ATOM     48  N14 HST    1      29.390  22.010  28.210  0.00  0.00            
ATOM     49  C28 HST    1      29.050  21.720  29.620  0.00  0.00            
ATOM     50  C29 HST    1      30.690  22.250  27.990  0.00  0.00            
ATOM     51  O8  HST    1      31.230  22.500  26.930  0.00  0.00            
ATOM     52  N15 HST    1      31.330  22.030  29.180  0.00  0.00            
ATOM     53  C30 HST    1      32.730  21.910  29.340  0.00  0.00            
ATOM     54  C31 HST    1      30.440  21.680  30.350  0.00  0.00            
ATOM     55  N16 HST    1      33.350  23.010  30.110  0.00  0.00            
ATOM     56  C32 HST    1      33.420  23.020  31.580  0.00  0.00            
ATOM     57  N17 HST    1      32.280  23.520  32.380  0.00  0.00            
ATOM     58  C33 HST    1      31.050  22.710  32.580  0.00  0.00            
ATOM     59  C34 HST    1      32.550  24.600  33.070  0.00  0.00            
ATOM     60  O9  HST    1      31.790  25.180  33.830  0.00  0.00            
ATOM     61  N18 HST    1      33.790  24.990  32.760  0.00  0.00            
ATOM     62  C35 HST    1      34.540  26.040  33.410  0.00  0.00            
ATOM     63  N19 HST    1      34.630  27.270  32.620  0.00  0.00            
ATOM     64  C36 HST    1      33.920  28.440  32.830  0.00  0.00            
ATOM     65  O10 HST    1      32.940  28.570  33.520  0.00  0.00            
ATOM     66  N20 HST    1      34.570  29.460  32.200  0.00  0.00            
ATOM     67  C37 HST    1      34.330  30.900  32.480  0.00  0.00            
ATOM     68  N21 HST    1      33.970  31.720  31.290  0.00  0.00            
ATOM     69  C38 HST    1      32.840  32.490  31.170  0.00  0.00            
ATOM     70  O11 HST    1      31.910  32.450  31.910  0.00  0.00            
ATOM     71  N22 HST    1      33.050  33.360  30.190  0.00  0.00            
ATOM     72  C39 HST    1      32.300  34.510  29.950  0.00  0.00            
ATOM     73  N23 HST    1      31.450  34.430  28.780  0.00  0.00            
ATOM     74  C40 HST    1      30.090  34.100  28.840  0.00  0.00            
ATOM     75  O12 HST    1      29.420  33.860  29.840  0.00  0.00            
ATOM     76  N24 HST    1      29.510  34.340  27.560  0.00  0.00            
ATOM     77  C41 HST    1      28.070  34.460  27.270  0.00  0.00            
ATOM     78  N25 HST    1      27.540  33.190  26.740  0.00  0.00            
ATOM     79  C42 HST    1      26.690  32.280  27.450  0.00  0.00            
ATOM     80  O13 HST    1      26.370  32.380  28.630  0.00  0.00            
ATOM     81  N26 HST    1      26.150  31.470  26.520  0.00  0.00            
ATOM     82  C43 HST    1      24.880  30.670  26.540  0.00  0.00            
ATOM     83  N27 HST    1      25.040  29.190  26.310  0.00  0.00            
ATOM     84  C44 HST    1      24.810  28.220  27.330  0.00  0.00            
ATOM     85  O14 HST    1      24.710  28.510  28.470  0.00  0.00            
ATOM     86  N28 HST    1      24.510  27.020  26.750  0.00  0.00            
ATOM     87  C45 HST    1      24.070  25.820  27.390  0.00  0.00            
ATOM     88  N29 HST    1      25.090  24.860  27.700  0.00  0.00            
ATOM     89  C46 HST    1      25.610  24.680  28.940  0.00  0.00            
ATOM     90  O15 HST    1      25.340  25.350  29.940  0.00  0.00            
ATOM     91  N30 HST    1      26.460  23.600  28.940  0.00  0.00            
ATOM     92  C47 HST    1      26.930  22.970  30.160  0.00  0.00            
ATOM     93  N31 HST    1      28.400  22.850  30.230  0.00  0.00            
ATOM     94  C48 HST    1      29.160  23.450  31.190  0.00  0.00            
ATOM     95  N32 HST    1      30.310  22.750  31.300  0.00  0.00            
ATOM     96  O16 HST    1      28.760  24.300  31.960  0.00  0.00            
ATOM     97  H1  HST    1      35.410  23.640  32.300  0.00  0.00            
ATOM     98  H2  HST    1      36.400  25.230  29.400  0.00  0.00            
ATOM     99  H3  HST    1      36.730  25.140  31.220  0.00  0.00            
ATOM    100  H4  HST    1      36.760  27.250  32.390  0.00  0.00            
ATOM    101  H5  HST    1      36.590  29.570  31.940  0.00  0.00            
ATOM    102  H6  HST    1      36.500  29.800  28.320  0.00  0.00            
ATOM    103  H7  HST    1      37.050  30.620  29.830  0.00  0.00            
ATOM    104  H8  HST    1      35.980  32.240  30.770  0.00  0.00            
ATOM    105  H9  HST    1      35.000  34.120  29.930  0.00  0.00            
ATOM    106  H10 HST    1      34.760  33.790  26.380  0.00  0.00            
ATOM    107  H11 HST    1      34.370  34.980  27.550  0.00  0.00            
ATOM    108  H12 HST    1      32.140  35.960  27.380  0.00  0.00            
ATOM    109  H13 HST    1      30.150  35.670  26.020  0.00  0.00            
ATOM    110  H14 HST    1      29.710  34.120  23.890  0.00  0.00            
ATOM    111  H15 HST    1      30.770  32.650  23.900  0.00  0.00            
ATOM    112  H16 HST    1      27.270  33.870  24.790  0.00  0.00            
ATOM    113  H17 HST    1      25.680  31.990  24.660  0.00  0.00            
ATOM    114  H18 HST    1      26.040  30.280  23.110  0.00  0.00            
ATOM    115  H19 HST    1      27.550  29.300  22.950  0.00  0.00            
ATOM    116  H20 HST    1      24.360  29.200  24.300  0.00  0.00            
ATOM    117  H21 HST    1      23.960  26.660  24.670  0.00  0.00            
ATOM    118  H22 HST    1      24.760  24.750  24.430  0.00  0.00            
ATOM    119  H23 HST    1      26.410  24.710  23.800  0.00  0.00            
ATOM    120  H24 HST    1      24.500  23.350  26.360  0.00  0.00            
ATOM    121  H25 HST    1      25.810  21.870  27.650  0.00  0.00            
ATOM    122  H26 HST    1      27.960  20.900  27.390  0.00  0.00            
ATOM    123  H27 HST    1      29.020  21.580  26.090  0.00  0.00            
ATOM    124  H28 HST    1      28.520  20.770  29.740  0.00  0.00            
ATOM    125  H29 HST    1      33.260  21.970  28.380  0.00  0.00            
ATOM    126  H30 HST    1      32.960  20.960  29.840  0.00  0.00            
ATOM    127  H31 HST    1      30.820  20.760  30.810  0.00  0.00            
ATOM    128  H32 HST    1      33.840  22.060  31.880  0.00  0.00            
ATOM    129  H33 HST    1      31.210  21.640  32.810  0.00  0.00            
ATOM    130  H34 HST    1      30.360  23.090  33.330  0.00  0.00            
ATOM    131  H35 HST    1      35.570  25.750  33.660  0.00  0.00            
ATOM    132  H36 HST    1      34.050  26.170  34.380  0.00  0.00            
ATOM    133  H37 HST    1      35.270  31.320  32.880  0.00  0.00            
ATOM    134  H38 HST    1      33.500  30.950  33.200  0.00  0.00            
ATOM    135  H39 HST    1      33.070  35.230  29.640  0.00  0.00            
ATOM    136  H40 HST    1      31.710  34.930  30.770  0.00  0.00            
ATOM    137  H41 HST    1      27.580  34.400  28.250  0.00  0.00            
ATOM    138  H42 HST    1      27.620  35.270  26.680  0.00  0.00            
ATOM    139  H43 HST    1      24.350  30.850  27.480  0.00  0.00            
ATOM    140  H44 HST    1      24.260  31.080  25.730  0.00  0.00            
ATOM    141  H45 HST    1      23.580  26.230  28.290  0.00  0.00            
ATOM    142  H46 HST    1      23.370  25.340  26.700  0.00  0.00            
ATOM    143  H47 HST    1      26.750  23.560  31.060  0.00  0.00            
ATOM    144  H48 HST    1      26.600  21.930  30.260  0.00  0.00            
ATOM    145  C1  GST    2      32.670  24.870  21.790  0.00  0.00            
ATOM    146  C2  GST    2      31.820  25.660  20.940  0.00  0.00            
ATOM    147  C3  GST    2      32.350  25.460  25.940  0.00  0.00            
ATOM    148  C4  GST    2      30.910  26.780  22.810  0.00  0.00            
ATOM    149  C5  GST    2      33.320  24.650  25.350  0.00  0.00            
ATOM    150  C6  GST    2      31.670  26.050  23.710  0.00  0.00            
ATOM    151  C7  GST    2      31.500  26.190  25.130  0.00  0.00            
ATOM    152  C8  GST    2      32.560  25.100  23.180  0.00  0.00            
ATOM    153  C9  GST    2      30.960  26.590  21.430  0.00  0.00            
ATOM    154  C10 GST    2      31.810  27.210  30.670  0.00  0.00            
ATOM    155  C11 GST    2      31.350  28.390  30.410  0.00  0.00            
ATOM    156  C12 GST    2      30.980  30.740  27.500  0.00  0.00            
ATOM    157  C13 GST    2      29.880  28.610  27.780  0.00  0.00            
ATOM    158  C14 GST    2      31.920  30.030  26.500  0.00  0.00            
ATOM    159  C15 GST    2      32.740  28.740  28.380  0.00  0.00            
ATOM    160  C16 GST    2      31.790  29.380  29.390  0.00  0.00            
ATOM    161  C17 GST    2      30.530  29.770  28.600  0.00  0.00            
ATOM    162  C18 GST    2      30.990  27.820  27.020  0.00  0.00            
ATOM    163  C19 GST    2      30.190  27.410  19.220  0.00  0.00            
ATOM    164  C20 GST    2      30.470  27.180  25.690  0.00  0.00            
ATOM    165  N1  GST    2      33.430  24.430  24.000  0.00  0.00            
ATOM    166  N2  GST    2      32.280  28.630  26.970  0.00  0.00            
ATOM    167  O1  GST    2      29.250  26.460  25.890  0.00  0.00            
ATOM    168  O2  GST    2      30.110  27.320  20.700  0.00  0.00            
ATOM    169  H1  GST    2      33.400  24.230  21.300  0.00  0.00            
ATOM    170  H2  GST    2      31.910  25.520  19.870  0.00  0.00            
ATOM    171  H3  GST    2      32.270  25.530  27.020  0.00  0.00            
ATOM    172  H4  GST    2      30.220  27.580  23.090  0.00  0.00            
ATOM    173  H5  GST    2      34.080  24.130  25.930  0.00  0.00            
ATOM    174  H6  GST    2      31.230  26.470  31.220  0.00  0.00            
ATOM    175  H7  GST    2      32.700  26.800  30.220  0.00  0.00            
ATOM    176  H8  GST    2      30.430  28.750  30.870  0.00  0.00            
ATOM    177  H9  GST    2      31.350  31.630  28.030  0.00  0.00            
ATOM    178  H10 GST    2      30.170  31.090  26.850  0.00  0.00            
ATOM    179  H11 GST    2      29.280  27.950  28.430  0.00  0.00            
ATOM    180  H12 GST    2      29.160  29.010  27.050  0.00  0.00            
ATOM    181  H13 GST    2      31.580  30.030  25.460  0.00  0.00            
ATOM    182  H14 GST    2      32.840  30.590  26.360  0.00  0.00            
ATOM    183  H15 GST    2      33.650  29.340  28.450  0.00  0.00            
ATOM    184  H16 GST    2      33.100  27.750  28.660  0.00  0.00            
ATOM    185  H17 GST    2      32.330  30.190  29.900  0.00  0.00            
ATOM    186  H18 GST    2      29.880  30.220  29.370  0.00  0.00            
ATOM    187  H19 GST    2      31.210  27.010  27.730  0.00  0.00            
ATOM    188  H20 GST    2      29.450  28.190  18.990  0.00  0.00            
ATOM    189  H21 GST    2      29.890  26.440  18.800  0.00  0.00            
ATOM    190  H22 GST    2      31.220  27.640  18.910  0.00  0.00            
ATOM    191  H23 GST    2      30.210  28.000  25.010  0.00  0.00            
ATOM    192  H24 GST    2      32.940  28.140  26.350  0.00  0.00            
ATOM    193  H25 GST    2      28.790  26.360  25.040  0.00  0.00            
END
ATOM      1  O1  HST    1      34.330  24.460  24.300  0.00  0.00            
ATOM      2  C1  HST    1      34.890  23.940  25.270  0.00  0.00            
ATOM      3  N1  HST    1      36.170  24.140  25.690  0.00  0.00            
ATOM      4  C2  HST    1      36.620  23.120  26.630  0.00  0.00            
ATOM      5  C3  HST    1      37.210  24.830  24.830  0.00  0.00            
ATOM      6  N2  HST    1      37.400  26.150  25.390  0.00  0.00            
ATOM      7  C4  HST    1      38.260  26.370  26.510  0.00  0.00            
ATOM      8  C5  HST    1      36.820  27.300  24.880  0.00  0.00            
ATOM      9  O2  HST    1      36.110  27.460  23.880  0.00  0.00            
ATOM     10  N3  HST    1      37.200  28.320  25.710  0.00  0.00            
ATOM     11  C6  HST    1      38.170  27.920  26.750  0.00  0.00            
ATOM     12  C7  HST    1      37.280  29.680  25.250  0.00  0.00            
ATOM     13  N4  HST    1      36.610  30.640  26.080  0.00  0.00            
ATOM     14  C8  HST    1      37.460  31.170  27.250  0.00  0.00            
ATOM     15  C9  HST    1      35.720  31.530  25.570  0.00  0.00            
ATOM     16  O3  HST    1      35.060  31.480  24.550  0.00  0.00            
ATOM     17  N5  HST    1      35.690  32.580  26.420  0.00  0.00            
ATOM     18  C10 HST    1      36.780  32.520  27.420  0.00  0.00            
ATOM     19  C11 HST    1      34.970  33.830  26.250  0.00  0.00            
ATOM     20  N6  HST    1      33.740  33.900  27.020  0.00  0.00            
ATOM     21  C12 HST    1      33.820  34.460  28.350  0.00  0.00            
ATOM     22  C13 HST    1      32.450  33.710  26.580  0.00  0.00            
ATOM     23  O4  HST    1      32.110  33.260  25.510  0.00  0.00            
ATOM     24  N7  HST    1      31.590  34.170  27.590  0.00  0.00            
ATOM     25  C14 HST    1      32.350  34.680  28.700  0.00  0.00            
ATOM     26  C15 HST    1      30.090  34.230  27.570  0.00  0.00            
ATOM     27  N8  HST    1      29.520  33.070  28.150  0.00  0.00            
ATOM     28  C16 HST    1      29.080  33.160  29.520  0.00  0.00            
ATOM     29  C17 HST    1      29.000  31.970  27.520  0.00  0.00            
ATOM     30  O5  HST    1      29.160  31.630  26.320  0.00  0.00            
ATOM     31  N9  HST    1      28.220  31.270  28.410  0.00  0.00            
ATOM     32  C18 HST    1      28.310  31.810  29.740  0.00  0.00            
ATOM     33  C19 HST    1      27.010  30.480  28.000  0.00  0.00            
ATOM     34  N10 HST    1      27.090  29.040  28.480  0.00  0.00            
ATOM     35  C20 HST    1      26.840  28.790  29.900  0.00  0.00            
ATOM     36  C21 HST    1      26.640  28.000  27.690  0.00  0.00            
ATOM     37  O6  HST    1      26.640  27.930  26.440  0.00  0.00            
ATOM     38  N11 HST    1      26.470  26.930  28.550  0.00  0.00            
ATOM     39  C22 HST    1      26.320  27.330  29.950  0.00  0.00            
ATOM     40  C23 HST    1      25.780  25.760  28.120  0.00  0.00            
ATOM     41  N12 HST    1      26.660  24.620  28.280  0.00  0.00            
ATOM     42  C24 HST    1      26.570  23.770  29.480  0.00  0.00            
ATOM     43  C25 HST    1      27.410  24.030  27.320  0.00  0.00            
ATOM     44  O7  HST    1      27.550  24.400  26.150  0.00  0.00            
ATOM     45  N13 HST    1      27.970  22.930  27.770  0.00  0.00            
ATOM     46  C26 HST    1      27.420  22.500  29.020  0.00  0.00            
ATOM     47  C27 HST    1      28.570  21.910  26.920  0.00  0.00            
ATOM     48  N14 HST    1      30.000  21.860  27.030  0.00  0.00            
ATOM     49  C28 HST    1      30.720  20.930  27.940  0.00  0.00            
ATOM     50  C29 HST    1      30.820  22.450  26.140  0.00  0.00            
ATOM     51  O8  HST    1      30.440  23.160  25.220  0.00  0.00            
ATOM     52  N15 HST    1      32.070  22.130  26.390  0.00  0.00            
ATOM     53  C30 HST    1      33.140  22.290  25.420  0.00  0.00            
ATOM     54  C31 HST    1      32.200  21.160  27.500  0.00  0.00            
ATOM     55  N16 HST    1      34.300  23.040  25.960  0.00  0.00            
ATOM     56  C32 HST    1      35.290  22.320  26.850  0.00  0.00            
ATOM     57  N17 HST    1      35.060  22.530  28.250  0.00  0.00            
ATOM     58  C33 HST    1      34.150  21.640  28.960  0.00  0.00            
ATOM     59  C34 HST    1      36.050  23.230  28.910  0.00  0.00            
ATOM     60  O9  HST    1      36.150  23.490  30.100  0.00  0.00            
ATOM     61  N18 HST    1      36.970  23.610  27.950  0.00  0.00            
ATOM     62  C35 HST    1      38.180  24.470  28.130  0.00  0.00            
ATOM     63  N19 HST    1      37.900  25.830  27.740  0.00  0.00            
ATOM     64  C36 HST    1      37.580  26.810  28.690  0.00  0.00            
ATOM     65  O10 HST    1      37.470  26.670  29.900  0.00  0.00            
ATOM     66  N20 HST    1      37.650  28.040  28.070  0.00  0.00            
ATOM     67  C37 HST    1      37.980  29.270  28.760  0.00  0.00            
ATOM     68  N21 HST    1      37.210  30.450  28.400  0.00  0.00            
ATOM     69  C38 HST    1      36.520  31.190  29.360  0.00  0.00            
ATOM     70  O11 HST    1      36.180  30.880  30.470  0.00  0.00            
ATOM     71  N22 HST    1      36.320  32.440  28.810  0.00  0.00            
ATOM     72  C39 HST    1      35.710  33.510  29.540  0.00  0.00            
ATOM     73  N23 HST    1      34.260  33.610  29.420  0.00  0.00            
ATOM     74  C40 HST    1      33.350  33.320  30.380  0.00  0.00            
ATOM     75  O12 HST    1      33.620  32.760  31.470  0.00  0.00            
ATOM     76  N24 HST    1      32.230  33.990  30.020  0.00  0.00            
ATOM     77  C41 HST    1      31.070  34.000  30.800  0.00  0.00            
ATOM     78  N25 HST    1      30.130  32.980  30.500  0.00  0.00            
ATOM     79  C42 HST    1      30.120  31.750  31.160  0.00  0.00            
ATOM     80  O13 HST    1      30.890  31.360  32.030  0.00  0.00            
ATOM     81  N26 HST    1      29.110  31.020  30.660  0.00  0.00            
ATOM     82  C43 HST    1      28.450  30.040  31.420  0.00  0.00            
ATOM     83  N27 HST    1      28.040  28.750  30.720  0.00  0.00            
ATOM     84  C44 HST    1      28.200  27.510  31.280  0.00  0.00            
ATOM     85  O14 HST    1      28.930  27.310  32.260  0.00  0.00            
ATOM     86  N28 HST    1      27.300  26.590  30.750  0.00  0.00            
ATOM     87  C45 HST    1      26.960  25.320  31.400  0.00  0.00            
ATOM     88  N29 HST    1      27.370  24.210  30.610  0.00  0.00            
ATOM     89  C46 HST    1      28.400  23.390  30.960  0.00  0.00            
ATOM     90  O15 HST    1      29.170  23.630  31.890  0.00  0.00            
ATOM     91  N30 HST    1      28.480  22.350  30.040  0.00  0.00            
ATOM     92  C47 HST    1      29.430  21.230  30.080  0.00  0.00            
ATOM     93  N31 HST    1      30.600  21.510  29.270  0.00  0.00            
ATOM     94  C48 HST    1      31.840  22.000  29.660  0.00  0.00            
ATOM     95  N32 HST    1      32.720  21.760  28.660  0.00  0.00            
ATOM     96  O16 HST    1      32.110  22.430  30.750  0.00  0.00            
ATOM     97  H1  HST    1      37.410  22.500  26.170  0.00  0.00            
ATOM     98  H2  HST    1      36.860  24.870  23.800  0.00  0.00            
ATOM     99  H3  HST    1      38.130  24.270  25.040  0.00  0.00            
ATOM    100  H4  HST    1      39.310  26.110  26.300  0.00  0.00            
ATOM    101  H5  HST    1      39.150  28.380  26.600  0.00  0.00            
ATOM    102  H6  HST    1      36.740  29.740  24.300  0.00  0.00            
ATOM    103  H7  HST    1      38.360  29.890  25.190  0.00  0.00            
ATOM    104  H8  HST    1      38.510  31.310  26.950  0.00  0.00            
ATOM    105  H9  HST    1      37.400  33.430  27.410  0.00  0.00            
ATOM    106  H10 HST    1      34.710  33.890  25.190  0.00  0.00            
ATOM    107  H11 HST    1      35.580  34.710  26.510  0.00  0.00            
ATOM    108  H12 HST    1      34.240  35.470  28.370  0.00  0.00            
ATOM    109  H13 HST    1      32.180  35.760  28.700  0.00  0.00            
ATOM    110  H14 HST    1      29.640  35.120  28.020  0.00  0.00            
ATOM    111  H15 HST    1      29.770  34.230  26.520  0.00  0.00            
ATOM    112  H16 HST    1      28.460  34.040  29.720  0.00  0.00            
ATOM    113  H17 HST    1      27.290  32.010  30.100  0.00  0.00            
ATOM    114  H18 HST    1      26.180  30.920  28.560  0.00  0.00            
ATOM    115  H19 HST    1      26.760  30.510  26.930  0.00  0.00            
ATOM    116  H20 HST    1      26.180  29.510  30.400  0.00  0.00            
ATOM    117  H21 HST    1      25.360  27.090  30.410  0.00  0.00            
ATOM    118  H22 HST    1      24.820  25.710  28.640  0.00  0.00            
ATOM    119  H23 HST    1      25.620  25.820  27.040  0.00  0.00            
ATOM    120  H24 HST    1      25.560  23.520  29.830  0.00  0.00            
ATOM    121  H25 HST    1      26.860  21.560  28.960  0.00  0.00            
ATOM    122  H26 HST    1      28.130  20.950  27.220  0.00  0.00            
ATOM    123  H27 HST    1      28.270  22.090  25.890  0.00  0.00            
ATOM    124  H28 HST    1      30.340  19.910  27.830  0.00  0.00            
ATOM    125  H29 HST    1      32.770  22.770  24.500  0.00  0.00            
ATOM    126  H30 HST    1      33.610  21.340  25.160  0.00  0.00            
ATOM    127  H31 HST    1      32.790  20.280  27.230  0.00  0.00            
ATOM    128  H32 HST    1      35.400  21.240  26.730  0.00  0.00            
ATOM    129  H33 HST    1      34.480  20.600  28.870  0.00  0.00            
ATOM    130  H34 HST    1      34.360  21.880  30.010  0.00  0.00            
ATOM    131  H35 HST    1      39.030  24.140  27.510  0.00  0.00            
ATOM    132  H36 HST    1      38.430  24.410  29.200  0.00  0.00            
ATOM    133  H37 HST    1      39.040  29.490  28.550  0.00  0.00            
ATOM    134  H38 HST    1      37.920  29.050  29.830  0.00  0.00            
ATOM    135  H39 HST    1      36.140  34.480  29.270  0.00  0.00            
ATOM    136  H40 HST    1      35.800  33.280  30.610  0.00  0.00            
ATOM    137  H41 HST    1      31.490  33.890  31.800  0.00  0.00            
ATOM    138  H42 HST    1      30.610  35.000  30.700  0.00  0.00            
ATOM    139  H43 HST    1      29.030  29.760  32.310  0.00  0.00            
ATOM    140  H44 HST    1      27.470  30.460  31.670  0.00  0.00            
ATOM    141  H45 HST    1      27.460  25.360  32.380  0.00  0.00            
ATOM    142  H46 HST    1      25.890  25.160  31.560  0.00  0.00            
ATOM    143  H47 HST    1      29.750  21.100  31.120  0.00  0.00            
ATOM    144  H48 HST    1      28.960  20.310  29.700  0.00  0.00            
ATOM    145  C1  GST    2      29.460  28.020  21.100  0.00  0.00            
ATOM    146  C2  GST    2      28.600  29.130  21.180  0.00  0.00            
ATOM    147  C3  GST    2      30.950  26.120  24.450  0.00  0.00            
ATOM    148  C4  GST    2      28.810  29.050  23.630  0.00  0.00            
ATOM    149  C5  GST    2      31.290  25.800  23.150  0.00  0.00            
ATOM    150  C6  GST    2      29.620  27.930  23.590  0.00  0.00            
ATOM    151  C7  GST    2      30.150  27.260  24.720  0.00  0.00            
ATOM    152  C8  GST    2      29.990  27.470  22.270  0.00  0.00            
ATOM    153  C9  GST    2      28.370  29.680  22.450  0.00  0.00            
ATOM    154  C10 GST    2      33.740  25.900  28.210  0.00  0.00            
ATOM    155  C11 GST    2      33.830  27.070  28.790  0.00  0.00            
ATOM    156  C12 GST    2      32.290  30.500  28.000  0.00  0.00            
ATOM    157  C13 GST    2      31.110  28.290  28.390  0.00  0.00            
ATOM    158  C14 GST    2      31.960  30.260  26.470  0.00  0.00            
ATOM    159  C15 GST    2      33.700  28.420  26.610  0.00  0.00            
ATOM    160  C16 GST    2      33.650  28.440  28.200  0.00  0.00            
ATOM    161  C17 GST    2      32.350  29.140  28.700  0.00  0.00            
ATOM    162  C18 GST    2      31.310  27.860  26.910  0.00  0.00            
ATOM    163  C19 GST    2      26.900  31.420  23.620  0.00  0.00            
ATOM    164  C20 GST    2      29.960  27.620  26.230  0.00  0.00            
ATOM    165  N1  GST    2      30.800  26.420  22.050  0.00  0.00            
ATOM    166  N2  GST    2      32.300  28.780  26.140  0.00  0.00            
ATOM    167  O1  GST    2      29.280  26.530  26.830  0.00  0.00            
ATOM    168  O2  GST    2      27.590  30.870  22.450  0.00  0.00            
ATOM    169  H1  GST    2      29.780  27.780  20.090  0.00  0.00            
ATOM    170  H2  GST    2      28.230  29.620  20.280  0.00  0.00            
ATOM    171  H3  GST    2      31.380  25.540  25.260  0.00  0.00            
ATOM    172  H4  GST    2      28.570  29.420  24.630  0.00  0.00            
ATOM    173  H5  GST    2      32.060  25.040  22.970  0.00  0.00            
ATOM    174  H6  GST    2      33.730  24.980  28.790  0.00  0.00            
ATOM    175  H7  GST    2      33.550  25.780  27.140  0.00  0.00            
ATOM    176  H8  GST    2      34.030  27.080  29.860  0.00  0.00            
ATOM    177  H9  GST    2      33.270  30.990  27.980  0.00  0.00            
ATOM    178  H10 GST    2      31.570  31.180  28.480  0.00  0.00            
ATOM    179  H11 GST    2      31.010  27.400  29.020  0.00  0.00            
ATOM    180  H12 GST    2      30.170  28.830  28.570  0.00  0.00            
ATOM    181  H13 GST    2      30.900  30.400  26.260  0.00  0.00            
ATOM    182  H14 GST    2      32.540  31.020  25.940  0.00  0.00            
ATOM    183  H15 GST    2      34.400  29.220  26.340  0.00  0.00            
ATOM    184  H16 GST    2      33.980  27.440  26.210  0.00  0.00            
ATOM    185  H17 GST    2      34.560  28.980  28.470  0.00  0.00            
ATOM    186  H18 GST    2      32.390  29.330  29.780  0.00  0.00            
ATOM    187  H19 GST    2      31.730  26.860  26.990  0.00  0.00            
ATOM    188  H20 GST    2      26.230  32.260  23.400  0.00  0.00            
ATOM    189  H21 GST    2      27.520  31.910  24.380  0.00  0.00            
ATOM    190  H22 GST    2      26.280  30.750  24.230  0.00  0.00            
ATOM    191  H23 GST    2      29.360  28.520  26.440  0.00  0.00            
ATOM    192  H24 GST    2      32.170  28.790  25.110  0.00  0.00            
ATOM    193  H25 GST    2      28.530  26.320  26.250  0.00  0.00            
END
ATOM      1  O1  HST    1      30.150  27.310  21.910  0.00  0.00            
ATOM      2  C1  HST    1      31.220  26.740  22.010  0.00  0.00            
ATOM      3  N1  HST    1      32.380  27.240  21.410  0.00  0.00            
ATOM      4  C2  HST    1      33.440  26.230  21.320  0.00  0.00            
ATOM      5  C3  HST    1      32.440  28.510  20.640  0.00  0.00            
ATOM      6  N2  HST    1      32.850  29.500  21.570  0.00  0.00            
ATOM      7  C4  HST    1      34.300  29.810  21.570  0.00  0.00            
ATOM      8  C5  HST    1      32.100  30.550  22.060  0.00  0.00            
ATOM      9  O2  HST    1      30.900  30.660  22.000  0.00  0.00            
ATOM     10  N3  HST    1      33.030  31.490  22.520  0.00  0.00            
ATOM     11  C6  HST    1      34.440  31.120  22.260  0.00  0.00            
ATOM     12  C7  HST    1      32.690  32.870  22.800  0.00  0.00            
ATOM     13  N4  HST    1      32.820  33.320  24.160  0.00  0.00            
ATOM     14  C8  HST    1      34.070  33.830  24.700  0.00  0.00            
ATOM     15  C9  HST    1      31.750  33.810  24.940  0.00  0.00            
ATOM     16  O3  HST    1      30.530  33.620  24.690  0.00  0.00            
ATOM     17  N5  HST    1      32.250  34.460  26.010  0.00  0.00            
ATOM     18  C10 HST    1      33.680  34.570  26.010  0.00  0.00            
ATOM     19  C11 HST    1      31.450  35.190  26.990  0.00  0.00            
ATOM     20  N6  HST    1      31.420  34.530  28.320  0.00  0.00            
ATOM     21  C12 HST    1      32.370  34.700  29.410  0.00  0.00            
ATOM     22  C13 HST    1      30.340  33.910  28.790  0.00  0.00            
ATOM     23  O4  HST    1      29.360  33.620  28.120  0.00  0.00            
ATOM     24  N7  HST    1      30.450  33.660  30.120  0.00  0.00            
ATOM     25  C14 HST    1      31.660  34.190  30.640  0.00  0.00            
ATOM     26  C15 HST    1      29.320  33.180  30.960  0.00  0.00            
ATOM     27  N8  HST    1      29.400  31.730  31.240  0.00  0.00            
ATOM     28  C16 HST    1      30.200  31.340  32.330  0.00  0.00            
ATOM     29  C17 HST    1      28.610  30.750  30.730  0.00  0.00            
ATOM     30  O5  HST    1      27.720  30.940  29.920  0.00  0.00            
ATOM     31  N9  HST    1      28.810  29.630  31.480  0.00  0.00            
ATOM     32  C18 HST    1      29.840  29.900  32.570  0.00  0.00            
ATOM     33  C19 HST    1      27.740  28.610  31.680  0.00  0.00            
ATOM     34  N10 HST    1      28.240  27.230  31.490  0.00  0.00            
ATOM     35  C20 HST    1      29.140  26.650  32.460  0.00  0.00            
ATOM     36  C21 HST    1      27.540  26.290  30.790  0.00  0.00            
ATOM     37  O6  HST    1      26.720  26.520  29.910  0.00  0.00            
ATOM     38  N11 HST    1      28.010  25.020  31.130  0.00  0.00            
ATOM     39  C22 HST    1      29.010  25.110  32.260  0.00  0.00            
ATOM     40  C23 HST    1      27.320  23.800  30.710  0.00  0.00            
ATOM     41  N12 HST    1      28.180  23.180  29.720  0.00  0.00            
ATOM     42  C24 HST    1      29.110  22.130  30.000  0.00  0.00            
ATOM     43  C25 HST    1      27.950  23.290  28.380  0.00  0.00            
ATOM     44  O7  HST    1      27.290  24.140  27.800  0.00  0.00            
ATOM     45  N13 HST    1      28.660  22.360  27.680  0.00  0.00            
ATOM     46  C26 HST    1      29.420  21.530  28.570  0.00  0.00            
ATOM     47  C27 HST    1      28.410  22.000  26.270  0.00  0.00            
ATOM     48  N14 HST    1      29.500  22.520  25.390  0.00  0.00            
ATOM     49  C28 HST    1      30.690  21.780  25.080  0.00  0.00            
ATOM     50  C29 HST    1      29.230  23.530  24.530  0.00  0.00            
ATOM     51  O8  HST    1      28.190  24.110  24.350  0.00  0.00            
ATOM     52  N15 HST    1      30.380  23.740  23.740  0.00  0.00            
ATOM     53  C30 HST    1      30.360  24.570  22.510  0.00  0.00            
ATOM     54  C31 HST    1      31.280  22.610  23.890  0.00  0.00            
ATOM     55  N16 HST    1      31.490  25.450  22.340  0.00  0.00            
ATOM     56  C32 HST    1      32.780  24.940  21.900  0.00  0.00            
ATOM     57  N17 HST    1      33.690  24.560  22.960  0.00  0.00            
ATOM     58  C33 HST    1      33.760  23.200  23.490  0.00  0.00            
ATOM     59  C34 HST    1      34.720  25.450  23.070  0.00  0.00            
ATOM     60  O9  HST    1      35.660  25.330  23.860  0.00  0.00            
ATOM     61  N18 HST    1      34.570  26.470  22.200  0.00  0.00            
ATOM     62  C35 HST    1      35.440  27.560  21.910  0.00  0.00            
ATOM     63  N19 HST    1      35.000  28.880  22.450  0.00  0.00            
ATOM     64  C36 HST    1      35.630  29.570  23.460  0.00  0.00            
ATOM     65  O10 HST    1      36.390  29.110  24.260  0.00  0.00            
ATOM     66  N20 HST    1      35.250  30.930  23.410  0.00  0.00            
ATOM     67  C37 HST    1      35.840  32.030  24.170  0.00  0.00            
ATOM     68  N21 HST    1      34.980  32.760  25.050  0.00  0.00            
ATOM     69  C38 HST    1      35.160  32.770  26.440  0.00  0.00            
ATOM     70  O11 HST    1      35.870  31.990  27.070  0.00  0.00            
ATOM     71  N22 HST    1      34.380  33.760  27.010  0.00  0.00            
ATOM     72  C39 HST    1      34.640  34.430  28.340  0.00  0.00            
ATOM     73  N23 HST    1      33.580  33.960  29.260  0.00  0.00            
ATOM     74  C40 HST    1      33.840  33.240  30.400  0.00  0.00            
ATOM     75  O12 HST    1      34.850  32.640  30.690  0.00  0.00            
ATOM     76  N24 HST    1      32.680  33.270  31.160  0.00  0.00            
ATOM     77  C41 HST    1      32.420  32.510  32.370  0.00  0.00            
ATOM     78  N25 HST    1      31.640  31.350  32.060  0.00  0.00            
ATOM     79  C42 HST    1      32.130  30.070  32.060  0.00  0.00            
ATOM     80  O13 HST    1      33.250  29.710  31.980  0.00  0.00            
ATOM     81  N26 HST    1      31.090  29.220  32.350  0.00  0.00            
ATOM     82  C43 HST    1      31.230  27.880  32.970  0.00  0.00            
ATOM     83  N27 HST    1      30.580  26.840  32.200  0.00  0.00            
ATOM     84  C44 HST    1      31.220  25.730  31.800  0.00  0.00            
ATOM     85  O14 HST    1      32.420  25.750  31.560  0.00  0.00            
ATOM     86  N28 HST    1      30.340  24.670  31.840  0.00  0.00            
ATOM     87  C45 HST    1      30.730  23.250  31.780  0.00  0.00            
ATOM     88  N29 HST    1      30.430  22.610  30.480  0.00  0.00            
ATOM     89  C46 HST    1      31.440  22.240  29.610  0.00  0.00            
ATOM     90  O15 HST    1      32.640  22.490  29.770  0.00  0.00            
ATOM     91  N30 HST    1      30.820  21.750  28.480  0.00  0.00            
ATOM     92  C47 HST    1      31.620  21.060  27.410  0.00  0.00            
ATOM     93  N31 HST    1      31.680  21.880  26.120  0.00  0.00            
ATOM     94  C48 HST    1      32.800  22.470  25.660  0.00  0.00            
ATOM     95  N32 HST    1      32.670  22.900  24.360  0.00  0.00            
ATOM     96  O16 HST    1      33.890  22.420  26.220  0.00  0.00            
ATOM     97  H1  HST    1      33.750  26.150  20.280  0.00  0.00            
ATOM     98  H2  HST    1      31.450  28.670  20.200  0.00  0.00            
ATOM     99  H3  HST    1      33.120  28.400  19.790  0.00  0.00            
ATOM    100  H4  HST    1      34.740  29.780  20.570  0.00  0.00            
ATOM    101  H5  HST    1      34.890  31.940  21.680  0.00  0.00            
ATOM    102  H6  HST    1      31.640  33.130  22.620  0.00  0.00            
ATOM    103  H7  HST    1      33.330  33.550  22.230  0.00  0.00            
ATOM    104  H8  HST    1      34.480  34.470  23.920  0.00  0.00            
ATOM    105  H9  HST    1      33.980  35.610  25.860  0.00  0.00            
ATOM    106  H10 HST    1      30.410  35.240  26.630  0.00  0.00            
ATOM    107  H11 HST    1      31.660  36.250  27.160  0.00  0.00            
ATOM    108  H12 HST    1      32.670  35.750  29.500  0.00  0.00            
ATOM    109  H13 HST    1      31.460  34.970  31.390  0.00  0.00            
ATOM    110  H14 HST    1      29.560  33.670  31.910  0.00  0.00            
ATOM    111  H15 HST    1      28.320  33.420  30.580  0.00  0.00            
ATOM    112  H16 HST    1      29.980  31.860  33.260  0.00  0.00            
ATOM    113  H17 HST    1      29.460  29.660  33.570  0.00  0.00            
ATOM    114  H18 HST    1      27.240  28.760  32.640  0.00  0.00            
ATOM    115  H19 HST    1      26.960  28.740  30.910  0.00  0.00            
ATOM    116  H20 HST    1      28.900  26.910  33.500  0.00  0.00            
ATOM    117  H21 HST    1      28.790  24.660  33.240  0.00  0.00            
ATOM    118  H22 HST    1      27.250  23.140  31.580  0.00  0.00            
ATOM    119  H23 HST    1      26.370  24.010  30.200  0.00  0.00            
ATOM    120  H24 HST    1      28.700  21.290  30.580  0.00  0.00            
ATOM    121  H25 HST    1      29.180  20.460  28.500  0.00  0.00            
ATOM    122  H26 HST    1      28.340  20.910  26.170  0.00  0.00            
ATOM    123  H27 HST    1      27.450  22.440  25.970  0.00  0.00            
ATOM    124  H28 HST    1      30.400  20.780  24.740  0.00  0.00            
ATOM    125  H29 HST    1      29.460  25.200  22.570  0.00  0.00            
ATOM    126  H30 HST    1      30.310  23.880  21.650  0.00  0.00            
ATOM    127  H31 HST    1      31.310  21.980  22.990  0.00  0.00            
ATOM    128  H32 HST    1      32.610  24.110  21.190  0.00  0.00            
ATOM    129  H33 HST    1      33.760  22.600  22.570  0.00  0.00            
ATOM    130  H34 HST    1      34.720  23.100  24.010  0.00  0.00            
ATOM    131  H35 HST    1      35.570  27.760  20.840  0.00  0.00            
ATOM    132  H36 HST    1      36.430  27.410  22.370  0.00  0.00            
ATOM    133  H37 HST    1      36.330  32.670  23.430  0.00  0.00            
ATOM    134  H38 HST    1      36.690  31.700  24.780  0.00  0.00            
ATOM    135  H39 HST    1      34.600  35.520  28.230  0.00  0.00            
ATOM    136  H40 HST    1      35.560  34.050  28.790  0.00  0.00            
ATOM    137  H41 HST    1      33.380  32.220  32.810  0.00  0.00            
ATOM    138  H42 HST    1      31.920  33.140  33.110  0.00  0.00            
ATOM    139  H43 HST    1      32.290  27.610  33.020  0.00  0.00            
ATOM    140  H44 HST    1      30.800  27.920  33.980  0.00  0.00            
ATOM    141  H45 HST    1      31.810  23.120  31.880  0.00  0.00            
ATOM    142  H46 HST    1      30.160  22.750  32.570  0.00  0.00            
ATOM    143  H47 HST    1      32.660  20.800  27.620  0.00  0.00            
ATOM    144  H48 HST    1      31.230  20.070  27.170  0.00  0.00            
ATOM    145  C1  GST    2      24.740  29.120  25.340  0.00  0.00            
ATOM    146  C2  GST    2      24.280  29.640  26.600  0.00  0.00            
ATOM    147  C3  GST    2      28.510  27.370  25.150  0.00  0.00            
ATOM    148  C4  GST    2      26.220  28.840  27.650  0.00  0.00            
ATOM    149  C5  GST    2      27.690  27.520  24.070  0.00  0.00            
ATOM    150  C6  GST    2      26.730  28.310  26.430  0.00  0.00            
ATOM    151  C7  GST    2      28.070  27.800  26.400  0.00  0.00            
ATOM    152  C8  GST    2      25.980  28.420  25.280  0.00  0.00            
ATOM    153  C9  GST    2      25.020  29.500  27.760  0.00  0.00            
ATOM    154  C10 GST    2      33.480  26.650  25.830  0.00  0.00            
ATOM    155  C11 GST    2      33.820  27.790  26.410  0.00  0.00            
ATOM    156  C12 GST    2      31.750  30.630  28.200  0.00  0.00            
ATOM    157  C13 GST    2      31.520  28.200  28.260  0.00  0.00            
ATOM    158  C14 GST    2      30.690  30.700  27.010  0.00  0.00            
ATOM    159  C15 GST    2      32.010  29.340  25.500  0.00  0.00            
ATOM    160  C16 GST    2      33.090  29.090  26.620  0.00  0.00            
ATOM    161  C17 GST    2      32.540  29.320  28.040  0.00  0.00            
ATOM    162  C18 GST    2      30.510  28.190  27.060  0.00  0.00            
ATOM    163  C19 GST    2      23.160  30.200  29.320  0.00  0.00            
ATOM    164  C20 GST    2      29.030  27.890  27.520  0.00  0.00            
ATOM    165  N1  GST    2      26.410  28.000  24.090  0.00  0.00            
ATOM    166  N2  GST    2      30.700  29.370  26.230  0.00  0.00            
ATOM    167  O1  GST    2      29.050  26.630  28.170  0.00  0.00            
ATOM    168  O2  GST    2      24.490  29.800  29.030  0.00  0.00            
ATOM    169  H1  GST    2      24.190  29.200  24.400  0.00  0.00            
ATOM    170  H2  GST    2      23.320  30.140  26.630  0.00  0.00            
ATOM    171  H3  GST    2      29.470  26.860  25.070  0.00  0.00            
ATOM    172  H4  GST    2      26.720  28.760  28.610  0.00  0.00            
ATOM    173  H5  GST    2      27.930  27.080  23.100  0.00  0.00            
ATOM    174  H6  GST    2      34.230  25.860  25.730  0.00  0.00            
ATOM    175  H7  GST    2      32.500  26.460  25.420  0.00  0.00            
ATOM    176  H8  GST    2      34.860  27.900  26.710  0.00  0.00            
ATOM    177  H9  GST    2      32.440  31.470  28.140  0.00  0.00            
ATOM    178  H10 GST    2      31.210  30.480  29.140  0.00  0.00            
ATOM    179  H11 GST    2      32.050  27.240  28.350  0.00  0.00            
ATOM    180  H12 GST    2      31.070  28.230  29.260  0.00  0.00            
ATOM    181  H13 GST    2      29.720  30.790  27.500  0.00  0.00            
ATOM    182  H14 GST    2      31.000  31.560  26.420  0.00  0.00            
ATOM    183  H15 GST    2      31.990  30.310  25.000  0.00  0.00            
ATOM    184  H16 GST    2      32.160  28.550  24.760  0.00  0.00            
ATOM    185  H17 GST    2      33.900  29.820  26.530  0.00  0.00            
ATOM    186  H18 GST    2      33.380  29.250  28.740  0.00  0.00            
ATOM    187  H19 GST    2      30.850  27.370  26.420  0.00  0.00            
ATOM    188  H20 GST    2      22.370  29.430  29.320  0.00  0.00            
ATOM    189  H21 GST    2      22.870  31.060  28.710  0.00  0.00            
ATOM    190  H22 GST    2      23.250  30.670  30.310  0.00  0.00            
ATOM    191  H23 GST    2      28.750  28.710  28.200  0.00  0.00            
ATOM    192  H24 GST    2      30.010  29.440  25.460  0.00  0.00            
ATOM    193  H25 GST    2      28.280  26.120  27.870  0.00  0.00            
END
ATOM      1  O1  HST    1      32.390  26.580  21.700  0.00  0.00            
ATOM      2  C1  HST    1      33.490  26.240  22.060  0.00  0.00            
ATOM      3  N1  HST    1      34.580  27.010  22.030  0.00  0.00            
ATOM      4  C2  HST    1      35.920  26.250  22.120  0.00  0.00            
ATOM      5  C3  HST    1      34.610  28.480  21.660  0.00  0.00            
ATOM      6  N2  HST    1      34.810  29.560  22.660  0.00  0.00            
ATOM      7  C4  HST    1      36.130  29.870  23.160  0.00  0.00            
ATOM      8  C5  HST    1      33.850  30.510  23.000  0.00  0.00            
ATOM      9  O2  HST    1      32.710  30.510  22.600  0.00  0.00            
ATOM     10  N3  HST    1      34.400  31.410  23.790  0.00  0.00            
ATOM     11  C6  HST    1      35.870  31.040  24.060  0.00  0.00            
ATOM     12  C7  HST    1      33.880  32.720  24.030  0.00  0.00            
ATOM     13  N4  HST    1      33.660  32.920  25.440  0.00  0.00            
ATOM     14  C8  HST    1      34.790  33.330  26.260  0.00  0.00            
ATOM     15  C9  HST    1      32.440  33.320  25.870  0.00  0.00            
ATOM     16  O3  HST    1      31.370  33.200  25.320  0.00  0.00            
ATOM     17  N5  HST    1      32.620  34.020  27.020  0.00  0.00            
ATOM     18  C10 HST    1      34.070  34.190  27.270  0.00  0.00            
ATOM     19  C11 HST    1      31.640  34.810  27.760  0.00  0.00            
ATOM     20  N6  HST    1      31.070  34.210  28.980  0.00  0.00            
ATOM     21  C12 HST    1      31.640  34.280  30.330  0.00  0.00            
ATOM     22  C13 HST    1      30.090  33.350  28.910  0.00  0.00            
ATOM     23  O4  HST    1      29.430  33.160  27.980  0.00  0.00            
ATOM     24  N7  HST    1      29.880  32.810  30.120  0.00  0.00            
ATOM     25  C14 HST    1      30.730  33.360  31.180  0.00  0.00            
ATOM     26  C15 HST    1      28.650  32.220  30.390  0.00  0.00            
ATOM     27  N8  HST    1      28.820  30.750  30.640  0.00  0.00            
ATOM     28  C16 HST    1      29.200  30.250  31.930  0.00  0.00            
ATOM     29  C17 HST    1      28.270  29.720  29.890  0.00  0.00            
ATOM     30  O5  HST    1      27.650  29.960  28.870  0.00  0.00            
ATOM     31  N9  HST    1      28.350  28.500  30.560  0.00  0.00            
ATOM     32  C18 HST    1      28.910  28.690  31.800  0.00  0.00            
ATOM     33  C19 HST    1      27.300  27.500  30.260  0.00  0.00            
ATOM     34  N10 HST    1      27.780  26.110  30.250  0.00  0.00            
ATOM     35  C20 HST    1      28.420  25.450  31.310  0.00  0.00            
ATOM     36  C21 HST    1      27.470  25.250  29.220  0.00  0.00            
ATOM     37  O6  HST    1      26.880  25.490  28.190  0.00  0.00            
ATOM     38  N11 HST    1      27.850  23.980  29.560  0.00  0.00            
ATOM     39  C22 HST    1      28.370  23.950  30.920  0.00  0.00            
ATOM     40  C23 HST    1      27.550  22.760  28.850  0.00  0.00            
ATOM     41  N12 HST    1      28.680  22.230  28.060  0.00  0.00            
ATOM     42  C24 HST    1      29.530  21.200  28.560  0.00  0.00            
ATOM     43  C25 HST    1      28.880  22.420  26.740  0.00  0.00            
ATOM     44  O7  HST    1      28.260  23.150  26.060  0.00  0.00            
ATOM     45  N13 HST    1      29.860  21.510  26.340  0.00  0.00            
ATOM     46  C26 HST    1      30.360  20.620  27.350  0.00  0.00            
ATOM     47  C27 HST    1      30.120  21.290  24.930  0.00  0.00            
ATOM     48  N14 HST    1      31.370  21.810  24.310  0.00  0.00            
ATOM     49  C28 HST    1      32.680  21.170  24.490  0.00  0.00            
ATOM     50  C29 HST    1      31.430  22.890  23.480  0.00  0.00            
ATOM     51  O8  HST    1      30.520  23.630  23.140  0.00  0.00            
ATOM     52  N15 HST    1      32.730  23.020  23.070  0.00  0.00            
ATOM     53  C30 HST    1      32.970  23.890  21.960  0.00  0.00            
ATOM     54  C31 HST    1      33.630  22.060  23.650  0.00  0.00            
ATOM     55  N16 HST    1      33.850  24.960  22.360  0.00  0.00            
ATOM     56  C32 HST    1      35.310  24.820  22.420  0.00  0.00            
ATOM     57  N17 HST    1      35.930  24.470  23.690  0.00  0.00            
ATOM     58  C33 HST    1      35.900  23.150  24.200  0.00  0.00            
ATOM     59  C34 HST    1      36.660  25.490  24.190  0.00  0.00            
ATOM     60  O9  HST    1      37.360  25.400  25.210  0.00  0.00            
ATOM     61  N18 HST    1      36.660  26.480  23.290  0.00  0.00            
ATOM     62  C35 HST    1      37.460  27.720  23.390  0.00  0.00            
ATOM     63  N19 HST    1      36.720  28.800  24.000  0.00  0.00            
ATOM     64  C36 HST    1      36.800  29.290  25.330  0.00  0.00            
ATOM     65  O10 HST    1      37.380  28.780  26.320  0.00  0.00            
ATOM     66  N20 HST    1      36.140  30.560  25.350  0.00  0.00            
ATOM     67  C37 HST    1      36.500  31.450  26.490  0.00  0.00            
ATOM     68  N21 HST    1      35.400  32.300  27.040  0.00  0.00            
ATOM     69  C38 HST    1      35.240  32.540  28.390  0.00  0.00            
ATOM     70  O11 HST    1      35.830  31.960  29.240  0.00  0.00            
ATOM     71  N22 HST    1      34.430  33.620  28.540  0.00  0.00            
ATOM     72  C39 HST    1      34.190  34.160  29.890  0.00  0.00            
ATOM     73  N23 HST    1      32.950  33.660  30.470  0.00  0.00            
ATOM     74  C40 HST    1      32.930  32.570  31.310  0.00  0.00            
ATOM     75  O12 HST    1      33.880  31.910  31.720  0.00  0.00            
ATOM     76  N24 HST    1      31.660  32.320  31.680  0.00  0.00            
ATOM     77  C41 HST    1      31.280  31.380  32.770  0.00  0.00            
ATOM     78  N25 HST    1      30.640  30.260  32.170  0.00  0.00            
ATOM     79  C42 HST    1      31.190  29.020  32.130  0.00  0.00            
ATOM     80  O13 HST    1      32.370  28.750  32.420  0.00  0.00            
ATOM     81  N26 HST    1      30.230  28.070  31.900  0.00  0.00            
ATOM     82  C43 HST    1      30.360  26.700  32.330  0.00  0.00            
ATOM     83  N27 HST    1      29.870  25.650  31.440  0.00  0.00            
ATOM     84  C44 HST    1      30.620  24.600  31.180  0.00  0.00            
ATOM     85  O14 HST    1      31.810  24.590  31.310  0.00  0.00            
ATOM     86  N28 HST    1      29.760  23.530  30.930  0.00  0.00            
ATOM     87  C45 HST    1      30.210  22.180  30.860  0.00  0.00            
ATOM     88  N29 HST    1      30.560  21.710  29.470  0.00  0.00            
ATOM     89  C46 HST    1      31.830  21.420  29.010  0.00  0.00            
ATOM     90  O15 HST    1      32.870  21.650  29.690  0.00  0.00            
ATOM     91  N30 HST    1      31.740  20.850  27.770  0.00  0.00            
ATOM     92  C47 HST    1      32.840  20.410  26.880  0.00  0.00            
ATOM     93  N31 HST    1      33.250  21.300  25.820  0.00  0.00            
ATOM     94  C48 HST    1      34.300  22.160  25.870  0.00  0.00            
ATOM     95  N32 HST    1      34.550  22.700  24.610  0.00  0.00            
ATOM     96  O16 HST    1      34.970  22.320  26.850  0.00  0.00            
ATOM     97  H1  HST    1      36.490  26.300  21.180  0.00  0.00            
ATOM     98  H2  HST    1      33.690  28.700  21.120  0.00  0.00            
ATOM     99  H3  HST    1      35.440  28.530  20.950  0.00  0.00            
ATOM    100  H4  HST    1      36.800  30.220  22.360  0.00  0.00            
ATOM    101  H5  HST    1      36.530  31.850  23.720  0.00  0.00            
ATOM    102  H6  HST    1      32.900  32.800  23.560  0.00  0.00            
ATOM    103  H7  HST    1      34.480  33.560  23.650  0.00  0.00            
ATOM    104  H8  HST    1      35.530  33.910  25.700  0.00  0.00            
ATOM    105  H9  HST    1      34.320  35.260  27.210  0.00  0.00            
ATOM    106  H10 HST    1      30.850  34.910  27.020  0.00  0.00            
ATOM    107  H11 HST    1      32.090  35.810  27.880  0.00  0.00            
ATOM    108  H12 HST    1      31.620  35.300  30.710  0.00  0.00            
ATOM    109  H13 HST    1      30.140  33.850  31.970  0.00  0.00            
ATOM    110  H14 HST    1      28.290  32.700  31.310  0.00  0.00            
ATOM    111  H15 HST    1      27.970  32.440  29.560  0.00  0.00            
ATOM    112  H16 HST    1      28.570  30.620  32.750  0.00  0.00            
ATOM    113  H17 HST    1      28.290  28.330  32.630  0.00  0.00            
ATOM    114  H18 HST    1      26.560  27.600  31.060  0.00  0.00            
ATOM    115  H19 HST    1      26.880  27.620  29.250  0.00  0.00            
ATOM    116  H20 HST    1      27.910  25.650  32.260  0.00  0.00            
ATOM    117  H21 HST    1      27.740  23.420  31.640  0.00  0.00            
ATOM    118  H22 HST    1      27.220  21.950  29.510  0.00  0.00            
ATOM    119  H23 HST    1      26.680  22.890  28.200  0.00  0.00            
ATOM    120  H24 HST    1      28.960  20.440  29.100  0.00  0.00            
ATOM    121  H25 HST    1      30.260  19.550  27.170  0.00  0.00            
ATOM    122  H26 HST    1      30.200  20.210  24.800  0.00  0.00            
ATOM    123  H27 HST    1      29.290  21.760  24.390  0.00  0.00            
ATOM    124  H28 HST    1      32.600  20.130  24.150  0.00  0.00            
ATOM    125  H29 HST    1      32.040  24.320  21.560  0.00  0.00            
ATOM    126  H30 HST    1      33.420  23.320  21.150  0.00  0.00            
ATOM    127  H31 HST    1      34.160  21.500  22.870  0.00  0.00            
ATOM    128  H32 HST    1      35.630  24.130  21.630  0.00  0.00            
ATOM    129  H33 HST    1      36.260  22.450  23.440  0.00  0.00            
ATOM    130  H34 HST    1      36.580  23.030  25.050  0.00  0.00            
ATOM    131  H35 HST    1      37.760  28.030  22.380  0.00  0.00            
ATOM    132  H36 HST    1      38.340  27.540  24.020  0.00  0.00            
ATOM    133  H37 HST    1      37.360  32.040  26.170  0.00  0.00            
ATOM    134  H38 HST    1      36.860  30.750  27.250  0.00  0.00            
ATOM    135  H39 HST    1      34.260  35.250  29.820  0.00  0.00            
ATOM    136  H40 HST    1      34.980  33.880  30.590  0.00  0.00            
ATOM    137  H41 HST    1      32.200  31.030  33.260  0.00  0.00            
ATOM    138  H42 HST    1      30.540  31.780  33.480  0.00  0.00            
ATOM    139  H43 HST    1      31.410  26.430  32.480  0.00  0.00            
ATOM    140  H44 HST    1      29.770  26.560  33.250  0.00  0.00            
ATOM    141  H45 HST    1      31.140  22.100  31.440  0.00  0.00            
ATOM    142  H46 HST    1      29.360  21.570  31.190  0.00  0.00            
ATOM    143  H47 HST    1      33.770  20.330  27.470  0.00  0.00            
ATOM    144  H48 HST    1      32.600  19.490  26.340  0.00  0.00            
ATOM    145  C1  GST    2      26.260  28.800  22.780  0.00  0.00            
ATOM    146  C2  GST    2      25.630  29.560  23.740  0.00  0.00            
ATOM    147  C3  GST    2      29.850  26.780  23.860  0.00  0.00            
ATOM    148  C4  GST    2      26.900  28.450  25.520  0.00  0.00            
ATOM    149  C5  GST    2      29.410  26.940  22.470  0.00  0.00            
ATOM    150  C6  GST    2      27.800  27.920  24.520  0.00  0.00            
ATOM    151  C7  GST    2      28.990  27.180  24.890  0.00  0.00            
ATOM    152  C8  GST    2      27.450  28.030  23.130  0.00  0.00            
ATOM    153  C9  GST    2      25.820  29.250  25.070  0.00  0.00            
ATOM    154  C10 GST    2      34.630  27.140  26.400  0.00  0.00            
ATOM    155  C11 GST    2      34.550  28.180  27.190  0.00  0.00            
ATOM    156  C12 GST    2      31.340  30.000  28.310  0.00  0.00            
ATOM    157  C13 GST    2      31.570  27.500  27.920  0.00  0.00            
ATOM    158  C14 GST    2      30.520  30.050  27.030  0.00  0.00            
ATOM    159  C15 GST    2      32.670  29.270  25.750  0.00  0.00            
ATOM    160  C16 GST    2      33.360  29.200  27.140  0.00  0.00            
ATOM    161  C17 GST    2      32.330  28.830  28.290  0.00  0.00            
ATOM    162  C18 GST    2      30.980  27.660  26.520  0.00  0.00            
ATOM    163  C19 GST    2      24.570  29.080  27.260  0.00  0.00            
ATOM    164  C20 GST    2      29.550  27.020  26.350  0.00  0.00            
ATOM    165  N1  GST    2      28.190  27.440  22.170  0.00  0.00            
ATOM    166  N2  GST    2      31.110  29.070  25.990  0.00  0.00            
ATOM    167  O1  GST    2      29.550  25.660  26.720  0.00  0.00            
ATOM    168  O2  GST    2      24.970  29.840  26.010  0.00  0.00            
ATOM    169  H1  GST    2      25.980  28.970  21.740  0.00  0.00            
ATOM    170  H2  GST    2      24.820  30.210  23.430  0.00  0.00            
ATOM    171  H3  GST    2      30.860  26.410  24.010  0.00  0.00            
ATOM    172  H4  GST    2      27.110  28.440  26.580  0.00  0.00            
ATOM    173  H5  GST    2      30.100  26.650  21.680  0.00  0.00            
ATOM    174  H6  GST    2      35.370  26.350  26.490  0.00  0.00            
ATOM    175  H7  GST    2      33.770  26.940  25.760  0.00  0.00            
ATOM    176  H8  GST    2      35.300  28.350  27.960  0.00  0.00            
ATOM    177  H9  GST    2      31.830  30.970  28.440  0.00  0.00            
ATOM    178  H10 GST    2      30.730  29.760  29.190  0.00  0.00            
ATOM    179  H11 GST    2      32.330  26.710  27.940  0.00  0.00            
ATOM    180  H12 GST    2      30.850  27.140  28.660  0.00  0.00            
ATOM    181  H13 GST    2      29.510  29.660  27.190  0.00  0.00            
ATOM    182  H14 GST    2      30.440  31.050  26.600  0.00  0.00            
ATOM    183  H15 GST    2      32.750  30.280  25.360  0.00  0.00            
ATOM    184  H16 GST    2      33.070  28.530  25.050  0.00  0.00            
ATOM    185  H17 GST    2      33.840  30.180  27.220  0.00  0.00            
ATOM    186  H18 GST    2      32.930  28.760  29.210  0.00  0.00            
ATOM    187  H19 GST    2      31.640  27.030  25.920  0.00  0.00            
ATOM    188  H20 GST    2      23.870  29.780  27.750  0.00  0.00            
ATOM    189  H21 GST    2      25.350  28.890  28.010  0.00  0.00            
ATOM    190  H22 GST    2      23.940  28.200  27.100  0.00  0.00            
ATOM    191  H23 GST    2      28.930  27.660  26.990  0.00  0.00            
ATOM    192  H24 GST    2      30.670  29.150  25.060  0.00  0.00            
ATOM    193  H25 GST    2      28.770  25.230  26.330  0.00  0.00            
END
ATOM      1  O1  HST    1      33.190  30.360  22.170  0.00  0.00            
ATOM      2  C1  HST    1      34.350  30.040  22.460  0.00  0.00            
ATOM      3  N1  HST    1      35.280  30.700  23.270  0.00  0.00            
ATOM      4  C2  HST    1      36.610  30.100  23.210  0.00  0.00            
ATOM      5  C3  HST    1      35.140  32.020  23.770  0.00  0.00            
ATOM      6  N2  HST    1      34.930  32.140  25.220  0.00  0.00            
ATOM      7  C4  HST    1      36.120  32.300  26.020  0.00  0.00            
ATOM      8  C5  HST    1      33.740  32.300  25.830  0.00  0.00            
ATOM      9  O2  HST    1      32.590  32.280  25.350  0.00  0.00            
ATOM     10  N3  HST    1      34.110  32.740  27.080  0.00  0.00            
ATOM     11  C6  HST    1      35.530  32.780  27.350  0.00  0.00            
ATOM     12  C7  HST    1      33.240  33.530  28.040  0.00  0.00            
ATOM     13  N4  HST    1      32.860  32.870  29.260  0.00  0.00            
ATOM     14  C8  HST    1      33.750  32.960  30.310  0.00  0.00            
ATOM     15  C9  HST    1      31.580  32.750  29.660  0.00  0.00            
ATOM     16  O3  HST    1      30.600  32.830  28.960  0.00  0.00            
ATOM     17  N5  HST    1      31.570  32.550  31.000  0.00  0.00            
ATOM     18  C10 HST    1      32.910  32.630  31.540  0.00  0.00            
ATOM     19  C11 HST    1      30.310  32.500  31.790  0.00  0.00            
ATOM     20  N6  HST    1      29.940  31.130  32.050  0.00  0.00            
ATOM     21  C12 HST    1      30.420  30.430  33.170  0.00  0.00            
ATOM     22  C13 HST    1      28.960  30.420  31.390  0.00  0.00            
ATOM     23  O4  HST    1      28.290  30.840  30.480  0.00  0.00            
ATOM     24  N7  HST    1      28.780  29.200  31.990  0.00  0.00            
ATOM     25  C14 HST    1      29.600  29.110  33.180  0.00  0.00            
ATOM     26  C15 HST    1      27.670  28.210  31.830  0.00  0.00            
ATOM     27  N8  HST    1      28.070  26.990  31.190  0.00  0.00            
ATOM     28  C16 HST    1      28.570  25.880  31.940  0.00  0.00            
ATOM     29  C17 HST    1      27.620  26.580  29.940  0.00  0.00            
ATOM     30  O5  HST    1      27.080  27.240  29.000  0.00  0.00            
ATOM     31  N9  HST    1      28.100  25.300  29.710  0.00  0.00            
ATOM     32  C18 HST    1      28.660  24.750  30.940  0.00  0.00            
ATOM     33  C19 HST    1      27.440  24.420  28.770  0.00  0.00            
ATOM     34  N10 HST    1      28.420  23.930  27.780  0.00  0.00            
ATOM     35  C20 HST    1      29.240  22.770  28.150  0.00  0.00            
ATOM     36  C21 HST    1      28.300  24.030  26.430  0.00  0.00            
ATOM     37  O6  HST    1      27.570  24.690  25.730  0.00  0.00            
ATOM     38  N11 HST    1      29.050  23.030  25.910  0.00  0.00            
ATOM     39  C22 HST    1      29.650  22.150  26.900  0.00  0.00            
ATOM     40  C23 HST    1      29.030  22.480  24.530  0.00  0.00            
ATOM     41  N12 HST    1      30.230  22.800  23.820  0.00  0.00            
ATOM     42  C24 HST    1      31.290  21.800  23.770  0.00  0.00            
ATOM     43  C25 HST    1      30.370  23.800  22.990  0.00  0.00            
ATOM     44  O7  HST    1      29.550  24.680  22.760  0.00  0.00            
ATOM     45  N13 HST    1      31.520  23.540  22.250  0.00  0.00            
ATOM     46  C26 HST    1      32.180  22.270  22.600  0.00  0.00            
ATOM     47  C27 HST    1      31.860  24.120  20.970  0.00  0.00            
ATOM     48  N14 HST    1      33.050  25.010  21.040  0.00  0.00            
ATOM     49  C28 HST    1      34.410  24.580  20.890  0.00  0.00            
ATOM     50  C29 HST    1      32.960  26.360  21.000  0.00  0.00            
ATOM     51  O8  HST    1      31.990  27.070  20.990  0.00  0.00            
ATOM     52  N15 HST    1      34.240  26.850  20.960  0.00  0.00            
ATOM     53  C30 HST    1      34.540  28.250  20.740  0.00  0.00            
ATOM     54  C31 HST    1      35.290  25.800  20.880  0.00  0.00            
ATOM     55  N16 HST    1      35.020  29.010  21.850  0.00  0.00            
ATOM     56  C32 HST    1      36.410  28.990  22.210  0.00  0.00            
ATOM     57  N17 HST    1      36.940  27.890  23.000  0.00  0.00            
ATOM     58  C33 HST    1      37.310  26.590  22.350  0.00  0.00            
ATOM     59  C34 HST    1      37.260  28.260  24.270  0.00  0.00            
ATOM     60  O9  HST    1      37.820  27.540  25.040  0.00  0.00            
ATOM     61  N18 HST    1      37.040  29.570  24.460  0.00  0.00            
ATOM     62  C35 HST    1      37.740  30.380  25.470  0.00  0.00            
ATOM     63  N19 HST    1      36.810  31.020  26.410  0.00  0.00            
ATOM     64  C36 HST    1      36.720  30.800  27.800  0.00  0.00            
ATOM     65  O10 HST    1      37.400  29.980  28.420  0.00  0.00            
ATOM     66  N20 HST    1      35.990  31.850  28.330  0.00  0.00            
ATOM     67  C37 HST    1      36.010  32.200  29.790  0.00  0.00            
ATOM     68  N21 HST    1      34.750  31.910  30.390  0.00  0.00            
ATOM     69  C38 HST    1      34.550  30.990  31.450  0.00  0.00            
ATOM     70  O11 HST    1      35.270  30.080  31.700  0.00  0.00            
ATOM     71  N22 HST    1      33.380  31.370  32.070  0.00  0.00            
ATOM     72  C39 HST    1      32.970  30.840  33.340  0.00  0.00            
ATOM     73  N23 HST    1      31.810  29.930  33.200  0.00  0.00            
ATOM     74  C40 HST    1      31.940  28.600  33.300  0.00  0.00            
ATOM     75  O12 HST    1      32.960  27.940  33.380  0.00  0.00            
ATOM     76  N24 HST    1      30.670  28.060  33.300  0.00  0.00            
ATOM     77  C41 HST    1      30.270  26.760  33.670  0.00  0.00            
ATOM     78  N25 HST    1      29.910  26.010  32.460  0.00  0.00            
ATOM     79  C42 HST    1      30.810  25.190  31.810  0.00  0.00            
ATOM     80  O13 HST    1      32.040  25.210  31.940  0.00  0.00            
ATOM     81  N26 HST    1      30.110  24.400  30.930  0.00  0.00            
ATOM     82  C43 HST    1      30.620  23.180  30.320  0.00  0.00            
ATOM     83  N27 HST    1      30.480  23.080  28.830  0.00  0.00            
ATOM     84  C44 HST    1      31.550  22.680  28.100  0.00  0.00            
ATOM     85  O14 HST    1      32.670  22.580  28.570  0.00  0.00            
ATOM     86  N28 HST    1      31.090  22.210  26.890  0.00  0.00            
ATOM     87  C45 HST    1      31.880  21.260  26.120  0.00  0.00            
ATOM     88  N29 HST    1      32.220  21.740  24.830  0.00  0.00            
ATOM     89  C46 HST    1      33.480  22.060  24.470  0.00  0.00            
ATOM     90  O15 HST    1      34.420  22.020  25.250  0.00  0.00            
ATOM     91  N30 HST    1      33.540  22.280  23.130  0.00  0.00            
ATOM     92  C47 HST    1      34.730  22.430  22.280  0.00  0.00            
ATOM     93  N31 HST    1      35.010  23.840  22.000  0.00  0.00            
ATOM     94  C48 HST    1      35.960  24.500  22.690  0.00  0.00            
ATOM     95  N32 HST    1      36.160  25.690  22.060  0.00  0.00            
ATOM     96  O16 HST    1      36.520  24.080  23.680  0.00  0.00            
ATOM     97  H1  HST    1      37.380  30.750  22.780  0.00  0.00            
ATOM     98  H2  HST    1      34.320  32.540  23.260  0.00  0.00            
ATOM     99  H3  HST    1      36.010  32.630  23.520  0.00  0.00            
ATOM    100  H4  HST    1      36.810  32.990  25.530  0.00  0.00            
ATOM    101  H5  HST    1      35.940  33.770  27.560  0.00  0.00            
ATOM    102  H6  HST    1      32.350  33.730  27.440  0.00  0.00            
ATOM    103  H7  HST    1      33.710  34.480  28.310  0.00  0.00            
ATOM    104  H8  HST    1      34.270  33.930  30.340  0.00  0.00            
ATOM    105  H9  HST    1      33.150  33.360  32.320  0.00  0.00            
ATOM    106  H10 HST    1      29.570  32.940  31.110  0.00  0.00            
ATOM    107  H11 HST    1      30.470  33.090  32.700  0.00  0.00            
ATOM    108  H12 HST    1      30.190  31.030  34.060  0.00  0.00            
ATOM    109  H13 HST    1      29.120  29.000  34.160  0.00  0.00            
ATOM    110  H14 HST    1      27.350  28.040  32.860  0.00  0.00            
ATOM    111  H15 HST    1      26.870  28.660  31.240  0.00  0.00            
ATOM    112  H16 HST    1      27.860  25.560  32.710  0.00  0.00            
ATOM    113  H17 HST    1      28.050  23.910  31.310  0.00  0.00            
ATOM    114  H18 HST    1      26.990  23.600  29.340  0.00  0.00            
ATOM    115  H19 HST    1      26.640  24.970  28.260  0.00  0.00            
ATOM    116  H20 HST    1      28.630  22.060  28.710  0.00  0.00            
ATOM    117  H21 HST    1      29.340  21.110  26.730  0.00  0.00            
ATOM    118  H22 HST    1      29.010  21.420  24.790  0.00  0.00            
ATOM    119  H23 HST    1      28.170  22.790  23.930  0.00  0.00            
ATOM    120  H24 HST    1      30.900  20.790  23.630  0.00  0.00            
ATOM    121  H25 HST    1      32.120  21.580  21.740  0.00  0.00            
ATOM    122  H26 HST    1      32.140  23.310  20.290  0.00  0.00            
ATOM    123  H27 HST    1      31.040  24.780  20.650  0.00  0.00            
ATOM    124  H28 HST    1      34.550  24.030  19.950  0.00  0.00            
ATOM    125  H29 HST    1      33.740  28.770  20.210  0.00  0.00            
ATOM    126  H30 HST    1      35.370  28.220  20.020  0.00  0.00            
ATOM    127  H31 HST    1      35.920  25.870  19.990  0.00  0.00            
ATOM    128  H32 HST    1      37.020  29.140  21.310  0.00  0.00            
ATOM    129  H33 HST    1      37.760  26.710  21.360  0.00  0.00            
ATOM    130  H34 HST    1      37.920  26.020  23.060  0.00  0.00            
ATOM    131  H35 HST    1      38.190  31.190  24.890  0.00  0.00            
ATOM    132  H36 HST    1      38.480  29.790  26.020  0.00  0.00            
ATOM    133  H37 HST    1      36.180  33.260  30.000  0.00  0.00            
ATOM    134  H38 HST    1      36.780  31.550  30.220  0.00  0.00            
ATOM    135  H39 HST    1      32.640  31.590  34.070  0.00  0.00            
ATOM    136  H40 HST    1      33.810  30.290  33.770  0.00  0.00            
ATOM    137  H41 HST    1      31.090  26.290  34.220  0.00  0.00            
ATOM    138  H42 HST    1      29.380  26.890  34.310  0.00  0.00            
ATOM    139  H43 HST    1      31.680  23.100  30.590  0.00  0.00            
ATOM    140  H44 HST    1      30.150  22.290  30.760  0.00  0.00            
ATOM    141  H45 HST    1      32.790  20.920  26.630  0.00  0.00            
ATOM    142  H46 HST    1      31.220  20.410  25.920  0.00  0.00            
ATOM    143  H47 HST    1      35.580  21.910  22.740  0.00  0.00            
ATOM    144  H48 HST    1      34.490  21.880  21.360  0.00  0.00            
ATOM    145  C1  GST    2      26.960  30.230  23.210  0.00  0.00            
ATOM    146  C2  GST    2      25.960  30.150  24.160  0.00  0.00            
ATOM    147  C3  GST    2      30.630  28.380  23.770  0.00  0.00            
ATOM    148  C4  GST    2      27.240  28.480  25.400  0.00  0.00            
ATOM    149  C5  GST    2      30.380  29.220  22.640  0.00  0.00            
ATOM    150  C6  GST    2      28.350  28.670  24.520  0.00  0.00            
ATOM    151  C7  GST    2      29.590  28.160  24.750  0.00  0.00            
ATOM    152  C8  GST    2      28.150  29.530  23.350  0.00  0.00            
ATOM    153  C9  GST    2      26.080  29.220  25.200  0.00  0.00            
ATOM    154  C10 GST    2      34.360  28.010  26.610  0.00  0.00            
ATOM    155  C11 GST    2      34.280  28.000  27.920  0.00  0.00            
ATOM    156  C12 GST    2      30.880  28.190  29.720  0.00  0.00            
ATOM    157  C13 GST    2      31.440  26.640  27.930  0.00  0.00            
ATOM    158  C14 GST    2      30.110  29.040  28.630  0.00  0.00            
ATOM    159  C15 GST    2      32.280  29.570  27.800  0.00  0.00            
ATOM    160  C16 GST    2      33.060  28.520  28.650  0.00  0.00            
ATOM    161  C17 GST    2      32.080  27.400  29.110  0.00  0.00            
ATOM    162  C18 GST    2      31.040  27.660  26.780  0.00  0.00            
ATOM    163  C19 GST    2      24.560  27.630  26.170  0.00  0.00            
ATOM    164  C20 GST    2      29.890  27.120  25.870  0.00  0.00            
ATOM    165  N1  GST    2      29.120  29.690  22.380  0.00  0.00            
ATOM    166  N2  GST    2      30.920  29.070  27.350  0.00  0.00            
ATOM    167  O1  GST    2      30.400  25.910  25.300  0.00  0.00            
ATOM    168  O2  GST    2      25.080  28.980  26.040  0.00  0.00            
ATOM    169  H1  GST    2      26.850  30.920  22.380  0.00  0.00            
ATOM    170  H2  GST    2      25.040  30.730  24.120  0.00  0.00            
ATOM    171  H3  GST    2      31.580  27.870  23.870  0.00  0.00            
ATOM    172  H4  GST    2      27.310  27.850  26.290  0.00  0.00            
ATOM    173  H5  GST    2      31.100  29.430  21.850  0.00  0.00            
ATOM    174  H6  GST    2      35.270  27.720  26.080  0.00  0.00            
ATOM    175  H7  GST    2      33.570  28.470  26.030  0.00  0.00            
ATOM    176  H8  GST    2      35.120  27.800  28.590  0.00  0.00            
ATOM    177  H9  GST    2      31.290  28.720  30.590  0.00  0.00            
ATOM    178  H10 GST    2      30.160  27.470  30.130  0.00  0.00            
ATOM    179  H11 GST    2      32.190  25.890  27.620  0.00  0.00            
ATOM    180  H12 GST    2      30.560  26.110  28.300  0.00  0.00            
ATOM    181  H13 GST    2      29.120  28.640  28.400  0.00  0.00            
ATOM    182  H14 GST    2      30.010  30.090  28.900  0.00  0.00            
ATOM    183  H15 GST    2      32.190  30.460  28.430  0.00  0.00            
ATOM    184  H16 GST    2      32.800  29.900  26.900  0.00  0.00            
ATOM    185  H17 GST    2      33.350  29.000  29.590  0.00  0.00            
ATOM    186  H18 GST    2      32.570  26.900  29.960  0.00  0.00            
ATOM    187  H19 GST    2      31.850  27.740  26.050  0.00  0.00            
ATOM    188  H20 GST    2      23.480  27.580  26.320  0.00  0.00            
ATOM    189  H21 GST    2      25.200  27.130  26.900  0.00  0.00            
ATOM    190  H22 GST    2      24.720  27.030  25.260  0.00  0.00            
ATOM    191  H23 GST    2      29.040  26.930  26.530  0.00  0.00            
ATOM    192  H24 GST    2      30.410  29.730  26.740  0.00  0.00            
ATOM    193  H25 GST    2      29.800  25.580  24.600  0.00  0.00            
END
ATOM      1  O1  HST    1      27.790  29.570  29.980  0.00  0.00            
ATOM      2  C1  HST    1      28.000  30.810  30.220  0.00  0.00            
ATOM      3  N1  HST    1      28.800  31.350  31.180  0.00  0.00            
ATOM      4  C2  HST    1      28.770  32.800  31.340  0.00  0.00            
ATOM      5  C3  HST    1      29.110  30.560  32.410  0.00  0.00            
ATOM      6  N2  HST    1      30.500  30.340  32.660  0.00  0.00            
ATOM      7  C4  HST    1      31.510  31.350  32.960  0.00  0.00            
ATOM      8  C5  HST    1      31.000  29.040  32.720  0.00  0.00            
ATOM      9  O2  HST    1      30.340  28.040  32.530  0.00  0.00            
ATOM     10  N3  HST    1      32.360  29.100  32.950  0.00  0.00            
ATOM     11  C6  HST    1      32.750  30.490  33.290  0.00  0.00            
ATOM     12  C7  HST    1      33.220  27.940  33.260  0.00  0.00            
ATOM     13  N4  HST    1      34.300  27.730  32.270  0.00  0.00            
ATOM     14  C8  HST    1      35.610  28.330  32.460  0.00  0.00            
ATOM     15  C9  HST    1      34.250  26.750  31.350  0.00  0.00            
ATOM     16  O3  HST    1      33.250  26.110  31.160  0.00  0.00            
ATOM     17  N5  HST    1      35.450  26.650  30.750  0.00  0.00            
ATOM     18  C10 HST    1      36.410  27.530  31.400  0.00  0.00            
ATOM     19  C11 HST    1      35.850  25.460  29.950  0.00  0.00            
ATOM     20  N6  HST    1      35.990  25.680  28.530  0.00  0.00            
ATOM     21  C12 HST    1      37.260  26.300  28.030  0.00  0.00            
ATOM     22  C13 HST    1      35.190  25.340  27.540  0.00  0.00            
ATOM     23  O4  HST    1      34.040  25.000  27.700  0.00  0.00            
ATOM     24  N7  HST    1      35.850  25.530  26.400  0.00  0.00            
ATOM     25  C14 HST    1      37.200  26.000  26.550  0.00  0.00            
ATOM     26  C15 HST    1      35.520  24.770  25.200  0.00  0.00            
ATOM     27  N8  HST    1      35.180  25.540  23.960  0.00  0.00            
ATOM     28  C16 HST    1      36.060  26.290  23.140  0.00  0.00            
ATOM     29  C17 HST    1      33.940  25.390  23.380  0.00  0.00            
ATOM     30  O5  HST    1      32.990  24.810  23.830  0.00  0.00            
ATOM     31  N9  HST    1      33.970  26.070  22.210  0.00  0.00            
ATOM     32  C18 HST    1      35.260  26.690  21.950  0.00  0.00            
ATOM     33  C19 HST    1      32.950  25.960  21.150  0.00  0.00            
ATOM     34  N10 HST    1      32.160  27.230  21.020  0.00  0.00            
ATOM     35  C20 HST    1      32.630  28.320  20.180  0.00  0.00            
ATOM     36  C21 HST    1      30.880  27.410  21.510  0.00  0.00            
ATOM     37  O6  HST    1      30.270  26.670  22.250  0.00  0.00            
ATOM     38  N11 HST    1      30.420  28.570  20.970  0.00  0.00            
ATOM     39  C22 HST    1      31.400  29.260  20.080  0.00  0.00            
ATOM     40  C23 HST    1      29.090  28.900  20.710  0.00  0.00            
ATOM     41  N12 HST    1      28.730  29.910  21.630  0.00  0.00            
ATOM     42  C24 HST    1      28.860  31.280  21.160  0.00  0.00            
ATOM     43  C25 HST    1      27.870  29.760  22.580  0.00  0.00            
ATOM     44  O7  HST    1      27.560  28.720  23.120  0.00  0.00            
ATOM     45  N13 HST    1      27.480  31.000  23.020  0.00  0.00            
ATOM     46  C26 HST    1      27.950  32.090  22.090  0.00  0.00            
ATOM     47  C27 HST    1      26.330  31.160  23.940  0.00  0.00            
ATOM     48  N14 HST    1      26.700  31.780  25.170  0.00  0.00            
ATOM     49  C28 HST    1      26.760  33.240  25.280  0.00  0.00            
ATOM     50  C29 HST    1      26.660  31.120  26.320  0.00  0.00            
ATOM     51  O8  HST    1      26.450  29.950  26.530  0.00  0.00            
ATOM     52  N15 HST    1      26.840  32.030  27.310  0.00  0.00            
ATOM     53  C30 HST    1      26.400  31.690  28.640  0.00  0.00            
ATOM     54  C31 HST    1      26.740  33.410  26.790  0.00  0.00            
ATOM     55  N16 HST    1      27.410  31.890  29.600  0.00  0.00            
ATOM     56  C32 HST    1      27.810  33.200  30.180  0.00  0.00            
ATOM     57  N17 HST    1      28.630  34.060  29.290  0.00  0.00            
ATOM     58  C33 HST    1      28.010  35.000  28.340  0.00  0.00            
ATOM     59  C34 HST    1      29.930  34.060  29.720  0.00  0.00            
ATOM     60  O9  HST    1      30.820  34.710  29.180  0.00  0.00            
ATOM     61  N18 HST    1      30.000  33.370  30.900  0.00  0.00            
ATOM     62  C35 HST    1      31.190  33.470  31.750  0.00  0.00            
ATOM     63  N19 HST    1      31.880  32.150  31.850  0.00  0.00            
ATOM     64  C36 HST    1      33.250  32.070  31.590  0.00  0.00            
ATOM     65  O10 HST    1      33.810  32.760  30.740  0.00  0.00            
ATOM     66  N20 HST    1      33.760  31.080  32.460  0.00  0.00            
ATOM     67  C37 HST    1      35.170  30.810  32.660  0.00  0.00            
ATOM     68  N21 HST    1      35.660  29.670  31.940  0.00  0.00            
ATOM     69  C38 HST    1      36.430  29.810  30.810  0.00  0.00            
ATOM     70  O11 HST    1      36.650  30.800  30.150  0.00  0.00            
ATOM     71  N22 HST    1      36.810  28.530  30.460  0.00  0.00            
ATOM     72  C39 HST    1      37.810  28.270  29.470  0.00  0.00            
ATOM     73  N23 HST    1      37.320  27.700  28.230  0.00  0.00            
ATOM     74  C40 HST    1      37.280  28.340  27.030  0.00  0.00            
ATOM     75  O12 HST    1      37.520  29.540  26.860  0.00  0.00            
ATOM     76  N24 HST    1      37.350  27.380  26.030  0.00  0.00            
ATOM     77  C41 HST    1      37.680  27.670  24.640  0.00  0.00            
ATOM     78  N25 HST    1      36.520  27.520  23.730  0.00  0.00            
ATOM     79  C42 HST    1      35.930  28.580  23.050  0.00  0.00            
ATOM     80  O13 HST    1      36.100  29.750  23.270  0.00  0.00            
ATOM     81  N26 HST    1      35.290  28.080  22.050  0.00  0.00            
ATOM     82  C43 HST    1      35.010  28.780  20.820  0.00  0.00            
ATOM     83  N27 HST    1      33.610  29.210  20.800  0.00  0.00            
ATOM     84  C44 HST    1      33.250  30.530  20.900  0.00  0.00            
ATOM     85  O14 HST    1      33.950  31.460  21.120  0.00  0.00            
ATOM     86  N28 HST    1      31.890  30.560  20.520  0.00  0.00            
ATOM     87  C45 HST    1      31.130  31.750  20.240  0.00  0.00            
ATOM     88  N29 HST    1      30.130  31.890  21.280  0.00  0.00            
ATOM     89  C46 HST    1      30.180  32.860  22.210  0.00  0.00            
ATOM     90  O15 HST    1      31.060  33.640  22.470  0.00  0.00            
ATOM     91  N30 HST    1      28.870  33.010  22.700  0.00  0.00            
ATOM     92  C47 HST    1      28.270  34.170  23.420  0.00  0.00            
ATOM     93  N31 HST    1      28.020  33.910  24.860  0.00  0.00            
ATOM     94  C48 HST    1      28.640  34.500  25.930  0.00  0.00            
ATOM     95  N32 HST    1      27.930  34.250  27.050  0.00  0.00            
ATOM     96  O16 HST    1      29.620  35.230  25.900  0.00  0.00            
ATOM     97  H1  HST    1      28.440  33.130  32.330  0.00  0.00            
ATOM     98  H2  HST    1      28.590  29.600  32.420  0.00  0.00            
ATOM     99  H3  HST    1      28.710  31.070  33.290  0.00  0.00            
ATOM    100  H4  HST    1      31.130  31.930  33.810  0.00  0.00            
ATOM    101  H5  HST    1      33.050  30.560  34.340  0.00  0.00            
ATOM    102  H6  HST    1      32.610  27.040  33.330  0.00  0.00            
ATOM    103  H7  HST    1      33.760  28.080  34.210  0.00  0.00            
ATOM    104  H8  HST    1      36.060  28.310  33.450  0.00  0.00            
ATOM    105  H9  HST    1      37.230  26.990  31.900  0.00  0.00            
ATOM    106  H10 HST    1      35.220  24.600  30.200  0.00  0.00            
ATOM    107  H11 HST    1      36.850  25.200  30.300  0.00  0.00            
ATOM    108  H12 HST    1      38.070  25.790  28.560  0.00  0.00            
ATOM    109  H13 HST    1      37.930  25.290  26.150  0.00  0.00            
ATOM    110  H14 HST    1      36.410  24.210  24.920  0.00  0.00            
ATOM    111  H15 HST    1      34.730  24.030  25.390  0.00  0.00            
ATOM    112  H16 HST    1      36.850  25.600  22.820  0.00  0.00            
ATOM    113  H17 HST    1      35.740  26.350  21.030  0.00  0.00            
ATOM    114  H18 HST    1      33.520  25.890  20.220  0.00  0.00            
ATOM    115  H19 HST    1      32.320  25.080  21.310  0.00  0.00            
ATOM    116  H20 HST    1      32.990  27.870  19.250  0.00  0.00            
ATOM    117  H21 HST    1      31.070  29.310  19.040  0.00  0.00            
ATOM    118  H22 HST    1      29.010  29.370  19.720  0.00  0.00            
ATOM    119  H23 HST    1      28.450  28.020  20.840  0.00  0.00            
ATOM    120  H24 HST    1      28.630  31.290  20.090  0.00  0.00            
ATOM    121  H25 HST    1      27.160  32.640  21.560  0.00  0.00            
ATOM    122  H26 HST    1      25.550  31.640  23.330  0.00  0.00            
ATOM    123  H27 HST    1      26.030  30.140  24.210  0.00  0.00            
ATOM    124  H28 HST    1      25.870  33.650  24.780  0.00  0.00            
ATOM    125  H29 HST    1      25.900  30.720  28.620  0.00  0.00            
ATOM    126  H30 HST    1      25.610  32.390  28.930  0.00  0.00            
ATOM    127  H31 HST    1      25.860  33.950  27.150  0.00  0.00            
ATOM    128  H32 HST    1      26.940  33.730  30.570  0.00  0.00            
ATOM    129  H33 HST    1      27.040  35.370  28.670  0.00  0.00            
ATOM    130  H34 HST    1      28.680  35.860  28.210  0.00  0.00            
ATOM    131  H35 HST    1      30.870  33.680  32.770  0.00  0.00            
ATOM    132  H36 HST    1      31.880  34.220  31.330  0.00  0.00            
ATOM    133  H37 HST    1      35.440  30.660  33.710  0.00  0.00            
ATOM    134  H38 HST    1      35.600  31.760  32.310  0.00  0.00            
ATOM    135  H39 HST    1      38.470  27.500  29.890  0.00  0.00            
ATOM    136  H40 HST    1      38.400  29.160  29.220  0.00  0.00            
ATOM    137  H41 HST    1      37.890  28.740  24.540  0.00  0.00            
ATOM    138  H42 HST    1      38.560  27.070  24.380  0.00  0.00            
ATOM    139  H43 HST    1      35.750  29.570  20.630  0.00  0.00            
ATOM    140  H44 HST    1      35.120  28.100  19.970  0.00  0.00            
ATOM    141  H45 HST    1      31.750  32.640  20.120  0.00  0.00            
ATOM    142  H46 HST    1      30.600  31.570  19.290  0.00  0.00            
ATOM    143  H47 HST    1      28.870  35.070  23.280  0.00  0.00            
ATOM    144  H48 HST    1      27.320  34.350  22.910  0.00  0.00            
ATOM    145  C1  GST    2      28.250  23.460  28.000  0.00  0.00            
ATOM    146  C2  GST    2      29.400  22.700  28.320  0.00  0.00            
ATOM    147  C3  GST    2      28.560  27.300  26.390  0.00  0.00            
ATOM    148  C4  GST    2      30.710  24.380  27.180  0.00  0.00            
ATOM    149  C5  GST    2      27.350  26.710  26.780  0.00  0.00            
ATOM    150  C6  GST    2      29.600  25.180  26.990  0.00  0.00            
ATOM    151  C7  GST    2      29.700  26.550  26.500  0.00  0.00            
ATOM    152  C8  GST    2      28.350  24.700  27.450  0.00  0.00            
ATOM    153  C9  GST    2      30.670  23.160  27.900  0.00  0.00            
ATOM    154  C10 GST    2      30.680  31.950  26.510  0.00  0.00            
ATOM    155  C11 GST    2      31.750  31.890  27.320  0.00  0.00            
ATOM    156  C12 GST    2      33.460  28.840  28.970  0.00  0.00            
ATOM    157  C13 GST    2      32.690  29.100  26.670  0.00  0.00            
ATOM    158  C14 GST    2      32.170  27.920  29.220  0.00  0.00            
ATOM    159  C15 GST    2      30.750  29.980  28.780  0.00  0.00            
ATOM    160  C16 GST    2      32.040  30.860  28.360  0.00  0.00            
ATOM    161  C17 GST    2      33.160  29.920  27.930  0.00  0.00            
ATOM    162  C18 GST    2      31.320  28.500  26.930  0.00  0.00            
ATOM    163  C19 GST    2      32.590  21.920  27.250  0.00  0.00            
ATOM    164  C20 GST    2      31.000  27.230  26.030  0.00  0.00            
ATOM    165  N1  GST    2      27.240  25.440  27.280  0.00  0.00            
ATOM    166  N2  GST    2      30.950  28.480  28.410  0.00  0.00            
ATOM    167  O1  GST    2      30.810  27.840  24.740  0.00  0.00            
ATOM    168  O2  GST    2      31.790  22.520  28.240  0.00  0.00            
ATOM    169  H1  GST    2      27.240  23.190  28.270  0.00  0.00            
ATOM    170  H2  GST    2      29.350  21.940  29.090  0.00  0.00            
ATOM    171  H3  GST    2      28.580  28.280  25.930  0.00  0.00            
ATOM    172  H4  GST    2      31.640  24.630  26.670  0.00  0.00            
ATOM    173  H5  GST    2      26.440  27.300  26.740  0.00  0.00            
ATOM    174  H6  GST    2      30.620  32.770  25.800  0.00  0.00            
ATOM    175  H7  GST    2      29.960  31.150  26.340  0.00  0.00            
ATOM    176  H8  GST    2      32.450  32.710  27.210  0.00  0.00            
ATOM    177  H9  GST    2      33.820  29.280  29.910  0.00  0.00            
ATOM    178  H10 GST    2      34.210  28.150  28.580  0.00  0.00            
ATOM    179  H11 GST    2      32.720  29.770  25.810  0.00  0.00            
ATOM    180  H12 GST    2      33.420  28.290  26.550  0.00  0.00            
ATOM    181  H13 GST    2      32.330  26.870  29.000  0.00  0.00            
ATOM    182  H14 GST    2      31.900  27.920  30.280  0.00  0.00            
ATOM    183  H15 GST    2      30.430  30.100  29.810  0.00  0.00            
ATOM    184  H16 GST    2      29.910  30.310  28.170  0.00  0.00            
ATOM    185  H17 GST    2      32.360  31.390  29.270  0.00  0.00            
ATOM    186  H18 GST    2      34.110  30.450  27.820  0.00  0.00            
ATOM    187  H19 GST    2      30.630  29.280  26.610  0.00  0.00            
ATOM    188  H20 GST    2      32.110  21.050  26.790  0.00  0.00            
ATOM    189  H21 GST    2      33.630  21.740  27.550  0.00  0.00            
ATOM    190  H22 GST    2      32.720  22.660  26.460  0.00  0.00            
ATOM    191  H23 GST    2      31.900  26.610  25.940  0.00  0.00            
ATOM    192  H24 GST    2      30.100  27.940  28.660  0.00  0.00            
ATOM    193  H25 GST    2      30.610  27.150  24.090  0.00  0.00            
END
ATOM      1  O1  HST    1      35.280  30.380  24.710  0.00  0.00            
ATOM      2  C1  HST    1      35.960  29.860  25.570  0.00  0.00            
ATOM      3  N1  HST    1      36.270  30.380  26.810  0.00  0.00            
ATOM      4  C2  HST    1      37.350  29.650  27.470  0.00  0.00            
ATOM      5  C3  HST    1      36.160  31.810  27.120  0.00  0.00            
ATOM      6  N2  HST    1      35.210  31.820  28.250  0.00  0.00            
ATOM      7  C4  HST    1      35.640  31.760  29.660  0.00  0.00            
ATOM      8  C5  HST    1      33.880  32.270  28.110  0.00  0.00            
ATOM      9  O2  HST    1      33.450  32.570  27.060  0.00  0.00            
ATOM     10  N3  HST    1      33.380  32.550  29.350  0.00  0.00            
ATOM     11  C6  HST    1      34.360  32.220  30.380  0.00  0.00            
ATOM     12  C7  HST    1      32.270  33.440  29.620  0.00  0.00            
ATOM     13  N4  HST    1      31.130  32.660  30.240  0.00  0.00            
ATOM     14  C8  HST    1      31.120  32.450  31.670  0.00  0.00            
ATOM     15  C9  HST    1      29.880  32.760  29.800  0.00  0.00            
ATOM     16  O3  HST    1      29.500  33.140  28.690  0.00  0.00            
ATOM     17  N5  HST    1      29.010  32.280  30.790  0.00  0.00            
ATOM     18  C10 HST    1      29.690  32.050  32.040  0.00  0.00            
ATOM     19  C11 HST    1      27.560  32.440  30.630  0.00  0.00            
ATOM     20  N6  HST    1      26.920  31.160  30.420  0.00  0.00            
ATOM     21  C12 HST    1      26.520  30.490  31.670  0.00  0.00            
ATOM     22  C13 HST    1      26.240  30.810  29.290  0.00  0.00            
ATOM     23  O4  HST    1      26.280  31.350  28.220  0.00  0.00            
ATOM     24  N7  HST    1      25.420  29.810  29.710  0.00  0.00            
ATOM     25  C14 HST    1      25.400  29.620  31.180  0.00  0.00            
ATOM     26  C15 HST    1      24.370  29.200  28.880  0.00  0.00            
ATOM     27  N8  HST    1      24.590  27.780  28.510  0.00  0.00            
ATOM     28  C16 HST    1      24.220  26.610  29.330  0.00  0.00            
ATOM     29  C17 HST    1      25.000  27.450  27.240  0.00  0.00            
ATOM     30  O5  HST    1      25.240  28.260  26.400  0.00  0.00            
ATOM     31  N9  HST    1      25.020  26.060  27.160  0.00  0.00            
ATOM     32  C18 HST    1      24.550  25.410  28.390  0.00  0.00            
ATOM     33  C19 HST    1      25.160  25.300  25.970  0.00  0.00            
ATOM     34  N10 HST    1      26.460  24.710  25.700  0.00  0.00            
ATOM     35  C20 HST    1      26.730  23.350  26.190  0.00  0.00            
ATOM     36  C21 HST    1      27.160  25.030  24.510  0.00  0.00            
ATOM     37  O6  HST    1      27.000  25.920  23.740  0.00  0.00            
ATOM     38  N11 HST    1      28.140  24.060  24.510  0.00  0.00            
ATOM     39  C22 HST    1      27.920  22.930  25.400  0.00  0.00            
ATOM     40  C23 HST    1      29.050  23.900  23.340  0.00  0.00            
ATOM     41  N12 HST    1      30.530  23.870  23.540  0.00  0.00            
ATOM     42  C24 HST    1      31.110  22.670  23.980  0.00  0.00            
ATOM     43  C25 HST    1      31.450  24.710  22.980  0.00  0.00            
ATOM     44  O7  HST    1      31.230  25.800  22.510  0.00  0.00            
ATOM     45  N13 HST    1      32.630  24.120  23.100  0.00  0.00            
ATOM     46  C26 HST    1      32.600  22.720  23.650  0.00  0.00            
ATOM     47  C27 HST    1      33.890  24.530  22.380  0.00  0.00            
ATOM     48  N14 HST    1      34.940  25.180  23.140  0.00  0.00            
ATOM     49  C28 HST    1      35.970  24.450  23.940  0.00  0.00            
ATOM     50  C29 HST    1      35.060  26.490  23.250  0.00  0.00            
ATOM     51  O8  HST    1      34.290  27.330  22.880  0.00  0.00            
ATOM     52  N15 HST    1      36.210  26.760  23.940  0.00  0.00            
ATOM     53  C30 HST    1      36.810  28.080  24.040  0.00  0.00            
ATOM     54  C31 HST    1      36.870  25.540  24.440  0.00  0.00            
ATOM     55  N16 HST    1      36.710  28.740  25.410  0.00  0.00            
ATOM     56  C32 HST    1      37.640  28.460  26.550  0.00  0.00            
ATOM     57  N17 HST    1      37.350  27.290  27.350  0.00  0.00            
ATOM     58  C33 HST    1      37.810  26.050  26.870  0.00  0.00            
ATOM     59  C34 HST    1      37.080  27.610  28.670  0.00  0.00            
ATOM     60  O9  HST    1      37.090  26.720  29.510  0.00  0.00            
ATOM     61  N18 HST    1      37.050  28.940  28.780  0.00  0.00            
ATOM     62  C35 HST    1      37.060  29.690  30.010  0.00  0.00            
ATOM     63  N19 HST    1      35.800  30.410  30.180  0.00  0.00            
ATOM     64  C36 HST    1      34.890  30.110  31.170  0.00  0.00            
ATOM     65  O10 HST    1      34.910  29.140  31.890  0.00  0.00            
ATOM     66  N20 HST    1      34.030  31.090  31.280  0.00  0.00            
ATOM     67  C37 HST    1      33.220  31.260  32.510  0.00  0.00            
ATOM     68  N21 HST    1      31.800  31.260  32.160  0.00  0.00            
ATOM     69  C38 HST    1      31.020  30.250  32.650  0.00  0.00            
ATOM     70  O11 HST    1      31.480  29.280  33.260  0.00  0.00            
ATOM     71  N22 HST    1      29.740  30.680  32.560  0.00  0.00            
ATOM     72  C39 HST    1      28.580  30.040  33.190  0.00  0.00            
ATOM     73  N23 HST    1      27.470  29.620  32.260  0.00  0.00            
ATOM     74  C40 HST    1      27.050  28.310  32.180  0.00  0.00            
ATOM     75  O12 HST    1      27.680  27.330  32.600  0.00  0.00            
ATOM     76  N24 HST    1      25.810  28.300  31.610  0.00  0.00            
ATOM     77  C41 HST    1      24.980  27.140  31.680  0.00  0.00            
ATOM     78  N25 HST    1      25.140  26.340  30.420  0.00  0.00            
ATOM     79  C42 HST    1      25.870  25.190  30.300  0.00  0.00            
ATOM     80  O13 HST    1      26.530  24.680  31.160  0.00  0.00            
ATOM     81  N26 HST    1      25.510  24.630  29.090  0.00  0.00            
ATOM     82  C43 HST    1      25.990  23.380  28.580  0.00  0.00            
ATOM     83  N27 HST    1      27.110  23.380  27.610  0.00  0.00            
ATOM     84  C44 HST    1      28.300  22.780  27.680  0.00  0.00            
ATOM     85  O14 HST    1      28.750  22.280  28.710  0.00  0.00            
ATOM     86  N28 HST    1      28.850  22.640  26.430  0.00  0.00            
ATOM     87  C45 HST    1      30.010  21.840  26.100  0.00  0.00            
ATOM     88  N29 HST    1      31.100  22.550  25.450  0.00  0.00            
ATOM     89  C46 HST    1      32.360  22.480  26.010  0.00  0.00            
ATOM     90  O15 HST    1      32.680  22.340  27.230  0.00  0.00            
ATOM     91  N30 HST    1      33.240  22.690  24.950  0.00  0.00            
ATOM     92  C47 HST    1      34.660  22.560  25.080  0.00  0.00            
ATOM     93  N31 HST    1      35.430  23.820  25.150  0.00  0.00            
ATOM     94  C48 HST    1      36.120  24.320  26.220  0.00  0.00            
ATOM     95  N32 HST    1      36.880  25.370  25.870  0.00  0.00            
ATOM     96  O16 HST    1      36.060  23.890  27.310  0.00  0.00            
ATOM     97  H1  HST    1      38.290  30.220  27.480  0.00  0.00            
ATOM     98  H2  HST    1      35.760  32.240  26.190  0.00  0.00            
ATOM     99  H3  HST    1      37.110  32.190  27.500  0.00  0.00            
ATOM    100  H4  HST    1      36.460  32.420  29.940  0.00  0.00            
ATOM    101  H5  HST    1      34.480  33.200  30.860  0.00  0.00            
ATOM    102  H6  HST    1      31.920  33.770  28.640  0.00  0.00            
ATOM    103  H7  HST    1      32.480  34.230  30.360  0.00  0.00            
ATOM    104  H8  HST    1      31.530  33.320  32.190  0.00  0.00            
ATOM    105  H9  HST    1      29.300  32.800  32.730  0.00  0.00            
ATOM    106  H10 HST    1      27.280  33.040  29.760  0.00  0.00            
ATOM    107  H11 HST    1      27.130  32.970  31.490  0.00  0.00            
ATOM    108  H12 HST    1      26.130  31.080  32.510  0.00  0.00            
ATOM    109  H13 HST    1      24.440  29.940  31.620  0.00  0.00            
ATOM    110  H14 HST    1      23.380  29.240  29.370  0.00  0.00            
ATOM    111  H15 HST    1      24.240  29.800  27.970  0.00  0.00            
ATOM    112  H16 HST    1      23.180  26.580  29.690  0.00  0.00            
ATOM    113  H17 HST    1      23.720  24.730  28.150  0.00  0.00            
ATOM    114  H18 HST    1      24.440  24.480  26.020  0.00  0.00            
ATOM    115  H19 HST    1      24.940  25.980  25.140  0.00  0.00            
ATOM    116  H20 HST    1      25.880  22.680  26.020  0.00  0.00            
ATOM    117  H21 HST    1      27.710  22.070  24.750  0.00  0.00            
ATOM    118  H22 HST    1      28.660  23.030  22.790  0.00  0.00            
ATOM    119  H23 HST    1      28.870  24.810  22.750  0.00  0.00            
ATOM    120  H24 HST    1      30.460  21.930  23.510  0.00  0.00            
ATOM    121  H25 HST    1      32.970  22.020  22.890  0.00  0.00            
ATOM    122  H26 HST    1      34.280  23.640  21.870  0.00  0.00            
ATOM    123  H27 HST    1      33.570  25.140  21.530  0.00  0.00            
ATOM    124  H28 HST    1      36.510  23.770  23.280  0.00  0.00            
ATOM    125  H29 HST    1      36.310  28.730  23.310  0.00  0.00            
ATOM    126  H30 HST    1      37.870  27.900  23.810  0.00  0.00            
ATOM    127  H31 HST    1      37.840  25.490  23.930  0.00  0.00            
ATOM    128  H32 HST    1      38.670  28.450  26.180  0.00  0.00            
ATOM    129  H33 HST    1      38.790  26.220  26.400  0.00  0.00            
ATOM    130  H34 HST    1      37.910  25.420  27.760  0.00  0.00            
ATOM    131  H35 HST    1      37.960  30.300  30.120  0.00  0.00            
ATOM    132  H36 HST    1      37.090  28.910  30.780  0.00  0.00            
ATOM    133  H37 HST    1      33.460  32.240  32.940  0.00  0.00            
ATOM    134  H38 HST    1      33.500  30.390  33.110  0.00  0.00            
ATOM    135  H39 HST    1      28.220  30.830  33.860  0.00  0.00            
ATOM    136  H40 HST    1      28.920  29.230  33.850  0.00  0.00            
ATOM    137  H41 HST    1      25.230  26.460  32.490  0.00  0.00            
ATOM    138  H42 HST    1      23.930  27.450  31.740  0.00  0.00            
ATOM    139  H43 HST    1      26.300  22.810  29.460  0.00  0.00            
ATOM    140  H44 HST    1      25.190  22.780  28.140  0.00  0.00            
ATOM    141  H45 HST    1      30.260  21.320  27.040  0.00  0.00            
ATOM    142  H46 HST    1      29.650  21.020  25.460  0.00  0.00            
ATOM    143  H47 HST    1      34.870  21.970  25.980  0.00  0.00            
ATOM    144  H48 HST    1      34.970  21.990  24.190  0.00  0.00            
ATOM    145  C1  GST    2      28.100  31.630  22.500  0.00  0.00            
ATOM    146  C2  GST    2      27.020  30.820  22.550  0.00  0.00            
ATOM    147  C3  GST    2      31.680  30.380  24.330  0.00  0.00            
ATOM    148  C4  GST    2      28.340  29.100  23.690  0.00  0.00            
ATOM    149  C5  GST    2      31.470  31.710  23.830  0.00  0.00            
ATOM    150  C6  GST    2      29.380  29.980  23.760  0.00  0.00            
ATOM    151  C7  GST    2      30.610  29.490  24.320  0.00  0.00            
ATOM    152  C8  GST    2      29.280  31.310  23.220  0.00  0.00            
ATOM    153  C9  GST    2      27.150  29.530  23.080  0.00  0.00            
ATOM    154  C10 GST    2      32.950  28.330  29.250  0.00  0.00            
ATOM    155  C11 GST    2      31.850  27.720  29.740  0.00  0.00            
ATOM    156  C12 GST    2      28.410  26.900  28.280  0.00  0.00            
ATOM    157  C13 GST    2      30.700  26.700  27.250  0.00  0.00            
ATOM    158  C14 GST    2      28.270  28.170  27.290  0.00  0.00            
ATOM    159  C15 GST    2      30.010  29.280  28.680  0.00  0.00            
ATOM    160  C16 GST    2      30.390  27.920  29.330  0.00  0.00            
ATOM    161  C17 GST    2      29.880  26.660  28.520  0.00  0.00            
ATOM    162  C18 GST    2      30.680  28.140  26.550  0.00  0.00            
ATOM    163  C19 GST    2      24.860  28.840  22.310  0.00  0.00            
ATOM    164  C20 GST    2      30.860  28.080  24.970  0.00  0.00            
ATOM    165  N1  GST    2      30.380  32.160  23.210  0.00  0.00            
ATOM    166  N2  GST    2      29.580  29.010  27.220  0.00  0.00            
ATOM    167  O1  GST    2      32.100  27.620  24.590  0.00  0.00            
ATOM    168  O2  GST    2      26.070  28.640  23.150  0.00  0.00            
ATOM    169  H1  GST    2      28.060  32.600  22.020  0.00  0.00            
ATOM    170  H2  GST    2      26.090  31.210  22.140  0.00  0.00            
ATOM    171  H3  GST    2      32.630  30.080  24.750  0.00  0.00            
ATOM    172  H4  GST    2      28.440  28.060  24.000  0.00  0.00            
ATOM    173  H5  GST    2      32.170  32.540  23.890  0.00  0.00            
ATOM    174  H6  GST    2      33.950  28.000  29.530  0.00  0.00            
ATOM    175  H7  GST    2      32.840  29.200  28.610  0.00  0.00            
ATOM    176  H8  GST    2      32.020  26.980  30.520  0.00  0.00            
ATOM    177  H9  GST    2      27.810  27.160  29.150  0.00  0.00            
ATOM    178  H10 GST    2      27.940  26.000  27.860  0.00  0.00            
ATOM    179  H11 GST    2      31.720  26.380  27.510  0.00  0.00            
ATOM    180  H12 GST    2      30.220  26.000  26.560  0.00  0.00            
ATOM    181  H13 GST    2      28.180  27.890  26.240  0.00  0.00            
ATOM    182  H14 GST    2      27.400  28.790  27.500  0.00  0.00            
ATOM    183  H15 GST    2      29.210  29.760  29.250  0.00  0.00            
ATOM    184  H16 GST    2      30.830  29.990  28.640  0.00  0.00            
ATOM    185  H17 GST    2      29.790  27.920  30.250  0.00  0.00            
ATOM    186  H18 GST    2      30.020  25.680  28.990  0.00  0.00            
ATOM    187  H19 GST    2      31.620  28.630  26.830  0.00  0.00            
ATOM    188  H20 GST    2      24.510  27.820  22.150  0.00  0.00            
ATOM    189  H21 GST    2      25.080  29.340  21.360  0.00  0.00            
ATOM    190  H22 GST    2      24.160  29.550  22.770  0.00  0.00            
ATOM    191  H23 GST    2      30.030  27.430  24.660  0.00  0.00            
ATOM    192  H24 GST    2      29.360  29.850  26.660  0.00  0.00            
ATOM    193  H25 GST    2      32.130  27.240  23.700  0.00  0.00            
END
ATOM      1  O1  HST    1      34.230  31.100  24.680  0.00  0.00            
ATOM      2  C1  HST    1      35.310  30.560  24.730  0.00  0.00            
ATOM      3  N1  HST    1      36.320  30.960  25.600  0.00  0.00            
ATOM      4  C2  HST    1      37.610  30.290  25.250  0.00  0.00            
ATOM      5  C3  HST    1      36.320  32.210  26.330  0.00  0.00            
ATOM      6  N2  HST    1      36.020  31.870  27.730  0.00  0.00            
ATOM      7  C4  HST    1      37.130  31.520  28.620  0.00  0.00            
ATOM      8  C5  HST    1      34.910  32.130  28.430  0.00  0.00            
ATOM      9  O2  HST    1      33.880  32.520  27.930  0.00  0.00            
ATOM     10  N3  HST    1      35.150  31.990  29.750  0.00  0.00            
ATOM     11  C6  HST    1      36.460  31.500  30.000  0.00  0.00            
ATOM     12  C7  HST    1      34.310  32.580  30.750  0.00  0.00            
ATOM     13  N4  HST    1      33.490  31.600  31.400  0.00  0.00            
ATOM     14  C8  HST    1      34.050  30.680  32.530  0.00  0.00            
ATOM     15  C9  HST    1      32.140  31.470  31.190  0.00  0.00            
ATOM     16  O3  HST    1      31.400  32.120  30.500  0.00  0.00            
ATOM     17  N5  HST    1      31.780  30.420  32.070  0.00  0.00            
ATOM     18  C10 HST    1      32.850  29.860  32.970  0.00  0.00            
ATOM     19  C11 HST    1      30.330  30.160  32.360  0.00  0.00            
ATOM     20  N6  HST    1      29.960  28.830  31.920  0.00  0.00            
ATOM     21  C12 HST    1      30.150  27.640  32.780  0.00  0.00            
ATOM     22  C13 HST    1      29.010  28.580  30.930  0.00  0.00            
ATOM     23  O4  HST    1      28.610  29.440  30.160  0.00  0.00            
ATOM     24  N7  HST    1      28.620  27.270  30.950  0.00  0.00            
ATOM     25  C14 HST    1      29.290  26.570  32.080  0.00  0.00            
ATOM     26  C15 HST    1      27.400  26.740  30.320  0.00  0.00            
ATOM     27  N8  HST    1      27.540  25.510  29.600  0.00  0.00            
ATOM     28  C16 HST    1      27.680  24.200  30.210  0.00  0.00            
ATOM     29  C17 HST    1      27.020  25.420  28.310  0.00  0.00            
ATOM     30  O5  HST    1      26.690  26.320  27.540  0.00  0.00            
ATOM     31  N9  HST    1      26.950  24.130  27.990  0.00  0.00            
ATOM     32  C18 HST    1      27.230  23.190  29.040  0.00  0.00            
ATOM     33  C19 HST    1      26.480  23.580  26.710  0.00  0.00            
ATOM     34  N10 HST    1      27.450  23.220  25.720  0.00  0.00            
ATOM     35  C20 HST    1      27.900  21.790  25.610  0.00  0.00            
ATOM     36  C21 HST    1      27.760  24.020  24.690  0.00  0.00            
ATOM     37  O6  HST    1      27.400  25.140  24.430  0.00  0.00            
ATOM     38  N11 HST    1      28.570  23.210  23.870  0.00  0.00            
ATOM     39  C22 HST    1      28.790  21.870  24.370  0.00  0.00            
ATOM     40  C23 HST    1      28.940  23.550  22.430  0.00  0.00            
ATOM     41  N12 HST    1      30.350  23.790  22.120  0.00  0.00            
ATOM     42  C24 HST    1      31.210  22.660  21.970  0.00  0.00            
ATOM     43  C25 HST    1      30.790  24.950  21.520  0.00  0.00            
ATOM     44  O7  HST    1      30.220  26.010  21.400  0.00  0.00            
ATOM     45  N13 HST    1      32.050  24.640  21.060  0.00  0.00            
ATOM     46  C26 HST    1      32.430  23.240  21.250  0.00  0.00            
ATOM     47  C27 HST    1      32.790  25.710  20.470  0.00  0.00            
ATOM     48  N14 HST    1      33.790  26.280  21.420  0.00  0.00            
ATOM     49  C28 HST    1      35.100  25.880  21.280  0.00  0.00            
ATOM     50  C29 HST    1      33.670  27.490  22.050  0.00  0.00            
ATOM     51  O8  HST    1      32.630  28.100  22.240  0.00  0.00            
ATOM     52  N15 HST    1      34.940  27.980  22.320  0.00  0.00            
ATOM     53  C30 HST    1      35.270  29.410  22.490  0.00  0.00            
ATOM     54  C31 HST    1      35.950  26.980  21.940  0.00  0.00            
ATOM     55  N16 HST    1      35.820  29.670  23.820  0.00  0.00            
ATOM     56  C32 HST    1      37.190  29.340  24.130  0.00  0.00            
ATOM     57  N17 HST    1      37.370  28.000  24.690  0.00  0.00            
ATOM     58  C33 HST    1      37.690  26.830  23.820  0.00  0.00            
ATOM     59  C34 HST    1      37.980  28.060  25.950  0.00  0.00            
ATOM     60  O9  HST    1      38.550  27.160  26.560  0.00  0.00            
ATOM     61  N18 HST    1      38.100  29.390  26.300  0.00  0.00            
ATOM     62  C35 HST    1      38.710  29.820  27.580  0.00  0.00            
ATOM     63  N19 HST    1      37.640  30.190  28.510  0.00  0.00            
ATOM     64  C36 HST    1      37.350  29.380  29.540  0.00  0.00            
ATOM     65  O10 HST    1      37.740  28.220  29.590  0.00  0.00            
ATOM     66  N20 HST    1      36.620  30.100  30.440  0.00  0.00            
ATOM     67  C37 HST    1      36.410  29.790  31.850  0.00  0.00            
ATOM     68  N21 HST    1      34.980  29.590  32.150  0.00  0.00            
ATOM     69  C38 HST    1      34.500  28.330  32.350  0.00  0.00            
ATOM     70  O11 HST    1      35.170  27.320  32.190  0.00  0.00            
ATOM     71  N22 HST    1      33.220  28.460  32.810  0.00  0.00            
ATOM     72  C39 HST    1      32.560  27.460  33.630  0.00  0.00            
ATOM     73  N23 HST    1      31.420  26.980  32.850  0.00  0.00            
ATOM     74  C40 HST    1      31.470  25.710  32.210  0.00  0.00            
ATOM     75  O12 HST    1      32.360  24.880  32.150  0.00  0.00            
ATOM     76  N24 HST    1      30.210  25.440  31.730  0.00  0.00            
ATOM     77  C41 HST    1      29.760  24.110  31.680  0.00  0.00            
ATOM     78  N25 HST    1      29.090  23.800  30.420  0.00  0.00            
ATOM     79  C42 HST    1      29.420  22.620  29.780  0.00  0.00            
ATOM     80  O13 HST    1      30.410  21.870  29.940  0.00  0.00            
ATOM     81  N26 HST    1      28.360  22.270  28.880  0.00  0.00            
ATOM     82  C43 HST    1      28.290  21.080  27.950  0.00  0.00            
ATOM     83  N27 HST    1      28.800  21.400  26.670  0.00  0.00            
ATOM     84  C44 HST    1      30.120  21.230  26.300  0.00  0.00            
ATOM     85  O14 HST    1      31.040  20.800  26.980  0.00  0.00            
ATOM     86  N28 HST    1      30.120  21.580  24.970  0.00  0.00            
ATOM     87  C45 HST    1      31.150  21.120  24.060  0.00  0.00            
ATOM     88  N29 HST    1      31.820  22.090  23.220  0.00  0.00            
ATOM     89  C46 HST    1      33.200  22.350  23.210  0.00  0.00            
ATOM     90  O15 HST    1      33.930  22.090  24.170  0.00  0.00            
ATOM     91  N30 HST    1      33.550  23.030  22.090  0.00  0.00            
ATOM     92  C47 HST    1      34.900  23.400  21.680  0.00  0.00            
ATOM     93  N31 HST    1      35.360  24.720  22.130  0.00  0.00            
ATOM     94  C48 HST    1      36.290  24.960  23.100  0.00  0.00            
ATOM     95  N32 HST    1      36.530  26.290  23.170  0.00  0.00            
ATOM     96  O16 HST    1      36.850  24.170  23.900  0.00  0.00            
ATOM     97  H1  HST    1      38.310  31.050  24.900  0.00  0.00            
ATOM     98  H2  HST    1      35.570  32.910  25.950  0.00  0.00            
ATOM     99  H3  HST    1      37.310  32.670  26.330  0.00  0.00            
ATOM    100  H4  HST    1      37.990  32.200  28.600  0.00  0.00            
ATOM    101  H5  HST    1      36.960  32.230  30.650  0.00  0.00            
ATOM    102  H6  HST    1      33.630  33.260  30.230  0.00  0.00            
ATOM    103  H7  HST    1      34.960  33.140  31.440  0.00  0.00            
ATOM    104  H8  HST    1      34.550  31.310  33.280  0.00  0.00            
ATOM    105  H9  HST    1      32.590  29.960  34.030  0.00  0.00            
ATOM    106  H10 HST    1      29.680  30.830  31.800  0.00  0.00            
ATOM    107  H11 HST    1      30.070  30.260  33.420  0.00  0.00            
ATOM    108  H12 HST    1      29.800  27.860  33.790  0.00  0.00            
ATOM    109  H13 HST    1      28.570  26.220  32.830  0.00  0.00            
ATOM    110  H14 HST    1      26.600  26.600  31.060  0.00  0.00            
ATOM    111  H15 HST    1      27.040  27.500  29.610  0.00  0.00            
ATOM    112  H16 HST    1      27.050  24.220  31.110  0.00  0.00            
ATOM    113  H17 HST    1      26.280  22.660  29.220  0.00  0.00            
ATOM    114  H18 HST    1      25.910  22.670  26.940  0.00  0.00            
ATOM    115  H19 HST    1      25.750  24.310  26.340  0.00  0.00            
ATOM    116  H20 HST    1      27.020  21.190  25.370  0.00  0.00            
ATOM    117  H21 HST    1      28.440  21.110  23.660  0.00  0.00            
ATOM    118  H22 HST    1      28.700  22.650  21.840  0.00  0.00            
ATOM    119  H23 HST    1      28.340  24.400  22.070  0.00  0.00            
ATOM    120  H24 HST    1      30.670  21.850  21.490  0.00  0.00            
ATOM    121  H25 HST    1      32.660  22.740  20.300  0.00  0.00            
ATOM    122  H26 HST    1      33.250  25.330  19.550  0.00  0.00            
ATOM    123  H27 HST    1      32.100  26.520  20.220  0.00  0.00            
ATOM    124  H28 HST    1      35.330  25.660  20.230  0.00  0.00            
ATOM    125  H29 HST    1      34.360  29.980  22.290  0.00  0.00            
ATOM    126  H30 HST    1      36.040  29.650  21.740  0.00  0.00            
ATOM    127  H31 HST    1      36.650  27.400  21.210  0.00  0.00            
ATOM    128  H32 HST    1      37.810  29.500  23.240  0.00  0.00            
ATOM    129  H33 HST    1      38.450  27.180  23.110  0.00  0.00            
ATOM    130  H34 HST    1      38.190  26.080  24.450  0.00  0.00            
ATOM    131  H35 HST    1      39.200  30.780  27.390  0.00  0.00            
ATOM    132  H36 HST    1      39.420  29.100  28.010  0.00  0.00            
ATOM    133  H37 HST    1      36.740  30.660  32.430  0.00  0.00            
ATOM    134  H38 HST    1      37.040  28.950  32.140  0.00  0.00            
ATOM    135  H39 HST    1      32.120  27.870  34.550  0.00  0.00            
ATOM    136  H40 HST    1      33.280  26.670  33.870  0.00  0.00            
ATOM    137  H41 HST    1      30.660  23.500  31.780  0.00  0.00            
ATOM    138  H42 HST    1      29.020  24.010  32.480  0.00  0.00            
ATOM    139  H43 HST    1      28.940  20.290  28.350  0.00  0.00            
ATOM    140  H44 HST    1      27.260  20.740  27.810  0.00  0.00            
ATOM    141  H45 HST    1      31.890  20.580  24.670  0.00  0.00            
ATOM    142  H46 HST    1      30.740  20.360  23.380  0.00  0.00            
ATOM    143  H47 HST    1      35.570  22.680  22.170  0.00  0.00            
ATOM    144  H48 HST    1      34.970  23.320  20.580  0.00  0.00            
ATOM    145  C1  GST    2      27.090  31.340  24.980  0.00  0.00            
ATOM    146  C2  GST    2      26.630  31.710  26.270  0.00  0.00            
ATOM    147  C3  GST    2      29.500  28.020  24.310  0.00  0.00            
ATOM    148  C4  GST    2      27.600  29.650  27.090  0.00  0.00            
ATOM    149  C5  GST    2      29.150  28.900  23.300  0.00  0.00            
ATOM    150  C6  GST    2      28.210  29.330  25.800  0.00  0.00            
ATOM    151  C7  GST    2      29.090  28.280  25.660  0.00  0.00            
ATOM    152  C8  GST    2      27.930  30.210  24.720  0.00  0.00            
ATOM    153  C9  GST    2      26.880  30.820  27.300  0.00  0.00            
ATOM    154  C10 GST    2      34.620  25.870  25.560  0.00  0.00            
ATOM    155  C11 GST    2      34.640  26.150  26.880  0.00  0.00            
ATOM    156  C12 GST    2      32.740  28.440  29.270  0.00  0.00            
ATOM    157  C13 GST    2      31.760  26.470  28.100  0.00  0.00            
ATOM    158  C14 GST    2      32.040  29.320  28.250  0.00  0.00            
ATOM    159  C15 GST    2      33.510  28.500  26.510  0.00  0.00            
ATOM    160  C16 GST    2      34.130  27.440  27.520  0.00  0.00            
ATOM    161  C17 GST    2      33.080  27.090  28.610  0.00  0.00            
ATOM    162  C18 GST    2      31.240  27.340  26.890  0.00  0.00            
ATOM    163  C19 GST    2      25.330  30.230  29.100  0.00  0.00            
ATOM    164  C20 GST    2      29.620  27.330  26.810  0.00  0.00            
ATOM    165  N1  GST    2      28.390  30.020  23.420  0.00  0.00            
ATOM    166  N2  GST    2      31.960  28.720  26.860  0.00  0.00            
ATOM    167  O1  GST    2      29.280  26.040  26.490  0.00  0.00            
ATOM    168  O2  GST    2      26.410  31.050  28.610  0.00  0.00            
ATOM    169  H1  GST    2      26.820  32.000  24.170  0.00  0.00            
ATOM    170  H2  GST    2      25.930  32.530  26.420  0.00  0.00            
ATOM    171  H3  GST    2      30.080  27.120  24.100  0.00  0.00            
ATOM    172  H4  GST    2      27.650  28.950  27.920  0.00  0.00            
ATOM    173  H5  GST    2      29.400  28.650  22.270  0.00  0.00            
ATOM    174  H6  GST    2      34.990  24.880  25.270  0.00  0.00            
ATOM    175  H7  GST    2      34.130  26.420  24.770  0.00  0.00            
ATOM    176  H8  GST    2      35.180  25.520  27.580  0.00  0.00            
ATOM    177  H9  GST    2      33.640  28.890  29.700  0.00  0.00            
ATOM    178  H10 GST    2      32.010  28.270  30.080  0.00  0.00            
ATOM    179  H11 GST    2      31.850  25.480  27.630  0.00  0.00            
ATOM    180  H12 GST    2      31.030  26.580  28.920  0.00  0.00            
ATOM    181  H13 GST    2      31.010  29.510  28.560  0.00  0.00            
ATOM    182  H14 GST    2      32.350  30.360  28.200  0.00  0.00            
ATOM    183  H15 GST    2      33.980  29.460  26.730  0.00  0.00            
ATOM    184  H16 GST    2      33.610  28.270  25.440  0.00  0.00            
ATOM    185  H17 GST    2      35.010  27.880  28.000  0.00  0.00            
ATOM    186  H18 GST    2      33.490  26.440  29.400  0.00  0.00            
ATOM    187  H19 GST    2      31.580  26.800  26.000  0.00  0.00            
ATOM    188  H20 GST    2      24.470  30.200  28.430  0.00  0.00            
ATOM    189  H21 GST    2      25.130  30.430  30.160  0.00  0.00            
ATOM    190  H22 GST    2      25.720  29.200  29.090  0.00  0.00            
ATOM    191  H23 GST    2      29.250  27.670  27.780  0.00  0.00            
ATOM    192  H24 GST    2      31.350  29.280  26.250  0.00  0.00            
ATOM    193  H25 GST    2      28.310  26.030  26.550  0.00  0.00            
END
ATOM      1  O1  HST    1      35.000  30.600  23.860  0.00  0.00            
ATOM      2  C1  HST    1      35.880  29.850  24.250  0.00  0.00            
ATOM      3  N1  HST    1      36.740  30.080  25.290  0.00  0.00            
ATOM      4  C2  HST    1      38.000  29.310  25.320  0.00  0.00            
ATOM      5  C3  HST    1      36.580  31.320  26.110  0.00  0.00            
ATOM      6  N2  HST    1      36.210  31.100  27.490  0.00  0.00            
ATOM      7  C4  HST    1      37.170  30.750  28.530  0.00  0.00            
ATOM      8  C5  HST    1      35.040  31.540  28.110  0.00  0.00            
ATOM      9  O2  HST    1      34.180  32.100  27.440  0.00  0.00            
ATOM     10  N3  HST    1      35.140  31.470  29.470  0.00  0.00            
ATOM     11  C6  HST    1      36.400  31.070  29.890  0.00  0.00            
ATOM     12  C7  HST    1      34.380  32.280  30.420  0.00  0.00            
ATOM     13  N4  HST    1      33.440  31.410  31.070  0.00  0.00            
ATOM     14  C8  HST    1      33.760  30.540  32.200  0.00  0.00            
ATOM     15  C9  HST    1      32.160  31.320  30.630  0.00  0.00            
ATOM     16  O3  HST    1      31.600  32.040  29.840  0.00  0.00            
ATOM     17  N5  HST    1      31.500  30.360  31.390  0.00  0.00            
ATOM     18  C10 HST    1      32.370  29.900  32.460  0.00  0.00            
ATOM     19  C11 HST    1      30.020  30.270  31.480  0.00  0.00            
ATOM     20  N6  HST    1      29.480  29.030  31.020  0.00  0.00            
ATOM     21  C12 HST    1      29.440  27.940  31.970  0.00  0.00            
ATOM     22  C13 HST    1      28.710  28.860  29.910  0.00  0.00            
ATOM     23  O4  HST    1      28.720  29.590  28.930  0.00  0.00            
ATOM     24  N7  HST    1      28.020  27.630  30.100  0.00  0.00            
ATOM     25  C14 HST    1      28.410  26.970  31.360  0.00  0.00            
ATOM     26  C15 HST    1      26.770  27.280  29.470  0.00  0.00            
ATOM     27  N8  HST    1      26.770  25.960  28.870  0.00  0.00            
ATOM     28  C16 HST    1      26.670  24.710  29.650  0.00  0.00            
ATOM     29  C17 HST    1      26.330  25.760  27.560  0.00  0.00            
ATOM     30  O5  HST    1      26.270  26.550  26.690  0.00  0.00            
ATOM     31  N9  HST    1      26.000  24.470  27.400  0.00  0.00            
ATOM     32  C18 HST    1      26.130  23.700  28.660  0.00  0.00            
ATOM     33  C19 HST    1      25.380  23.980  26.160  0.00  0.00            
ATOM     34  N10 HST    1      26.360  23.370  25.260  0.00  0.00            
ATOM     35  C20 HST    1      26.650  21.970  25.250  0.00  0.00            
ATOM     36  C21 HST    1      26.910  23.980  24.160  0.00  0.00            
ATOM     37  O6  HST    1      26.700  25.110  23.820  0.00  0.00            
ATOM     38  N11 HST    1      27.670  23.100  23.510  0.00  0.00            
ATOM     39  C22 HST    1      27.620  21.760  24.060  0.00  0.00            
ATOM     40  C23 HST    1      28.200  23.360  22.170  0.00  0.00            
ATOM     41  N12 HST    1      29.560  23.550  22.160  0.00  0.00            
ATOM     42  C24 HST    1      30.560  22.410  22.170  0.00  0.00            
ATOM     43  C25 HST    1      30.170  24.730  21.960  0.00  0.00            
ATOM     44  O7  HST    1      29.630  25.850  21.900  0.00  0.00            
ATOM     45  N13 HST    1      31.480  24.500  21.760  0.00  0.00            
ATOM     46  C26 HST    1      31.880  23.100  21.730  0.00  0.00            
ATOM     47  C27 HST    1      32.350  25.450  21.140  0.00  0.00            
ATOM     48  N14 HST    1      33.610  25.770  21.780  0.00  0.00            
ATOM     49  C28 HST    1      34.810  24.960  21.580  0.00  0.00            
ATOM     50  C29 HST    1      33.950  27.060  22.150  0.00  0.00            
ATOM     51  O8  HST    1      33.140  27.890  22.510  0.00  0.00            
ATOM     52  N15 HST    1      35.330  27.150  22.220  0.00  0.00            
ATOM     53  C30 HST    1      36.090  28.360  22.150  0.00  0.00            
ATOM     54  C31 HST    1      36.030  25.920  21.870  0.00  0.00            
ATOM     55  N16 HST    1      36.470  28.810  23.540  0.00  0.00            
ATOM     56  C32 HST    1      37.740  28.430  24.080  0.00  0.00            
ATOM     57  N17 HST    1      37.790  27.070  24.630  0.00  0.00            
ATOM     58  C33 HST    1      37.870  25.890  23.680  0.00  0.00            
ATOM     59  C34 HST    1      37.970  27.040  26.010  0.00  0.00            
ATOM     60  O9  HST    1      38.240  26.020  26.640  0.00  0.00            
ATOM     61  N18 HST    1      38.000  28.390  26.450  0.00  0.00            
ATOM     62  C35 HST    1      38.420  28.710  27.780  0.00  0.00            
ATOM     63  N19 HST    1      37.480  29.340  28.690  0.00  0.00            
ATOM     64  C36 HST    1      37.120  28.720  29.850  0.00  0.00            
ATOM     65  O10 HST    1      37.340  27.580  30.200  0.00  0.00            
ATOM     66  N20 HST    1      36.520  29.750  30.570  0.00  0.00            
ATOM     67  C37 HST    1      36.030  29.670  31.940  0.00  0.00            
ATOM     68  N21 HST    1      34.640  29.430  31.970  0.00  0.00            
ATOM     69  C38 HST    1      34.000  28.260  32.140  0.00  0.00            
ATOM     70  O11 HST    1      34.430  27.130  31.970  0.00  0.00            
ATOM     71  N22 HST    1      32.620  28.500  32.390  0.00  0.00            
ATOM     72  C39 HST    1      31.640  27.570  33.010  0.00  0.00            
ATOM     73  N23 HST    1      30.690  27.220  32.040  0.00  0.00            
ATOM     74  C40 HST    1      30.530  25.950  31.570  0.00  0.00            
ATOM     75  O12 HST    1      31.420  25.080  31.690  0.00  0.00            
ATOM     76  N24 HST    1      29.240  25.730  31.180  0.00  0.00            
ATOM     77  C41 HST    1      28.660  24.420  31.280  0.00  0.00            
ATOM     78  N25 HST    1      27.970  24.130  30.010  0.00  0.00            
ATOM     79  C42 HST    1      28.170  22.920  29.340  0.00  0.00            
ATOM     80  O13 HST    1      29.160  22.210  29.440  0.00  0.00            
ATOM     81  N26 HST    1      27.100  22.640  28.570  0.00  0.00            
ATOM     82  C43 HST    1      26.850  21.480  27.690  0.00  0.00            
ATOM     83  N27 HST    1      27.410  21.570  26.340  0.00  0.00            
ATOM     84  C44 HST    1      28.590  21.000  26.030  0.00  0.00            
ATOM     85  O14 HST    1      29.350  20.460  26.810  0.00  0.00            
ATOM     86  N28 HST    1      28.830  21.290  24.720  0.00  0.00            
ATOM     87  C45 HST    1      29.940  20.840  23.930  0.00  0.00            
ATOM     88  N29 HST    1      30.810  21.910  23.440  0.00  0.00            
ATOM     89  C46 HST    1      32.160  21.970  23.730  0.00  0.00            
ATOM     90  O15 HST    1      32.690  21.430  24.720  0.00  0.00            
ATOM     91  N30 HST    1      32.820  22.720  22.790  0.00  0.00            
ATOM     92  C47 HST    1      34.300  22.680  22.630  0.00  0.00            
ATOM     93  N31 HST    1      34.940  24.030  22.680  0.00  0.00            
ATOM     94  C48 HST    1      36.000  24.300  23.560  0.00  0.00            
ATOM     95  N32 HST    1      36.600  25.470  23.180  0.00  0.00            
ATOM     96  O16 HST    1      36.480  23.440  24.380  0.00  0.00            
ATOM     97  H1  HST    1      38.980  29.810  25.270  0.00  0.00            
ATOM     98  H2  HST    1      35.830  31.970  25.630  0.00  0.00            
ATOM     99  H3  HST    1      37.570  31.770  26.050  0.00  0.00            
ATOM    100  H4  HST    1      38.130  31.270  28.480  0.00  0.00            
ATOM    101  H5  HST    1      36.900  31.860  30.480  0.00  0.00            
ATOM    102  H6  HST    1      33.790  33.080  29.960  0.00  0.00            
ATOM    103  H7  HST    1      35.020  32.620  31.250  0.00  0.00            
ATOM    104  H8  HST    1      34.220  31.040  33.070  0.00  0.00            
ATOM    105  H9  HST    1      31.940  30.220  33.420  0.00  0.00            
ATOM    106  H10 HST    1      29.600  30.980  30.760  0.00  0.00            
ATOM    107  H11 HST    1      29.720  30.290  32.530  0.00  0.00            
ATOM    108  H12 HST    1      29.120  28.190  32.980  0.00  0.00            
ATOM    109  H13 HST    1      27.470  26.750  31.880  0.00  0.00            
ATOM    110  H14 HST    1      25.920  27.350  30.150  0.00  0.00            
ATOM    111  H15 HST    1      26.620  27.980  28.640  0.00  0.00            
ATOM    112  H16 HST    1      26.040  24.880  30.520  0.00  0.00            
ATOM    113  H17 HST    1      25.150  23.290  28.920  0.00  0.00            
ATOM    114  H18 HST    1      24.610  23.260  26.470  0.00  0.00            
ATOM    115  H19 HST    1      24.920  24.790  25.580  0.00  0.00            
ATOM    116  H20 HST    1      25.750  21.330  25.300  0.00  0.00            
ATOM    117  H21 HST    1      27.200  21.140  23.260  0.00  0.00            
ATOM    118  H22 HST    1      27.960  22.490  21.560  0.00  0.00            
ATOM    119  H23 HST    1      27.700  24.250  21.770  0.00  0.00            
ATOM    120  H24 HST    1      30.130  21.680  21.480  0.00  0.00            
ATOM    121  H25 HST    1      32.300  22.840  20.750  0.00  0.00            
ATOM    122  H26 HST    1      32.590  25.140  20.120  0.00  0.00            
ATOM    123  H27 HST    1      31.820  26.410  21.160  0.00  0.00            
ATOM    124  H28 HST    1      34.900  24.410  20.640  0.00  0.00            
ATOM    125  H29 HST    1      35.530  29.120  21.600  0.00  0.00            
ATOM    126  H30 HST    1      37.000  28.240  21.550  0.00  0.00            
ATOM    127  H31 HST    1      36.680  26.050  21.000  0.00  0.00            
ATOM    128  H32 HST    1      38.500  28.540  23.310  0.00  0.00            
ATOM    129  H33 HST    1      38.490  26.250  22.840  0.00  0.00            
ATOM    130  H34 HST    1      38.410  25.050  24.130  0.00  0.00            
ATOM    131  H35 HST    1      39.260  29.420  27.760  0.00  0.00            
ATOM    132  H36 HST    1      38.810  27.800  28.250  0.00  0.00            
ATOM    133  H37 HST    1      36.270  30.580  32.490  0.00  0.00            
ATOM    134  H38 HST    1      36.660  28.930  32.450  0.00  0.00            
ATOM    135  H39 HST    1      31.180  28.130  33.840  0.00  0.00            
ATOM    136  H40 HST    1      32.150  26.680  33.400  0.00  0.00            
ATOM    137  H41 HST    1      29.370  23.610  31.450  0.00  0.00            
ATOM    138  H42 HST    1      27.950  24.490  32.120  0.00  0.00            
ATOM    139  H43 HST    1      27.230  20.620  28.250  0.00  0.00            
ATOM    140  H44 HST    1      25.770  21.470  27.500  0.00  0.00            
ATOM    141  H45 HST    1      30.580  20.170  24.510  0.00  0.00            
ATOM    142  H46 HST    1      29.620  20.340  23.010  0.00  0.00            
ATOM    143  H47 HST    1      34.680  22.070  23.450  0.00  0.00            
ATOM    144  H48 HST    1      34.480  22.250  21.630  0.00  0.00            
ATOM    145  C1  GST    2      27.740  31.780  23.550  0.00  0.00            
ATOM    146  C2  GST    2      26.910  32.070  24.620  0.00  0.00            
ATOM    147  C3  GST    2      30.140  28.390  23.540  0.00  0.00            
ATOM    148  C4  GST    2      27.720  30.120  25.840  0.00  0.00            
ATOM    149  C5  GST    2      30.070  29.280  22.430  0.00  0.00            
ATOM    150  C6  GST    2      28.560  29.780  24.720  0.00  0.00            
ATOM    151  C7  GST    2      29.480  28.640  24.740  0.00  0.00            
ATOM    152  C8  GST    2      28.570  30.630  23.540  0.00  0.00            
ATOM    153  C9  GST    2      26.840  31.260  25.780  0.00  0.00            
ATOM    154  C10 GST    2      33.390  24.820  25.700  0.00  0.00            
ATOM    155  C11 GST    2      33.990  25.370  26.800  0.00  0.00            
ATOM    156  C12 GST    2      32.620  28.510  28.590  0.00  0.00            
ATOM    157  C13 GST    2      31.280  26.580  27.620  0.00  0.00            
ATOM    158  C14 GST    2      32.190  29.370  27.330  0.00  0.00            
ATOM    159  C15 GST    2      33.540  27.710  25.980  0.00  0.00            
ATOM    160  C16 GST    2      33.780  26.790  27.230  0.00  0.00            
ATOM    161  C17 GST    2      32.600  26.970  28.220  0.00  0.00            
ATOM    162  C18 GST    2      31.150  27.350  26.270  0.00  0.00            
ATOM    163  C19 GST    2      25.790  30.930  28.100  0.00  0.00            
ATOM    164  C20 GST    2      29.660  27.780  26.010  0.00  0.00            
ATOM    165  N1  GST    2      29.250  30.330  22.450  0.00  0.00            
ATOM    166  N2  GST    2      32.160  28.480  26.110  0.00  0.00            
ATOM    167  O1  GST    2      28.840  26.640  25.900  0.00  0.00            
ATOM    168  O2  GST    2      25.850  31.550  26.770  0.00  0.00            
ATOM    169  H1  GST    2      27.840  32.460  22.710  0.00  0.00            
ATOM    170  H2  GST    2      26.280  32.960  24.580  0.00  0.00            
ATOM    171  H3  GST    2      30.840  27.560  23.460  0.00  0.00            
ATOM    172  H4  GST    2      27.760  29.470  26.700  0.00  0.00            
ATOM    173  H5  GST    2      30.680  29.090  21.540  0.00  0.00            
ATOM    174  H6  GST    2      33.720  23.830  25.390  0.00  0.00            
ATOM    175  H7  GST    2      32.690  25.350  25.050  0.00  0.00            
ATOM    176  H8  GST    2      34.770  24.820  27.320  0.00  0.00            
ATOM    177  H9  GST    2      33.580  28.750  29.070  0.00  0.00            
ATOM    178  H10 GST    2      31.890  28.700  29.390  0.00  0.00            
ATOM    179  H11 GST    2      31.100  25.510  27.470  0.00  0.00            
ATOM    180  H12 GST    2      30.410  26.850  28.240  0.00  0.00            
ATOM    181  H13 GST    2      31.200  29.780  27.490  0.00  0.00            
ATOM    182  H14 GST    2      32.900  30.170  27.120  0.00  0.00            
ATOM    183  H15 GST    2      34.330  28.460  25.920  0.00  0.00            
ATOM    184  H16 GST    2      33.580  27.110  25.070  0.00  0.00            
ATOM    185  H17 GST    2      34.640  27.120  27.810  0.00  0.00            
ATOM    186  H18 GST    2      32.560  26.250  29.050  0.00  0.00            
ATOM    187  H19 GST    2      31.280  26.700  25.410  0.00  0.00            
ATOM    188  H20 GST    2      26.020  29.870  27.920  0.00  0.00            
ATOM    189  H21 GST    2      24.800  31.170  28.500  0.00  0.00            
ATOM    190  H22 GST    2      26.480  31.290  28.870  0.00  0.00            
ATOM    191  H23 GST    2      29.410  28.310  26.940  0.00  0.00            
ATOM    192  H24 GST    2      32.140  29.070  25.260  0.00  0.00            
ATOM    193  H25 GST    2      27.910  26.900  25.860  0.00  0.00            
END
ATOM      1  O1  HST    1      36.440  28.490  24.910  0.00  0.00            
ATOM      2  C1  HST    1      36.740  27.320  24.720  0.00  0.00            
ATOM      3  N1  HST    1      37.620  26.560  25.490  0.00  0.00            
ATOM      4  C2  HST    1      37.920  25.250  24.960  0.00  0.00            
ATOM      5  C3  HST    1      38.200  26.920  26.800  0.00  0.00            
ATOM      6  N2  HST    1      37.440  26.610  27.990  0.00  0.00            
ATOM      7  C4  HST    1      37.640  25.340  28.670  0.00  0.00            
ATOM      8  C5  HST    1      36.520  27.380  28.630  0.00  0.00            
ATOM      9  O2  HST    1      36.260  28.510  28.280  0.00  0.00            
ATOM     10  N3  HST    1      35.980  26.610  29.650  0.00  0.00            
ATOM     11  C6  HST    1      36.720  25.350  29.920  0.00  0.00            
ATOM     12  C7  HST    1      35.170  27.190  30.720  0.00  0.00            
ATOM     13  N4  HST    1      33.830  26.700  30.950  0.00  0.00            
ATOM     14  C8  HST    1      33.570  25.470  31.660  0.00  0.00            
ATOM     15  C9  HST    1      32.770  27.540  30.900  0.00  0.00            
ATOM     16  O3  HST    1      32.780  28.620  30.390  0.00  0.00            
ATOM     17  N5  HST    1      31.680  26.860  31.410  0.00  0.00            
ATOM     18  C10 HST    1      32.050  25.550  31.960  0.00  0.00            
ATOM     19  C11 HST    1      30.540  27.510  31.980  0.00  0.00            
ATOM     20  N6  HST    1      29.220  27.060  31.500  0.00  0.00            
ATOM     21  C12 HST    1      28.640  25.820  31.980  0.00  0.00            
ATOM     22  C13 HST    1      28.340  27.880  30.820  0.00  0.00            
ATOM     23  O4  HST    1      28.640  29.000  30.300  0.00  0.00            
ATOM     24  N7  HST    1      27.210  27.240  30.840  0.00  0.00            
ATOM     25  C14 HST    1      27.160  25.970  31.580  0.00  0.00            
ATOM     26  C15 HST    1      25.970  27.850  30.470  0.00  0.00            
ATOM     27  N8  HST    1      25.490  27.530  29.130  0.00  0.00            
ATOM     28  C16 HST    1      24.740  26.350  28.760  0.00  0.00            
ATOM     29  C17 HST    1      25.650  28.390  28.080  0.00  0.00            
ATOM     30  O5  HST    1      25.960  29.530  28.170  0.00  0.00            
ATOM     31  N9  HST    1      25.260  27.730  26.920  0.00  0.00            
ATOM     32  C18 HST    1      24.560  26.500  27.270  0.00  0.00            
ATOM     33  C19 HST    1      24.880  28.400  25.690  0.00  0.00            
ATOM     34  N10 HST    1      25.550  27.860  24.510  0.00  0.00            
ATOM     35  C20 HST    1      25.040  26.720  23.740  0.00  0.00            
ATOM     36  C21 HST    1      26.490  28.550  23.810  0.00  0.00            
ATOM     37  O6  HST    1      27.110  29.580  24.150  0.00  0.00            
ATOM     38  N11 HST    1      26.690  27.960  22.610  0.00  0.00            
ATOM     39  C22 HST    1      25.790  26.800  22.400  0.00  0.00            
ATOM     40  C23 HST    1      27.490  28.410  21.530  0.00  0.00            
ATOM     41  N12 HST    1      28.680  27.590  21.310  0.00  0.00            
ATOM     42  C24 HST    1      28.630  26.610  20.290  0.00  0.00            
ATOM     43  C25 HST    1      29.980  28.150  21.480  0.00  0.00            
ATOM     44  O7  HST    1      30.210  29.190  22.090  0.00  0.00            
ATOM     45  N13 HST    1      30.780  27.470  20.560  0.00  0.00            
ATOM     46  C26 HST    1      30.050  26.460  19.810  0.00  0.00            
ATOM     47  C27 HST    1      32.110  27.930  20.040  0.00  0.00            
ATOM     48  N14 HST    1      33.200  27.230  20.700  0.00  0.00            
ATOM     49  C28 HST    1      33.580  25.870  20.380  0.00  0.00            
ATOM     50  C29 HST    1      34.190  27.850  21.440  0.00  0.00            
ATOM     51  O8  HST    1      34.210  29.030  21.740  0.00  0.00            
ATOM     52  N15 HST    1      35.150  26.890  21.710  0.00  0.00            
ATOM     53  C30 HST    1      36.470  27.250  22.240  0.00  0.00            
ATOM     54  C31 HST    1      34.920  25.590  21.120  0.00  0.00            
ATOM     55  N16 HST    1      36.650  26.660  23.560  0.00  0.00            
ATOM     56  C32 HST    1      37.180  25.290  23.650  0.00  0.00            
ATOM     57  N17 HST    1      36.150  24.230  23.770  0.00  0.00            
ATOM     58  C33 HST    1      35.560  23.630  22.610  0.00  0.00            
ATOM     59  C34 HST    1      36.290  23.520  24.910  0.00  0.00            
ATOM     60  O9  HST    1      35.680  22.510  25.270  0.00  0.00            
ATOM     61  N18 HST    1      37.260  24.150  25.660  0.00  0.00            
ATOM     62  C35 HST    1      37.860  23.620  26.890  0.00  0.00            
ATOM     63  N19 HST    1      37.100  24.210  27.980  0.00  0.00            
ATOM     64  C36 HST    1      36.270  23.460  28.720  0.00  0.00            
ATOM     65  O10 HST    1      35.800  22.330  28.420  0.00  0.00            
ATOM     66  N20 HST    1      35.920  24.190  29.800  0.00  0.00            
ATOM     67  C37 HST    1      35.000  23.610  30.800  0.00  0.00            
ATOM     68  N21 HST    1      33.730  24.270  30.890  0.00  0.00            
ATOM     69  C38 HST    1      32.540  23.610  30.780  0.00  0.00            
ATOM     70  O11 HST    1      32.450  22.460  30.420  0.00  0.00            
ATOM     71  N22 HST    1      31.470  24.390  31.290  0.00  0.00            
ATOM     72  C39 HST    1      30.230  23.820  31.730  0.00  0.00            
ATOM     73  N23 HST    1      29.040  24.510  31.370  0.00  0.00            
ATOM     74  C40 HST    1      28.040  23.970  30.650  0.00  0.00            
ATOM     75  O12 HST    1      28.070  22.830  30.170  0.00  0.00            
ATOM     76  N24 HST    1      26.950  24.760  30.800  0.00  0.00            
ATOM     77  C41 HST    1      25.620  24.430  30.240  0.00  0.00            
ATOM     78  N25 HST    1      25.470  25.090  28.850  0.00  0.00            
ATOM     79  C42 HST    1      25.620  24.450  27.690  0.00  0.00            
ATOM     80  O13 HST    1      26.080  23.320  27.520  0.00  0.00            
ATOM     81  N26 HST    1      25.150  25.240  26.680  0.00  0.00            
ATOM     82  C43 HST    1      24.660  24.750  25.380  0.00  0.00            
ATOM     83  N27 HST    1      25.440  25.400  24.290  0.00  0.00            
ATOM     84  C44 HST    1      26.310  24.750  23.440  0.00  0.00            
ATOM     85  O14 HST    1      26.840  23.690  23.650  0.00  0.00            
ATOM     86  N28 HST    1      26.580  25.520  22.340  0.00  0.00            
ATOM     87  C45 HST    1      26.960  24.970  21.080  0.00  0.00            
ATOM     88  N29 HST    1      28.320  25.310  20.780  0.00  0.00            
ATOM     89  C46 HST    1      29.340  24.400  20.760  0.00  0.00            
ATOM     90  O15 HST    1      29.270  23.250  21.050  0.00  0.00            
ATOM     91  N30 HST    1      30.400  25.080  20.170  0.00  0.00            
ATOM     92  C47 HST    1      31.640  24.480  19.800  0.00  0.00            
ATOM     93  N31 HST    1      32.650  24.800  20.780  0.00  0.00            
ATOM     94  C48 HST    1      33.350  23.900  21.590  0.00  0.00            
ATOM     95  N32 HST    1      34.510  24.500  22.050  0.00  0.00            
ATOM     96  O16 HST    1      32.960  22.800  21.900  0.00  0.00            
ATOM     97  H1  HST    1      39.000  25.120  24.920  0.00  0.00            
ATOM     98  H2  HST    1      38.390  28.000  26.790  0.00  0.00            
ATOM     99  H3  HST    1      39.170  26.410  26.910  0.00  0.00            
ATOM    100  H4  HST    1      38.690  25.110  28.890  0.00  0.00            
ATOM    101  H5  HST    1      37.250  25.390  30.880  0.00  0.00            
ATOM    102  H6  HST    1      35.150  28.220  30.340  0.00  0.00            
ATOM    103  H7  HST    1      35.690  27.250  31.680  0.00  0.00            
ATOM    104  H8  HST    1      34.120  25.460  32.610  0.00  0.00            
ATOM    105  H9  HST    1      31.940  25.450  33.050  0.00  0.00            
ATOM    106  H10 HST    1      30.630  28.570  31.690  0.00  0.00            
ATOM    107  H11 HST    1      30.570  27.420  33.070  0.00  0.00            
ATOM    108  H12 HST    1      28.870  25.780  33.050  0.00  0.00            
ATOM    109  H13 HST    1      26.430  26.080  32.390  0.00  0.00            
ATOM    110  H14 HST    1      25.140  27.620  31.140  0.00  0.00            
ATOM    111  H15 HST    1      26.050  28.940  30.510  0.00  0.00            
ATOM    112  H16 HST    1      23.800  26.280  29.310  0.00  0.00            
ATOM    113  H17 HST    1      23.500  26.610  27.010  0.00  0.00            
ATOM    114  H18 HST    1      23.790  28.440  25.590  0.00  0.00            
ATOM    115  H19 HST    1      25.190  29.450  25.750  0.00  0.00            
ATOM    116  H20 HST    1      23.960  26.690  23.590  0.00  0.00            
ATOM    117  H21 HST    1      25.140  26.800  21.520  0.00  0.00            
ATOM    118  H22 HST    1      26.840  28.460  20.650  0.00  0.00            
ATOM    119  H23 HST    1      27.850  29.410  21.800  0.00  0.00            
ATOM    120  H24 HST    1      27.910  26.870  19.510  0.00  0.00            
ATOM    121  H25 HST    1      30.170  26.780  18.770  0.00  0.00            
ATOM    122  H26 HST    1      32.250  27.700  18.980  0.00  0.00            
ATOM    123  H27 HST    1      32.280  29.000  20.220  0.00  0.00            
ATOM    124  H28 HST    1      33.590  25.770  19.280  0.00  0.00            
ATOM    125  H29 HST    1      36.370  28.340  22.350  0.00  0.00            
ATOM    126  H30 HST    1      37.190  26.880  21.510  0.00  0.00            
ATOM    127  H31 HST    1      35.740  25.280  20.450  0.00  0.00            
ATOM    128  H32 HST    1      37.860  24.970  22.850  0.00  0.00            
ATOM    129  H33 HST    1      36.280  23.440  21.810  0.00  0.00            
ATOM    130  H34 HST    1      35.070  22.660  22.770  0.00  0.00            
ATOM    131  H35 HST    1      38.940  23.750  27.010  0.00  0.00            
ATOM    132  H36 HST    1      37.720  22.540  26.850  0.00  0.00            
ATOM    133  H37 HST    1      35.580  23.790  31.710  0.00  0.00            
ATOM    134  H38 HST    1      34.870  22.530  30.630  0.00  0.00            
ATOM    135  H39 HST    1      30.230  23.730  32.820  0.00  0.00            
ATOM    136  H40 HST    1      30.250  22.780  31.390  0.00  0.00            
ATOM    137  H41 HST    1      25.480  23.350  30.110  0.00  0.00            
ATOM    138  H42 HST    1      24.880  24.780  30.970  0.00  0.00            
ATOM    139  H43 HST    1      24.900  23.700  25.170  0.00  0.00            
ATOM    140  H44 HST    1      23.580  24.940  25.310  0.00  0.00            
ATOM    141  H45 HST    1      26.730  23.900  20.990  0.00  0.00            
ATOM    142  H46 HST    1      26.310  25.480  20.360  0.00  0.00            
ATOM    143  H47 HST    1      31.540  23.390  19.830  0.00  0.00            
ATOM    144  H48 HST    1      32.010  24.790  18.820  0.00  0.00            
ATOM    145  C1  GST    2      30.450  33.710  27.570  0.00  0.00            
ATOM    146  C2  GST    2      30.590  33.680  28.970  0.00  0.00            
ATOM    147  C3  GST    2      30.150  30.140  25.470  0.00  0.00            
ATOM    148  C4  GST    2      30.740  31.290  28.980  0.00  0.00            
ATOM    149  C5  GST    2      30.090  31.410  24.880  0.00  0.00            
ATOM    150  C6  GST    2      30.620  31.260  27.600  0.00  0.00            
ATOM    151  C7  GST    2      30.460  30.090  26.850  0.00  0.00            
ATOM    152  C8  GST    2      30.650  32.520  26.900  0.00  0.00            
ATOM    153  C9  GST    2      30.770  32.480  29.690  0.00  0.00            
ATOM    154  C10 GST    2      30.640  25.270  24.040  0.00  0.00            
ATOM    155  C11 GST    2      31.810  24.770  24.440  0.00  0.00            
ATOM    156  C12 GST    2      33.820  26.500  27.340  0.00  0.00            
ATOM    157  C13 GST    2      31.420  26.230  27.150  0.00  0.00            
ATOM    158  C14 GST    2      33.670  27.950  26.820  0.00  0.00            
ATOM    159  C15 GST    2      32.920  27.100  24.670  0.00  0.00            
ATOM    160  C16 GST    2      32.920  25.610  25.110  0.00  0.00            
ATOM    161  C17 GST    2      32.800  25.620  26.670  0.00  0.00            
ATOM    162  C18 GST    2      31.280  27.670  26.500  0.00  0.00            
ATOM    163  C19 GST    2      31.310  31.400  31.850  0.00  0.00            
ATOM    164  C20 GST    2      30.570  28.670  27.490  0.00  0.00            
ATOM    165  N1  GST    2      30.390  32.550  25.550  0.00  0.00            
ATOM    166  N2  GST    2      32.580  28.090  25.810  0.00  0.00            
ATOM    167  O1  GST    2      29.300  28.200  27.740  0.00  0.00            
ATOM    168  O2  GST    2      31.030  32.550  31.000  0.00  0.00            
ATOM    169  H1  GST    2      30.190  34.640  27.080  0.00  0.00            
ATOM    170  H2  GST    2      30.580  34.620  29.510  0.00  0.00            
ATOM    171  H3  GST    2      29.810  29.320  24.840  0.00  0.00            
ATOM    172  H4  GST    2      30.870  30.360  29.530  0.00  0.00            
ATOM    173  H5  GST    2      29.780  31.490  23.840  0.00  0.00            
ATOM    174  H6  GST    2      29.770  24.690  23.740  0.00  0.00            
ATOM    175  H7  GST    2      30.460  26.340  24.090  0.00  0.00            
ATOM    176  H8  GST    2      32.030  23.750  24.120  0.00  0.00            
ATOM    177  H9  GST    2      34.780  26.070  27.040  0.00  0.00            
ATOM    178  H10 GST    2      33.720  26.460  28.430  0.00  0.00            
ATOM    179  H11 GST    2      30.650  25.500  26.870  0.00  0.00            
ATOM    180  H12 GST    2      31.490  26.210  28.240  0.00  0.00            
ATOM    181  H13 GST    2      33.270  28.530  27.660  0.00  0.00            
ATOM    182  H14 GST    2      34.610  28.410  26.490  0.00  0.00            
ATOM    183  H15 GST    2      33.950  27.320  24.360  0.00  0.00            
ATOM    184  H16 GST    2      32.150  27.100  23.900  0.00  0.00            
ATOM    185  H17 GST    2      33.870  25.130  24.860  0.00  0.00            
ATOM    186  H18 GST    2      32.890  24.590  27.030  0.00  0.00            
ATOM    187  H19 GST    2      30.610  27.570  25.640  0.00  0.00            
ATOM    188  H20 GST    2      30.380  30.940  32.200  0.00  0.00            
ATOM    189  H21 GST    2      31.730  31.780  32.790  0.00  0.00            
ATOM    190  H22 GST    2      31.900  30.660  31.300  0.00  0.00            
ATOM    191  H23 GST    2      31.240  28.680  28.360  0.00  0.00            
ATOM    192  H24 GST    2      32.500  29.020  25.390  0.00  0.00            
ATOM    193  H25 GST    2      29.080  28.690  28.550  0.00  0.00            
END
ATOM      1  O1  HST    1      33.300  31.950  30.180  0.00  0.00            
ATOM      2  C1  HST    1      34.300  31.370  30.360  0.00  0.00            
ATOM      3  N1  HST    1      34.560  30.340  31.160  0.00  0.00            
ATOM      4  C2  HST    1      35.910  29.910  31.200  0.00  0.00            
ATOM      5  C3  HST    1      33.720  29.900  32.200  0.00  0.00            
ATOM      6  N2  HST    1      33.200  28.590  31.980  0.00  0.00            
ATOM      7  C4  HST    1      33.910  27.360  32.550  0.00  0.00            
ATOM      8  C5  HST    1      31.820  28.300  31.740  0.00  0.00            
ATOM      9  O2  HST    1      30.920  29.070  31.460  0.00  0.00            
ATOM     10  N3  HST    1      31.600  26.980  32.030  0.00  0.00            
ATOM     11  C6  HST    1      32.770  26.250  32.590  0.00  0.00            
ATOM     12  C7  HST    1      30.270  26.390  32.020  0.00  0.00            
ATOM     13  N4  HST    1      30.170  25.510  30.820  0.00  0.00            
ATOM     14  C8  HST    1      30.390  24.070  30.920  0.00  0.00            
ATOM     15  C9  HST    1      29.450  25.760  29.700  0.00  0.00            
ATOM     16  O3  HST    1      29.020  26.880  29.500  0.00  0.00            
ATOM     17  N5  HST    1      29.260  24.620  29.030  0.00  0.00            
ATOM     18  C10 HST    1      29.780  23.450  29.660  0.00  0.00            
ATOM     19  C11 HST    1      28.110  24.400  28.160  0.00  0.00            
ATOM     20  N6  HST    1      28.490  24.150  26.840  0.00  0.00            
ATOM     21  C12 HST    1      28.900  22.830  26.450  0.00  0.00            
ATOM     22  C13 HST    1      28.120  24.930  25.750  0.00  0.00            
ATOM     23  O4  HST    1      27.580  26.010  25.890  0.00  0.00            
ATOM     24  N7  HST    1      28.300  24.250  24.640  0.00  0.00            
ATOM     25  C14 HST    1      28.770  22.920  24.900  0.00  0.00            
ATOM     26  C15 HST    1      27.680  24.520  23.340  0.00  0.00            
ATOM     27  N8  HST    1      28.670  25.040  22.330  0.00  0.00            
ATOM     28  C16 HST    1      29.440  24.080  21.550  0.00  0.00            
ATOM     29  C17 HST    1      28.820  26.380  21.950  0.00  0.00            
ATOM     30  O5  HST    1      28.450  27.440  22.490  0.00  0.00            
ATOM     31  N9  HST    1      29.620  26.320  20.760  0.00  0.00            
ATOM     32  C18 HST    1      30.100  24.980  20.480  0.00  0.00            
ATOM     33  C19 HST    1      29.860  27.470  19.870  0.00  0.00            
ATOM     34  N10 HST    1      31.180  28.000  20.020  0.00  0.00            
ATOM     35  C20 HST    1      32.300  27.560  19.170  0.00  0.00            
ATOM     36  C21 HST    1      31.400  29.280  20.490  0.00  0.00            
ATOM     37  O6  HST    1      30.590  29.910  21.130  0.00  0.00            
ATOM     38  N11 HST    1      32.610  29.670  20.000  0.00  0.00            
ATOM     39  C22 HST    1      33.340  28.690  19.280  0.00  0.00            
ATOM     40  C23 HST    1      33.200  31.050  20.110  0.00  0.00            
ATOM     41  N12 HST    1      34.170  31.190  21.270  0.00  0.00            
ATOM     42  C24 HST    1      35.570  30.960  21.040  0.00  0.00            
ATOM     43  C25 HST    1      33.990  31.990  22.340  0.00  0.00            
ATOM     44  O7  HST    1      32.940  32.470  22.640  0.00  0.00            
ATOM     45  N13 HST    1      35.160  32.180  22.980  0.00  0.00            
ATOM     46  C26 HST    1      36.310  31.580  22.200  0.00  0.00            
ATOM     47  C27 HST    1      35.430  33.240  23.940  0.00  0.00            
ATOM     48  N14 HST    1      35.880  32.680  25.200  0.00  0.00            
ATOM     49  C28 HST    1      37.290  32.400  25.480  0.00  0.00            
ATOM     50  C29 HST    1      35.160  32.760  26.340  0.00  0.00            
ATOM     51  O8  HST    1      34.020  33.090  26.320  0.00  0.00            
ATOM     52  N15 HST    1      35.990  32.380  27.420  0.00  0.00            
ATOM     53  C30 HST    1      35.710  32.820  28.770  0.00  0.00            
ATOM     54  C31 HST    1      37.400  32.300  27.030  0.00  0.00            
ATOM     55  N16 HST    1      35.470  31.700  29.730  0.00  0.00            
ATOM     56  C32 HST    1      36.590  30.990  30.320  0.00  0.00            
ATOM     57  N17 HST    1      37.250  30.150  29.300  0.00  0.00            
ATOM     58  C33 HST    1      38.450  30.680  28.640  0.00  0.00            
ATOM     59  C34 HST    1      37.070  28.820  29.460  0.00  0.00            
ATOM     60  O9  HST    1      37.520  27.960  28.760  0.00  0.00            
ATOM     61  N18 HST    1      36.180  28.620  30.550  0.00  0.00            
ATOM     62  C35 HST    1      36.180  27.400  31.390  0.00  0.00            
ATOM     63  N19 HST    1      34.870  26.770  31.640  0.00  0.00            
ATOM     64  C36 HST    1      34.590  25.460  31.290  0.00  0.00            
ATOM     65  O10 HST    1      35.320  24.700  30.640  0.00  0.00            
ATOM     66  N20 HST    1      33.360  25.150  31.800  0.00  0.00            
ATOM     67  C37 HST    1      32.780  23.810  31.810  0.00  0.00            
ATOM     68  N21 HST    1      31.820  23.760  30.690  0.00  0.00            
ATOM     69  C38 HST    1      32.100  22.990  29.650  0.00  0.00            
ATOM     70  O11 HST    1      33.070  22.260  29.490  0.00  0.00            
ATOM     71  N22 HST    1      30.920  22.830  29.010  0.00  0.00            
ATOM     72  C39 HST    1      30.550  21.830  27.990  0.00  0.00            
ATOM     73  N23 HST    1      30.230  22.510  26.720  0.00  0.00            
ATOM     74  C40 HST    1      30.960  22.380  25.580  0.00  0.00            
ATOM     75  O12 HST    1      32.100  22.000  25.460  0.00  0.00            
ATOM     76  N24 HST    1      30.120  22.580  24.510  0.00  0.00            
ATOM     77  C41 HST    1      30.440  22.310  23.040  0.00  0.00            
ATOM     78  N25 HST    1      30.580  23.600  22.300  0.00  0.00            
ATOM     79  C42 HST    1      31.760  23.900  21.710  0.00  0.00            
ATOM     80  O13 HST    1      32.850  23.470  22.040  0.00  0.00            
ATOM     81  N26 HST    1      31.480  24.760  20.710  0.00  0.00            
ATOM     82  C43 HST    1      32.480  25.040  19.710  0.00  0.00            
ATOM     83  N27 HST    1      32.970  26.420  19.780  0.00  0.00            
ATOM     84  C44 HST    1      34.160  26.740  20.380  0.00  0.00            
ATOM     85  O14 HST    1      34.920  25.950  20.940  0.00  0.00            
ATOM     86  N28 HST    1      34.400  28.060  20.110  0.00  0.00            
ATOM     87  C45 HST    1      35.720  28.640  20.110  0.00  0.00            
ATOM     88  N29 HST    1      35.930  29.540  21.210  0.00  0.00            
ATOM     89  C46 HST    1      36.820  29.340  22.260  0.00  0.00            
ATOM     90  O15 HST    1      37.430  28.310  22.400  0.00  0.00            
ATOM     91  N30 HST    1      37.060  30.520  22.860  0.00  0.00            
ATOM     92  C47 HST    1      38.190  30.810  23.760  0.00  0.00            
ATOM     93  N31 HST    1      37.790  31.060  25.090  0.00  0.00            
ATOM     94  C48 HST    1      38.130  30.280  26.100  0.00  0.00            
ATOM     95  N32 HST    1      37.960  31.000  27.300  0.00  0.00            
ATOM     96  O16 HST    1      38.520  29.090  26.120  0.00  0.00            
ATOM     97  H1  HST    1      36.260  29.900  32.240  0.00  0.00            
ATOM     98  H2  HST    1      32.930  30.650  32.130  0.00  0.00            
ATOM     99  H3  HST    1      34.210  30.010  33.170  0.00  0.00            
ATOM    100  H4  HST    1      34.330  27.500  33.550  0.00  0.00            
ATOM    101  H5  HST    1      32.570  26.000  33.640  0.00  0.00            
ATOM    102  H6  HST    1      29.480  27.150  31.890  0.00  0.00            
ATOM    103  H7  HST    1      30.220  25.840  32.960  0.00  0.00            
ATOM    104  H8  HST    1      30.010  23.680  31.870  0.00  0.00            
ATOM    105  H9  HST    1      29.040  22.660  29.790  0.00  0.00            
ATOM    106  H10 HST    1      27.520  25.320  28.230  0.00  0.00            
ATOM    107  H11 HST    1      27.500  23.570  28.520  0.00  0.00            
ATOM    108  H12 HST    1      28.180  22.110  26.840  0.00  0.00            
ATOM    109  H13 HST    1      28.100  22.190  24.440  0.00  0.00            
ATOM    110  H14 HST    1      27.340  23.540  22.980  0.00  0.00            
ATOM    111  H15 HST    1      26.850  25.220  23.490  0.00  0.00            
ATOM    112  H16 HST    1      28.890  23.180  21.240  0.00  0.00            
ATOM    113  H17 HST    1      29.850  24.650  19.460  0.00  0.00            
ATOM    114  H18 HST    1      29.690  27.110  18.840  0.00  0.00            
ATOM    115  H19 HST    1      29.090  28.220  20.090  0.00  0.00            
ATOM    116  H20 HST    1      31.950  27.410  18.140  0.00  0.00            
ATOM    117  H21 HST    1      33.680  29.060  18.310  0.00  0.00            
ATOM    118  H22 HST    1      33.870  31.120  19.250  0.00  0.00            
ATOM    119  H23 HST    1      32.450  31.840  20.280  0.00  0.00            
ATOM    120  H24 HST    1      35.910  31.340  20.070  0.00  0.00            
ATOM    121  H25 HST    1      36.930  32.410  21.840  0.00  0.00            
ATOM    122  H26 HST    1      36.200  33.890  23.500  0.00  0.00            
ATOM    123  H27 HST    1      34.520  33.810  24.150  0.00  0.00            
ATOM    124  H28 HST    1      37.890  33.260  25.140  0.00  0.00            
ATOM    125  H29 HST    1      34.830  33.450  28.560  0.00  0.00            
ATOM    126  H30 HST    1      36.590  33.390  29.080  0.00  0.00            
ATOM    127  H31 HST    1      38.050  33.110  27.390  0.00  0.00            
ATOM    128  H32 HST    1      37.310  31.620  30.860  0.00  0.00            
ATOM    129  H33 HST    1      38.740  31.620  29.120  0.00  0.00            
ATOM    130  H34 HST    1      39.350  30.040  28.650  0.00  0.00            
ATOM    131  H35 HST    1      36.610  27.770  32.320  0.00  0.00            
ATOM    132  H36 HST    1      36.880  26.660  30.980  0.00  0.00            
ATOM    133  H37 HST    1      32.260  23.630  32.760  0.00  0.00            
ATOM    134  H38 HST    1      33.620  23.120  31.710  0.00  0.00            
ATOM    135  H39 HST    1      29.750  21.140  28.280  0.00  0.00            
ATOM    136  H40 HST    1      31.440  21.220  27.840  0.00  0.00            
ATOM    137  H41 HST    1      31.360  21.730  23.070  0.00  0.00            
ATOM    138  H42 HST    1      29.730  21.700  22.470  0.00  0.00            
ATOM    139  H43 HST    1      33.330  24.350  19.640  0.00  0.00            
ATOM    140  H44 HST    1      31.980  25.050  18.730  0.00  0.00            
ATOM    141  H45 HST    1      36.460  27.840  20.200  0.00  0.00            
ATOM    142  H46 HST    1      35.850  29.200  19.180  0.00  0.00            
ATOM    143  H47 HST    1      38.950  30.020  23.670  0.00  0.00            
ATOM    144  H48 HST    1      38.690  31.670  23.310  0.00  0.00            
ATOM    145  C1  GST    2      27.850  32.030  26.260  0.00  0.00            
ATOM    146  C2  GST    2      27.400  31.590  27.520  0.00  0.00            
ATOM    147  C3  GST    2      30.630  29.890  24.120  0.00  0.00            
ATOM    148  C4  GST    2      28.670  29.520  27.290  0.00  0.00            
ATOM    149  C5  GST    2      30.230  31.140  23.740  0.00  0.00            
ATOM    150  C6  GST    2      29.160  29.930  26.000  0.00  0.00            
ATOM    151  C7  GST    2      30.110  29.230  25.250  0.00  0.00            
ATOM    152  C8  GST    2      28.740  31.220  25.470  0.00  0.00            
ATOM    153  C9  GST    2      27.800  30.320  27.990  0.00  0.00            
ATOM    154  C10 GST    2      34.960  27.570  24.600  0.00  0.00            
ATOM    155  C11 GST    2      35.310  27.200  25.830  0.00  0.00            
ATOM    156  C12 GST    2      32.780  26.870  28.740  0.00  0.00            
ATOM    157  C13 GST    2      32.540  26.390  26.280  0.00  0.00            
ATOM    158  C14 GST    2      32.060  28.170  28.580  0.00  0.00            
ATOM    159  C15 GST    2      33.930  28.930  27.250  0.00  0.00            
ATOM    160  C16 GST    2      34.670  27.510  27.200  0.00  0.00            
ATOM    161  C17 GST    2      33.530  26.460  27.450  0.00  0.00            
ATOM    162  C18 GST    2      31.990  27.820  26.090  0.00  0.00            
ATOM    163  C19 GST    2      28.000  29.990  30.420  0.00  0.00            
ATOM    164  C20 GST    2      30.580  27.810  25.570  0.00  0.00            
ATOM    165  N1  GST    2      29.210  31.750  24.300  0.00  0.00            
ATOM    166  N2  GST    2      32.390  28.810  27.260  0.00  0.00            
ATOM    167  O1  GST    2      30.530  27.030  24.400  0.00  0.00            
ATOM    168  O2  GST    2      27.290  29.770  29.160  0.00  0.00            
ATOM    169  H1  GST    2      27.540  33.020  25.930  0.00  0.00            
ATOM    170  H2  GST    2      26.630  32.130  28.050  0.00  0.00            
ATOM    171  H3  GST    2      31.310  29.400  23.440  0.00  0.00            
ATOM    172  H4  GST    2      29.030  28.570  27.670  0.00  0.00            
ATOM    173  H5  GST    2      30.650  31.710  22.920  0.00  0.00            
ATOM    174  H6  GST    2      35.490  27.160  23.740  0.00  0.00            
ATOM    175  H7  GST    2      34.130  28.230  24.350  0.00  0.00            
ATOM    176  H8  GST    2      36.180  26.550  25.900  0.00  0.00            
ATOM    177  H9  GST    2      33.510  26.900  29.560  0.00  0.00            
ATOM    178  H10 GST    2      32.060  26.060  28.870  0.00  0.00            
ATOM    179  H11 GST    2      33.060  26.000  25.400  0.00  0.00            
ATOM    180  H12 GST    2      31.800  25.610  26.480  0.00  0.00            
ATOM    181  H13 GST    2      30.980  28.080  28.730  0.00  0.00            
ATOM    182  H14 GST    2      32.500  28.790  29.370  0.00  0.00            
ATOM    183  H15 GST    2      34.200  29.330  28.230  0.00  0.00            
ATOM    184  H16 GST    2      34.330  29.620  26.510  0.00  0.00            
ATOM    185  H17 GST    2      35.380  27.560  28.040  0.00  0.00            
ATOM    186  H18 GST    2      33.910  25.440  27.620  0.00  0.00            
ATOM    187  H19 GST    2      32.420  28.140  25.140  0.00  0.00            
ATOM    188  H20 GST    2      29.080  29.990  30.230  0.00  0.00            
ATOM    189  H21 GST    2      27.700  29.190  31.100  0.00  0.00            
ATOM    190  H22 GST    2      27.790  31.020  30.740  0.00  0.00            
ATOM    191  H23 GST    2      29.910  27.330  26.300  0.00  0.00            
ATOM    192  H24 GST    2      31.950  29.730  27.150  0.00  0.00            
ATOM    193  H25 GST    2      29.670  27.190  23.980  0.00  0.00            
END
ATOM      1  O1  HST    1      32.430  25.800  31.780  0.00  0.00            
ATOM      2  C1  HST    1      32.980  24.830  31.400  0.00  0.00            
ATOM      3  N1  HST    1      32.310  23.700  30.910  0.00  0.00            
ATOM      4  C2  HST    1      33.260  22.620  30.650  0.00  0.00            
ATOM      5  C3  HST    1      30.990  23.310  31.290  0.00  0.00            
ATOM      6  N2  HST    1      30.150  23.440  30.090  0.00  0.00            
ATOM      7  C4  HST    1      29.970  22.300  29.230  0.00  0.00            
ATOM      8  C5  HST    1      29.230  24.430  29.920  0.00  0.00            
ATOM      9  O2  HST    1      29.070  25.410  30.570  0.00  0.00            
ATOM     10  N3  HST    1      28.380  23.970  28.880  0.00  0.00            
ATOM     11  C6  HST    1      28.750  22.700  28.330  0.00  0.00            
ATOM     12  C7  HST    1      27.100  24.580  28.560  0.00  0.00            
ATOM     13  N4  HST    1      27.060  25.240  27.230  0.00  0.00            
ATOM     14  C8  HST    1      26.630  24.360  26.120  0.00  0.00            
ATOM     15  C9  HST    1      26.650  26.530  27.040  0.00  0.00            
ATOM     16  O3  HST    1      26.650  27.370  27.920  0.00  0.00            
ATOM     17  N5  HST    1      26.130  26.610  25.770  0.00  0.00            
ATOM     18  C10 HST    1      26.040  25.310  25.100  0.00  0.00            
ATOM     19  C11 HST    1      25.360  27.730  25.230  0.00  0.00            
ATOM     20  N6  HST    1      26.130  28.510  24.250  0.00  0.00            
ATOM     21  C12 HST    1      26.040  28.250  22.860  0.00  0.00            
ATOM     22  C13 HST    1      26.690  29.730  24.560  0.00  0.00            
ATOM     23  O4  HST    1      26.630  30.400  25.550  0.00  0.00            
ATOM     24  N7  HST    1      27.170  30.280  23.340  0.00  0.00            
ATOM     25  C14 HST    1      26.720  29.490  22.220  0.00  0.00            
ATOM     26  C15 HST    1      27.490  31.680  23.110  0.00  0.00            
ATOM     27  N8  HST    1      28.930  31.810  22.720  0.00  0.00            
ATOM     28  C16 HST    1      29.330  31.780  21.310  0.00  0.00            
ATOM     29  C17 HST    1      29.880  32.420  23.540  0.00  0.00            
ATOM     30  O5  HST    1      29.700  32.810  24.680  0.00  0.00            
ATOM     31  N9  HST    1      30.940  32.690  22.730  0.00  0.00            
ATOM     32  C18 HST    1      30.730  32.410  21.330  0.00  0.00            
ATOM     33  C19 HST    1      31.890  33.690  23.030  0.00  0.00            
ATOM     34  N10 HST    1      33.250  33.130  23.420  0.00  0.00            
ATOM     35  C20 HST    1      34.180  32.740  22.430  0.00  0.00            
ATOM     36  C21 HST    1      33.670  33.100  24.660  0.00  0.00            
ATOM     37  O6  HST    1      33.030  33.450  25.690  0.00  0.00            
ATOM     38  N11 HST    1      34.960  32.710  24.570  0.00  0.00            
ATOM     39  C22 HST    1      35.430  32.470  23.180  0.00  0.00            
ATOM     40  C23 HST    1      35.800  32.820  25.730  0.00  0.00            
ATOM     41  N12 HST    1      36.180  31.520  26.300  0.00  0.00            
ATOM     42  C24 HST    1      37.260  30.730  25.720  0.00  0.00            
ATOM     43  C25 HST    1      35.860  31.050  27.550  0.00  0.00            
ATOM     44  O7  HST    1      34.980  31.490  28.220  0.00  0.00            
ATOM     45  N13 HST    1      36.650  29.980  27.860  0.00  0.00            
ATOM     46  C26 HST    1      37.650  29.710  26.850  0.00  0.00            
ATOM     47  C27 HST    1      36.740  29.540  29.270  0.00  0.00            
ATOM     48  N14 HST    1      36.550  28.080  29.480  0.00  0.00            
ATOM     49  C28 HST    1      37.570  27.100  29.160  0.00  0.00            
ATOM     50  C29 HST    1      35.600  27.600  30.420  0.00  0.00            
ATOM     51  O8  HST    1      34.750  28.280  30.960  0.00  0.00            
ATOM     52  N15 HST    1      35.920  26.280  30.690  0.00  0.00            
ATOM     53  C30 HST    1      35.410  25.480  31.800  0.00  0.00            
ATOM     54  C31 HST    1      37.130  25.890  29.970  0.00  0.00            
ATOM     55  N16 HST    1      34.290  24.650  31.350  0.00  0.00            
ATOM     56  C32 HST    1      34.620  23.250  30.990  0.00  0.00            
ATOM     57  N17 HST    1      35.310  23.140  29.690  0.00  0.00            
ATOM     58  C33 HST    1      36.700  23.510  29.500  0.00  0.00            
ATOM     59  C34 HST    1      34.470  22.630  28.730  0.00  0.00            
ATOM     60  O9  HST    1      34.820  22.630  27.590  0.00  0.00            
ATOM     61  N18 HST    1      33.290  22.270  29.230  0.00  0.00            
ATOM     62  C35 HST    1      32.220  21.410  28.660  0.00  0.00            
ATOM     63  N19 HST    1      31.040  22.130  28.220  0.00  0.00            
ATOM     64  C36 HST    1      30.570  22.290  26.920  0.00  0.00            
ATOM     65  O10 HST    1      31.210  21.940  25.940  0.00  0.00            
ATOM     66  N20 HST    1      29.300  22.750  26.920  0.00  0.00            
ATOM     67  C37 HST    1      28.390  22.560  25.780  0.00  0.00            
ATOM     68  N21 HST    1      27.730  23.810  25.350  0.00  0.00            
ATOM     69  C38 HST    1      27.890  24.320  24.070  0.00  0.00            
ATOM     70  O11 HST    1      28.600  23.990  23.250  0.00  0.00            
ATOM     71  N22 HST    1      26.910  25.230  23.930  0.00  0.00            
ATOM     72  C39 HST    1      26.390  25.810  22.650  0.00  0.00            
ATOM     73  N23 HST    1      26.830  27.200  22.440  0.00  0.00            
ATOM     74  C40 HST    1      27.850  27.540  21.590  0.00  0.00            
ATOM     75  O12 HST    1      28.540  26.700  21.040  0.00  0.00            
ATOM     76  N24 HST    1      27.830  28.890  21.460  0.00  0.00            
ATOM     77  C41 HST    1      28.510  29.500  20.390  0.00  0.00            
ATOM     78  N25 HST    1      29.600  30.420  20.810  0.00  0.00            
ATOM     79  C42 HST    1      30.890  30.190  20.500  0.00  0.00            
ATOM     80  O13 HST    1      31.300  29.150  20.020  0.00  0.00            
ATOM     81  N26 HST    1      31.580  31.290  20.790  0.00  0.00            
ATOM     82  C43 HST    1      33.030  31.420  20.520  0.00  0.00            
ATOM     83  N27 HST    1      33.870  31.450  21.730  0.00  0.00            
ATOM     84  C44 HST    1      34.790  30.480  21.950  0.00  0.00            
ATOM     85  O14 HST    1      34.900  29.370  21.400  0.00  0.00            
ATOM     86  N28 HST    1      35.650  31.060  22.830  0.00  0.00            
ATOM     87  C45 HST    1      36.900  30.430  23.220  0.00  0.00            
ATOM     88  N29 HST    1      36.930  29.880  24.550  0.00  0.00            
ATOM     89  C46 HST    1      37.230  28.560  24.820  0.00  0.00            
ATOM     90  O15 HST    1      37.290  27.650  24.020  0.00  0.00            
ATOM     91  N30 HST    1      37.520  28.430  26.150  0.00  0.00            
ATOM     92  C47 HST    1      38.280  27.300  26.690  0.00  0.00            
ATOM     93  N31 HST    1      37.570  26.610  27.780  0.00  0.00            
ATOM     94  C48 HST    1      37.210  25.270  27.780  0.00  0.00            
ATOM     95  N32 HST    1      36.920  24.880  29.000  0.00  0.00            
ATOM     96  O16 HST    1      37.240  24.480  26.820  0.00  0.00            
ATOM     97  H1  HST    1      33.060  21.780  31.330  0.00  0.00            
ATOM     98  H2  HST    1      30.520  23.930  32.070  0.00  0.00            
ATOM     99  H3  HST    1      31.100  22.290  31.690  0.00  0.00            
ATOM    100  H4  HST    1      29.800  21.350  29.730  0.00  0.00            
ATOM    101  H5  HST    1      27.870  22.060  28.400  0.00  0.00            
ATOM    102  H6  HST    1      26.920  25.360  29.310  0.00  0.00            
ATOM    103  H7  HST    1      26.360  23.770  28.580  0.00  0.00            
ATOM    104  H8  HST    1      25.940  23.570  26.430  0.00  0.00            
ATOM    105  H9  HST    1      25.040  25.010  24.750  0.00  0.00            
ATOM    106  H10 HST    1      24.970  28.350  26.050  0.00  0.00            
ATOM    107  H11 HST    1      24.560  27.270  24.640  0.00  0.00            
ATOM    108  H12 HST    1      25.020  28.080  22.510  0.00  0.00            
ATOM    109  H13 HST    1      26.050  30.110  21.610  0.00  0.00            
ATOM    110  H14 HST    1      26.970  32.010  22.200  0.00  0.00            
ATOM    111  H15 HST    1      27.350  32.310  23.990  0.00  0.00            
ATOM    112  H16 HST    1      28.650  32.240  20.570  0.00  0.00            
ATOM    113  H17 HST    1      30.860  33.320  20.720  0.00  0.00            
ATOM    114  H18 HST    1      31.970  34.500  22.290  0.00  0.00            
ATOM    115  H19 HST    1      31.500  34.110  23.960  0.00  0.00            
ATOM    116  H20 HST    1      34.270  33.590  21.750  0.00  0.00            
ATOM    117  H21 HST    1      36.300  33.110  23.020  0.00  0.00            
ATOM    118  H22 HST    1      36.680  33.460  25.570  0.00  0.00            
ATOM    119  H23 HST    1      35.240  33.350  26.500  0.00  0.00            
ATOM    120  H24 HST    1      38.140  31.340  25.470  0.00  0.00            
ATOM    121  H25 HST    1      38.650  29.840  27.290  0.00  0.00            
ATOM    122  H26 HST    1      37.760  29.760  29.610  0.00  0.00            
ATOM    123  H27 HST    1      35.990  30.100  29.830  0.00  0.00            
ATOM    124  H28 HST    1      38.540  27.500  29.480  0.00  0.00            
ATOM    125  H29 HST    1      34.970  26.100  32.590  0.00  0.00            
ATOM    126  H30 HST    1      36.250  24.930  32.240  0.00  0.00            
ATOM    127  H31 HST    1      37.900  25.560  30.670  0.00  0.00            
ATOM    128  H32 HST    1      35.200  22.780  31.790  0.00  0.00            
ATOM    129  H33 HST    1      37.290  23.400  30.420  0.00  0.00            
ATOM    130  H34 HST    1      37.110  22.930  28.660  0.00  0.00            
ATOM    131  H35 HST    1      31.870  20.690  29.420  0.00  0.00            
ATOM    132  H36 HST    1      32.700  20.950  27.790  0.00  0.00            
ATOM    133  H37 HST    1      27.610  21.830  26.020  0.00  0.00            
ATOM    134  H38 HST    1      29.020  22.280  24.920  0.00  0.00            
ATOM    135  H39 HST    1      25.310  25.690  22.500  0.00  0.00            
ATOM    136  H40 HST    1      26.920  25.250  21.880  0.00  0.00            
ATOM    137  H41 HST    1      28.830  28.710  19.700  0.00  0.00            
ATOM    138  H42 HST    1      27.720  30.130  19.960  0.00  0.00            
ATOM    139  H43 HST    1      33.450  30.670  19.840  0.00  0.00            
ATOM    140  H44 HST    1      33.150  32.380  19.990  0.00  0.00            
ATOM    141  H45 HST    1      37.120  29.630  22.510  0.00  0.00            
ATOM    142  H46 HST    1      37.670  31.190  23.050  0.00  0.00            
ATOM    143  H47 HST    1      38.430  26.490  25.970  0.00  0.00            
ATOM    144  H48 HST    1      39.220  27.620  27.150  0.00  0.00            
ATOM    145  C1  GST    2      28.610  31.860  30.940  0.00  0.00            
ATOM    146  C2  GST    2      27.950  30.840  31.710  0.00  0.00            
ATOM    147  C3  GST    2      30.220  31.050  27.290  0.00  0.00            
ATOM    148  C4  GST    2      28.570  29.230  30.010  0.00  0.00            
ATOM    149  C5  GST    2      30.300  32.350  27.840  0.00  0.00            
ATOM    150  C6  GST    2      29.170  30.230  29.230  0.00  0.00            
ATOM    151  C7  GST    2      29.750  29.910  27.990  0.00  0.00            
ATOM    152  C8  GST    2      29.200  31.560  29.700  0.00  0.00            
ATOM    153  C9  GST    2      27.920  29.530  31.200  0.00  0.00            
ATOM    154  C10 GST    2      33.670  28.230  24.300  0.00  0.00            
ATOM    155  C11 GST    2      34.000  27.080  24.900  0.00  0.00            
ATOM    156  C12 GST    2      32.580  25.660  28.310  0.00  0.00            
ATOM    157  C13 GST    2      31.310  26.640  26.400  0.00  0.00            
ATOM    158  C14 GST    2      32.270  27.050  29.010  0.00  0.00            
ATOM    159  C15 GST    2      33.780  28.070  27.280  0.00  0.00            
ATOM    160  C16 GST    2      33.880  26.780  26.440  0.00  0.00            
ATOM    161  C17 GST    2      32.650  25.920  26.750  0.00  0.00            
ATOM    162  C18 GST    2      31.230  28.020  26.950  0.00  0.00            
ATOM    163  C19 GST    2      27.050  28.570  33.310  0.00  0.00            
ATOM    164  C20 GST    2      29.780  28.480  27.390  0.00  0.00            
ATOM    165  N1  GST    2      29.830  32.620  29.060  0.00  0.00            
ATOM    166  N2  GST    2      32.340  28.200  28.030  0.00  0.00            
ATOM    167  O1  GST    2      28.980  28.490  26.250  0.00  0.00            
ATOM    168  O2  GST    2      27.260  28.530  31.930  0.00  0.00            
ATOM    169  H1  GST    2      28.620  32.910  31.200  0.00  0.00            
ATOM    170  H2  GST    2      27.280  31.100  32.520  0.00  0.00            
ATOM    171  H3  GST    2      30.580  30.870  26.280  0.00  0.00            
ATOM    172  H4  GST    2      28.640  28.190  29.690  0.00  0.00            
ATOM    173  H5  GST    2      30.620  33.280  27.380  0.00  0.00            
ATOM    174  H6  GST    2      33.780  28.270  23.220  0.00  0.00            
ATOM    175  H7  GST    2      33.260  29.110  24.790  0.00  0.00            
ATOM    176  H8  GST    2      34.470  26.310  24.290  0.00  0.00            
ATOM    177  H9  GST    2      33.510  25.170  28.620  0.00  0.00            
ATOM    178  H10 GST    2      31.770  24.960  28.550  0.00  0.00            
ATOM    179  H11 GST    2      31.280  26.660  25.300  0.00  0.00            
ATOM    180  H12 GST    2      30.430  25.990  26.550  0.00  0.00            
ATOM    181  H13 GST    2      31.310  26.870  29.490  0.00  0.00            
ATOM    182  H14 GST    2      33.030  27.230  29.780  0.00  0.00            
ATOM    183  H15 GST    2      34.520  28.070  28.080  0.00  0.00            
ATOM    184  H16 GST    2      33.850  28.990  26.700  0.00  0.00            
ATOM    185  H17 GST    2      34.840  26.350  26.770  0.00  0.00            
ATOM    186  H18 GST    2      32.730  24.990  26.170  0.00  0.00            
ATOM    187  H19 GST    2      31.510  28.630  26.080  0.00  0.00            
ATOM    188  H20 GST    2      26.640  27.620  33.680  0.00  0.00            
ATOM    189  H21 GST    2      26.290  29.300  33.630  0.00  0.00            
ATOM    190  H22 GST    2      27.940  28.860  33.870  0.00  0.00            
ATOM    191  H23 GST    2      29.370  27.780  28.120  0.00  0.00            
ATOM    192  H24 GST    2      32.310  29.070  28.580  0.00  0.00            
ATOM    193  H25 GST    2      28.240  29.040  26.550  0.00  0.00            
END
ATOM      1  O1  HST    1      35.610  27.680  28.970  0.00  0.00            
ATOM      2  C1  HST    1      35.990  26.610  28.490  0.00  0.00            
ATOM      3  N1  HST    1      35.620  25.320  28.680  0.00  0.00            
ATOM      4  C2  HST    1      36.400  24.370  27.900  0.00  0.00            
ATOM      5  C3  HST    1      35.040  24.890  29.960  0.00  0.00            
ATOM      6  N2  HST    1      33.700  24.360  29.710  0.00  0.00            
ATOM      7  C4  HST    1      33.550  22.940  29.450  0.00  0.00            
ATOM      8  C5  HST    1      32.550  24.870  30.240  0.00  0.00            
ATOM      9  O2  HST    1      32.430  25.950  30.760  0.00  0.00            
ATOM     10  N3  HST    1      31.520  23.990  30.060  0.00  0.00            
ATOM     11  C6  HST    1      32.040  22.700  29.630  0.00  0.00            
ATOM     12  C7  HST    1      30.130  24.160  30.650  0.00  0.00            
ATOM     13  N4  HST    1      28.970  23.960  29.750  0.00  0.00            
ATOM     14  C8  HST    1      28.460  22.630  29.440  0.00  0.00            
ATOM     15  C9  HST    1      27.980  24.900  29.520  0.00  0.00            
ATOM     16  O3  HST    1      27.990  26.040  29.860  0.00  0.00            
ATOM     17  N5  HST    1      26.910  24.350  28.880  0.00  0.00            
ATOM     18  C10 HST    1      27.040  22.900  28.960  0.00  0.00            
ATOM     19  C11 HST    1      25.530  24.790  28.880  0.00  0.00            
ATOM     20  N6  HST    1      25.170  25.200  27.530  0.00  0.00            
ATOM     21  C12 HST    1      24.560  24.410  26.540  0.00  0.00            
ATOM     22  C13 HST    1      25.440  26.510  27.130  0.00  0.00            
ATOM     23  O4  HST    1      25.840  27.420  27.820  0.00  0.00            
ATOM     24  N7  HST    1      24.990  26.580  25.870  0.00  0.00            
ATOM     25  C14 HST    1      24.480  25.370  25.330  0.00  0.00            
ATOM     26  C15 HST    1      24.700  27.850  25.270  0.00  0.00            
ATOM     27  N8  HST    1      25.380  28.170  23.980  0.00  0.00            
ATOM     28  C16 HST    1      24.890  27.520  22.780  0.00  0.00            
ATOM     29  C17 HST    1      25.860  29.400  23.790  0.00  0.00            
ATOM     30  O5  HST    1      26.140  30.310  24.610  0.00  0.00            
ATOM     31  N9  HST    1      25.950  29.570  22.430  0.00  0.00            
ATOM     32  C18 HST    1      25.420  28.490  21.700  0.00  0.00            
ATOM     33  C19 HST    1      26.320  30.830  21.810  0.00  0.00            
ATOM     34  N10 HST    1      27.700  30.950  21.450  0.00  0.00            
ATOM     35  C20 HST    1      28.060  30.450  20.150  0.00  0.00            
ATOM     36  C21 HST    1      28.670  31.720  22.060  0.00  0.00            
ATOM     37  O6  HST    1      28.500  32.440  23.010  0.00  0.00            
ATOM     38  N11 HST    1      29.810  31.550  21.350  0.00  0.00            
ATOM     39  C22 HST    1      29.520  30.910  19.990  0.00  0.00            
ATOM     40  C23 HST    1      31.080  32.230  21.620  0.00  0.00            
ATOM     41  N12 HST    1      32.220  31.270  21.770  0.00  0.00            
ATOM     42  C24 HST    1      32.980  30.870  20.600  0.00  0.00            
ATOM     43  C25 HST    1      32.950  31.290  22.910  0.00  0.00            
ATOM     44  O7  HST    1      32.600  31.730  23.930  0.00  0.00            
ATOM     45  N13 HST    1      34.180  30.730  22.630  0.00  0.00            
ATOM     46  C26 HST    1      34.340  30.440  21.220  0.00  0.00            
ATOM     47  C27 HST    1      35.310  30.740  23.560  0.00  0.00            
ATOM     48  N14 HST    1      35.890  29.490  24.060  0.00  0.00            
ATOM     49  C28 HST    1      36.810  28.750  23.220  0.00  0.00            
ATOM     50  C29 HST    1      35.960  29.100  25.430  0.00  0.00            
ATOM     51  O8  HST    1      35.380  29.600  26.390  0.00  0.00            
ATOM     52  N15 HST    1      36.860  28.130  25.580  0.00  0.00            
ATOM     53  C30 HST    1      37.430  27.810  26.820  0.00  0.00            
ATOM     54  C31 HST    1      37.420  27.810  24.260  0.00  0.00            
ATOM     55  N16 HST    1      36.950  26.590  27.450  0.00  0.00            
ATOM     56  C32 HST    1      37.280  25.260  27.020  0.00  0.00            
ATOM     57  N17 HST    1      36.810  24.840  25.630  0.00  0.00            
ATOM     58  C33 HST    1      37.510  25.310  24.440  0.00  0.00            
ATOM     59  C34 HST    1      36.070  23.710  25.700  0.00  0.00            
ATOM     60  O9  HST    1      35.800  22.930  24.810  0.00  0.00            
ATOM     61  N18 HST    1      35.650  23.550  26.980  0.00  0.00            
ATOM     62  C35 HST    1      35.140  22.350  27.560  0.00  0.00            
ATOM     63  N19 HST    1      33.710  22.540  28.090  0.00  0.00            
ATOM     64  C36 HST    1      32.600  22.190  27.460  0.00  0.00            
ATOM     65  O10 HST    1      32.540  21.680  26.340  0.00  0.00            
ATOM     66  N20 HST    1      31.560  22.270  28.380  0.00  0.00            
ATOM     67  C37 HST    1      30.370  21.360  28.370  0.00  0.00            
ATOM     68  N21 HST    1      29.090  22.040  28.250  0.00  0.00            
ATOM     69  C38 HST    1      28.210  21.860  27.220  0.00  0.00            
ATOM     70  O11 HST    1      28.450  21.310  26.180  0.00  0.00            
ATOM     71  N22 HST    1      26.960  22.260  27.640  0.00  0.00            
ATOM     72  C39 HST    1      25.720  22.070  26.880  0.00  0.00            
ATOM     73  N23 HST    1      25.300  23.260  26.050  0.00  0.00            
ATOM     74  C40 HST    1      25.730  23.490  24.770  0.00  0.00            
ATOM     75  O12 HST    1      26.210  22.610  24.070  0.00  0.00            
ATOM     76  N24 HST    1      25.230  24.690  24.290  0.00  0.00            
ATOM     77  C41 HST    1      24.980  25.000  22.860  0.00  0.00            
ATOM     78  N25 HST    1      25.510  26.270  22.430  0.00  0.00            
ATOM     79  C42 HST    1      26.360  26.420  21.370  0.00  0.00            
ATOM     80  O13 HST    1      27.020  25.500  20.910  0.00  0.00            
ATOM     81  N26 HST    1      26.400  27.710  20.960  0.00  0.00            
ATOM     82  C43 HST    1      26.990  28.160  19.730  0.00  0.00            
ATOM     83  N27 HST    1      28.150  28.980  19.990  0.00  0.00            
ATOM     84  C44 HST    1      29.410  28.550  19.730  0.00  0.00            
ATOM     85  O14 HST    1      29.720  27.400  19.420  0.00  0.00            
ATOM     86  N28 HST    1      30.230  29.640  19.730  0.00  0.00            
ATOM     87  C45 HST    1      31.450  29.630  19.050  0.00  0.00            
ATOM     88  N29 HST    1      32.530  29.610  19.990  0.00  0.00            
ATOM     89  C46 HST    1      33.430  28.570  20.120  0.00  0.00            
ATOM     90  O15 HST    1      33.250  27.480  19.660  0.00  0.00            
ATOM     91  N30 HST    1      34.490  29.000  20.900  0.00  0.00            
ATOM     92  C47 HST    1      35.850  28.390  20.920  0.00  0.00            
ATOM     93  N31 HST    1      36.050  27.880  22.310  0.00  0.00            
ATOM     94  C48 HST    1      36.150  26.610  22.740  0.00  0.00            
ATOM     95  N32 HST    1      36.940  26.540  23.870  0.00  0.00            
ATOM     96  O16 HST    1      35.700  25.610  22.170  0.00  0.00            
ATOM     97  H1  HST    1      36.890  23.740  28.660  0.00  0.00            
ATOM     98  H2  HST    1      34.890  25.740  30.640  0.00  0.00            
ATOM     99  H3  HST    1      35.590  24.040  30.380  0.00  0.00            
ATOM    100  H4  HST    1      34.170  22.270  30.060  0.00  0.00            
ATOM    101  H5  HST    1      31.900  21.930  30.410  0.00  0.00            
ATOM    102  H6  HST    1      30.110  25.150  31.110  0.00  0.00            
ATOM    103  H7  HST    1      29.950  23.360  31.380  0.00  0.00            
ATOM    104  H8  HST    1      28.630  22.000  30.330  0.00  0.00            
ATOM    105  H9  HST    1      26.320  22.370  29.600  0.00  0.00            
ATOM    106  H10 HST    1      25.400  25.690  29.490  0.00  0.00            
ATOM    107  H11 HST    1      24.900  23.990  29.310  0.00  0.00            
ATOM    108  H12 HST    1      23.610  24.030  26.930  0.00  0.00            
ATOM    109  H13 HST    1      23.420  25.480  25.070  0.00  0.00            
ATOM    110  H14 HST    1      23.610  27.810  25.140  0.00  0.00            
ATOM    111  H15 HST    1      24.930  28.690  25.930  0.00  0.00            
ATOM    112  H16 HST    1      23.800  27.490  22.870  0.00  0.00            
ATOM    113  H17 HST    1      24.700  28.850  20.960  0.00  0.00            
ATOM    114  H18 HST    1      25.650  31.030  20.970  0.00  0.00            
ATOM    115  H19 HST    1      26.200  31.650  22.540  0.00  0.00            
ATOM    116  H20 HST    1      27.450  30.900  19.360  0.00  0.00            
ATOM    117  H21 HST    1      29.700  31.520  19.100  0.00  0.00            
ATOM    118  H22 HST    1      31.420  32.900  20.830  0.00  0.00            
ATOM    119  H23 HST    1      30.920  32.780  22.560  0.00  0.00            
ATOM    120  H24 HST    1      33.120  31.740  19.950  0.00  0.00            
ATOM    121  H25 HST    1      35.260  30.910  20.840  0.00  0.00            
ATOM    122  H26 HST    1      36.130  31.240  23.030  0.00  0.00            
ATOM    123  H27 HST    1      35.100  31.390  24.410  0.00  0.00            
ATOM    124  H28 HST    1      37.450  29.440  22.660  0.00  0.00            
ATOM    125  H29 HST    1      37.180  28.600  27.530  0.00  0.00            
ATOM    126  H30 HST    1      38.500  27.650  26.650  0.00  0.00            
ATOM    127  H31 HST    1      38.510  27.930  24.260  0.00  0.00            
ATOM    128  H32 HST    1      38.360  25.080  27.090  0.00  0.00            
ATOM    129  H33 HST    1      38.570  25.450  24.690  0.00  0.00            
ATOM    130  H34 HST    1      37.360  24.500  23.720  0.00  0.00            
ATOM    131  H35 HST    1      35.880  21.960  28.260  0.00  0.00            
ATOM    132  H36 HST    1      35.150  21.600  26.750  0.00  0.00            
ATOM    133  H37 HST    1      30.330  20.900  29.360  0.00  0.00            
ATOM    134  H38 HST    1      30.460  20.550  27.640  0.00  0.00            
ATOM    135  H39 HST    1      24.880  21.890  27.570  0.00  0.00            
ATOM    136  H40 HST    1      25.760  21.200  26.220  0.00  0.00            
ATOM    137  H41 HST    1      25.550  24.280  22.260  0.00  0.00            
ATOM    138  H42 HST    1      23.920  24.900  22.620  0.00  0.00            
ATOM    139  H43 HST    1      27.380  27.310  19.150  0.00  0.00            
ATOM    140  H44 HST    1      26.210  28.590  19.080  0.00  0.00            
ATOM    141  H45 HST    1      31.540  28.790  18.340  0.00  0.00            
ATOM    142  H46 HST    1      31.550  30.510  18.410  0.00  0.00            
ATOM    143  H47 HST    1      35.890  27.570  20.200  0.00  0.00            
ATOM    144  H48 HST    1      36.630  29.130  20.710  0.00  0.00            
ATOM    145  C1  GST    2      29.310  31.750  30.040  0.00  0.00            
ATOM    146  C2  GST    2      29.730  31.120  31.260  0.00  0.00            
ATOM    147  C3  GST    2      28.960  29.680  26.530  0.00  0.00            
ATOM    148  C4  GST    2      30.070  29.100  30.000  0.00  0.00            
ATOM    149  C5  GST    2      28.750  31.050  26.580  0.00  0.00            
ATOM    150  C6  GST    2      29.670  29.720  28.770  0.00  0.00            
ATOM    151  C7  GST    2      29.450  28.940  27.630  0.00  0.00            
ATOM    152  C8  GST    2      29.320  31.100  28.790  0.00  0.00            
ATOM    153  C9  GST    2      30.130  29.790  31.210  0.00  0.00            
ATOM    154  C10 GST    2      30.540  27.490  22.790  0.00  0.00            
ATOM    155  C11 GST    2      31.420  26.580  23.080  0.00  0.00            
ATOM    156  C12 GST    2      33.280  25.770  26.420  0.00  0.00            
ATOM    157  C13 GST    2      30.910  25.710  25.860  0.00  0.00            
ATOM    158  C14 GST    2      32.920  27.010  27.240  0.00  0.00            
ATOM    159  C15 GST    2      32.640  28.010  24.990  0.00  0.00            
ATOM    160  C16 GST    2      32.480  26.660  24.170  0.00  0.00            
ATOM    161  C17 GST    2      32.300  25.570  25.230  0.00  0.00            
ATOM    162  C18 GST    2      30.700  27.240  26.240  0.00  0.00            
ATOM    163  C19 GST    2      32.170  29.100  32.300  0.00  0.00            
ATOM    164  C20 GST    2      29.660  27.430  27.380  0.00  0.00            
ATOM    165  N1  GST    2      28.870  31.770  27.720  0.00  0.00            
ATOM    166  N2  GST    2      32.060  27.910  26.410  0.00  0.00            
ATOM    167  O1  GST    2      28.390  26.980  27.070  0.00  0.00            
ATOM    168  O2  GST    2      30.710  29.230  32.250  0.00  0.00            
ATOM    169  H1  GST    2      28.890  32.740  30.200  0.00  0.00            
ATOM    170  H2  GST    2      29.760  31.670  32.200  0.00  0.00            
ATOM    171  H3  GST    2      28.690  29.230  25.580  0.00  0.00            
ATOM    172  H4  GST    2      30.390  28.070  29.960  0.00  0.00            
ATOM    173  H5  GST    2      28.350  31.470  25.660  0.00  0.00            
ATOM    174  H6  GST    2      29.860  27.270  21.970  0.00  0.00            
ATOM    175  H7  GST    2      30.360  28.410  23.340  0.00  0.00            
ATOM    176  H8  GST    2      31.490  25.710  22.430  0.00  0.00            
ATOM    177  H9  GST    2      34.270  25.920  25.980  0.00  0.00            
ATOM    178  H10 GST    2      33.200  24.850  27.010  0.00  0.00            
ATOM    179  H11 GST    2      30.150  25.330  25.160  0.00  0.00            
ATOM    180  H12 GST    2      30.930  25.150  26.800  0.00  0.00            
ATOM    181  H13 GST    2      32.540  26.670  28.200  0.00  0.00            
ATOM    182  H14 GST    2      33.860  27.540  27.420  0.00  0.00            
ATOM    183  H15 GST    2      33.710  28.090  25.190  0.00  0.00            
ATOM    184  H16 GST    2      32.280  28.940  24.540  0.00  0.00            
ATOM    185  H17 GST    2      33.430  26.490  23.650  0.00  0.00            
ATOM    186  H18 GST    2      32.390  24.530  24.890  0.00  0.00            
ATOM    187  H19 GST    2      30.240  27.680  25.350  0.00  0.00            
ATOM    188  H20 GST    2      32.510  28.490  33.150  0.00  0.00            
ATOM    189  H21 GST    2      32.520  30.140  32.330  0.00  0.00            
ATOM    190  H22 GST    2      32.480  28.610  31.370  0.00  0.00            
ATOM    191  H23 GST    2      30.030  26.970  28.300  0.00  0.00            
ATOM    192  H24 GST    2      31.990  28.860  26.800  0.00  0.00            
ATOM    193  H25 GST    2      27.800  27.110  27.830  0.00  0.00            
END
ATOM      1  O1  HST    1      33.190  25.290  27.590  0.00  0.00            
ATOM      2  C1  HST    1      33.160  24.780  26.470  0.00  0.00            
ATOM      3  N1  HST    1      32.110  24.120  25.920  0.00  0.00            
ATOM      4  C2  HST    1      32.400  23.550  24.620  0.00  0.00            
ATOM      5  C3  HST    1      31.210  23.380  26.850  0.00  0.00            
ATOM      6  N2  HST    1      29.780  23.410  26.520  0.00  0.00            
ATOM      7  C4  HST    1      29.260  22.720  25.370  0.00  0.00            
ATOM      8  C5  HST    1      28.830  23.650  27.480  0.00  0.00            
ATOM      9  O2  HST    1      28.910  24.110  28.550  0.00  0.00            
ATOM     10  N3  HST    1      27.690  23.240  26.920  0.00  0.00            
ATOM     11  C6  HST    1      27.780  22.510  25.650  0.00  0.00            
ATOM     12  C7  HST    1      26.510  23.120  27.650  0.00  0.00            
ATOM     13  N4  HST    1      25.630  24.210  27.340  0.00  0.00            
ATOM     14  C8  HST    1      24.480  23.950  26.470  0.00  0.00            
ATOM     15  C9  HST    1      25.570  25.320  28.120  0.00  0.00            
ATOM     16  O3  HST    1      26.380  25.710  28.940  0.00  0.00            
ATOM     17  N5  HST    1      24.380  25.890  27.820  0.00  0.00            
ATOM     18  C10 HST    1      23.610  25.200  26.800  0.00  0.00            
ATOM     19  C11 HST    1      23.730  26.940  28.600  0.00  0.00            
ATOM     20  N6  HST    1      23.880  28.330  28.080  0.00  0.00            
ATOM     21  C12 HST    1      22.920  28.810  27.120  0.00  0.00            
ATOM     22  C13 HST    1      24.690  29.210  28.610  0.00  0.00            
ATOM     23  O4  HST    1      25.420  29.090  29.600  0.00  0.00            
ATOM     24  N7  HST    1      24.410  30.400  28.040  0.00  0.00            
ATOM     25  C14 HST    1      23.350  30.280  26.970  0.00  0.00            
ATOM     26  C15 HST    1      24.880  31.720  28.460  0.00  0.00            
ATOM     27  N8  HST    1      25.890  32.310  27.540  0.00  0.00            
ATOM     28  C16 HST    1      25.490  33.130  26.440  0.00  0.00            
ATOM     29  C17 HST    1      27.190  32.570  27.980  0.00  0.00            
ATOM     30  O5  HST    1      27.710  32.140  29.010  0.00  0.00            
ATOM     31  N9  HST    1      27.750  33.470  27.130  0.00  0.00            
ATOM     32  C18 HST    1      26.810  33.930  26.160  0.00  0.00            
ATOM     33  C19 HST    1      28.890  34.310  27.450  0.00  0.00            
ATOM     34  N10 HST    1      30.040  34.080  26.540  0.00  0.00            
ATOM     35  C20 HST    1      30.140  34.830  25.330  0.00  0.00            
ATOM     36  C21 HST    1      31.300  33.720  27.060  0.00  0.00            
ATOM     37  O6  HST    1      31.480  33.190  28.160  0.00  0.00            
ATOM     38  N11 HST    1      32.230  33.950  26.080  0.00  0.00            
ATOM     39  C22 HST    1      31.650  34.730  25.030  0.00  0.00            
ATOM     40  C23 HST    1      33.690  33.980  26.220  0.00  0.00            
ATOM     41  N12 HST    1      34.300  32.880  25.520  0.00  0.00            
ATOM     42  C24 HST    1      34.660  32.950  24.120  0.00  0.00            
ATOM     43  C25 HST    1      34.870  31.740  26.130  0.00  0.00            
ATOM     44  O7  HST    1      34.730  31.460  27.330  0.00  0.00            
ATOM     45  N13 HST    1      35.580  31.090  25.200  0.00  0.00            
ATOM     46  C26 HST    1      35.560  31.720  23.920  0.00  0.00            
ATOM     47  C27 HST    1      36.530  30.010  25.570  0.00  0.00            
ATOM     48  N14 HST    1      36.020  28.660  25.160  0.00  0.00            
ATOM     49  C28 HST    1      36.380  28.240  23.850  0.00  0.00            
ATOM     50  C29 HST    1      35.890  27.650  26.050  0.00  0.00            
ATOM     51  O8  HST    1      35.680  27.740  27.250  0.00  0.00            
ATOM     52  N15 HST    1      35.850  26.520  25.320  0.00  0.00            
ATOM     53  C30 HST    1      35.540  25.210  25.870  0.00  0.00            
ATOM     54  C31 HST    1      36.270  26.730  23.940  0.00  0.00            
ATOM     55  N16 HST    1      34.200  24.700  25.620  0.00  0.00            
ATOM     56  C32 HST    1      33.870  23.910  24.410  0.00  0.00            
ATOM     57  N17 HST    1      33.790  24.630  23.180  0.00  0.00            
ATOM     58  C33 HST    1      35.000  25.070  22.480  0.00  0.00            
ATOM     59  C34 HST    1      32.510  24.650  22.630  0.00  0.00            
ATOM     60  O9  HST    1      32.150  25.090  21.500  0.00  0.00            
ATOM     61  N18 HST    1      31.630  24.090  23.540  0.00  0.00            
ATOM     62  C35 HST    1      30.320  23.520  23.170  0.00  0.00            
ATOM     63  N19 HST    1      29.190  23.620  24.150  0.00  0.00            
ATOM     64  C36 HST    1      27.930  23.620  23.630  0.00  0.00            
ATOM     65  O10 HST    1      27.560  24.080  22.560  0.00  0.00            
ATOM     66  N20 HST    1      27.050  23.200  24.550  0.00  0.00            
ATOM     67  C37 HST    1      25.600  23.160  24.420  0.00  0.00            
ATOM     68  N21 HST    1      24.820  24.180  25.100  0.00  0.00            
ATOM     69  C38 HST    1      24.190  25.280  24.540  0.00  0.00            
ATOM     70  O11 HST    1      24.360  25.600  23.340  0.00  0.00            
ATOM     71  N22 HST    1      23.440  25.890  25.500  0.00  0.00            
ATOM     72  C39 HST    1      22.610  27.030  25.250  0.00  0.00            
ATOM     73  N23 HST    1      23.110  28.320  25.730  0.00  0.00            
ATOM     74  C40 HST    1      23.620  29.250  24.860  0.00  0.00            
ATOM     75  O12 HST    1      23.560  29.100  23.660  0.00  0.00            
ATOM     76  N24 HST    1      23.820  30.370  25.610  0.00  0.00            
ATOM     77  C41 HST    1      23.940  31.740  25.040  0.00  0.00            
ATOM     78  N25 HST    1      25.250  32.400  25.220  0.00  0.00            
ATOM     79  C42 HST    1      26.090  32.800  24.230  0.00  0.00            
ATOM     80  O13 HST    1      25.980  32.470  23.080  0.00  0.00            
ATOM     81  N26 HST    1      27.070  33.630  24.750  0.00  0.00            
ATOM     82  C43 HST    1      28.000  34.430  23.930  0.00  0.00            
ATOM     83  N27 HST    1      29.420  34.110  24.250  0.00  0.00            
ATOM     84  C44 HST    1      30.370  33.560  23.390  0.00  0.00            
ATOM     85  O14 HST    1      30.020  32.930  22.450  0.00  0.00            
ATOM     86  N28 HST    1      31.600  33.950  23.800  0.00  0.00            
ATOM     87  C45 HST    1      32.800  33.850  22.840  0.00  0.00            
ATOM     88  N29 HST    1      33.550  32.700  23.250  0.00  0.00            
ATOM     89  C46 HST    1      33.690  31.630  22.500  0.00  0.00            
ATOM     90  O15 HST    1      33.030  31.200  21.570  0.00  0.00            
ATOM     91  N30 HST    1      34.820  30.970  22.970  0.00  0.00            
ATOM     92  C47 HST    1      35.470  29.940  22.160  0.00  0.00            
ATOM     93  N31 HST    1      35.440  28.620  22.820  0.00  0.00            
ATOM     94  C48 HST    1      34.760  27.580  22.310  0.00  0.00            
ATOM     95  N32 HST    1      35.310  26.450  22.890  0.00  0.00            
ATOM     96  O16 HST    1      33.940  27.650  21.400  0.00  0.00            
ATOM     97  H1  HST    1      32.210  22.470  24.570  0.00  0.00            
ATOM     98  H2  HST    1      31.430  23.760  27.850  0.00  0.00            
ATOM     99  H3  HST    1      31.550  22.340  26.790  0.00  0.00            
ATOM    100  H4  HST    1      29.790  21.760  25.300  0.00  0.00            
ATOM    101  H5  HST    1      27.520  21.440  25.680  0.00  0.00            
ATOM    102  H6  HST    1      26.720  23.230  28.720  0.00  0.00            
ATOM    103  H7  HST    1      26.130  22.110  27.440  0.00  0.00            
ATOM    104  H8  HST    1      23.990  22.980  26.670  0.00  0.00            
ATOM    105  H9  HST    1      22.640  24.900  27.210  0.00  0.00            
ATOM    106  H10 HST    1      24.020  26.810  29.650  0.00  0.00            
ATOM    107  H11 HST    1      22.680  26.690  28.460  0.00  0.00            
ATOM    108  H12 HST    1      21.920  28.620  27.520  0.00  0.00            
ATOM    109  H13 HST    1      22.610  31.040  27.240  0.00  0.00            
ATOM    110  H14 HST    1      24.090  32.480  28.450  0.00  0.00            
ATOM    111  H15 HST    1      25.410  31.660  29.420  0.00  0.00            
ATOM    112  H16 HST    1      24.660  33.800  26.660  0.00  0.00            
ATOM    113  H17 HST    1      26.660  34.990  26.370  0.00  0.00            
ATOM    114  H18 HST    1      28.530  35.350  27.390  0.00  0.00            
ATOM    115  H19 HST    1      29.080  34.030  28.490  0.00  0.00            
ATOM    116  H20 HST    1      29.680  35.820  25.430  0.00  0.00            
ATOM    117  H21 HST    1      32.120  35.710  24.900  0.00  0.00            
ATOM    118  H22 HST    1      34.110  34.910  25.820  0.00  0.00            
ATOM    119  H23 HST    1      33.940  33.880  27.290  0.00  0.00            
ATOM    120  H24 HST    1      35.130  33.930  23.970  0.00  0.00            
ATOM    121  H25 HST    1      36.560  32.080  23.660  0.00  0.00            
ATOM    122  H26 HST    1      37.500  30.110  25.080  0.00  0.00            
ATOM    123  H27 HST    1      36.710  29.970  26.650  0.00  0.00            
ATOM    124  H28 HST    1      37.410  28.480  23.560  0.00  0.00            
ATOM    125  H29 HST    1      35.690  25.160  26.950  0.00  0.00            
ATOM    126  H30 HST    1      36.220  24.540  25.340  0.00  0.00            
ATOM    127  H31 HST    1      37.220  26.200  23.800  0.00  0.00            
ATOM    128  H32 HST    1      34.500  23.010  24.330  0.00  0.00            
ATOM    129  H33 HST    1      35.730  24.310  22.800  0.00  0.00            
ATOM    130  H34 HST    1      34.740  25.140  21.420  0.00  0.00            
ATOM    131  H35 HST    1      30.480  22.510  22.790  0.00  0.00            
ATOM    132  H36 HST    1      30.020  24.090  22.290  0.00  0.00            
ATOM    133  H37 HST    1      25.270  22.170  24.740  0.00  0.00            
ATOM    134  H38 HST    1      25.390  23.380  23.360  0.00  0.00            
ATOM    135  H39 HST    1      21.630  26.840  25.710  0.00  0.00            
ATOM    136  H40 HST    1      22.420  27.160  24.180  0.00  0.00            
ATOM    137  H41 HST    1      23.630  31.660  23.990  0.00  0.00            
ATOM    138  H42 HST    1      23.210  32.380  25.540  0.00  0.00            
ATOM    139  H43 HST    1      27.900  34.190  22.860  0.00  0.00            
ATOM    140  H44 HST    1      27.840  35.480  24.170  0.00  0.00            
ATOM    141  H45 HST    1      32.520  33.770  21.780  0.00  0.00            
ATOM    142  H46 HST    1      33.380  34.760  22.990  0.00  0.00            
ATOM    143  H47 HST    1      35.010  29.860  21.170  0.00  0.00            
ATOM    144  H48 HST    1      36.510  30.240  22.000  0.00  0.00            
ATOM    145  C1  GST    2      30.370  27.680  32.690  0.00  0.00            
ATOM    146  C2  GST    2      31.210  26.530  32.770  0.00  0.00            
ATOM    147  C3  GST    2      28.670  28.970  29.190  0.00  0.00            
ATOM    148  C4  GST    2      30.790  26.190  30.430  0.00  0.00            
ATOM    149  C5  GST    2      28.280  29.500  30.400  0.00  0.00            
ATOM    150  C6  GST    2      30.000  27.390  30.320  0.00  0.00            
ATOM    151  C7  GST    2      29.510  27.880  29.080  0.00  0.00            
ATOM    152  C8  GST    2      29.720  28.100  31.520  0.00  0.00            
ATOM    153  C9  GST    2      31.430  25.830  31.610  0.00  0.00            
ATOM    154  C10 GST    2      28.650  30.550  24.270  0.00  0.00            
ATOM    155  C11 GST    2      29.810  30.270  23.680  0.00  0.00            
ATOM    156  C12 GST    2      32.800  28.250  25.210  0.00  0.00            
ATOM    157  C13 GST    2      30.420  27.570  25.170  0.00  0.00            
ATOM    158  C14 GST    2      32.610  28.570  26.710  0.00  0.00            
ATOM    159  C15 GST    2      31.090  30.430  25.930  0.00  0.00            
ATOM    160  C16 GST    2      31.090  29.960  24.420  0.00  0.00            
ATOM    161  C17 GST    2      31.480  28.440  24.440  0.00  0.00            
ATOM    162  C18 GST    2      30.150  28.170  26.580  0.00  0.00            
ATOM    163  C19 GST    2      33.190  24.380  32.390  0.00  0.00            
ATOM    164  C20 GST    2      29.700  27.180  27.700  0.00  0.00            
ATOM    165  N1  GST    2      28.940  29.220  31.550  0.00  0.00            
ATOM    166  N2  GST    2      31.250  29.260  26.960  0.00  0.00            
ATOM    167  O1  GST    2      28.350  26.710  27.320  0.00  0.00            
ATOM    168  O2  GST    2      32.000  24.580  31.660  0.00  0.00            
ATOM    169  H1  GST    2      30.190  28.360  33.510  0.00  0.00            
ATOM    170  H2  GST    2      31.580  26.200  33.730  0.00  0.00            
ATOM    171  H3  GST    2      28.120  29.290  28.310  0.00  0.00            
ATOM    172  H4  GST    2      31.010  25.580  29.570  0.00  0.00            
ATOM    173  H5  GST    2      27.570  30.330  30.430  0.00  0.00            
ATOM    174  H6  GST    2      27.780  30.720  23.640  0.00  0.00            
ATOM    175  H7  GST    2      28.500  30.700  25.340  0.00  0.00            
ATOM    176  H8  GST    2      29.900  30.250  22.590  0.00  0.00            
ATOM    177  H9  GST    2      33.600  28.920  24.860  0.00  0.00            
ATOM    178  H10 GST    2      33.130  27.210  25.120  0.00  0.00            
ATOM    179  H11 GST    2      29.420  27.730  24.770  0.00  0.00            
ATOM    180  H12 GST    2      30.680  26.510  25.050  0.00  0.00            
ATOM    181  H13 GST    2      32.690  27.610  27.230  0.00  0.00            
ATOM    182  H14 GST    2      33.370  29.310  26.970  0.00  0.00            
ATOM    183  H15 GST    2      31.850  31.180  26.150  0.00  0.00            
ATOM    184  H16 GST    2      30.160  30.990  26.030  0.00  0.00            
ATOM    185  H17 GST    2      31.960  30.480  23.990  0.00  0.00            
ATOM    186  H18 GST    2      31.720  28.100  23.420  0.00  0.00            
ATOM    187  H19 GST    2      29.270  28.820  26.480  0.00  0.00            
ATOM    188  H20 GST    2      33.260  24.890  33.360  0.00  0.00            
ATOM    189  H21 GST    2      34.010  24.730  31.750  0.00  0.00            
ATOM    190  H22 GST    2      33.320  23.300  32.540  0.00  0.00            
ATOM    191  H23 GST    2      30.420  26.370  27.840  0.00  0.00            
ATOM    192  H24 GST    2      31.150  29.520  27.960  0.00  0.00            
ATOM    193  H25 GST    2      28.000  26.310  28.130  0.00  0.00            
END
ATOM      1  O1  HST    1      33.210  28.920  30.530  0.00  0.00            
ATOM      2  C1  HST    1      34.050  28.050  30.680  0.00  0.00            
ATOM      3  N1  HST    1      33.850  26.690  30.870  0.00  0.00            
ATOM      4  C2  HST    1      35.070  25.880  30.810  0.00  0.00            
ATOM      5  C3  HST    1      32.600  26.290  31.480  0.00  0.00            
ATOM      6  N2  HST    1      31.700  25.500  30.640  0.00  0.00            
ATOM      7  C4  HST    1      32.110  24.080  30.380  0.00  0.00            
ATOM      8  C5  HST    1      30.390  25.700  30.460  0.00  0.00            
ATOM      9  O2  HST    1      29.720  26.580  30.890  0.00  0.00            
ATOM     10  N3  HST    1      29.850  24.520  29.930  0.00  0.00            
ATOM     11  C6  HST    1      30.810  23.420  29.860  0.00  0.00            
ATOM     12  C7  HST    1      28.400  24.210  30.080  0.00  0.00            
ATOM     13  N4  HST    1      27.780  23.850  28.870  0.00  0.00            
ATOM     14  C8  HST    1      27.970  22.630  28.210  0.00  0.00            
ATOM     15  C9  HST    1      26.930  24.680  28.180  0.00  0.00            
ATOM     16  O3  HST    1      26.570  25.830  28.510  0.00  0.00            
ATOM     17  N5  HST    1      26.440  24.030  27.090  0.00  0.00            
ATOM     18  C10 HST    1      26.940  22.650  27.040  0.00  0.00            
ATOM     19  C11 HST    1      25.330  24.500  26.320  0.00  0.00            
ATOM     20  N6  HST    1      25.760  25.010  25.050  0.00  0.00            
ATOM     21  C12 HST    1      25.750  24.220  23.870  0.00  0.00            
ATOM     22  C13 HST    1      25.810  26.360  24.720  0.00  0.00            
ATOM     23  O4  HST    1      25.670  27.300  25.510  0.00  0.00            
ATOM     24  N7  HST    1      26.110  26.540  23.430  0.00  0.00            
ATOM     25  C14 HST    1      25.990  25.270  22.700  0.00  0.00            
ATOM     26  C15 HST    1      25.700  27.770  22.770  0.00  0.00            
ATOM     27  N8  HST    1      26.780  28.380  22.050  0.00  0.00            
ATOM     28  C16 HST    1      27.260  27.860  20.730  0.00  0.00            
ATOM     29  C17 HST    1      27.380  29.570  22.420  0.00  0.00            
ATOM     30  O5  HST    1      27.080  30.190  23.450  0.00  0.00            
ATOM     31  N9  HST    1      28.220  29.910  21.430  0.00  0.00            
ATOM     32  C18 HST    1      28.260  28.960  20.250  0.00  0.00            
ATOM     33  C19 HST    1      28.760  31.290  21.330  0.00  0.00            
ATOM     34  N10 HST    1      30.240  31.360  21.540  0.00  0.00            
ATOM     35  C20 HST    1      31.100  31.170  20.400  0.00  0.00            
ATOM     36  C21 HST    1      30.820  32.020  22.570  0.00  0.00            
ATOM     37  O6  HST    1      30.190  32.410  23.570  0.00  0.00            
ATOM     38  N11 HST    1      32.120  32.210  22.230  0.00  0.00            
ATOM     39  C22 HST    1      32.400  31.820  20.920  0.00  0.00            
ATOM     40  C23 HST    1      32.930  33.220  22.930  0.00  0.00            
ATOM     41  N12 HST    1      34.050  32.600  23.650  0.00  0.00            
ATOM     42  C24 HST    1      35.310  32.440  22.950  0.00  0.00            
ATOM     43  C25 HST    1      34.120  32.700  24.970  0.00  0.00            
ATOM     44  O7  HST    1      33.260  33.050  25.750  0.00  0.00            
ATOM     45  N13 HST    1      35.460  32.350  25.250  0.00  0.00            
ATOM     46  C26 HST    1      36.320  32.180  24.060  0.00  0.00            
ATOM     47  C27 HST    1      36.070  32.570  26.550  0.00  0.00            
ATOM     48  N14 HST    1      36.360  31.310  27.310  0.00  0.00            
ATOM     49  C28 HST    1      37.610  30.560  27.170  0.00  0.00            
ATOM     50  C29 HST    1      35.670  31.030  28.450  0.00  0.00            
ATOM     51  O8  HST    1      34.700  31.530  28.860  0.00  0.00            
ATOM     52  N15 HST    1      36.350  29.980  29.020  0.00  0.00            
ATOM     53  C30 HST    1      36.040  29.530  30.390  0.00  0.00            
ATOM     54  C31 HST    1      37.560  29.590  28.340  0.00  0.00            
ATOM     55  N16 HST    1      35.420  28.200  30.500  0.00  0.00            
ATOM     56  C32 HST    1      36.140  26.880  30.470  0.00  0.00            
ATOM     57  N17 HST    1      36.600  26.520  29.160  0.00  0.00            
ATOM     58  C33 HST    1      37.740  27.110  28.570  0.00  0.00            
ATOM     59  C34 HST    1      35.980  25.400  28.690  0.00  0.00            
ATOM     60  O9  HST    1      36.230  24.870  27.630  0.00  0.00            
ATOM     61  N18 HST    1      35.070  24.970  29.640  0.00  0.00            
ATOM     62  C35 HST    1      34.390  23.670  29.550  0.00  0.00            
ATOM     63  N19 HST    1      32.980  23.810  29.220  0.00  0.00            
ATOM     64  C36 HST    1      32.380  23.190  28.170  0.00  0.00            
ATOM     65  O10 HST    1      32.900  22.820  27.150  0.00  0.00            
ATOM     66  N20 HST    1      31.060  22.990  28.510  0.00  0.00            
ATOM     67  C37 HST    1      30.330  21.810  28.090  0.00  0.00            
ATOM     68  N21 HST    1      29.140  22.380  27.440  0.00  0.00            
ATOM     69  C38 HST    1      28.980  22.380  26.080  0.00  0.00            
ATOM     70  O11 HST    1      29.860  22.190  25.270  0.00  0.00            
ATOM     71  N22 HST    1      27.680  22.440  25.820  0.00  0.00            
ATOM     72  C39 HST    1      27.040  22.140  24.550  0.00  0.00            
ATOM     73  N23 HST    1      26.910  23.380  23.770  0.00  0.00            
ATOM     74  C40 HST    1      27.710  23.720  22.680  0.00  0.00            
ATOM     75  O12 HST    1      28.540  23.050  22.080  0.00  0.00            
ATOM     76  N24 HST    1      27.210  24.900  22.150  0.00  0.00            
ATOM     77  C41 HST    1      27.590  25.370  20.810  0.00  0.00            
ATOM     78  N25 HST    1      28.210  26.690  20.750  0.00  0.00            
ATOM     79  C42 HST    1      29.470  27.000  20.280  0.00  0.00            
ATOM     80  O13 HST    1      30.330  26.190  19.990  0.00  0.00            
ATOM     81  N26 HST    1      29.520  28.330  20.060  0.00  0.00            
ATOM     82  C43 HST    1      30.570  29.010  19.250  0.00  0.00            
ATOM     83  N27 HST    1      31.500  29.820  20.010  0.00  0.00            
ATOM     84  C44 HST    1      32.820  29.600  20.300  0.00  0.00            
ATOM     85  O14 HST    1      33.450  28.600  20.010  0.00  0.00            
ATOM     86  N28 HST    1      33.350  30.730  20.780  0.00  0.00            
ATOM     87  C45 HST    1      34.790  31.020  20.760  0.00  0.00            
ATOM     88  N29 HST    1      35.380  31.220  22.130  0.00  0.00            
ATOM     89  C46 HST    1      36.130  30.220  22.760  0.00  0.00            
ATOM     90  O15 HST    1      36.310  29.050  22.350  0.00  0.00            
ATOM     91  N30 HST    1      36.690  30.750  23.880  0.00  0.00            
ATOM     92  C47 HST    1      37.810  30.100  24.630  0.00  0.00            
ATOM     93  N31 HST    1      37.540  29.650  26.020  0.00  0.00            
ATOM     94  C48 HST    1      37.510  28.330  26.370  0.00  0.00            
ATOM     95  N32 HST    1      37.460  28.290  27.750  0.00  0.00            
ATOM     96  O16 HST    1      37.640  27.370  25.660  0.00  0.00            
ATOM     97  H1  HST    1      35.220  25.390  31.780  0.00  0.00            
ATOM     98  H2  HST    1      32.020  27.170  31.790  0.00  0.00            
ATOM     99  H3  HST    1      32.720  25.640  32.360  0.00  0.00            
ATOM    100  H4  HST    1      32.540  23.510  31.210  0.00  0.00            
ATOM    101  H5  HST    1      30.380  22.580  30.410  0.00  0.00            
ATOM    102  H6  HST    1      27.910  25.080  30.530  0.00  0.00            
ATOM    103  H7  HST    1      28.340  23.430  30.850  0.00  0.00            
ATOM    104  H8  HST    1      27.920  21.720  28.830  0.00  0.00            
ATOM    105  H9  HST    1      26.150  21.910  27.200  0.00  0.00            
ATOM    106  H10 HST    1      24.830  25.260  26.940  0.00  0.00            
ATOM    107  H11 HST    1      24.700  23.630  26.080  0.00  0.00            
ATOM    108  H12 HST    1      24.800  23.730  23.670  0.00  0.00            
ATOM    109  H13 HST    1      25.250  25.390  21.900  0.00  0.00            
ATOM    110  H14 HST    1      24.970  27.630  21.960  0.00  0.00            
ATOM    111  H15 HST    1      25.360  28.490  23.520  0.00  0.00            
ATOM    112  H16 HST    1      26.430  27.800  20.020  0.00  0.00            
ATOM    113  H17 HST    1      27.880  29.490  19.370  0.00  0.00            
ATOM    114  H18 HST    1      28.490  31.680  20.340  0.00  0.00            
ATOM    115  H19 HST    1      28.310  31.960  22.070  0.00  0.00            
ATOM    116  H20 HST    1      30.650  31.580  19.480  0.00  0.00            
ATOM    117  H21 HST    1      32.780  32.670  20.340  0.00  0.00            
ATOM    118  H22 HST    1      33.270  33.950  22.190  0.00  0.00            
ATOM    119  H23 HST    1      32.250  33.750  23.610  0.00  0.00            
ATOM    120  H24 HST    1      35.550  33.320  22.330  0.00  0.00            
ATOM    121  H25 HST    1      37.200  32.820  23.980  0.00  0.00            
ATOM    122  H26 HST    1      36.930  33.220  26.370  0.00  0.00            
ATOM    123  H27 HST    1      35.400  33.110  27.230  0.00  0.00            
ATOM    124  H28 HST    1      38.540  31.110  27.300  0.00  0.00            
ATOM    125  H29 HST    1      35.380  30.260  30.870  0.00  0.00            
ATOM    126  H30 HST    1      37.040  29.510  30.840  0.00  0.00            
ATOM    127  H31 HST    1      38.330  29.780  29.090  0.00  0.00            
ATOM    128  H32 HST    1      36.930  26.720  31.210  0.00  0.00            
ATOM    129  H33 HST    1      38.480  27.380  29.340  0.00  0.00            
ATOM    130  H34 HST    1      38.130  26.310  27.920  0.00  0.00            
ATOM    131  H35 HST    1      34.590  23.200  30.520  0.00  0.00            
ATOM    132  H36 HST    1      34.950  23.100  28.800  0.00  0.00            
ATOM    133  H37 HST    1      30.000  21.260  28.970  0.00  0.00            
ATOM    134  H38 HST    1      30.870  21.100  27.440  0.00  0.00            
ATOM    135  H39 HST    1      26.000  21.820  24.720  0.00  0.00            
ATOM    136  H40 HST    1      27.610  21.350  24.030  0.00  0.00            
ATOM    137  H41 HST    1      28.430  24.690  20.610  0.00  0.00            
ATOM    138  H42 HST    1      26.840  25.300  20.010  0.00  0.00            
ATOM    139  H43 HST    1      31.200  28.300  18.710  0.00  0.00            
ATOM    140  H44 HST    1      30.070  29.670  18.520  0.00  0.00            
ATOM    141  H45 HST    1      35.240  30.110  20.340  0.00  0.00            
ATOM    142  H46 HST    1      35.020  31.880  20.110  0.00  0.00            
ATOM    143  H47 HST    1      38.160  29.240  24.050  0.00  0.00            
ATOM    144  H48 HST    1      38.640  30.820  24.680  0.00  0.00            
ATOM    145  C1  GST    2      28.030  31.880  30.030  0.00  0.00            
ATOM    146  C2  GST    2      28.940  31.610  31.020  0.00  0.00            
ATOM    147  C3  GST    2      27.800  29.550  26.560  0.00  0.00            
ATOM    148  C4  GST    2      29.680  29.690  29.780  0.00  0.00            
ATOM    149  C5  GST    2      27.020  30.680  26.750  0.00  0.00            
ATOM    150  C6  GST    2      28.760  29.930  28.740  0.00  0.00            
ATOM    151  C7  GST    2      28.640  29.120  27.600  0.00  0.00            
ATOM    152  C8  GST    2      27.880  31.050  28.910  0.00  0.00            
ATOM    153  C9  GST    2      29.740  30.520  30.910  0.00  0.00            
ATOM    154  C10 GST    2      32.080  27.730  22.850  0.00  0.00            
ATOM    155  C11 GST    2      33.170  27.780  23.630  0.00  0.00            
ATOM    156  C12 GST    2      33.460  28.060  27.530  0.00  0.00            
ATOM    157  C13 GST    2      31.680  26.860  26.280  0.00  0.00            
ATOM    158  C14 GST    2      32.480  29.230  27.800  0.00  0.00            
ATOM    159  C15 GST    2      32.220  29.530  25.240  0.00  0.00            
ATOM    160  C16 GST    2      33.270  28.370  24.980  0.00  0.00            
ATOM    161  C17 GST    2      33.160  27.380  26.160  0.00  0.00            
ATOM    162  C18 GST    2      30.730  28.080  26.390  0.00  0.00            
ATOM    163  C19 GST    2      31.890  30.990  32.110  0.00  0.00            
ATOM    164  C20 GST    2      29.480  27.860  27.350  0.00  0.00            
ATOM    165  N1  GST    2      27.060  31.380  27.870  0.00  0.00            
ATOM    166  N2  GST    2      31.510  29.380  26.590  0.00  0.00            
ATOM    167  O1  GST    2      28.580  26.960  26.750  0.00  0.00            
ATOM    168  O2  GST    2      30.700  30.190  31.820  0.00  0.00            
ATOM    169  H1  GST    2      27.360  32.710  30.240  0.00  0.00            
ATOM    170  H2  GST    2      29.020  32.270  31.870  0.00  0.00            
ATOM    171  H3  GST    2      27.590  29.000  25.650  0.00  0.00            
ATOM    172  H4  GST    2      30.290  28.790  29.750  0.00  0.00            
ATOM    173  H5  GST    2      26.240  30.970  26.050  0.00  0.00            
ATOM    174  H6  GST    2      32.220  27.380  21.830  0.00  0.00            
ATOM    175  H7  GST    2      31.070  27.870  23.220  0.00  0.00            
ATOM    176  H8  GST    2      34.120  27.410  23.250  0.00  0.00            
ATOM    177  H9  GST    2      34.510  28.400  27.550  0.00  0.00            
ATOM    178  H10 GST    2      33.250  27.410  28.380  0.00  0.00            
ATOM    179  H11 GST    2      31.480  26.280  25.370  0.00  0.00            
ATOM    180  H12 GST    2      31.630  26.250  27.190  0.00  0.00            
ATOM    181  H13 GST    2      31.810  29.020  28.640  0.00  0.00            
ATOM    182  H14 GST    2      33.140  30.070  28.030  0.00  0.00            
ATOM    183  H15 GST    2      32.800  30.450  25.130  0.00  0.00            
ATOM    184  H16 GST    2      31.460  29.630  24.460  0.00  0.00            
ATOM    185  H17 GST    2      34.290  28.770  25.070  0.00  0.00            
ATOM    186  H18 GST    2      33.760  26.470  26.030  0.00  0.00            
ATOM    187  H19 GST    2      30.280  28.170  25.390  0.00  0.00            
ATOM    188  H20 GST    2      32.480  31.120  31.200  0.00  0.00            
ATOM    189  H21 GST    2      32.580  30.440  32.760  0.00  0.00            
ATOM    190  H22 GST    2      31.480  31.970  32.420  0.00  0.00            
ATOM    191  H23 GST    2      29.790  27.400  28.290  0.00  0.00            
ATOM    192  H24 GST    2      30.890  30.200  26.660  0.00  0.00            
ATOM    193  H25 GST    2      27.690  27.170  27.080  0.00  0.00            
END
ATOM      1  O1  HST    1      31.340  30.840  30.070  0.00  0.00            
ATOM      2  C1  HST    1      31.430  29.900  30.810  0.00  0.00            
ATOM      3  N1  HST    1      30.410  29.030  31.070  0.00  0.00            
ATOM      4  C2  HST    1      30.720  28.060  32.140  0.00  0.00            
ATOM      5  C3  HST    1      29.080  29.520  30.860  0.00  0.00            
ATOM      6  N2  HST    1      28.090  28.700  30.200  0.00  0.00            
ATOM      7  C4  HST    1      27.730  27.420  30.690  0.00  0.00            
ATOM      8  C5  HST    1      27.250  29.140  29.200  0.00  0.00            
ATOM      9  O2  HST    1      27.260  30.210  28.610  0.00  0.00            
ATOM     10  N3  HST    1      26.260  28.160  29.000  0.00  0.00            
ATOM     11  C6  HST    1      26.470  26.990  29.870  0.00  0.00            
ATOM     12  C7  HST    1      25.120  28.240  28.100  0.00  0.00            
ATOM     13  N4  HST    1      25.230  27.430  26.900  0.00  0.00            
ATOM     14  C8  HST    1      24.640  26.090  26.980  0.00  0.00            
ATOM     15  C9  HST    1      25.430  27.890  25.620  0.00  0.00            
ATOM     16  O3  HST    1      25.770  29.030  25.290  0.00  0.00            
ATOM     17  N5  HST    1      25.000  26.870  24.760  0.00  0.00            
ATOM     18  C10 HST    1      24.460  25.760  25.470  0.00  0.00            
ATOM     19  C11 HST    1      24.750  27.000  23.300  0.00  0.00            
ATOM     20  N6  HST    1      25.950  26.530  22.530  0.00  0.00            
ATOM     21  C12 HST    1      25.940  25.200  22.020  0.00  0.00            
ATOM     22  C13 HST    1      26.920  27.330  21.980  0.00  0.00            
ATOM     23  O4  HST    1      27.080  28.530  22.140  0.00  0.00            
ATOM     24  N7  HST    1      27.660  26.460  21.180  0.00  0.00            
ATOM     25  C14 HST    1      27.230  25.090  21.110  0.00  0.00            
ATOM     26  C15 HST    1      28.660  26.890  20.210  0.00  0.00            
ATOM     27  N8  HST    1      30.030  26.590  20.650  0.00  0.00            
ATOM     28  C16 HST    1      30.630  25.330  20.230  0.00  0.00            
ATOM     29  C17 HST    1      31.050  27.540  20.930  0.00  0.00            
ATOM     30  O5  HST    1      30.830  28.710  21.160  0.00  0.00            
ATOM     31  N9  HST    1      32.260  26.960  20.740  0.00  0.00            
ATOM     32  C18 HST    1      32.140  25.600  20.260  0.00  0.00            
ATOM     33  C19 HST    1      33.500  27.700  20.510  0.00  0.00            
ATOM     34  N10 HST    1      34.530  27.630  21.590  0.00  0.00            
ATOM     35  C20 HST    1      35.410  26.500  21.530  0.00  0.00            
ATOM     36  C21 HST    1      34.750  28.600  22.490  0.00  0.00            
ATOM     37  O6  HST    1      34.130  29.670  22.710  0.00  0.00            
ATOM     38  N11 HST    1      35.890  28.160  23.150  0.00  0.00            
ATOM     39  C22 HST    1      36.460  26.910  22.610  0.00  0.00            
ATOM     40  C23 HST    1      36.840  29.070  23.780  0.00  0.00            
ATOM     41  N12 HST    1      36.990  28.830  25.190  0.00  0.00            
ATOM     42  C24 HST    1      37.990  27.830  25.650  0.00  0.00            
ATOM     43  C25 HST    1      36.600  29.690  26.160  0.00  0.00            
ATOM     44  O7  HST    1      35.950  30.680  26.160  0.00  0.00            
ATOM     45  N13 HST    1      37.310  29.350  27.310  0.00  0.00            
ATOM     46  C26 HST    1      38.100  28.200  27.180  0.00  0.00            
ATOM     47  C27 HST    1      37.340  30.210  28.500  0.00  0.00            
ATOM     48  N14 HST    1      36.410  29.680  29.480  0.00  0.00            
ATOM     49  C28 HST    1      36.810  28.780  30.540  0.00  0.00            
ATOM     50  C29 HST    1      35.180  30.210  29.690  0.00  0.00            
ATOM     51  O8  HST    1      34.620  31.010  28.970  0.00  0.00            
ATOM     52  N15 HST    1      34.720  29.700  30.900  0.00  0.00            
ATOM     53  C30 HST    1      33.660  30.280  31.760  0.00  0.00            
ATOM     54  C31 HST    1      35.630  28.830  31.540  0.00  0.00            
ATOM     55  N16 HST    1      32.460  29.520  31.620  0.00  0.00            
ATOM     56  C32 HST    1      32.140  28.460  32.520  0.00  0.00            
ATOM     57  N17 HST    1      32.820  27.210  32.140  0.00  0.00            
ATOM     58  C33 HST    1      34.210  26.910  32.520  0.00  0.00            
ATOM     59  C34 HST    1      32.050  26.220  31.570  0.00  0.00            
ATOM     60  O9  HST    1      32.400  25.150  31.210  0.00  0.00            
ATOM     61  N18 HST    1      30.790  26.710  31.620  0.00  0.00            
ATOM     62  C35 HST    1      29.540  25.990  31.580  0.00  0.00            
ATOM     63  N19 HST    1      28.650  26.330  30.440  0.00  0.00            
ATOM     64  C36 HST    1      28.120  25.350  29.690  0.00  0.00            
ATOM     65  O10 HST    1      28.620  24.230  29.460  0.00  0.00            
ATOM     66  N20 HST    1      26.950  25.760  29.200  0.00  0.00            
ATOM     67  C37 HST    1      25.860  24.860  28.800  0.00  0.00            
ATOM     68  N21 HST    1      25.500  25.000  27.430  0.00  0.00            
ATOM     69  C38 HST    1      25.870  24.170  26.420  0.00  0.00            
ATOM     70  O11 HST    1      26.640  23.200  26.590  0.00  0.00            
ATOM     71  N22 HST    1      25.240  24.570  25.250  0.00  0.00            
ATOM     72  C39 HST    1      25.160  23.760  23.940  0.00  0.00            
ATOM     73  N23 HST    1      26.280  24.150  23.010  0.00  0.00            
ATOM     74  C40 HST    1      27.450  23.480  22.730  0.00  0.00            
ATOM     75  O12 HST    1      27.850  22.600  23.470  0.00  0.00            
ATOM     76  N24 HST    1      28.030  23.990  21.630  0.00  0.00            
ATOM     77  C41 HST    1      29.210  23.430  21.060  0.00  0.00            
ATOM     78  N25 HST    1      30.410  24.240  21.140  0.00  0.00            
ATOM     79  C42 HST    1      31.640  23.730  21.530  0.00  0.00            
ATOM     80  O13 HST    1      31.820  22.710  22.210  0.00  0.00            
ATOM     81  N26 HST    1      32.630  24.610  21.130  0.00  0.00            
ATOM     82  C43 HST    1      34.090  24.380  21.160  0.00  0.00            
ATOM     83  N27 HST    1      34.880  25.250  22.020  0.00  0.00            
ATOM     84  C44 HST    1      35.540  24.850  23.150  0.00  0.00            
ATOM     85  O14 HST    1      35.390  23.780  23.610  0.00  0.00            
ATOM     86  N28 HST    1      36.390  25.860  23.570  0.00  0.00            
ATOM     87  C45 HST    1      37.400  25.590  24.600  0.00  0.00            
ATOM     88  N29 HST    1      37.410  26.440  25.770  0.00  0.00            
ATOM     89  C46 HST    1      37.280  25.960  27.020  0.00  0.00            
ATOM     90  O15 HST    1      36.840  24.850  27.330  0.00  0.00            
ATOM     91  N30 HST    1      37.590  27.000  27.870  0.00  0.00            
ATOM     92  C47 HST    1      37.830  26.930  29.310  0.00  0.00            
ATOM     93  N31 HST    1      36.740  27.480  30.000  0.00  0.00            
ATOM     94  C48 HST    1      35.820  26.650  30.700  0.00  0.00            
ATOM     95  N32 HST    1      35.180  27.400  31.620  0.00  0.00            
ATOM     96  O16 HST    1      35.590  25.450  30.500  0.00  0.00            
ATOM     97  H1  HST    1      29.900  28.230  32.850  0.00  0.00            
ATOM     98  H2  HST    1      29.130  30.460  30.300  0.00  0.00            
ATOM     99  H3  HST    1      28.690  29.670  31.870  0.00  0.00            
ATOM    100  H4  HST    1      27.500  27.500  31.750  0.00  0.00            
ATOM    101  H5  HST    1      25.600  26.760  30.480  0.00  0.00            
ATOM    102  H6  HST    1      24.950  29.290  27.840  0.00  0.00            
ATOM    103  H7  HST    1      24.290  27.800  28.680  0.00  0.00            
ATOM    104  H8  HST    1      23.690  26.130  27.530  0.00  0.00            
ATOM    105  H9  HST    1      23.390  25.700  25.230  0.00  0.00            
ATOM    106  H10 HST    1      24.710  28.070  23.050  0.00  0.00            
ATOM    107  H11 HST    1      23.840  26.520  22.910  0.00  0.00            
ATOM    108  H12 HST    1      24.950  25.050  21.580  0.00  0.00            
ATOM    109  H13 HST    1      26.950  24.900  20.070  0.00  0.00            
ATOM    110  H14 HST    1      28.500  26.510  19.200  0.00  0.00            
ATOM    111  H15 HST    1      28.670  27.980  20.100  0.00  0.00            
ATOM    112  H16 HST    1      30.190  25.170  19.240  0.00  0.00            
ATOM    113  H17 HST    1      32.470  25.390  19.230  0.00  0.00            
ATOM    114  H18 HST    1      34.040  27.420  19.590  0.00  0.00            
ATOM    115  H19 HST    1      33.150  28.730  20.350  0.00  0.00            
ATOM    116  H20 HST    1      35.820  26.460  20.520  0.00  0.00            
ATOM    117  H21 HST    1      37.480  27.030  22.230  0.00  0.00            
ATOM    118  H22 HST    1      37.830  28.850  23.380  0.00  0.00            
ATOM    119  H23 HST    1      36.450  30.090  23.610  0.00  0.00            
ATOM    120  H24 HST    1      38.950  27.820  25.130  0.00  0.00            
ATOM    121  H25 HST    1      39.130  28.490  27.440  0.00  0.00            
ATOM    122  H26 HST    1      38.360  30.240  28.890  0.00  0.00            
ATOM    123  H27 HST    1      37.040  31.240  28.280  0.00  0.00            
ATOM    124  H28 HST    1      37.790  29.030  30.960  0.00  0.00            
ATOM    125  H29 HST    1      33.440  31.300  31.440  0.00  0.00            
ATOM    126  H30 HST    1      34.080  30.280  32.780  0.00  0.00            
ATOM    127  H31 HST    1      35.960  29.180  32.530  0.00  0.00            
ATOM    128  H32 HST    1      32.310  28.600  33.600  0.00  0.00            
ATOM    129  H33 HST    1      34.370  27.300  33.540  0.00  0.00            
ATOM    130  H34 HST    1      34.370  25.830  32.510  0.00  0.00            
ATOM    131  H35 HST    1      29.050  26.080  32.550  0.00  0.00            
ATOM    132  H36 HST    1      29.900  24.970  31.430  0.00  0.00            
ATOM    133  H37 HST    1      24.940  25.090  29.350  0.00  0.00            
ATOM    134  H38 HST    1      26.300  23.880  29.010  0.00  0.00            
ATOM    135  H39 HST    1      24.220  23.840  23.380  0.00  0.00            
ATOM    136  H40 HST    1      25.340  22.700  24.160  0.00  0.00            
ATOM    137  H41 HST    1      29.510  22.510  21.570  0.00  0.00            
ATOM    138  H42 HST    1      29.070  23.210  20.000  0.00  0.00            
ATOM    139  H43 HST    1      34.330  23.400  21.580  0.00  0.00            
ATOM    140  H44 HST    1      34.450  24.460  20.120  0.00  0.00            
ATOM    141  H45 HST    1      37.390  24.520  24.860  0.00  0.00            
ATOM    142  H46 HST    1      38.380  25.680  24.100  0.00  0.00            
ATOM    143  H47 HST    1      37.790  25.870  29.580  0.00  0.00            
ATOM    144  H48 HST    1      38.760  27.420  29.610  0.00  0.00            
ATOM    145  C1  GST    2      29.420  33.650  25.280  0.00  0.00            
ATOM    146  C2  GST    2      29.580  33.980  26.630  0.00  0.00            
ATOM    147  C3  GST    2      29.280  29.670  24.050  0.00  0.00            
ATOM    148  C4  GST    2      29.560  31.670  27.140  0.00  0.00            
ATOM    149  C5  GST    2      29.190  30.750  23.160  0.00  0.00            
ATOM    150  C6  GST    2      29.470  31.280  25.790  0.00  0.00            
ATOM    151  C7  GST    2      29.450  29.900  25.450  0.00  0.00            
ATOM    152  C8  GST    2      29.370  32.290  24.820  0.00  0.00            
ATOM    153  C9  GST    2      29.410  33.000  27.580  0.00  0.00            
ATOM    154  C10 GST    2      32.400  24.940  24.720  0.00  0.00            
ATOM    155  C11 GST    2      33.280  25.240  25.660  0.00  0.00            
ATOM    156  C12 GST    2      33.000  28.080  28.230  0.00  0.00            
ATOM    157  C13 GST    2      31.060  26.730  27.210  0.00  0.00            
ATOM    158  C14 GST    2      32.740  29.280  27.230  0.00  0.00            
ATOM    159  C15 GST    2      33.220  27.780  25.400  0.00  0.00            
ATOM    160  C16 GST    2      33.460  26.560  26.300  0.00  0.00            
ATOM    161  C17 GST    2      32.610  26.690  27.580  0.00  0.00            
ATOM    162  C18 GST    2      30.870  27.860  26.110  0.00  0.00            
ATOM    163  C19 GST    2      29.340  34.620  29.520  0.00  0.00            
ATOM    164  C20 GST    2      29.630  28.720  26.390  0.00  0.00            
ATOM    165  N1  GST    2      29.160  32.030  23.540  0.00  0.00            
ATOM    166  N2  GST    2      32.140  28.700  25.960  0.00  0.00            
ATOM    167  O1  GST    2      28.500  27.910  26.330  0.00  0.00            
ATOM    168  O2  GST    2      29.430  33.290  28.950  0.00  0.00            
ATOM    169  H1  GST    2      29.220  34.400  24.520  0.00  0.00            
ATOM    170  H2  GST    2      29.580  35.020  26.940  0.00  0.00            
ATOM    171  H3  GST    2      29.300  28.650  23.680  0.00  0.00            
ATOM    172  H4  GST    2      29.800  30.890  27.850  0.00  0.00            
ATOM    173  H5  GST    2      29.060  30.600  22.090  0.00  0.00            
ATOM    174  H6  GST    2      32.430  23.910  24.370  0.00  0.00            
ATOM    175  H7  GST    2      31.660  25.610  24.280  0.00  0.00            
ATOM    176  H8  GST    2      33.850  24.390  26.030  0.00  0.00            
ATOM    177  H9  GST    2      34.050  28.060  28.560  0.00  0.00            
ATOM    178  H10 GST    2      32.290  28.220  29.060  0.00  0.00            
ATOM    179  H11 GST    2      30.700  25.720  26.970  0.00  0.00            
ATOM    180  H12 GST    2      30.600  27.030  28.160  0.00  0.00            
ATOM    181  H13 GST    2      31.950  29.850  27.710  0.00  0.00            
ATOM    182  H14 GST    2      33.620  29.900  27.040  0.00  0.00            
ATOM    183  H15 GST    2      34.140  28.360  25.270  0.00  0.00            
ATOM    184  H16 GST    2      33.000  27.550  24.350  0.00  0.00            
ATOM    185  H17 GST    2      34.490  26.800  26.580  0.00  0.00            
ATOM    186  H18 GST    2      32.870  25.870  28.260  0.00  0.00            
ATOM    187  H19 GST    2      30.610  27.360  25.170  0.00  0.00            
ATOM    188  H20 GST    2      28.360  35.090  29.390  0.00  0.00            
ATOM    189  H21 GST    2      30.120  35.320  29.190  0.00  0.00            
ATOM    190  H22 GST    2      29.430  34.500  30.600  0.00  0.00            
ATOM    191  H23 GST    2      29.690  29.000  27.440  0.00  0.00            
ATOM    192  H24 GST    2      31.940  29.520  25.370  0.00  0.00            
ATOM    193  H25 GST    2      27.750  28.430  26.670  0.00  0.00            
END
ATOM      1  O1  HST    1      31.190  24.540  30.660  0.00  0.00            
ATOM      2  C1  HST    1      31.080  25.250  31.680  0.00  0.00            
ATOM      3  N1  HST    1      32.090  25.700  32.480  0.00  0.00            
ATOM      4  C2  HST    1      31.650  26.540  33.560  0.00  0.00            
ATOM      5  C3  HST    1      33.440  25.190  32.520  0.00  0.00            
ATOM      6  N2  HST    1      34.320  26.160  31.990  0.00  0.00            
ATOM      7  C4  HST    1      35.070  27.070  32.870  0.00  0.00            
ATOM      8  C5  HST    1      34.930  25.930  30.780  0.00  0.00            
ATOM      9  O2  HST    1      34.410  25.190  29.920  0.00  0.00            
ATOM     10  N3  HST    1      36.030  26.680  30.720  0.00  0.00            
ATOM     11  C6  HST    1      36.270  27.450  31.940  0.00  0.00            
ATOM     12  C7  HST    1      37.090  26.410  29.770  0.00  0.00            
ATOM     13  N4  HST    1      37.210  27.510  28.760  0.00  0.00            
ATOM     14  C8  HST    1      37.870  28.780  29.020  0.00  0.00            
ATOM     15  C9  HST    1      37.040  27.320  27.390  0.00  0.00            
ATOM     16  O3  HST    1      36.600  26.350  26.850  0.00  0.00            
ATOM     17  N5  HST    1      37.420  28.480  26.780  0.00  0.00            
ATOM     18  C10 HST    1      38.120  29.420  27.670  0.00  0.00            
ATOM     19  C11 HST    1      37.400  28.620  25.320  0.00  0.00            
ATOM     20  N6  HST    1      36.190  29.280  24.840  0.00  0.00            
ATOM     21  C12 HST    1      36.280  30.730  24.710  0.00  0.00            
ATOM     22  C13 HST    1      35.120  28.800  24.170  0.00  0.00            
ATOM     23  O4  HST    1      35.000  27.670  23.900  0.00  0.00            
ATOM     24  N7  HST    1      34.320  29.840  23.730  0.00  0.00            
ATOM     25  C14 HST    1      34.890  31.130  24.020  0.00  0.00            
ATOM     26  C15 HST    1      33.380  29.680  22.610  0.00  0.00            
ATOM     27  N8  HST    1      32.060  30.200  22.900  0.00  0.00            
ATOM     28  C16 HST    1      31.900  31.630  22.730  0.00  0.00            
ATOM     29  C17 HST    1      30.870  29.560  22.520  0.00  0.00            
ATOM     30  O5  HST    1      30.730  28.370  22.350  0.00  0.00            
ATOM     31  N9  HST    1      29.880  30.470  22.310  0.00  0.00            
ATOM     32  C18 HST    1      30.440  31.870  22.240  0.00  0.00            
ATOM     33  C19 HST    1      28.560  30.210  21.720  0.00  0.00            
ATOM     34  N10 HST    1      27.490  30.230  22.730  0.00  0.00            
ATOM     35  C20 HST    1      26.820  31.550  23.010  0.00  0.00            
ATOM     36  C21 HST    1      26.900  29.150  23.340  0.00  0.00            
ATOM     37  O6  HST    1      27.290  28.010  23.180  0.00  0.00            
ATOM     38  N11 HST    1      25.880  29.660  24.140  0.00  0.00            
ATOM     39  C22 HST    1      25.680  31.120  23.950  0.00  0.00            
ATOM     40  C23 HST    1      24.850  28.900  24.670  0.00  0.00            
ATOM     41  N12 HST    1      24.970  28.740  26.100  0.00  0.00            
ATOM     42  C24 HST    1      24.320  29.670  27.010  0.00  0.00            
ATOM     43  C25 HST    1      25.250  27.570  26.710  0.00  0.00            
ATOM     44  O7  HST    1      25.690  26.570  26.230  0.00  0.00            
ATOM     45  N13 HST    1      25.050  27.730  28.030  0.00  0.00            
ATOM     46  C26 HST    1      24.300  28.970  28.360  0.00  0.00            
ATOM     47  C27 HST    1      25.000  26.630  28.990  0.00  0.00            
ATOM     48  N14 HST    1      26.040  26.720  30.090  0.00  0.00            
ATOM     49  C28 HST    1      25.770  27.430  31.340  0.00  0.00            
ATOM     50  C29 HST    1      27.150  25.950  30.150  0.00  0.00            
ATOM     51  O8  HST    1      27.490  25.080  29.360  0.00  0.00            
ATOM     52  N15 HST    1      27.670  26.110  31.390  0.00  0.00            
ATOM     53  C30 HST    1      28.600  25.170  31.960  0.00  0.00            
ATOM     54  C31 HST    1      26.900  26.970  32.270  0.00  0.00            
ATOM     55  N16 HST    1      29.930  25.720  32.240  0.00  0.00            
ATOM     56  C32 HST    1      30.160  26.470  33.450  0.00  0.00            
ATOM     57  N17 HST    1      29.750  27.910  33.460  0.00  0.00            
ATOM     58  C33 HST    1      28.440  28.260  33.840  0.00  0.00            
ATOM     59  C34 HST    1      30.830  28.700  33.460  0.00  0.00            
ATOM     60  O9  HST    1      30.840  29.900  33.640  0.00  0.00            
ATOM     61  N18 HST    1      31.950  27.940  33.470  0.00  0.00            
ATOM     62  C35 HST    1      33.280  28.420  33.950  0.00  0.00            
ATOM     63  N19 HST    1      34.390  28.320  32.970  0.00  0.00            
ATOM     64  C36 HST    1      34.990  29.360  32.280  0.00  0.00            
ATOM     65  O10 HST    1      34.620  30.510  32.240  0.00  0.00            
ATOM     66  N20 HST    1      36.110  28.870  31.740  0.00  0.00            
ATOM     67  C37 HST    1      37.190  29.720  31.170  0.00  0.00            
ATOM     68  N21 HST    1      37.140  29.780  29.730  0.00  0.00            
ATOM     69  C38 HST    1      36.940  30.920  28.970  0.00  0.00            
ATOM     70  O11 HST    1      36.460  32.010  29.310  0.00  0.00            
ATOM     71  N22 HST    1      37.460  30.680  27.730  0.00  0.00            
ATOM     72  C39 HST    1      37.570  31.640  26.600  0.00  0.00            
ATOM     73  N23 HST    1      36.290  31.480  25.980  0.00  0.00            
ATOM     74  C40 HST    1      35.100  32.140  26.180  0.00  0.00            
ATOM     75  O12 HST    1      34.860  32.810  27.130  0.00  0.00            
ATOM     76  N24 HST    1      34.250  31.950  25.040  0.00  0.00            
ATOM     77  C41 HST    1      33.260  32.870  24.550  0.00  0.00            
ATOM     78  N25 HST    1      32.000  32.270  24.020  0.00  0.00            
ATOM     79  C42 HST    1      30.830  32.850  24.360  0.00  0.00            
ATOM     80  O13 HST    1      30.640  33.480  25.350  0.00  0.00            
ATOM     81  N26 HST    1      29.950  32.670  23.320  0.00  0.00            
ATOM     82  C43 HST    1      28.660  33.280  23.330  0.00  0.00            
ATOM     83  N27 HST    1      27.580  32.470  23.870  0.00  0.00            
ATOM     84  C44 HST    1      27.040  32.610  25.100  0.00  0.00            
ATOM     85  O14 HST    1      27.350  33.380  25.970  0.00  0.00            
ATOM     86  N28 HST    1      25.950  31.840  25.210  0.00  0.00            
ATOM     87  C45 HST    1      24.980  31.960  26.320  0.00  0.00            
ATOM     88  N29 HST    1      25.030  30.890  27.300  0.00  0.00            
ATOM     89  C46 HST    1      25.540  31.020  28.600  0.00  0.00            
ATOM     90  O15 HST    1      26.110  32.000  29.030  0.00  0.00            
ATOM     91  N30 HST    1      25.070  29.910  29.240  0.00  0.00            
ATOM     92  C47 HST    1      24.930  29.780  30.700  0.00  0.00            
ATOM     93  N31 HST    1      25.930  28.930  31.330  0.00  0.00            
ATOM     94  C48 HST    1      26.920  29.330  32.200  0.00  0.00            
ATOM     95  N32 HST    1      27.500  28.230  32.720  0.00  0.00            
ATOM     96  O16 HST    1      27.070  30.450  32.500  0.00  0.00            
ATOM     97  H1  HST    1      32.110  26.140  34.470  0.00  0.00            
ATOM     98  H2  HST    1      33.540  24.260  31.950  0.00  0.00            
ATOM     99  H3  HST    1      33.710  25.040  33.570  0.00  0.00            
ATOM    100  H4  HST    1      35.440  26.620  33.790  0.00  0.00            
ATOM    101  H5  HST    1      37.200  27.070  32.380  0.00  0.00            
ATOM    102  H6  HST    1      36.950  25.440  29.290  0.00  0.00            
ATOM    103  H7  HST    1      37.980  26.290  30.400  0.00  0.00            
ATOM    104  H8  HST    1      38.820  28.530  29.500  0.00  0.00            
ATOM    105  H9  HST    1      39.190  29.480  27.410  0.00  0.00            
ATOM    106  H10 HST    1      37.440  27.640  24.810  0.00  0.00            
ATOM    107  H11 HST    1      38.350  29.050  25.010  0.00  0.00            
ATOM    108  H12 HST    1      37.180  31.030  24.160  0.00  0.00            
ATOM    109  H13 HST    1      35.020  31.710  23.100  0.00  0.00            
ATOM    110  H14 HST    1      33.940  30.040  21.750  0.00  0.00            
ATOM    111  H15 HST    1      33.250  28.590  22.620  0.00  0.00            
ATOM    112  H16 HST    1      32.650  32.000  22.020  0.00  0.00            
ATOM    113  H17 HST    1      30.480  32.360  21.260  0.00  0.00            
ATOM    114  H18 HST    1      28.270  30.870  20.890  0.00  0.00            
ATOM    115  H19 HST    1      28.630  29.180  21.340  0.00  0.00            
ATOM    116  H20 HST    1      26.540  32.030  22.060  0.00  0.00            
ATOM    117  H21 HST    1      24.640  31.390  23.730  0.00  0.00            
ATOM    118  H22 HST    1      23.850  29.340  24.560  0.00  0.00            
ATOM    119  H23 HST    1      24.770  27.840  24.380  0.00  0.00            
ATOM    120  H24 HST    1      23.320  29.940  26.640  0.00  0.00            
ATOM    121  H25 HST    1      23.280  28.820  28.740  0.00  0.00            
ATOM    122  H26 HST    1      23.950  26.670  29.280  0.00  0.00            
ATOM    123  H27 HST    1      25.220  25.660  28.530  0.00  0.00            
ATOM    124  H28 HST    1      24.810  27.120  31.770  0.00  0.00            
ATOM    125  H29 HST    1      28.830  24.370  31.240  0.00  0.00            
ATOM    126  H30 HST    1      28.140  24.750  32.870  0.00  0.00            
ATOM    127  H31 HST    1      26.520  26.510  33.190  0.00  0.00            
ATOM    128  H32 HST    1      29.610  25.920  34.220  0.00  0.00            
ATOM    129  H33 HST    1      28.120  27.490  34.540  0.00  0.00            
ATOM    130  H34 HST    1      28.330  29.200  34.400  0.00  0.00            
ATOM    131  H35 HST    1      33.590  27.810  34.800  0.00  0.00            
ATOM    132  H36 HST    1      33.290  29.490  34.190  0.00  0.00            
ATOM    133  H37 HST    1      38.170  29.270  31.350  0.00  0.00            
ATOM    134  H38 HST    1      37.220  30.730  31.600  0.00  0.00            
ATOM    135  H39 HST    1      38.460  31.310  26.050  0.00  0.00            
ATOM    136  H40 HST    1      37.810  32.590  27.110  0.00  0.00            
ATOM    137  H41 HST    1      33.020  33.560  25.370  0.00  0.00            
ATOM    138  H42 HST    1      33.720  33.410  23.720  0.00  0.00            
ATOM    139  H43 HST    1      28.660  34.200  23.910  0.00  0.00            
ATOM    140  H44 HST    1      28.390  33.560  22.310  0.00  0.00            
ATOM    141  H45 HST    1      25.230  32.890  26.840  0.00  0.00            
ATOM    142  H46 HST    1      24.000  32.250  25.910  0.00  0.00            
ATOM    143  H47 HST    1      25.010  30.760  31.190  0.00  0.00            
ATOM    144  H48 HST    1      24.000  29.280  30.990  0.00  0.00            
ATOM    145  C1  GST    2      31.250  23.040  23.670  0.00  0.00            
ATOM    146  C2  GST    2      32.490  23.300  22.970  0.00  0.00            
ATOM    147  C3  GST    2      29.180  25.820  26.010  0.00  0.00            
ATOM    148  C4  GST    2      32.210  25.560  23.840  0.00  0.00            
ATOM    149  C5  GST    2      28.810  24.410  25.790  0.00  0.00            
ATOM    150  C6  GST    2      31.020  25.320  24.540  0.00  0.00            
ATOM    151  C7  GST    2      30.360  26.310  25.350  0.00  0.00            
ATOM    152  C8  GST    2      30.590  23.960  24.470  0.00  0.00            
ATOM    153  C9  GST    2      32.950  24.600  23.130  0.00  0.00            
ATOM    154  C10 GST    2      29.950  29.070  30.240  0.00  0.00            
ATOM    155  C11 GST    2      31.270  29.380  30.140  0.00  0.00            
ATOM    156  C12 GST    2      34.080  28.500  27.510  0.00  0.00            
ATOM    157  C13 GST    2      31.790  29.520  27.120  0.00  0.00            
ATOM    158  C14 GST    2      33.440  27.190  26.990  0.00  0.00            
ATOM    159  C15 GST    2      32.020  27.150  29.050  0.00  0.00            
ATOM    160  C16 GST    2      32.340  28.610  29.400  0.00  0.00            
ATOM    161  C17 GST    2      32.890  29.430  28.140  0.00  0.00            
ATOM    162  C18 GST    2      31.150  28.100  26.900  0.00  0.00            
ATOM    163  C19 GST    2      33.710  25.740  21.130  0.00  0.00            
ATOM    164  C20 GST    2      30.740  27.800  25.400  0.00  0.00            
ATOM    165  N1  GST    2      29.480  23.550  25.050  0.00  0.00            
ATOM    166  N2  GST    2      32.070  26.990  27.500  0.00  0.00            
ATOM    167  O1  GST    2      29.580  28.610  25.050  0.00  0.00            
ATOM    168  O2  GST    2      34.040  25.030  22.320  0.00  0.00            
ATOM    169  H1  GST    2      30.890  22.010  23.700  0.00  0.00            
ATOM    170  H2  GST    2      32.950  22.530  22.350  0.00  0.00            
ATOM    171  H3  GST    2      28.600  26.360  26.740  0.00  0.00            
ATOM    172  H4  GST    2      32.720  26.520  23.870  0.00  0.00            
ATOM    173  H5  GST    2      27.900  24.020  26.240  0.00  0.00            
ATOM    174  H6  GST    2      29.350  29.830  30.740  0.00  0.00            
ATOM    175  H7  GST    2      29.500  28.160  29.840  0.00  0.00            
ATOM    176  H8  GST    2      31.640  30.330  30.500  0.00  0.00            
ATOM    177  H9  GST    2      34.780  28.240  28.310  0.00  0.00            
ATOM    178  H10 GST    2      34.610  29.130  26.790  0.00  0.00            
ATOM    179  H11 GST    2      31.090  30.320  27.400  0.00  0.00            
ATOM    180  H12 GST    2      32.280  29.880  26.210  0.00  0.00            
ATOM    181  H13 GST    2      33.420  27.220  25.900  0.00  0.00            
ATOM    182  H14 GST    2      34.080  26.340  27.240  0.00  0.00            
ATOM    183  H15 GST    2      32.750  26.490  29.510  0.00  0.00            
ATOM    184  H16 GST    2      31.040  26.830  29.430  0.00  0.00            
ATOM    185  H17 GST    2      33.200  28.630  30.090  0.00  0.00            
ATOM    186  H18 GST    2      33.270  30.440  28.360  0.00  0.00            
ATOM    187  H19 GST    2      30.290  28.070  27.560  0.00  0.00            
ATOM    188  H20 GST    2      32.960  25.140  20.600  0.00  0.00            
ATOM    189  H21 GST    2      34.540  25.810  20.420  0.00  0.00            
ATOM    190  H22 GST    2      33.290  26.730  21.300  0.00  0.00            
ATOM    191  H23 GST    2      31.580  28.170  24.810  0.00  0.00            
ATOM    192  H24 GST    2      31.660  26.090  27.220  0.00  0.00            
ATOM    193  H25 GST    2      29.170  28.090  24.330  0.00  0.00            
END
ATOM      1  O1  HST    1      33.500  25.630  29.820  0.00  0.00            
ATOM      2  C1  HST    1      33.100  24.620  29.310  0.00  0.00            
ATOM      3  N1  HST    1      31.930  24.020  29.630  0.00  0.00            
ATOM      4  C2  HST    1      31.880  22.610  29.260  0.00  0.00            
ATOM      5  C3  HST    1      31.040  24.580  30.670  0.00  0.00            
ATOM      6  N2  HST    1      29.530  24.600  30.430  0.00  0.00            
ATOM      7  C4  HST    1      28.670  23.360  30.340  0.00  0.00            
ATOM      8  C5  HST    1      28.800  25.680  30.810  0.00  0.00            
ATOM      9  O2  HST    1      29.230  26.780  31.110  0.00  0.00            
ATOM     10  N3  HST    1      27.470  25.330  30.870  0.00  0.00            
ATOM     11  C6  HST    1      27.280  23.940  30.560  0.00  0.00            
ATOM     12  C7  HST    1      26.390  26.090  31.390  0.00  0.00            
ATOM     13  N4  HST    1      25.710  26.760  30.260  0.00  0.00            
ATOM     14  C8  HST    1      24.510  26.230  29.680  0.00  0.00            
ATOM     15  C9  HST    1      26.170  27.910  29.670  0.00  0.00            
ATOM     16  O3  HST    1      27.130  28.640  29.910  0.00  0.00            
ATOM     17  N5  HST    1      25.260  28.240  28.700  0.00  0.00            
ATOM     18  C10 HST    1      24.090  27.350  28.680  0.00  0.00            
ATOM     19  C11 HST    1      24.950  29.570  28.260  0.00  0.00            
ATOM     20  N6  HST    1      25.060  29.850  26.800  0.00  0.00            
ATOM     21  C12 HST    1      23.980  29.460  25.990  0.00  0.00            
ATOM     22  C13 HST    1      25.890  30.780  26.250  0.00  0.00            
ATOM     23  O4  HST    1      26.780  31.430  26.870  0.00  0.00            
ATOM     24  N7  HST    1      25.460  31.040  24.920  0.00  0.00            
ATOM     25  C14 HST    1      24.260  30.240  24.600  0.00  0.00            
ATOM     26  C15 HST    1      26.100  32.050  24.060  0.00  0.00            
ATOM     27  N8  HST    1      26.990  31.480  23.050  0.00  0.00            
ATOM     28  C16 HST    1      26.520  31.070  21.760  0.00  0.00            
ATOM     29  C17 HST    1      28.330  31.760  23.030  0.00  0.00            
ATOM     30  O5  HST    1      28.920  32.340  23.900  0.00  0.00            
ATOM     31  N9  HST    1      28.870  31.390  21.820  0.00  0.00            
ATOM     32  C18 HST    1      27.850  30.940  20.920  0.00  0.00            
ATOM     33  C19 HST    1      30.330  31.660  21.510  0.00  0.00            
ATOM     34  N10 HST    1      31.050  30.450  21.300  0.00  0.00            
ATOM     35  C20 HST    1      31.160  29.760  20.050  0.00  0.00            
ATOM     36  C21 HST    1      32.080  30.210  22.160  0.00  0.00            
ATOM     37  O6  HST    1      32.360  30.750  23.180  0.00  0.00            
ATOM     38  N11 HST    1      32.860  29.230  21.580  0.00  0.00            
ATOM     39  C22 HST    1      32.430  28.920  20.240  0.00  0.00            
ATOM     40  C23 HST    1      34.270  29.200  21.940  0.00  0.00            
ATOM     41  N12 HST    1      34.850  27.890  22.260  0.00  0.00            
ATOM     42  C24 HST    1      35.030  26.860  21.260  0.00  0.00            
ATOM     43  C25 HST    1      35.490  27.600  23.430  0.00  0.00            
ATOM     44  O7  HST    1      35.390  28.340  24.400  0.00  0.00            
ATOM     45  N13 HST    1      36.090  26.360  23.350  0.00  0.00            
ATOM     46  C26 HST    1      35.980  25.870  21.950  0.00  0.00            
ATOM     47  C27 HST    1      37.020  25.780  24.230  0.00  0.00            
ATOM     48  N14 HST    1      36.380  24.830  25.060  0.00  0.00            
ATOM     49  C28 HST    1      36.230  23.420  24.770  0.00  0.00            
ATOM     50  C29 HST    1      35.980  25.140  26.360  0.00  0.00            
ATOM     51  O8  HST    1      36.080  26.260  26.800  0.00  0.00            
ATOM     52  N15 HST    1      35.520  24.030  26.950  0.00  0.00            
ATOM     53  C30 HST    1      35.220  23.910  28.360  0.00  0.00            
ATOM     54  C31 HST    1      35.620  22.890  26.070  0.00  0.00            
ATOM     55  N16 HST    1      33.770  23.800  28.470  0.00  0.00            
ATOM     56  C32 HST    1      33.230  22.480  28.520  0.00  0.00            
ATOM     57  N17 HST    1      32.770  22.080  27.210  0.00  0.00            
ATOM     58  C33 HST    1      33.590  21.400  26.260  0.00  0.00            
ATOM     59  C34 HST    1      31.390  22.100  27.020  0.00  0.00            
ATOM     60  O9  HST    1      30.720  21.750  26.040  0.00  0.00            
ATOM     61  N18 HST    1      30.870  22.310  28.200  0.00  0.00            
ATOM     62  C35 HST    1      29.460  21.880  28.420  0.00  0.00            
ATOM     63  N19 HST    1      28.510  22.790  28.990  0.00  0.00            
ATOM     64  C36 HST    1      27.300  23.010  28.430  0.00  0.00            
ATOM     65  O10 HST    1      26.950  22.780  27.300  0.00  0.00            
ATOM     66  N20 HST    1      26.550  23.630  29.370  0.00  0.00            
ATOM     67  C37 HST    1      25.090  23.710  29.240  0.00  0.00            
ATOM     68  N21 HST    1      24.750  25.090  28.810  0.00  0.00            
ATOM     69  C38 HST    1      24.340  25.350  27.490  0.00  0.00            
ATOM     70  O11 HST    1      24.390  24.520  26.550  0.00  0.00            
ATOM     71  N22 HST    1      24.010  26.650  27.370  0.00  0.00            
ATOM     72  C39 HST    1      23.190  27.090  26.240  0.00  0.00            
ATOM     73  N23 HST    1      23.970  28.080  25.550  0.00  0.00            
ATOM     74  C40 HST    1      24.310  27.970  24.190  0.00  0.00            
ATOM     75  O12 HST    1      24.090  26.920  23.480  0.00  0.00            
ATOM     76  N24 HST    1      24.550  29.190  23.650  0.00  0.00            
ATOM     77  C41 HST    1      24.650  29.450  22.210  0.00  0.00            
ATOM     78  N25 HST    1      26.020  29.720  21.720  0.00  0.00            
ATOM     79  C42 HST    1      26.820  28.850  21.000  0.00  0.00            
ATOM     80  O13 HST    1      26.640  27.690  20.680  0.00  0.00            
ATOM     81  N26 HST    1      27.930  29.530  20.600  0.00  0.00            
ATOM     82  C43 HST    1      28.780  29.010  19.520  0.00  0.00            
ATOM     83  N27 HST    1      30.170  28.730  19.820  0.00  0.00            
ATOM     84  C44 HST    1      30.670  27.390  19.780  0.00  0.00            
ATOM     85  O14 HST    1      30.110  26.340  19.480  0.00  0.00            
ATOM     86  N28 HST    1      32.020  27.520  20.020  0.00  0.00            
ATOM     87  C45 HST    1      33.050  26.550  19.780  0.00  0.00            
ATOM     88  N29 HST    1      33.850  26.120  20.910  0.00  0.00            
ATOM     89  C46 HST    1      34.060  24.820  20.990  0.00  0.00            
ATOM     90  O15 HST    1      33.350  23.930  20.540  0.00  0.00            
ATOM     91  N30 HST    1      35.190  24.650  21.720  0.00  0.00            
ATOM     92  C47 HST    1      35.610  23.310  22.250  0.00  0.00            
ATOM     93  N31 HST    1      35.290  23.090  23.680  0.00  0.00            
ATOM     94  C48 HST    1      34.230  22.330  24.110  0.00  0.00            
ATOM     95  N32 HST    1      34.400  22.310  25.480  0.00  0.00            
ATOM     96  O16 HST    1      33.400  21.760  23.430  0.00  0.00            
ATOM     97  H1  HST    1      31.760  22.000  30.160  0.00  0.00            
ATOM     98  H2  HST    1      31.320  25.590  30.990  0.00  0.00            
ATOM     99  H3  HST    1      31.110  23.860  31.500  0.00  0.00            
ATOM    100  H4  HST    1      28.940  22.550  31.030  0.00  0.00            
ATOM    101  H5  HST    1      26.830  23.510  31.470  0.00  0.00            
ATOM    102  H6  HST    1      26.590  26.850  32.160  0.00  0.00            
ATOM    103  H7  HST    1      25.640  25.330  31.640  0.00  0.00            
ATOM    104  H8  HST    1      23.730  26.090  30.440  0.00  0.00            
ATOM    105  H9  HST    1      23.100  27.790  28.850  0.00  0.00            
ATOM    106  H10 HST    1      25.650  30.200  28.810  0.00  0.00            
ATOM    107  H11 HST    1      23.930  29.840  28.570  0.00  0.00            
ATOM    108  H12 HST    1      23.110  29.730  26.610  0.00  0.00            
ATOM    109  H13 HST    1      23.390  30.820  24.270  0.00  0.00            
ATOM    110  H14 HST    1      25.220  32.440  23.530  0.00  0.00            
ATOM    111  H15 HST    1      26.660  32.710  24.730  0.00  0.00            
ATOM    112  H16 HST    1      25.910  31.840  21.270  0.00  0.00            
ATOM    113  H17 HST    1      27.870  31.580  20.030  0.00  0.00            
ATOM    114  H18 HST    1      30.350  32.220  20.560  0.00  0.00            
ATOM    115  H19 HST    1      30.870  32.250  22.260  0.00  0.00            
ATOM    116  H20 HST    1      31.190  30.450  19.200  0.00  0.00            
ATOM    117  H21 HST    1      33.240  29.110  19.520  0.00  0.00            
ATOM    118  H22 HST    1      34.720  29.550  21.010  0.00  0.00            
ATOM    119  H23 HST    1      34.460  29.940  22.720  0.00  0.00            
ATOM    120  H24 HST    1      35.490  27.300  20.370  0.00  0.00            
ATOM    121  H25 HST    1      36.870  25.950  21.300  0.00  0.00            
ATOM    122  H26 HST    1      37.720  25.190  23.630  0.00  0.00            
ATOM    123  H27 HST    1      37.520  26.600  24.760  0.00  0.00            
ATOM    124  H28 HST    1      37.170  22.880  24.600  0.00  0.00            
ATOM    125  H29 HST    1      35.720  24.710  28.920  0.00  0.00            
ATOM    126  H30 HST    1      35.710  22.990  28.660  0.00  0.00            
ATOM    127  H31 HST    1      36.080  22.070  26.630  0.00  0.00            
ATOM    128  H32 HST    1      33.920  21.710  28.890  0.00  0.00            
ATOM    129  H33 HST    1      34.270  20.710  26.780  0.00  0.00            
ATOM    130  H34 HST    1      32.920  20.860  25.570  0.00  0.00            
ATOM    131  H35 HST    1      29.530  21.020  29.090  0.00  0.00            
ATOM    132  H36 HST    1      29.040  21.500  27.480  0.00  0.00            
ATOM    133  H37 HST    1      24.610  23.460  30.190  0.00  0.00            
ATOM    134  H38 HST    1      24.790  23.020  28.440  0.00  0.00            
ATOM    135  H39 HST    1      22.340  27.660  26.610  0.00  0.00            
ATOM    136  H40 HST    1      22.950  26.320  25.500  0.00  0.00            
ATOM    137  H41 HST    1      24.220  28.560  21.730  0.00  0.00            
ATOM    138  H42 HST    1      24.090  30.350  21.930  0.00  0.00            
ATOM    139  H43 HST    1      28.260  28.140  19.110  0.00  0.00            
ATOM    140  H44 HST    1      28.850  29.840  18.810  0.00  0.00            
ATOM    141  H45 HST    1      32.610  25.690  19.260  0.00  0.00            
ATOM    142  H46 HST    1      33.750  26.950  19.040  0.00  0.00            
ATOM    143  H47 HST    1      35.220  22.460  21.690  0.00  0.00            
ATOM    144  H48 HST    1      36.690  23.160  22.080  0.00  0.00            
ATOM    145  C1  GST    2      31.680  31.670  30.280  0.00  0.00            
ATOM    146  C2  GST    2      32.230  30.840  31.280  0.00  0.00            
ATOM    147  C3  GST    2      29.390  30.060  27.200  0.00  0.00            
ATOM    148  C4  GST    2      31.520  28.890  30.030  0.00  0.00            
ATOM    149  C5  GST    2      29.600  31.450  27.340  0.00  0.00            
ATOM    150  C6  GST    2      30.830  29.720  29.130  0.00  0.00            
ATOM    151  C7  GST    2      30.010  29.180  28.130  0.00  0.00            
ATOM    152  C8  GST    2      30.940  31.150  29.210  0.00  0.00            
ATOM    153  C9  GST    2      32.200  29.420  31.100  0.00  0.00            
ATOM    154  C10 GST    2      28.790  27.560  23.310  0.00  0.00            
ATOM    155  C11 GST    2      29.780  26.600  23.200  0.00  0.00            
ATOM    156  C12 GST    2      32.830  25.990  25.600  0.00  0.00            
ATOM    157  C13 GST    2      30.340  25.880  26.040  0.00  0.00            
ATOM    158  C14 GST    2      32.740  27.280  26.400  0.00  0.00            
ATOM    159  C15 GST    2      31.500  28.130  24.480  0.00  0.00            
ATOM    160  C16 GST    2      31.110  26.750  23.890  0.00  0.00            
ATOM    161  C17 GST    2      31.410  25.730  24.970  0.00  0.00            
ATOM    162  C18 GST    2      30.280  27.380  26.450  0.00  0.00            
ATOM    163  C19 GST    2      33.900  28.780  32.690  0.00  0.00            
ATOM    164  C20 GST    2      29.970  27.700  27.880  0.00  0.00            
ATOM    165  N1  GST    2      30.290  31.980  28.340  0.00  0.00            
ATOM    166  N2  GST    2      31.520  28.140  25.970  0.00  0.00            
ATOM    167  O1  GST    2      28.650  27.310  28.020  0.00  0.00            
ATOM    168  O2  GST    2      32.740  28.520  31.890  0.00  0.00            
ATOM    169  H1  GST    2      31.730  32.750  30.410  0.00  0.00            
ATOM    170  H2  GST    2      32.840  31.120  32.140  0.00  0.00            
ATOM    171  H3  GST    2      28.710  29.640  26.470  0.00  0.00            
ATOM    172  H4  GST    2      31.410  27.820  29.970  0.00  0.00            
ATOM    173  H5  GST    2      29.300  32.180  26.590  0.00  0.00            
ATOM    174  H6  GST    2      27.790  27.440  22.890  0.00  0.00            
ATOM    175  H7  GST    2      28.870  28.430  23.960  0.00  0.00            
ATOM    176  H8  GST    2      29.610  25.780  22.500  0.00  0.00            
ATOM    177  H9  GST    2      33.540  26.040  24.770  0.00  0.00            
ATOM    178  H10 GST    2      33.010  25.070  26.160  0.00  0.00            
ATOM    179  H11 GST    2      29.340  25.550  25.700  0.00  0.00            
ATOM    180  H12 GST    2      30.610  25.300  26.930  0.00  0.00            
ATOM    181  H13 GST    2      32.730  27.050  27.460  0.00  0.00            
ATOM    182  H14 GST    2      33.620  27.870  26.170  0.00  0.00            
ATOM    183  H15 GST    2      32.520  28.360  24.170  0.00  0.00            
ATOM    184  H16 GST    2      30.780  28.890  24.150  0.00  0.00            
ATOM    185  H17 GST    2      31.820  26.610  23.060  0.00  0.00            
ATOM    186  H18 GST    2      31.410  24.730  24.510  0.00  0.00            
ATOM    187  H19 GST    2      29.410  27.730  25.900  0.00  0.00            
ATOM    188  H20 GST    2      33.890  29.540  33.480  0.00  0.00            
ATOM    189  H21 GST    2      34.700  29.090  32.010  0.00  0.00            
ATOM    190  H22 GST    2      34.150  27.880  33.270  0.00  0.00            
ATOM    191  H23 GST    2      30.590  27.090  28.550  0.00  0.00            
ATOM    192  H24 GST    2      31.580  29.110  26.300  0.00  0.00            
ATOM    193  H25 GST    2      28.400  27.860  28.770  0.00  0.00            
END
ATOM      1  O1  HST    1      31.110  22.620  28.430  0.00  0.00            
ATOM      2  C1  HST    1      31.130  21.990  27.370  0.00  0.00            
ATOM      3  N1  HST    1      30.040  21.250  26.800  0.00  0.00            
ATOM      4  C2  HST    1      30.430  20.530  25.570  0.00  0.00            
ATOM      5  C3  HST    1      28.740  21.140  27.450  0.00  0.00            
ATOM      6  N2  HST    1      27.810  22.090  26.840  0.00  0.00            
ATOM      7  C4  HST    1      26.800  21.530  25.780  0.00  0.00            
ATOM      8  C5  HST    1      27.350  23.210  27.370  0.00  0.00            
ATOM      9  O2  HST    1      27.900  23.800  28.290  0.00  0.00            
ATOM     10  N3  HST    1      26.220  23.570  26.730  0.00  0.00            
ATOM     11  C6  HST    1      25.820  22.680  25.630  0.00  0.00            
ATOM     12  C7  HST    1      25.310  24.600  27.210  0.00  0.00            
ATOM     13  N4  HST    1      25.380  25.820  26.400  0.00  0.00            
ATOM     14  C8  HST    1      24.720  26.050  25.130  0.00  0.00            
ATOM     15  C9  HST    1      25.940  26.980  26.890  0.00  0.00            
ATOM     16  O3  HST    1      26.560  27.090  27.910  0.00  0.00            
ATOM     17  N5  HST    1      25.600  27.950  26.020  0.00  0.00            
ATOM     18  C10 HST    1      24.830  27.520  24.870  0.00  0.00            
ATOM     19  C11 HST    1      25.740  29.340  26.370  0.00  0.00            
ATOM     20  N6  HST    1      26.520  30.030  25.360  0.00  0.00            
ATOM     21  C12 HST    1      25.940  30.650  24.120  0.00  0.00            
ATOM     22  C13 HST    1      27.560  30.770  25.820  0.00  0.00            
ATOM     23  O4  HST    1      28.180  30.500  26.820  0.00  0.00            
ATOM     24  N7  HST    1      27.880  31.790  24.930  0.00  0.00            
ATOM     25  C14 HST    1      26.860  31.910  23.870  0.00  0.00            
ATOM     26  C15 HST    1      28.660  32.940  25.410  0.00  0.00            
ATOM     27  N8  HST    1      29.970  32.940  24.700  0.00  0.00            
ATOM     28  C16 HST    1      30.120  33.450  23.350  0.00  0.00            
ATOM     29  C17 HST    1      31.200  32.670  25.310  0.00  0.00            
ATOM     30  O5  HST    1      31.390  32.210  26.380  0.00  0.00            
ATOM     31  N9  HST    1      32.170  32.950  24.370  0.00  0.00            
ATOM     32  C18 HST    1      31.650  33.440  23.110  0.00  0.00            
ATOM     33  C19 HST    1      33.520  33.260  24.730  0.00  0.00            
ATOM     34  N10 HST    1      34.490  32.350  24.170  0.00  0.00            
ATOM     35  C20 HST    1      35.000  32.450  22.830  0.00  0.00            
ATOM     36  C21 HST    1      35.170  31.470  24.950  0.00  0.00            
ATOM     37  O6  HST    1      35.010  31.170  26.150  0.00  0.00            
ATOM     38  N11 HST    1      36.050  30.830  24.160  0.00  0.00            
ATOM     39  C22 HST    1      36.140  31.370  22.810  0.00  0.00            
ATOM     40  C23 HST    1      37.270  30.230  24.650  0.00  0.00            
ATOM     41  N12 HST    1      37.110  28.780  24.380  0.00  0.00            
ATOM     42  C24 HST    1      37.600  28.170  23.150  0.00  0.00            
ATOM     43  C25 HST    1      36.870  27.870  25.370  0.00  0.00            
ATOM     44  O7  HST    1      36.490  28.160  26.490  0.00  0.00            
ATOM     45  N13 HST    1      37.070  26.640  24.880  0.00  0.00            
ATOM     46  C26 HST    1      37.530  26.700  23.510  0.00  0.00            
ATOM     47  C27 HST    1      37.130  25.400  25.640  0.00  0.00            
ATOM     48  N14 HST    1      36.030  24.450  25.510  0.00  0.00            
ATOM     49  C28 HST    1      36.060  23.510  24.450  0.00  0.00            
ATOM     50  C29 HST    1      35.080  24.180  26.410  0.00  0.00            
ATOM     51  O8  HST    1      34.820  24.840  27.420  0.00  0.00            
ATOM     52  N15 HST    1      34.340  23.010  26.060  0.00  0.00            
ATOM     53  C30 HST    1      33.620  22.040  26.880  0.00  0.00            
ATOM     54  C31 HST    1      34.920  22.560  24.770  0.00  0.00            
ATOM     55  N16 HST    1      32.200  21.810  26.530  0.00  0.00            
ATOM     56  C32 HST    1      31.870  20.960  25.410  0.00  0.00            
ATOM     57  N17 HST    1      31.810  21.670  24.080  0.00  0.00            
ATOM     58  C33 HST    1      33.000  21.770  23.300  0.00  0.00            
ATOM     59  C34 HST    1      30.520  21.710  23.560  0.00  0.00            
ATOM     60  O9  HST    1      30.280  22.170  22.460  0.00  0.00            
ATOM     61  N18 HST    1      29.720  20.990  24.400  0.00  0.00            
ATOM     62  C35 HST    1      28.410  20.540  24.030  0.00  0.00            
ATOM     63  N19 HST    1      27.390  21.480  24.370  0.00  0.00            
ATOM     64  C36 HST    1      26.880  22.430  23.540  0.00  0.00            
ATOM     65  O10 HST    1      27.210  22.630  22.370  0.00  0.00            
ATOM     66  N20 HST    1      26.080  23.210  24.300  0.00  0.00            
ATOM     67  C37 HST    1      25.130  24.120  23.630  0.00  0.00            
ATOM     68  N21 HST    1      25.410  25.470  23.970  0.00  0.00            
ATOM     69  C38 HST    1      25.780  26.460  23.050  0.00  0.00            
ATOM     70  O11 HST    1      26.280  26.160  21.930  0.00  0.00            
ATOM     71  N22 HST    1      25.490  27.640  23.610  0.00  0.00            
ATOM     72  C39 HST    1      25.170  28.800  22.680  0.00  0.00            
ATOM     73  N23 HST    1      26.090  29.950  22.890  0.00  0.00            
ATOM     74  C40 HST    1      26.880  30.480  21.930  0.00  0.00            
ATOM     75  O12 HST    1      27.170  30.020  20.840  0.00  0.00            
ATOM     76  N24 HST    1      27.380  31.600  22.540  0.00  0.00            
ATOM     77  C41 HST    1      28.200  32.610  21.860  0.00  0.00            
ATOM     78  N25 HST    1      29.630  32.670  22.270  0.00  0.00            
ATOM     79  C42 HST    1      30.680  32.190  21.440  0.00  0.00            
ATOM     80  O13 HST    1      30.520  31.600  20.400  0.00  0.00            
ATOM     81  N26 HST    1      31.830  32.510  22.040  0.00  0.00            
ATOM     82  C43 HST    1      33.050  32.680  21.320  0.00  0.00            
ATOM     83  N27 HST    1      34.070  31.880  21.870  0.00  0.00            
ATOM     84  C44 HST    1      34.580  30.860  21.110  0.00  0.00            
ATOM     85  O14 HST    1      34.210  30.460  20.030  0.00  0.00            
ATOM     86  N28 HST    1      35.760  30.490  21.720  0.00  0.00            
ATOM     87  C45 HST    1      36.710  29.530  21.210  0.00  0.00            
ATOM     88  N29 HST    1      36.730  28.370  22.000  0.00  0.00            
ATOM     89  C46 HST    1      36.180  27.200  21.610  0.00  0.00            
ATOM     90  O15 HST    1      35.480  27.130  20.640  0.00  0.00            
ATOM     91  N30 HST    1      36.640  26.190  22.450  0.00  0.00            
ATOM     92  C47 HST    1      36.590  24.780  22.330  0.00  0.00            
ATOM     93  N31 HST    1      35.690  24.070  23.220  0.00  0.00            
ATOM     94  C48 HST    1      34.450  23.700  22.780  0.00  0.00            
ATOM     95  N32 HST    1      33.910  22.800  23.680  0.00  0.00            
ATOM     96  O16 HST    1      33.950  24.030  21.760  0.00  0.00            
ATOM     97  H1  HST    1      30.540  19.450  25.710  0.00  0.00            
ATOM     98  H2  HST    1      28.800  21.520  28.480  0.00  0.00            
ATOM     99  H3  HST    1      28.380  20.110  27.380  0.00  0.00            
ATOM    100  H4  HST    1      26.440  20.560  26.120  0.00  0.00            
ATOM    101  H5  HST    1      24.780  22.340  25.670  0.00  0.00            
ATOM    102  H6  HST    1      25.530  24.870  28.250  0.00  0.00            
ATOM    103  H7  HST    1      24.260  24.290  27.270  0.00  0.00            
ATOM    104  H8  HST    1      23.670  25.720  25.080  0.00  0.00            
ATOM    105  H9  HST    1      23.920  28.130  24.820  0.00  0.00            
ATOM    106  H10 HST    1      26.130  29.540  27.370  0.00  0.00            
ATOM    107  H11 HST    1      24.710  29.710  26.370  0.00  0.00            
ATOM    108  H12 HST    1      24.900  30.950  24.270  0.00  0.00            
ATOM    109  H13 HST    1      26.300  32.850  23.910  0.00  0.00            
ATOM    110  H14 HST    1      28.080  33.840  25.200  0.00  0.00            
ATOM    111  H15 HST    1      28.790  32.870  26.500  0.00  0.00            
ATOM    112  H16 HST    1      29.840  34.500  23.250  0.00  0.00            
ATOM    113  H17 HST    1      31.930  34.470  22.880  0.00  0.00            
ATOM    114  H18 HST    1      33.780  34.300  24.500  0.00  0.00            
ATOM    115  H19 HST    1      33.590  33.120  25.810  0.00  0.00            
ATOM    116  H20 HST    1      35.490  33.390  22.540  0.00  0.00            
ATOM    117  H21 HST    1      37.080  31.870  22.530  0.00  0.00            
ATOM    118  H22 HST    1      38.180  30.540  24.120  0.00  0.00            
ATOM    119  H23 HST    1      37.270  30.400  25.730  0.00  0.00            
ATOM    120  H24 HST    1      38.640  28.510  23.040  0.00  0.00            
ATOM    121  H25 HST    1      38.520  26.240  23.470  0.00  0.00            
ATOM    122  H26 HST    1      38.030  24.870  25.310  0.00  0.00            
ATOM    123  H27 HST    1      37.290  25.660  26.690  0.00  0.00            
ATOM    124  H28 HST    1      37.010  22.960  24.370  0.00  0.00            
ATOM    125  H29 HST    1      33.640  22.410  27.910  0.00  0.00            
ATOM    126  H30 HST    1      34.150  21.080  26.860  0.00  0.00            
ATOM    127  H31 HST    1      35.260  21.520  24.830  0.00  0.00            
ATOM    128  H32 HST    1      32.600  20.150  25.340  0.00  0.00            
ATOM    129  H33 HST    1      33.530  20.810  23.240  0.00  0.00            
ATOM    130  H34 HST    1      32.610  21.960  22.290  0.00  0.00            
ATOM    131  H35 HST    1      28.160  19.610  24.550  0.00  0.00            
ATOM    132  H36 HST    1      28.480  20.250  22.980  0.00  0.00            
ATOM    133  H37 HST    1      24.130  23.950  24.050  0.00  0.00            
ATOM    134  H38 HST    1      25.170  23.890  22.560  0.00  0.00            
ATOM    135  H39 HST    1      24.120  29.060  22.860  0.00  0.00            
ATOM    136  H40 HST    1      25.390  28.400  21.680  0.00  0.00            
ATOM    137  H41 HST    1      28.130  32.430  20.780  0.00  0.00            
ATOM    138  H42 HST    1      27.780  33.590  22.100  0.00  0.00            
ATOM    139  H43 HST    1      32.910  32.510  20.250  0.00  0.00            
ATOM    140  H44 HST    1      33.410  33.710  21.390  0.00  0.00            
ATOM    141  H45 HST    1      36.460  29.300  20.170  0.00  0.00            
ATOM    142  H46 HST    1      37.740  29.900  21.300  0.00  0.00            
ATOM    143  H47 HST    1      36.270  24.600  21.300  0.00  0.00            
ATOM    144  H48 HST    1      37.560  24.340  22.610  0.00  0.00            
ATOM    145  C1  GST    2      30.850  26.360  32.240  0.00  0.00            
ATOM    146  C2  GST    2      31.940  25.500  32.400  0.00  0.00            
ATOM    147  C3  GST    2      29.730  27.660  28.450  0.00  0.00            
ATOM    148  C4  GST    2      32.190  25.340  30.030  0.00  0.00            
ATOM    149  C5  GST    2      29.130  28.120  29.590  0.00  0.00            
ATOM    150  C6  GST    2      31.050  26.150  29.810  0.00  0.00            
ATOM    151  C7  GST    2      30.680  26.640  28.490  0.00  0.00            
ATOM    152  C8  GST    2      30.470  26.810  30.950  0.00  0.00            
ATOM    153  C9  GST    2      32.650  24.940  31.310  0.00  0.00            
ATOM    154  C10 GST    2      29.170  28.100  23.450  0.00  0.00            
ATOM    155  C11 GST    2      30.330  28.290  22.890  0.00  0.00            
ATOM    156  C12 GST    2      33.680  27.610  24.490  0.00  0.00            
ATOM    157  C13 GST    2      31.740  26.260  24.720  0.00  0.00            
ATOM    158  C14 GST    2      33.330  28.150  25.930  0.00  0.00            
ATOM    159  C15 GST    2      31.390  29.190  25.010  0.00  0.00            
ATOM    160  C16 GST    2      31.640  28.610  23.580  0.00  0.00            
ATOM    161  C17 GST    2      32.400  27.280  23.770  0.00  0.00            
ATOM    162  C18 GST    2      31.220  26.940  26.020  0.00  0.00            
ATOM    163  C19 GST    2      34.120  22.930  30.650  0.00  0.00            
ATOM    164  C20 GST    2      31.180  25.940  27.200  0.00  0.00            
ATOM    165  N1  GST    2      29.500  27.710  30.850  0.00  0.00            
ATOM    166  N2  GST    2      31.860  28.310  26.130  0.00  0.00            
ATOM    167  O1  GST    2      30.360  24.800  26.940  0.00  0.00            
ATOM    168  O2  GST    2      33.780  24.070  31.590  0.00  0.00            
ATOM    169  H1  GST    2      30.400  26.880  33.080  0.00  0.00            
ATOM    170  H2  GST    2      32.340  25.320  33.400  0.00  0.00            
ATOM    171  H3  GST    2      29.280  27.870  27.480  0.00  0.00            
ATOM    172  H4  GST    2      32.730  24.960  29.170  0.00  0.00            
ATOM    173  H5  GST    2      28.330  28.840  29.460  0.00  0.00            
ATOM    174  H6  GST    2      28.270  28.100  22.840  0.00  0.00            
ATOM    175  H7  GST    2      28.870  28.010  24.490  0.00  0.00            
ATOM    176  H8  GST    2      30.440  28.330  21.810  0.00  0.00            
ATOM    177  H9  GST    2      34.250  28.380  23.960  0.00  0.00            
ATOM    178  H10 GST    2      34.340  26.740  24.510  0.00  0.00            
ATOM    179  H11 GST    2      30.840  25.830  24.270  0.00  0.00            
ATOM    180  H12 GST    2      32.310  25.380  25.050  0.00  0.00            
ATOM    181  H13 GST    2      33.640  27.460  26.710  0.00  0.00            
ATOM    182  H14 GST    2      33.800  29.120  26.110  0.00  0.00            
ATOM    183  H15 GST    2      31.950  30.130  25.000  0.00  0.00            
ATOM    184  H16 GST    2      30.340  29.460  25.000  0.00  0.00            
ATOM    185  H17 GST    2      32.190  29.360  23.000  0.00  0.00            
ATOM    186  H18 GST    2      32.510  26.680  22.870  0.00  0.00            
ATOM    187  H19 GST    2      30.150  27.060  25.860  0.00  0.00            
ATOM    188  H20 GST    2      33.240  22.270  30.570  0.00  0.00            
ATOM    189  H21 GST    2      34.920  22.290  31.050  0.00  0.00            
ATOM    190  H22 GST    2      34.350  23.310  29.650  0.00  0.00            
ATOM    191  H23 GST    2      32.190  25.540  27.320  0.00  0.00            
ATOM    192  H24 GST    2      31.710  28.750  27.050  0.00  0.00            
ATOM    193  H25 GST    2      30.310  24.320  27.790  0.00  0.00            
END
ATOM      1  O1  HST    1      32.360  24.180  29.330  0.00  0.00            
ATOM      2  C1  HST    1      32.870  23.370  28.570  0.00  0.00            
ATOM      3  N1  HST    1      32.260  22.240  28.200  0.00  0.00            
ATOM      4  C2  HST    1      33.110  21.440  27.270  0.00  0.00            
ATOM      5  C3  HST    1      31.030  21.710  28.820  0.00  0.00            
ATOM      6  N2  HST    1      30.010  22.070  27.880  0.00  0.00            
ATOM      7  C4  HST    1      29.470  21.010  27.020  0.00  0.00            
ATOM      8  C5  HST    1      29.180  23.160  28.010  0.00  0.00            
ATOM      9  O2  HST    1      29.380  24.040  28.810  0.00  0.00            
ATOM     10  N3  HST    1      28.130  23.020  27.170  0.00  0.00            
ATOM     11  C6  HST    1      28.080  21.660  26.650  0.00  0.00            
ATOM     12  C7  HST    1      26.900  23.780  27.350  0.00  0.00            
ATOM     13  N4  HST    1      26.500  24.540  26.210  0.00  0.00            
ATOM     14  C8  HST    1      25.800  23.930  25.050  0.00  0.00            
ATOM     15  C9  HST    1      26.280  25.890  26.280  0.00  0.00            
ATOM     16  O3  HST    1      26.560  26.600  27.250  0.00  0.00            
ATOM     17  N5  HST    1      25.560  26.210  25.170  0.00  0.00            
ATOM     18  C10 HST    1      25.280  25.120  24.280  0.00  0.00            
ATOM     19  C11 HST    1      24.910  27.490  24.960  0.00  0.00            
ATOM     20  N6  HST    1      25.730  28.270  23.990  0.00  0.00            
ATOM     21  C12 HST    1      25.520  28.200  22.540  0.00  0.00            
ATOM     22  C13 HST    1      26.360  29.430  24.400  0.00  0.00            
ATOM     23  O4  HST    1      26.510  29.810  25.540  0.00  0.00            
ATOM     24  N7  HST    1      26.630  30.180  23.280  0.00  0.00            
ATOM     25  C14 HST    1      26.130  29.550  22.070  0.00  0.00            
ATOM     26  C15 HST    1      27.100  31.510  23.310  0.00  0.00            
ATOM     27  N8  HST    1      28.530  31.650  22.950  0.00  0.00            
ATOM     28  C16 HST    1      28.780  31.830  21.570  0.00  0.00            
ATOM     29  C17 HST    1      29.570  32.050  23.700  0.00  0.00            
ATOM     30  O5  HST    1      29.650  31.850  24.890  0.00  0.00            
ATOM     31  N9  HST    1      30.620  32.490  22.950  0.00  0.00            
ATOM     32  C18 HST    1      30.180  32.450  21.540  0.00  0.00            
ATOM     33  C19 HST    1      31.750  33.340  23.380  0.00  0.00            
ATOM     34  N10 HST    1      33.020  32.730  23.140  0.00  0.00            
ATOM     35  C20 HST    1      33.770  32.830  21.910  0.00  0.00            
ATOM     36  C21 HST    1      33.810  32.270  24.210  0.00  0.00            
ATOM     37  O6  HST    1      33.500  32.100  25.360  0.00  0.00            
ATOM     38  N11 HST    1      35.060  32.150  23.770  0.00  0.00            
ATOM     39  C22 HST    1      35.150  32.450  22.370  0.00  0.00            
ATOM     40  C23 HST    1      36.270  32.090  24.590  0.00  0.00            
ATOM     41  N12 HST    1      36.750  30.730  24.640  0.00  0.00            
ATOM     42  C24 HST    1      37.730  30.180  23.690  0.00  0.00            
ATOM     43  C25 HST    1      36.810  30.080  25.860  0.00  0.00            
ATOM     44  O7  HST    1      36.140  30.340  26.870  0.00  0.00            
ATOM     45  N13 HST    1      37.570  28.960  25.670  0.00  0.00            
ATOM     46  C26 HST    1      38.240  28.910  24.320  0.00  0.00            
ATOM     47  C27 HST    1      37.880  28.020  26.710  0.00  0.00            
ATOM     48  N14 HST    1      37.020  26.820  26.550  0.00  0.00            
ATOM     49  C28 HST    1      37.600  25.690  25.860  0.00  0.00            
ATOM     50  C29 HST    1      36.030  26.510  27.460  0.00  0.00            
ATOM     51  O8  HST    1      35.560  27.210  28.250  0.00  0.00            
ATOM     52  N15 HST    1      35.720  25.190  27.250  0.00  0.00            
ATOM     53  C30 HST    1      35.060  24.480  28.370  0.00  0.00            
ATOM     54  C31 HST    1      36.600  24.590  26.250  0.00  0.00            
ATOM     55  N16 HST    1      34.060  23.480  27.940  0.00  0.00            
ATOM     56  C32 HST    1      34.360  22.320  27.100  0.00  0.00            
ATOM     57  N17 HST    1      34.310  22.590  25.590  0.00  0.00            
ATOM     58  C33 HST    1      35.480  23.050  24.860  0.00  0.00            
ATOM     59  C34 HST    1      33.220  21.940  25.000  0.00  0.00            
ATOM     60  O9  HST    1      32.840  22.000  23.840  0.00  0.00            
ATOM     61  N18 HST    1      32.520  21.320  25.930  0.00  0.00            
ATOM     62  C35 HST    1      31.530  20.310  25.760  0.00  0.00            
ATOM     63  N19 HST    1      30.160  20.800  25.770  0.00  0.00            
ATOM     64  C36 HST    1      29.340  21.160  24.740  0.00  0.00            
ATOM     65  O10 HST    1      29.710  21.020  23.560  0.00  0.00            
ATOM     66  N20 HST    1      28.090  21.500  25.180  0.00  0.00            
ATOM     67  C37 HST    1      26.930  21.760  24.290  0.00  0.00            
ATOM     68  N21 HST    1      26.630  23.200  24.170  0.00  0.00            
ATOM     69  C38 HST    1      26.670  23.810  22.920  0.00  0.00            
ATOM     70  O11 HST    1      27.220  23.350  21.920  0.00  0.00            
ATOM     71  N22 HST    1      26.000  25.010  23.050  0.00  0.00            
ATOM     72  C39 HST    1      25.740  25.910  21.890  0.00  0.00            
ATOM     73  N23 HST    1      26.370  27.170  22.010  0.00  0.00            
ATOM     74  C40 HST    1      27.250  27.670  21.100  0.00  0.00            
ATOM     75  O12 HST    1      27.970  27.060  20.310  0.00  0.00            
ATOM     76  N24 HST    1      27.150  29.030  21.120  0.00  0.00            
ATOM     77  C41 HST    1      27.730  29.990  20.170  0.00  0.00            
ATOM     78  N25 HST    1      28.950  30.660  20.740  0.00  0.00            
ATOM     79  C42 HST    1      30.230  30.400  20.290  0.00  0.00            
ATOM     80  O13 HST    1      30.610  29.420  19.650  0.00  0.00            
ATOM     81  N26 HST    1      30.930  31.530  20.730  0.00  0.00            
ATOM     82  C43 HST    1      32.190  31.920  20.120  0.00  0.00            
ATOM     83  N27 HST    1      33.400  31.780  20.950  0.00  0.00            
ATOM     84  C44 HST    1      34.320  30.760  20.940  0.00  0.00            
ATOM     85  O14 HST    1      34.120  29.680  20.380  0.00  0.00            
ATOM     86  N28 HST    1      35.400  31.170  21.630  0.00  0.00            
ATOM     87  C45 HST    1      36.710  30.570  21.440  0.00  0.00            
ATOM     88  N29 HST    1      37.100  29.660  22.510  0.00  0.00            
ATOM     89  C46 HST    1      37.140  28.330  22.370  0.00  0.00            
ATOM     90  O15 HST    1      36.750  27.720  21.360  0.00  0.00            
ATOM     91  N30 HST    1      37.780  27.800  23.430  0.00  0.00            
ATOM     92  C47 HST    1      38.260  26.430  23.500  0.00  0.00            
ATOM     93  N31 HST    1      37.420  25.720  24.420  0.00  0.00            
ATOM     94  C48 HST    1      36.360  24.990  23.970  0.00  0.00            
ATOM     95  N32 HST    1      35.770  24.400  25.090  0.00  0.00            
ATOM     96  O16 HST    1      36.040  24.820  22.780  0.00  0.00            
ATOM     97  H1  HST    1      33.330  20.450  27.700  0.00  0.00            
ATOM     98  H2  HST    1      30.870  22.130  29.820  0.00  0.00            
ATOM     99  H3  HST    1      31.100  20.610  28.860  0.00  0.00            
ATOM    100  H4  HST    1      29.350  20.090  27.610  0.00  0.00            
ATOM    101  H5  HST    1      27.270  21.060  27.100  0.00  0.00            
ATOM    102  H6  HST    1      26.930  24.530  28.150  0.00  0.00            
ATOM    103  H7  HST    1      26.090  23.070  27.530  0.00  0.00            
ATOM    104  H8  HST    1      24.940  23.350  25.410  0.00  0.00            
ATOM    105  H9  HST    1      24.200  25.160  24.090  0.00  0.00            
ATOM    106  H10 HST    1      24.810  27.930  25.950  0.00  0.00            
ATOM    107  H11 HST    1      23.950  27.190  24.510  0.00  0.00            
ATOM    108  H12 HST    1      24.460  28.020  22.300  0.00  0.00            
ATOM    109  H13 HST    1      25.370  30.040  21.450  0.00  0.00            
ATOM    110  H14 HST    1      26.510  32.000  22.520  0.00  0.00            
ATOM    111  H15 HST    1      26.940  31.970  24.300  0.00  0.00            
ATOM    112  H16 HST    1      28.130  32.600  21.130  0.00  0.00            
ATOM    113  H17 HST    1      30.140  33.450  21.110  0.00  0.00            
ATOM    114  H18 HST    1      31.620  34.170  22.670  0.00  0.00            
ATOM    115  H19 HST    1      31.680  33.630  24.430  0.00  0.00            
ATOM    116  H20 HST    1      33.690  33.820  21.450  0.00  0.00            
ATOM    117  H21 HST    1      35.830  33.270  22.140  0.00  0.00            
ATOM    118  H22 HST    1      37.000  32.790  24.170  0.00  0.00            
ATOM    119  H23 HST    1      35.970  32.490  25.570  0.00  0.00            
ATOM    120  H24 HST    1      38.490  30.950  23.520  0.00  0.00            
ATOM    121  H25 HST    1      39.330  28.850  24.400  0.00  0.00            
ATOM    122  H26 HST    1      38.920  27.710  26.600  0.00  0.00            
ATOM    123  H27 HST    1      37.660  28.350  27.730  0.00  0.00            
ATOM    124  H28 HST    1      38.630  25.450  26.160  0.00  0.00            
ATOM    125  H29 HST    1      34.470  25.190  28.960  0.00  0.00            
ATOM    126  H30 HST    1      35.790  23.990  29.030  0.00  0.00            
ATOM    127  H31 HST    1      37.160  23.690  26.520  0.00  0.00            
ATOM    128  H32 HST    1      35.290  21.820  27.390  0.00  0.00            
ATOM    129  H33 HST    1      36.350  22.490  25.240  0.00  0.00            
ATOM    130  H34 HST    1      35.310  22.820  23.800  0.00  0.00            
ATOM    131  H35 HST    1      31.690  19.610  26.590  0.00  0.00            
ATOM    132  H36 HST    1      31.750  19.780  24.820  0.00  0.00            
ATOM    133  H37 HST    1      26.070  21.180  24.640  0.00  0.00            
ATOM    134  H38 HST    1      27.210  21.420  23.280  0.00  0.00            
ATOM    135  H39 HST    1      24.650  26.050  21.920  0.00  0.00            
ATOM    136  H40 HST    1      25.930  25.440  20.910  0.00  0.00            
ATOM    137  H41 HST    1      27.960  29.460  19.240  0.00  0.00            
ATOM    138  H42 HST    1      27.040  30.770  19.840  0.00  0.00            
ATOM    139  H43 HST    1      32.370  31.360  19.200  0.00  0.00            
ATOM    140  H44 HST    1      32.070  32.950  19.750  0.00  0.00            
ATOM    141  H45 HST    1      36.810  29.990  20.510  0.00  0.00            
ATOM    142  H46 HST    1      37.520  31.320  21.390  0.00  0.00            
ATOM    143  H47 HST    1      38.180  26.000  22.490  0.00  0.00            
ATOM    144  H48 HST    1      39.260  26.300  23.930  0.00  0.00            
ATOM    145  C1  GST    2      30.030  29.020  31.410  0.00  0.00            
ATOM    146  C2  GST    2      31.050  28.470  32.120  0.00  0.00            
ATOM    147  C3  GST    2      29.450  28.000  27.460  0.00  0.00            
ATOM    148  C4  GST    2      31.950  27.400  30.140  0.00  0.00            
ATOM    149  C5  GST    2      28.520  28.730  28.260  0.00  0.00            
ATOM    150  C6  GST    2      30.840  27.870  29.410  0.00  0.00            
ATOM    151  C7  GST    2      30.670  27.590  28.060  0.00  0.00            
ATOM    152  C8  GST    2      29.920  28.750  30.090  0.00  0.00            
ATOM    153  C9  GST    2      32.090  27.740  31.510  0.00  0.00            
ATOM    154  C10 GST    2      30.120  26.990  22.900  0.00  0.00            
ATOM    155  C11 GST    2      31.430  27.130  22.640  0.00  0.00            
ATOM    156  C12 GST    2      34.420  28.350  24.580  0.00  0.00            
ATOM    157  C13 GST    2      32.910  26.420  24.950  0.00  0.00            
ATOM    158  C14 GST    2      33.640  28.990  25.760  0.00  0.00            
ATOM    159  C15 GST    2      31.830  29.240  24.110  0.00  0.00            
ATOM    160  C16 GST    2      32.400  28.200  23.160  0.00  0.00            
ATOM    161  C17 GST    2      33.530  27.350  23.880  0.00  0.00            
ATOM    162  C18 GST    2      31.870  27.240  25.790  0.00  0.00            
ATOM    163  C19 GST    2      34.150  26.390  31.940  0.00  0.00            
ATOM    164  C20 GST    2      31.680  26.780  27.280  0.00  0.00            
ATOM    165  N1  GST    2      28.750  29.140  29.500  0.00  0.00            
ATOM    166  N2  GST    2      32.150  28.760  25.550  0.00  0.00            
ATOM    167  O1  GST    2      31.200  25.430  27.170  0.00  0.00            
ATOM    168  O2  GST    2      33.130  27.310  32.320  0.00  0.00            
ATOM    169  H1  GST    2      29.330  29.640  31.960  0.00  0.00            
ATOM    170  H2  GST    2      31.010  28.570  33.200  0.00  0.00            
ATOM    171  H3  GST    2      29.320  27.720  26.420  0.00  0.00            
ATOM    172  H4  GST    2      32.690  26.710  29.740  0.00  0.00            
ATOM    173  H5  GST    2      27.780  29.290  27.680  0.00  0.00            
ATOM    174  H6  GST    2      29.460  26.200  22.550  0.00  0.00            
ATOM    175  H7  GST    2      29.540  27.680  23.520  0.00  0.00            
ATOM    176  H8  GST    2      31.810  26.410  21.920  0.00  0.00            
ATOM    177  H9  GST    2      34.670  29.230  23.990  0.00  0.00            
ATOM    178  H10 GST    2      35.360  27.850  24.850  0.00  0.00            
ATOM    179  H11 GST    2      32.530  25.510  24.480  0.00  0.00            
ATOM    180  H12 GST    2      33.750  26.120  25.590  0.00  0.00            
ATOM    181  H13 GST    2      33.900  28.490  26.700  0.00  0.00            
ATOM    182  H14 GST    2      33.860  30.060  25.730  0.00  0.00            
ATOM    183  H15 GST    2      32.130  30.250  23.850  0.00  0.00            
ATOM    184  H16 GST    2      30.750  29.130  23.980  0.00  0.00            
ATOM    185  H17 GST    2      32.890  28.600  22.260  0.00  0.00            
ATOM    186  H18 GST    2      34.160  26.860  23.130  0.00  0.00            
ATOM    187  H19 GST    2      30.950  27.010  25.270  0.00  0.00            
ATOM    188  H20 GST    2      35.030  26.830  31.460  0.00  0.00            
ATOM    189  H21 GST    2      33.800  25.500  31.400  0.00  0.00            
ATOM    190  H22 GST    2      34.590  26.100  32.900  0.00  0.00            
ATOM    191  H23 GST    2      32.660  26.720  27.760  0.00  0.00            
ATOM    192  H24 GST    2      31.590  29.350  26.190  0.00  0.00            
ATOM    193  H25 GST    2      31.240  24.970  28.020  0.00  0.00            
END
ATOM      1  O1  HST    1      35.900  26.330  27.310  0.00  0.00            
ATOM      2  C1  HST    1      35.850  25.790  26.200  0.00  0.00            
ATOM      3  N1  HST    1      35.880  24.410  26.050  0.00  0.00            
ATOM      4  C2  HST    1      36.050  24.090  24.630  0.00  0.00            
ATOM      5  C3  HST    1      35.850  23.430  27.070  0.00  0.00            
ATOM      6  N2  HST    1      34.570  22.750  27.220  0.00  0.00            
ATOM      7  C4  HST    1      34.390  21.410  26.580  0.00  0.00            
ATOM      8  C5  HST    1      33.670  23.000  28.240  0.00  0.00            
ATOM      9  O2  HST    1      33.640  23.900  29.040  0.00  0.00            
ATOM     10  N3  HST    1      32.840  21.910  28.340  0.00  0.00            
ATOM     11  C6  HST    1      33.240  20.820  27.380  0.00  0.00            
ATOM     12  C7  HST    1      32.030  21.630  29.480  0.00  0.00            
ATOM     13  N4  HST    1      30.650  21.970  29.260  0.00  0.00            
ATOM     14  C8  HST    1      29.730  21.010  28.660  0.00  0.00            
ATOM     15  C9  HST    1      30.060  23.120  29.790  0.00  0.00            
ATOM     16  O3  HST    1      30.490  24.050  30.390  0.00  0.00            
ATOM     17  N5  HST    1      28.740  23.020  29.430  0.00  0.00            
ATOM     18  C10 HST    1      28.350  21.710  28.750  0.00  0.00            
ATOM     19  C11 HST    1      27.720  23.900  29.980  0.00  0.00            
ATOM     20  N6  HST    1      26.910  24.640  28.990  0.00  0.00            
ATOM     21  C12 HST    1      25.750  24.100  28.270  0.00  0.00            
ATOM     22  C13 HST    1      26.880  25.970  28.960  0.00  0.00            
ATOM     23  O4  HST    1      27.620  26.730  29.530  0.00  0.00            
ATOM     24  N7  HST    1      25.890  26.350  28.160  0.00  0.00            
ATOM     25  C14 HST    1      25.100  25.290  27.660  0.00  0.00            
ATOM     26  C15 HST    1      25.340  27.720  28.140  0.00  0.00            
ATOM     27  N8  HST    1      25.810  28.410  26.960  0.00  0.00            
ATOM     28  C16 HST    1      24.890  28.460  25.780  0.00  0.00            
ATOM     29  C17 HST    1      26.610  29.490  27.030  0.00  0.00            
ATOM     30  O5  HST    1      27.270  29.830  28.010  0.00  0.00            
ATOM     31  N9  HST    1      26.470  30.210  25.840  0.00  0.00            
ATOM     32  C18 HST    1      25.360  29.670  24.990  0.00  0.00            
ATOM     33  C19 HST    1      26.850  31.570  25.760  0.00  0.00            
ATOM     34  N10 HST    1      27.670  31.870  24.640  0.00  0.00            
ATOM     35  C20 HST    1      27.090  32.100  23.280  0.00  0.00            
ATOM     36  C21 HST    1      28.890  32.490  24.810  0.00  0.00            
ATOM     37  O6  HST    1      29.460  32.700  25.850  0.00  0.00            
ATOM     38  N11 HST    1      29.280  33.010  23.640  0.00  0.00            
ATOM     39  C22 HST    1      28.190  32.890  22.600  0.00  0.00            
ATOM     40  C23 HST    1      30.410  33.850  23.340  0.00  0.00            
ATOM     41  N12 HST    1      31.610  33.230  22.730  0.00  0.00            
ATOM     42  C24 HST    1      31.840  33.160  21.280  0.00  0.00            
ATOM     43  C25 HST    1      32.670  32.750  23.430  0.00  0.00            
ATOM     44  O7  HST    1      32.740  32.730  24.630  0.00  0.00            
ATOM     45  N13 HST    1      33.700  32.380  22.550  0.00  0.00            
ATOM     46  C26 HST    1      33.280  32.540  21.150  0.00  0.00            
ATOM     47  C27 HST    1      35.060  32.050  22.880  0.00  0.00            
ATOM     48  N14 HST    1      35.230  30.660  23.040  0.00  0.00            
ATOM     49  C28 HST    1      35.560  29.780  21.820  0.00  0.00            
ATOM     50  C29 HST    1      35.510  29.990  24.140  0.00  0.00            
ATOM     51  O8  HST    1      35.420  30.430  25.290  0.00  0.00            
ATOM     52  N15 HST    1      35.780  28.670  23.900  0.00  0.00            
ATOM     53  C30 HST    1      36.300  27.810  25.020  0.00  0.00            
ATOM     54  C31 HST    1      35.900  28.410  22.490  0.00  0.00            
ATOM     55  N16 HST    1      35.910  26.440  24.990  0.00  0.00            
ATOM     56  C32 HST    1      36.080  25.490  23.850  0.00  0.00            
ATOM     57  N17 HST    1      34.960  25.380  22.960  0.00  0.00            
ATOM     58  C33 HST    1      35.040  26.040  21.720  0.00  0.00            
ATOM     59  C34 HST    1      34.250  24.250  23.120  0.00  0.00            
ATOM     60  O9  HST    1      33.250  23.970  22.540  0.00  0.00            
ATOM     61  N18 HST    1      34.870  23.470  24.070  0.00  0.00            
ATOM     62  C35 HST    1      34.680  22.030  24.200  0.00  0.00            
ATOM     63  N19 HST    1      33.810  21.590  25.280  0.00  0.00            
ATOM     64  C36 HST    1      32.580  21.090  25.110  0.00  0.00            
ATOM     65  O10 HST    1      31.930  21.030  24.090  0.00  0.00            
ATOM     66  N20 HST    1      32.140  20.670  26.380  0.00  0.00            
ATOM     67  C37 HST    1      30.900  19.930  26.600  0.00  0.00            
ATOM     68  N21 HST    1      29.940  20.850  27.210  0.00  0.00            
ATOM     69  C38 HST    1      28.800  21.310  26.510  0.00  0.00            
ATOM     70  O11 HST    1      28.580  21.220  25.290  0.00  0.00            
ATOM     71  N22 HST    1      27.960  21.890  27.380  0.00  0.00            
ATOM     72  C39 HST    1      26.560  21.970  27.130  0.00  0.00            
ATOM     73  N23 HST    1      26.120  23.350  27.040  0.00  0.00            
ATOM     74  C40 HST    1      25.780  23.930  25.870  0.00  0.00            
ATOM     75  O12 HST    1      26.070  23.560  24.720  0.00  0.00            
ATOM     76  N24 HST    1      25.140  25.070  26.230  0.00  0.00            
ATOM     77  C41 HST    1      24.530  26.000  25.190  0.00  0.00            
ATOM     78  N25 HST    1      25.150  27.310  24.930  0.00  0.00            
ATOM     79  C42 HST    1      25.740  27.690  23.780  0.00  0.00            
ATOM     80  O13 HST    1      25.990  26.970  22.790  0.00  0.00            
ATOM     81  N26 HST    1      25.830  29.110  23.760  0.00  0.00            
ATOM     82  C43 HST    1      25.950  29.930  22.600  0.00  0.00            
ATOM     83  N27 HST    1      27.040  30.860  22.510  0.00  0.00            
ATOM     84  C44 HST    1      28.020  30.880  21.460  0.00  0.00            
ATOM     85  O14 HST    1      28.160  29.990  20.620  0.00  0.00            
ATOM     86  N28 HST    1      28.670  32.040  21.520  0.00  0.00            
ATOM     87  C45 HST    1      29.540  32.520  20.430  0.00  0.00            
ATOM     88  N29 HST    1      30.980  32.200  20.570  0.00  0.00            
ATOM     89  C46 HST    1      31.680  31.170  19.980  0.00  0.00            
ATOM     90  O15 HST    1      31.260  30.310  19.210  0.00  0.00            
ATOM     91  N30 HST    1      33.010  31.270  20.370  0.00  0.00            
ATOM     92  C47 HST    1      34.120  30.500  19.910  0.00  0.00            
ATOM     93  N31 HST    1      34.520  29.480  20.900  0.00  0.00            
ATOM     94  C48 HST    1      34.190  28.190  20.900  0.00  0.00            
ATOM     95  N32 HST    1      34.940  27.510  21.810  0.00  0.00            
ATOM     96  O16 HST    1      33.380  27.660  20.170  0.00  0.00            
ATOM     97  H1  HST    1      36.970  23.510  24.510  0.00  0.00            
ATOM     98  H2  HST    1      36.170  23.890  28.020  0.00  0.00            
ATOM     99  H3  HST    1      36.680  22.790  26.770  0.00  0.00            
ATOM    100  H4  HST    1      35.300  20.790  26.550  0.00  0.00            
ATOM    101  H5  HST    1      33.480  19.860  27.850  0.00  0.00            
ATOM    102  H6  HST    1      32.320  22.350  30.250  0.00  0.00            
ATOM    103  H7  HST    1      32.060  20.610  29.870  0.00  0.00            
ATOM    104  H8  HST    1      29.890  20.070  29.190  0.00  0.00            
ATOM    105  H9  HST    1      27.600  21.170  29.330  0.00  0.00            
ATOM    106  H10 HST    1      28.260  24.490  30.720  0.00  0.00            
ATOM    107  H11 HST    1      27.070  23.300  30.640  0.00  0.00            
ATOM    108  H12 HST    1      25.080  23.610  28.990  0.00  0.00            
ATOM    109  H13 HST    1      24.030  25.270  27.870  0.00  0.00            
ATOM    110  H14 HST    1      24.250  27.700  28.160  0.00  0.00            
ATOM    111  H15 HST    1      25.690  28.260  29.030  0.00  0.00            
ATOM    112  H16 HST    1      23.840  28.420  26.080  0.00  0.00            
ATOM    113  H17 HST    1      24.480  30.290  24.830  0.00  0.00            
ATOM    114  H18 HST    1      25.860  32.020  25.610  0.00  0.00            
ATOM    115  H19 HST    1      27.410  31.810  26.670  0.00  0.00            
ATOM    116  H20 HST    1      26.140  32.630  23.300  0.00  0.00            
ATOM    117  H21 HST    1      27.850  33.880  22.270  0.00  0.00            
ATOM    118  H22 HST    1      30.050  34.650  22.680  0.00  0.00            
ATOM    119  H23 HST    1      30.780  34.370  24.230  0.00  0.00            
ATOM    120  H24 HST    1      31.830  34.180  20.890  0.00  0.00            
ATOM    121  H25 HST    1      33.870  33.280  20.600  0.00  0.00            
ATOM    122  H26 HST    1      35.720  32.610  22.210  0.00  0.00            
ATOM    123  H27 HST    1      35.050  32.500  23.880  0.00  0.00            
ATOM    124  H28 HST    1      36.420  30.310  21.390  0.00  0.00            
ATOM    125  H29 HST    1      35.910  28.260  25.950  0.00  0.00            
ATOM    126  H30 HST    1      37.390  27.830  25.140  0.00  0.00            
ATOM    127  H31 HST    1      36.920  28.010  22.380  0.00  0.00            
ATOM    128  H32 HST    1      37.010  25.650  23.290  0.00  0.00            
ATOM    129  H33 HST    1      36.050  25.800  21.370  0.00  0.00            
ATOM    130  H34 HST    1      34.240  25.730  21.050  0.00  0.00            
ATOM    131  H35 HST    1      35.630  21.500  24.330  0.00  0.00            
ATOM    132  H36 HST    1      34.200  21.650  23.290  0.00  0.00            
ATOM    133  H37 HST    1      31.140  19.070  27.230  0.00  0.00            
ATOM    134  H38 HST    1      30.510  19.620  25.620  0.00  0.00            
ATOM    135  H39 HST    1      26.050  21.570  28.010  0.00  0.00            
ATOM    136  H40 HST    1      26.270  21.430  26.220  0.00  0.00            
ATOM    137  H41 HST    1      24.280  25.310  24.370  0.00  0.00            
ATOM    138  H42 HST    1      23.490  26.190  25.500  0.00  0.00            
ATOM    139  H43 HST    1      25.740  29.410  21.660  0.00  0.00            
ATOM    140  H44 HST    1      25.050  30.550  22.670  0.00  0.00            
ATOM    141  H45 HST    1      29.190  32.090  19.480  0.00  0.00            
ATOM    142  H46 HST    1      29.450  33.610  20.320  0.00  0.00            
ATOM    143  H47 HST    1      33.720  30.140  18.960  0.00  0.00            
ATOM    144  H48 HST    1      34.960  31.180  19.730  0.00  0.00            
ATOM    145  C1  GST    2      33.480  29.380  31.190  0.00  0.00            
ATOM    146  C2  GST    2      34.540  30.130  30.630  0.00  0.00            
ATOM    147  C3  GST    2      31.230  26.760  28.910  0.00  0.00            
ATOM    148  C4  GST    2      34.180  28.980  28.530  0.00  0.00            
ATOM    149  C5  GST    2      30.940  27.000  30.260  0.00  0.00            
ATOM    150  C6  GST    2      33.120  28.200  29.090  0.00  0.00            
ATOM    151  C7  GST    2      32.380  27.320  28.310  0.00  0.00            
ATOM    152  C8  GST    2      32.720  28.430  30.480  0.00  0.00            
ATOM    153  C9  GST    2      34.910  29.910  29.290  0.00  0.00            
ATOM    154  C10 GST    2      28.530  25.900  23.840  0.00  0.00            
ATOM    155  C11 GST    2      28.840  26.990  23.200  0.00  0.00            
ATOM    156  C12 GST    2      31.870  29.130  23.670  0.00  0.00            
ATOM    157  C13 GST    2      31.800  26.770  24.400  0.00  0.00            
ATOM    158  C14 GST    2      31.720  29.570  25.100  0.00  0.00            
ATOM    159  C15 GST    2      29.520  28.500  25.240  0.00  0.00            
ATOM    160  C16 GST    2      29.650  28.120  23.710  0.00  0.00            
ATOM    161  C17 GST    2      31.180  27.810  23.400  0.00  0.00            
ATOM    162  C18 GST    2      31.460  27.160  25.840  0.00  0.00            
ATOM    163  C19 GST    2      37.140  29.930  28.420  0.00  0.00            
ATOM    164  C20 GST    2      32.690  26.970  26.800  0.00  0.00            
ATOM    165  N1  GST    2      31.670  27.800  31.060  0.00  0.00            
ATOM    166  N2  GST    2      30.830  28.610  25.940  0.00  0.00            
ATOM    167  O1  GST    2      33.010  25.560  26.820  0.00  0.00            
ATOM    168  O2  GST    2      35.920  30.630  28.750  0.00  0.00            
ATOM    169  H1  GST    2      33.260  29.660  32.210  0.00  0.00            
ATOM    170  H2  GST    2      35.090  30.810  31.280  0.00  0.00            
ATOM    171  H3  GST    2      30.580  26.120  28.330  0.00  0.00            
ATOM    172  H4  GST    2      34.540  28.820  27.520  0.00  0.00            
ATOM    173  H5  GST    2      30.090  26.510  30.740  0.00  0.00            
ATOM    174  H6  GST    2      27.880  25.120  23.450  0.00  0.00            
ATOM    175  H7  GST    2      28.890  25.720  24.850  0.00  0.00            
ATOM    176  H8  GST    2      28.560  27.090  22.150  0.00  0.00            
ATOM    177  H9  GST    2      31.450  29.910  23.030  0.00  0.00            
ATOM    178  H10 GST    2      32.920  29.180  23.380  0.00  0.00            
ATOM    179  H11 GST    2      31.370  25.810  24.080  0.00  0.00            
ATOM    180  H12 GST    2      32.890  26.740  24.220  0.00  0.00            
ATOM    181  H13 GST    2      32.690  29.530  25.590  0.00  0.00            
ATOM    182  H14 GST    2      31.390  30.610  25.060  0.00  0.00            
ATOM    183  H15 GST    2      28.960  29.440  25.340  0.00  0.00            
ATOM    184  H16 GST    2      29.030  27.820  25.930  0.00  0.00            
ATOM    185  H17 GST    2      29.240  29.010  23.210  0.00  0.00            
ATOM    186  H18 GST    2      31.360  27.590  22.340  0.00  0.00            
ATOM    187  H19 GST    2      30.780  26.420  26.270  0.00  0.00            
ATOM    188  H20 GST    2      37.970  30.640  28.330  0.00  0.00            
ATOM    189  H21 GST    2      37.080  29.300  27.520  0.00  0.00            
ATOM    190  H22 GST    2      37.410  29.300  29.280  0.00  0.00            
ATOM    191  H23 GST    2      33.520  27.600  26.440  0.00  0.00            
ATOM    192  H24 GST    2      30.740  28.980  26.900  0.00  0.00            
ATOM    193  H25 GST    2      33.420  25.310  27.670  0.00  0.00            
END
ATOM      1  O1  HST    1      35.100  28.470  24.930  0.00  0.00            
ATOM      2  C1  HST    1      35.070  28.130  23.760  0.00  0.00            
ATOM      3  N1  HST    1      35.770  27.050  23.220  0.00  0.00            
ATOM      4  C2  HST    1      35.820  26.990  21.820  0.00  0.00            
ATOM      5  C3  HST    1      36.680  26.290  23.940  0.00  0.00            
ATOM      6  N2  HST    1      36.070  24.950  24.250  0.00  0.00            
ATOM      7  C4  HST    1      36.360  23.700  23.430  0.00  0.00            
ATOM      8  C5  HST    1      35.750  24.610  25.520  0.00  0.00            
ATOM      9  O2  HST    1      35.540  25.390  26.470  0.00  0.00            
ATOM     10  N3  HST    1      35.470  23.260  25.510  0.00  0.00            
ATOM     11  C6  HST    1      35.770  22.600  24.250  0.00  0.00            
ATOM     12  C7  HST    1      35.260  22.510  26.700  0.00  0.00            
ATOM     13  N4  HST    1      33.840  22.240  26.980  0.00  0.00            
ATOM     14  C8  HST    1      33.200  21.140  26.370  0.00  0.00            
ATOM     15  C9  HST    1      33.180  22.740  28.070  0.00  0.00            
ATOM     16  O3  HST    1      33.600  23.530  28.910  0.00  0.00            
ATOM     17  N5  HST    1      31.950  22.180  28.060  0.00  0.00            
ATOM     18  C10 HST    1      31.850  21.050  27.100  0.00  0.00            
ATOM     19  C11 HST    1      30.990  22.290  29.150  0.00  0.00            
ATOM     20  N6  HST    1      29.710  22.780  28.740  0.00  0.00            
ATOM     21  C12 HST    1      28.730  21.830  28.310  0.00  0.00            
ATOM     22  C13 HST    1      29.100  23.940  29.180  0.00  0.00            
ATOM     23  O4  HST    1      29.600  24.980  29.570  0.00  0.00            
ATOM     24  N7  HST    1      27.800  23.740  29.160  0.00  0.00            
ATOM     25  C14 HST    1      27.470  22.500  28.520  0.00  0.00            
ATOM     26  C15 HST    1      26.830  24.670  29.760  0.00  0.00            
ATOM     27  N8  HST    1      26.170  25.520  28.820  0.00  0.00            
ATOM     28  C16 HST    1      24.920  25.150  28.220  0.00  0.00            
ATOM     29  C17 HST    1      26.350  26.860  28.750  0.00  0.00            
ATOM     30  O5  HST    1      27.250  27.430  29.310  0.00  0.00            
ATOM     31  N9  HST    1      25.370  27.460  28.050  0.00  0.00            
ATOM     32  C18 HST    1      24.390  26.490  27.710  0.00  0.00            
ATOM     33  C19 HST    1      25.010  28.890  28.050  0.00  0.00            
ATOM     34  N10 HST    1      25.250  29.620  26.780  0.00  0.00            
ATOM     35  C20 HST    1      24.240  29.670  25.750  0.00  0.00            
ATOM     36  C21 HST    1      26.090  30.630  26.640  0.00  0.00            
ATOM     37  O6  HST    1      26.870  30.990  27.480  0.00  0.00            
ATOM     38  N11 HST    1      25.900  31.230  25.410  0.00  0.00            
ATOM     39  C22 HST    1      24.750  30.680  24.730  0.00  0.00            
ATOM     40  C23 HST    1      26.540  32.490  25.040  0.00  0.00            
ATOM     41  N12 HST    1      27.490  32.540  23.940  0.00  0.00            
ATOM     42  C24 HST    1      26.950  32.480  22.550  0.00  0.00            
ATOM     43  C25 HST    1      28.810  32.840  24.060  0.00  0.00            
ATOM     44  O7  HST    1      29.510  32.820  25.070  0.00  0.00            
ATOM     45  N13 HST    1      29.240  32.900  22.750  0.00  0.00            
ATOM     46  C26 HST    1      28.200  32.790  21.720  0.00  0.00            
ATOM     47  C27 HST    1      30.590  33.350  22.390  0.00  0.00            
ATOM     48  N14 HST    1      31.500  32.220  22.100  0.00  0.00            
ATOM     49  C28 HST    1      31.650  31.660  20.750  0.00  0.00            
ATOM     50  C29 HST    1      32.400  31.730  23.030  0.00  0.00            
ATOM     51  O8  HST    1      32.640  32.040  24.180  0.00  0.00            
ATOM     52  N15 HST    1      33.140  30.870  22.350  0.00  0.00            
ATOM     53  C30 HST    1      34.440  30.280  22.760  0.00  0.00            
ATOM     54  C31 HST    1      32.840  30.730  20.900  0.00  0.00            
ATOM     55  N16 HST    1      34.560  28.820  22.710  0.00  0.00            
ATOM     56  C32 HST    1      34.930  28.190  21.440  0.00  0.00            
ATOM     57  N17 HST    1      33.870  27.600  20.700  0.00  0.00            
ATOM     58  C33 HST    1      32.940  28.330  19.850  0.00  0.00            
ATOM     59  C34 HST    1      33.960  26.230  20.590  0.00  0.00            
ATOM     60  O9  HST    1      33.330  25.430  20.040  0.00  0.00            
ATOM     61  N18 HST    1      35.100  25.830  21.250  0.00  0.00            
ATOM     62  C35 HST    1      35.840  24.570  21.050  0.00  0.00            
ATOM     63  N19 HST    1      35.660  23.650  22.130  0.00  0.00            
ATOM     64  C36 HST    1      34.690  22.720  22.170  0.00  0.00            
ATOM     65  O10 HST    1      33.890  22.400  21.300  0.00  0.00            
ATOM     66  N20 HST    1      34.630  22.200  23.460  0.00  0.00            
ATOM     67  C37 HST    1      33.860  21.010  23.900  0.00  0.00            
ATOM     68  N21 HST    1      32.830  21.340  24.950  0.00  0.00            
ATOM     69  C38 HST    1      31.540  21.410  24.760  0.00  0.00            
ATOM     70  O11 HST    1      31.050  21.460  23.650  0.00  0.00            
ATOM     71  N22 HST    1      30.890  21.320  26.010  0.00  0.00            
ATOM     72  C39 HST    1      29.650  20.630  26.140  0.00  0.00            
ATOM     73  N23 HST    1      28.640  21.470  26.870  0.00  0.00            
ATOM     74  C40 HST    1      27.470  21.870  26.310  0.00  0.00            
ATOM     75  O12 HST    1      27.140  21.670  25.150  0.00  0.00            
ATOM     76  N24 HST    1      26.770  22.540  27.280  0.00  0.00            
ATOM     77  C41 HST    1      25.350  22.900  27.230  0.00  0.00            
ATOM     78  N25 HST    1      25.070  24.300  27.040  0.00  0.00            
ATOM     79  C42 HST    1      24.660  24.910  25.940  0.00  0.00            
ATOM     80  O13 HST    1      24.570  24.340  24.870  0.00  0.00            
ATOM     81  N26 HST    1      24.370  26.240  26.230  0.00  0.00            
ATOM     82  C43 HST    1      23.620  27.140  25.420  0.00  0.00            
ATOM     83  N27 HST    1      24.240  28.400  24.960  0.00  0.00            
ATOM     84  C44 HST    1      24.780  28.550  23.710  0.00  0.00            
ATOM     85  O14 HST    1      24.970  27.680  22.870  0.00  0.00            
ATOM     86  N28 HST    1      25.080  29.860  23.550  0.00  0.00            
ATOM     87  C45 HST    1      25.230  30.530  22.300  0.00  0.00            
ATOM     88  N29 HST    1      26.570  31.090  22.100  0.00  0.00            
ATOM     89  C46 HST    1      27.460  30.620  21.150  0.00  0.00            
ATOM     90  O15 HST    1      27.240  29.590  20.530  0.00  0.00            
ATOM     91  N30 HST    1      28.330  31.620  20.930  0.00  0.00            
ATOM     92  C47 HST    1      29.290  31.490  19.930  0.00  0.00            
ATOM     93  N31 HST    1      30.570  30.850  20.360  0.00  0.00            
ATOM     94  C48 HST    1      30.940  29.530  20.160  0.00  0.00            
ATOM     95  N32 HST    1      32.230  29.390  20.500  0.00  0.00            
ATOM     96  O16 HST    1      30.230  28.670  19.680  0.00  0.00            
ATOM     97  H1  HST    1      36.870  27.080  21.530  0.00  0.00            
ATOM     98  H2  HST    1      37.050  26.840  24.810  0.00  0.00            
ATOM     99  H3  HST    1      37.540  26.030  23.330  0.00  0.00            
ATOM    100  H4  HST    1      37.430  23.560  23.260  0.00  0.00            
ATOM    101  H5  HST    1      36.370  21.680  24.300  0.00  0.00            
ATOM    102  H6  HST    1      35.610  22.960  27.630  0.00  0.00            
ATOM    103  H7  HST    1      35.840  21.590  26.560  0.00  0.00            
ATOM    104  H8  HST    1      33.840  20.260  26.520  0.00  0.00            
ATOM    105  H9  HST    1      31.710  20.110  27.640  0.00  0.00            
ATOM    106  H10 HST    1      31.420  22.860  29.980  0.00  0.00            
ATOM    107  H11 HST    1      30.920  21.250  29.510  0.00  0.00
[truncated: 353,047 more chars]
