# Supplementary material for: On the NS-DSSB unidirectional estimates in the SAMPL6 SAMPLing challenge
Source: J Comput Aided Mol Des. 2021 Oct 9;35(10):1055–65. doi: 10.1007/s10822-021-00419-0 (PMC8523005; doi:10.1007/s10822-021-00419-0)
Supplement: Supplementary file 2 — Electronic supplementary material 2 (ZIP 496 kb) [file 10822_2021_419_MOESM2_ESM.zip › gromacs-DSSB/top_10.top]

[ defaults ]
; nbfunc        comb-rule       gen-pairs       fudgeLJ fudgeQQ
     1 2      yes    0.50000000 0.83333333

[ atomtypes ]
;type, bondingtype, atomic_number, mass, charge, ptype, sigma, epsilon
Cl-         Cl-       17        35.45000000         0.00000000 A        4.47765700e-01     1.48912740e-01
HW          HW         1         1.00800000         0.00000000 A        0.00000000e+00     0.00000000e+00
Na+         Na+       11        22.99000000         0.00000000 A        2.43928070e-01     3.65846030e-01
OW          OW         8        16.00000000         0.00000000 A        3.15075240e-01     6.35968000e-01
c           c          6        12.01000000         0.00000000 A        3.39966950e-01     3.59824000e-01
c2          c2         6        12.01000000         0.00000000 A        3.39966950e-01     3.59824000e-01
c3          c3         6        12.01000000         0.00000000 A        3.39966950e-01     4.57729600e-01
ca          ca         6        12.01000000         0.00000000 A        3.39966950e-01     3.59824000e-01
h1          h1         1         1.00800000         0.00000000 A        2.47135300e-01     6.56888000e-02
h2          h2         1         1.00800000         0.00000000 A        2.29317330e-01     6.56888000e-02
h4          h4         1         1.00800000         0.00000000 A        2.51055260e-01     6.27600000e-02
ha          ha         1         1.00800000         0.00000000 A        2.59964250e-01     6.27600000e-02
hc          hc         1         1.00800000         0.00000000 A        2.64953280e-01     6.56888000e-02
hn          hn         1         1.00800000         0.00000000 A        1.06907850e-01     6.56888000e-02
ho          ho         1         1.00800000         0.00000000 A        0.00000000e+00     0.00000000e+00
hx          hx         1         1.00800000         0.00000000 A        1.95997720e-01     6.56888000e-02
n           n          7        14.01000000         0.00000000 A        3.24999850e-01     7.11280000e-01
n4          n4         7        14.01000000         0.00000000 A        3.24999850e-01     7.11280000e-01
nb          nb         7        14.01000000         0.00000000 A        3.24999850e-01     7.11280000e-01
o           o          8        16.00000000         0.00000000 A        2.95992190e-01     8.78640000e-01
oh          oh         8        16.00000000         0.00000000 A        3.06647340e-01     8.80313600e-01
os          os         8        16.00000000         0.00000000 A        3.00001230e-01     7.11280000e-01
DUM_c       DUM_c      6        12.01000000         0.00000000 A        0.000000000000     0.000000000000
DUM_c2      DUM_c2     6        12.01000000         0.00000000 A        0.000000000000     0.000000000000
DUM_c3      DUM_c3     6        12.01000000         0.00000000 A        0.000000000000     0.000000000000
DUM_ca      DUM_ca     6        12.01000000         0.00000000 A        0.000000000000     0.000000000000
DUM_h1      DUM_h1     1         1.00800000         0.00000000 A        0.000000000000     0.000000000000
DUM_h2      DUM_h2     1         1.00800000         0.00000000 A        0.000000000000     0.000000000000
DUM_h4      DUM_h4     1         1.00800000         0.00000000 A        0.000000000000     0.000000000000
DUM_ha      DUM_ha     1         1.00800000         0.00000000 A        0.000000000000     0.000000000000
DUM_hc      DUM_hc     1         1.00800000         0.00000000 A        0.000000000000     0.000000000000
DUM_hn      DUM_hn     1         1.00800000         0.00000000 A        0.000000000000     0.000000000000
DUM_ho      DUM_ho     1         1.00800000         0.00000000 A        0.000000000000     0.000000000000
DUM_hx      DUM_hx     1         1.00800000         0.00000000 A        0.000000000000     0.000000000000
DUM_n       DUM_n      7        14.01000000         0.00000000 A        0.000000000000     0.000000000000
DUM_n4      DUM_n4     7        14.01000000         0.00000000 A        0.000000000000     0.000000000000
DUM_nb      DUM_nb     7        14.01000000         0.00000000 A        0.000000000000     0.000000000000
DUM_o       DUM_o      8        16.00000000         0.00000000 A        0.000000000000     0.000000000000
DUM_oh      DUM_oh     8        16.00000000         0.00000000 A        0.000000000000     0.000000000000
DUM_os      DUM_os     8        16.00000000         0.00000000 A        0.000000000000     0.000000000000

[ nonbond_params ]
; i  j    func  sigma           epsilon
     DUM_c     DUM_c    1         3.39967e-01         8.48321e-01
    DUM_c2     DUM_c    1         3.39967e-01         8.48321e-01
    DUM_c2    DUM_c2    1         3.39967e-01         8.48321e-01
    DUM_c3     DUM_c    1         3.39967e-01         9.04187e-01
    DUM_c3    DUM_c2    1         3.39967e-01         9.04187e-01
    DUM_c3    DUM_c3    1         3.39967e-01         9.56796e-01
    DUM_ca     DUM_c    1         3.39967e-01         8.48321e-01
    DUM_ca    DUM_c2    1         3.39967e-01         8.48321e-01
    DUM_ca    DUM_c3    1         3.39967e-01         9.04187e-01
    DUM_ca    DUM_ca    1         3.39967e-01         8.48321e-01
    DUM_h1     DUM_c    1         2.93551e-01         6.52313e-01
    DUM_h1    DUM_c2    1         2.93551e-01         6.52313e-01
    DUM_h1    DUM_c3    1         2.93551e-01         7.23477e-01
    DUM_h1    DUM_ca    1         2.93551e-01         6.52313e-01
    DUM_h1    DUM_h1    1         2.47135e-01         3.62460e-01
    DUM_h2     DUM_c    1         2.84642e-01         6.52313e-01
    DUM_h2    DUM_c2    1         2.84642e-01         6.52313e-01
    DUM_h2    DUM_c3    1         2.84642e-01         7.23477e-01
    DUM_h2    DUM_ca    1         2.84642e-01         6.52313e-01
    DUM_h2    DUM_h1    1         2.38226e-01         3.62460e-01
    DUM_h2    DUM_h2    1         2.29317e-01         3.62460e-01
    DUM_h4     DUM_c    1         2.95511e-01         6.50065e-01
    DUM_h4    DUM_c2    1         2.95511e-01         6.50065e-01
    DUM_h4    DUM_c3    1         2.95511e-01         7.21450e-01
    DUM_h4    DUM_ca    1         2.95511e-01         6.50065e-01
    DUM_h4    DUM_h1    1         2.49095e-01         3.58398e-01
    DUM_h4    DUM_h2    1         2.40186e-01         3.58398e-01
    DUM_h4    DUM_h4    1         2.51055e-01         3.54288e-01
    DUM_ha     DUM_c    1         2.99966e-01         6.50065e-01
    DUM_ha    DUM_c2    1         2.99966e-01         6.50065e-01
    DUM_ha    DUM_c3    1         2.99966e-01         7.21450e-01
    DUM_ha    DUM_ca    1         2.99966e-01         6.50065e-01
    DUM_ha    DUM_h1    1         2.53550e-01         3.58398e-01
    DUM_ha    DUM_h2    1         2.44641e-01         3.58398e-01
    DUM_ha    DUM_h4    1         2.55510e-01         3.54288e-01
    DUM_ha    DUM_ha    1         2.59964e-01         3.54288e-01
    DUM_hc     DUM_c    1         3.02460e-01         6.52313e-01
    DUM_hc    DUM_c2    1         3.02460e-01         6.52313e-01
    DUM_hc    DUM_c3    1         3.02460e-01         7.23477e-01
    DUM_hc    DUM_ca    1         3.02460e-01         6.52313e-01
    DUM_hc    DUM_h1    1         2.56044e-01         3.62460e-01
    DUM_hc    DUM_h2    1         2.47135e-01         3.62460e-01
    DUM_hc    DUM_h4    1         2.58004e-01         3.58398e-01
    DUM_hc    DUM_ha    1         2.62459e-01         3.58398e-01
    DUM_hc    DUM_hc    1         2.64953e-01         3.62460e-01
    DUM_hn     DUM_c    1         2.23437e-01         6.52313e-01
    DUM_hn    DUM_c2    1         2.23437e-01         6.52313e-01
    DUM_hn    DUM_c3    1         2.23437e-01         7.23477e-01
    DUM_hn    DUM_ca    1         2.23437e-01         6.52313e-01
    DUM_hn    DUM_h1    1         1.77022e-01         3.62460e-01
    DUM_hn    DUM_h2    1         1.68113e-01         3.62460e-01
    DUM_hn    DUM_h4    1         1.78982e-01         3.58398e-01
    DUM_hn    DUM_ha    1         1.83436e-01         3.58398e-01
    DUM_hn    DUM_hc    1         1.85931e-01         3.62460e-01
    DUM_hn    DUM_hn    1         1.06908e-01         3.62460e-01
    DUM_ho     DUM_c    1         1.69983e-01         5.99853e-01
    DUM_ho    DUM_c2    1         1.69983e-01         5.99853e-01
    DUM_ho    DUM_c3    1         1.69983e-01         6.76557e-01
    DUM_ho    DUM_ca    1         1.69983e-01         5.99853e-01
    DUM_ho    DUM_h1    1         1.23568e-01         2.56298e-01
    DUM_ho    DUM_h2    1         1.14659e-01         2.56298e-01
    DUM_ho    DUM_h4    1         1.25528e-01         2.50519e-01
    DUM_ho    DUM_ha    1         1.29982e-01         2.50519e-01
    DUM_ho    DUM_hc    1         1.32477e-01         2.56298e-01
    DUM_ho    DUM_hn    1         5.34539e-02         2.56298e-01
    DUM_ho    DUM_ho    1         0.00000e+00         0.00000e+00
    DUM_hx     DUM_c    1         2.67982e-01         6.52313e-01
    DUM_hx    DUM_c2    1         2.67982e-01         6.52313e-01
    DUM_hx    DUM_c3    1         2.67982e-01         7.23477e-01
    DUM_hx    DUM_ca    1         2.67982e-01         6.52313e-01
    DUM_hx    DUM_h1    1         2.21567e-01         3.62460e-01
    DUM_hx    DUM_h2    1         2.12658e-01         3.62460e-01
    DUM_hx    DUM_h4    1         2.23526e-01         3.58398e-01
    DUM_hx    DUM_ha    1         2.27981e-01         3.58398e-01
    DUM_hx    DUM_hc    1         2.30475e-01         3.62460e-01
    DUM_hx    DUM_hn    1         1.51453e-01         3.62460e-01
    DUM_hx    DUM_ho    1         9.79989e-02         2.56298e-01
    DUM_hx    DUM_hx    1         1.95998e-01         3.62460e-01
     DUM_n     DUM_c    1         3.32483e-01         1.03494e+00
     DUM_n    DUM_c2    1         3.32483e-01         1.03494e+00
     DUM_n    DUM_c3    1         3.32483e-01         1.08121e+00
     DUM_n    DUM_ca    1         3.32483e-01         1.03494e+00
     DUM_n    DUM_h1    1         2.86068e-01         8.81458e-01
     DUM_n    DUM_h2    1         2.77159e-01         8.81458e-01
     DUM_n    DUM_h4    1         2.88028e-01         8.79795e-01
     DUM_n    DUM_ha    1         2.92482e-01         8.79795e-01
     DUM_n    DUM_hc    1         2.94977e-01         8.81458e-01
     DUM_n    DUM_hn    1         2.15954e-01         8.81458e-01
     DUM_n    DUM_ho    1         1.62500e-01         8.43374e-01
     DUM_n    DUM_hx    1         2.60499e-01         8.81458e-01
     DUM_n     DUM_n    1         3.25000e-01         1.19271e+00
    DUM_n4     DUM_c    1         3.32483e-01         1.03494e+00
    DUM_n4    DUM_c2    1         3.32483e-01         1.03494e+00
    DUM_n4    DUM_c3    1         3.32483e-01         1.08121e+00
    DUM_n4    DUM_ca    1         3.32483e-01         1.03494e+00
    DUM_n4    DUM_h1    1         2.86068e-01         8.81458e-01
    DUM_n4    DUM_h2    1         2.77159e-01         8.81458e-01
    DUM_n4    DUM_h4    1         2.88028e-01         8.79795e-01
    DUM_n4    DUM_ha    1         2.92482e-01         8.79795e-01
    DUM_n4    DUM_hc    1         2.94977e-01         8.81458e-01
    DUM_n4    DUM_hn    1         2.15954e-01         8.81458e-01
    DUM_n4    DUM_ho    1         1.62500e-01         8.43374e-01
    DUM_n4    DUM_hx    1         2.60499e-01         8.81458e-01
    DUM_n4     DUM_n    1         3.25000e-01         1.19271e+00
    DUM_n4    DUM_n4    1         3.25000e-01         1.19271e+00
    DUM_nb     DUM_c    1         3.32483e-01         1.03494e+00
    DUM_nb    DUM_c2    1         3.32483e-01         1.03494e+00
    DUM_nb    DUM_c3    1         3.32483e-01         1.08121e+00
    DUM_nb    DUM_ca    1         3.32483e-01         1.03494e+00
    DUM_nb    DUM_h1    1         2.86068e-01         8.81458e-01
    DUM_nb    DUM_h2    1         2.77159e-01         8.81458e-01
    DUM_nb    DUM_h4    1         2.88028e-01         8.79795e-01
    DUM_nb    DUM_ha    1         2.92482e-01         8.79795e-01
    DUM_nb    DUM_hc    1         2.94977e-01         8.81458e-01
    DUM_nb    DUM_hn    1         2.15954e-01         8.81458e-01
    DUM_nb    DUM_ho    1         1.62500e-01         8.43374e-01
    DUM_nb    DUM_hx    1         2.60499e-01         8.81458e-01
    DUM_nb     DUM_n    1         3.25000e-01         1.19271e+00
    DUM_nb    DUM_n4    1         3.25000e-01         1.19271e+00
    DUM_nb    DUM_nb    1         3.25000e-01         1.19271e+00
     DUM_o     DUM_c    1         3.17980e-01         1.11286e+00
     DUM_o    DUM_c2    1         3.17980e-01         1.11286e+00
     DUM_o    DUM_c3    1         3.17980e-01         1.15601e+00
     DUM_o    DUM_ca    1         3.17980e-01         1.11286e+00
     DUM_o    DUM_h1    1         2.71564e-01         9.71766e-01
     DUM_o    DUM_h2    1         2.62655e-01         9.71766e-01
     DUM_o    DUM_h4    1         2.73524e-01         9.70258e-01
     DUM_o    DUM_ha    1         2.77978e-01         9.70258e-01
     DUM_o    DUM_hc    1         2.80473e-01         9.71766e-01
     DUM_o    DUM_hn    1         2.01450e-01         9.71766e-01
     DUM_o    DUM_ho    1         1.47996e-01         9.37358e-01
     DUM_o    DUM_hx    1         2.45995e-01         9.71766e-01
     DUM_o     DUM_n    1         3.10496e-01         1.26092e+00
     DUM_o    DUM_n4    1         3.10496e-01         1.26092e+00
     DUM_o    DUM_nb    1         3.10496e-01         1.26092e+00
     DUM_o     DUM_o    1         2.95992e-01         1.32562e+00
    DUM_oh     DUM_c    1         3.23307e-01         1.11361e+00
    DUM_oh    DUM_c2    1         3.23307e-01         1.11361e+00
    DUM_oh    DUM_c3    1         3.23307e-01         1.15674e+00
    DUM_oh    DUM_ca    1         3.23307e-01         1.11361e+00
    DUM_oh    DUM_h1    1         2.76891e-01         9.72627e-01
    DUM_oh    DUM_h2    1         2.67982e-01         9.72627e-01
    DUM_oh    DUM_h4    1         2.78851e-01         9.71120e-01
    DUM_oh    DUM_ha    1         2.83306e-01         9.71120e-01
    DUM_oh    DUM_hc    1         2.85800e-01         9.72627e-01
    DUM_oh    DUM_hn    1         2.06778e-01         9.72627e-01
    DUM_oh    DUM_ho    1         1.53324e-01         9.38250e-01
    DUM_oh    DUM_hx    1         2.51323e-01         9.72627e-01
    DUM_oh     DUM_n    1         3.15824e-01         1.26158e+00
    DUM_oh    DUM_n4    1         3.15824e-01         1.26158e+00
    DUM_oh    DUM_nb    1         3.15824e-01         1.26158e+00
    DUM_oh     DUM_o    1         3.01320e-01         1.32626e+00
    DUM_oh    DUM_oh    1         3.06647e-01         1.32689e+00
    DUM_os     DUM_c    1         3.19984e-01         1.03494e+00
    DUM_os    DUM_c2    1         3.19984e-01         1.03494e+00
    DUM_os    DUM_c3    1         3.19984e-01         1.08121e+00
    DUM_os    DUM_ca    1         3.19984e-01         1.03494e+00
    DUM_os    DUM_h1    1         2.73568e-01         8.81458e-01
    DUM_os    DUM_h2    1         2.64659e-01         8.81458e-01
    DUM_os    DUM_h4    1         2.75528e-01         8.79795e-01
    DUM_os    DUM_ha    1         2.79983e-01         8.79795e-01
    DUM_os    DUM_hc    1         2.82477e-01         8.81458e-01
    DUM_os    DUM_hn    1         2.03455e-01         8.81458e-01
    DUM_os    DUM_ho    1         1.50001e-01         8.43374e-01
    DUM_os    DUM_hx    1         2.47999e-01         8.81458e-01
    DUM_os     DUM_n    1         3.12501e-01         1.19271e+00
    DUM_os    DUM_n4    1         3.12501e-01         1.19271e+00
    DUM_os    DUM_nb    1         3.12501e-01         1.19271e+00
    DUM_os     DUM_o    1         2.97997e-01         1.26092e+00
    DUM_os    DUM_oh    1         3.03324e-01         1.26158e+00
    DUM_os    DUM_os    1         3.00001e-01         1.19271e+00

#include "host.itp"
#include "guest.itp"
#include "guest2.itp"
#include "amber99sb-ildn.ff/tip3p.itp"

[ moleculetype ]
Cl-          3

[ atoms ]
;num, type, resnum, resname, atomname, cgnr, q, m
     1 Cl-                     3 Cl      Cl           1        -1.00000000        35.45000000

[ moleculetype ]
Na+          3

[ atoms ]
;num, type, resnum, resname, atomname, cgnr, q, m
     1 Na+                     4 Na      Na           1         1.00000000        22.99000000

[ system ]
System in water

[ molecules ]
; Compound        nmols
HST                    1
GST                    1
GST2                   1
SOL         3721
Na+              7
Cl-              8

 [ intermolecular_interactions ]
 [ bonds ]
   156     15      6       0.344097       0.000000       0.344097    4184.000000

 [ angles ]
   160    156     15      1     138.806233       0.000000     138.806233      41.840000
   156     15     18      1      89.101023       0.000000      89.101023      41.840000

 [ dihedrals ]
   166    160    156     15      2     -97.574692       0.000000     -97.574692      41.840000
   160    156     15     18      2     -97.133153       0.000000     -97.133153      41.840000
   156     15     18     14      2     102.494649       0.000000     102.494649      41.840000
