# Supplementary material for: On the NS-DSSB unidirectional estimates in the SAMPL6 SAMPLing challenge
Source: J Comput Aided Mol Des. 2021 Oct 9;35(10):1055–65. doi: 10.1007/s10822-021-00419-0 (PMC8523005; doi:10.1007/s10822-021-00419-0)
Supplement: Supplementary file 2 — Electronic supplementary material 2 (ZIP 496 kb) [file 10822_2021_419_MOESM2_ESM.zip › gromacs-DSSB/run_50ns.bash]

#!/bin/bash

# change this if necessary 
gmx=/home/procacci/gromacs-2019.4/build/bin/gmx

# loop on (Aldeghi) frames for the forward process 
for i in frame*; do 
    echo $i;
    # lauch NS with Boresch-restraints
    $gmx grompp -f AtoB.mdp -c $i/frame.gro -r $i/frame.gro -o tpr1.tpr -p top_10.top -maxwarn 20
    $gmx mdrun -s tpr1.tpr -ntmpi 1
    ./wrk.bash dhdl.xvg for > wrk_norstr.$i
    mv dhdl.xvg dhdl_norstr.$i
    rm \#*
    $gmx grompp -f long.mdp  -c $i/frame.gro -r $i/frame.gro -o tpr1.tpr -p top_norstr.top -maxwarn 20
    $gmx mdrun -s tpr1.tpr -ntmpi 1
    wrk.bash dhdl.xvg rev > wrk_rstr.$i
    mv dhdl.xvg dhdl_rstr.$i
    rm \#*
done
