# Supplementary material for: On the NS-DSSB unidirectional estimates in the SAMPL6 SAMPLing challenge
Source: J Comput Aided Mol Des. 2021 Oct 9;35(10):1055–65. doi: 10.1007/s10822-021-00419-0 (PMC8523005; doi:10.1007/s10822-021-00419-0)
Supplement: Supplementary file 2 — Electronic supplementary material 2 (ZIP 496 kb) [file 10822_2021_419_MOESM2_ESM.zip › gromacs-DSSB/guest2.itp]

[ moleculetype ]
GST2          3

[ atoms ]
;num, type, resnum, resname, atomname, cgnr, q, m
     1 DUM_ca                      1 GST      C1            1        0.00        12.01000000   ca   -0.11758800  12.010
     2 DUM_ca                      1 GST      C2            2        0.00        12.01000000   ca   -0.15559400  12.010
     3 DUM_ca                      1 GST      C3            3        0.00        12.01000000   ca   -0.24059400  12.010
     4 DUM_ca                      1 GST      C4            4        0.00        12.01000000   ca   -0.22279400  12.010
     5 DUM_ca                      1 GST      C5            5        0.00        12.01000000   ca    0.39380600  12.010
     6 DUM_ca                      1 GST      C6            6        0.00        12.01000000   ca   -0.08979400  12.010
     7 DUM_ca                      1 GST      C7            7        0.00        12.01000000   ca   -0.13479400  12.010
     8 DUM_ca                      1 GST      C8            8        0.00        12.01000000   ca    0.36460600  12.010
     9 DUM_ca                      1 GST      C9            9        0.00        12.01000000   ca    0.16750600  12.010
    10 DUM_c2                      1 GST      C10          10        0.00        12.01000000   c2   -0.15899400  12.010
    11 DUM_c2                      1 GST      C11          11        0.00        12.01000000   c2   -0.21239400  12.010
    12 DUM_c3                      1 GST      C12          12        0.00        12.01000000   c3   -0.09859400  12.010
    13 DUM_c3                      1 GST      C13          13        0.00        12.01000000   c3   -0.08849400  12.010
    14 DUM_c3                      1 GST      C14          14        0.00        12.01000000   c3    0.11420600  12.010
    15 DUM_c3                      1 GST      C15          15        0.00        12.01000000   c3    0.11520600  12.010
    16 DUM_c3                      1 GST      C16          16        0.00        12.01000000   c3   -0.03949400  12.010
    17 DUM_c3                      1 GST      C17          17        0.00        12.01000000   c3   -0.07119400  12.010
    18 DUM_c3                      1 GST      C18          18        0.00        12.01000000   c3    0.09700600  12.010
    19 DUM_c3                      1 GST      C19          19        0.00        12.01000000   c3    0.10850600  12.010
    20 DUM_c3                      1 GST      C20          20        0.00        12.01000000   c3    0.18680600  12.010
    21 DUM_nb                      1 GST      N1           21        0.00        14.01000000   nb   -0.60429400  14.010
    22 DUM_n4                      1 GST      N2           22        0.00        14.01000000   n4   -0.68279400  14.010
    23 DUM_oh                      1 GST      O1           23        0.00        16.00000000   oh   -0.57129400  16.000
    24 DUM_os                      1 GST      O2           24        0.00        16.00000000   os   -0.31509400  16.000
    25 DUM_ha                      1 GST      H1           25        0.00         1.00800000   ha    0.17230600   1.008
    26 DUM_ha                      1 GST      H2           26        0.00         1.00800000   ha    0.16630600   1.008
    27 DUM_ha                      1 GST      H3           27        0.00         1.00800000   ha    0.13700600   1.008
    28 DUM_ha                      1 GST      H4           28        0.00         1.00800000   ha    0.13860600   1.008
    29 DUM_h4                      1 GST      H5           29        0.00         1.00800000   h4    0.04320600   1.008
    30 DUM_ha                      1 GST      H6           30        0.00         1.00800000   ha    0.13170600   1.008
    31 DUM_ha                      1 GST      H7           31        0.00         1.00800000   ha    0.13170600   1.008
    32 DUM_ha                      1 GST      H8           32        0.00         1.00800000   ha    0.13190600   1.008
    33 DUM_hc                      1 GST      H9           33        0.00         1.00800000   hc    0.08620600   1.008
    34 DUM_hc                      1 GST      H10          34        0.00         1.00800000   hc    0.08620600   1.008
    35 DUM_hc                      1 GST      H11          35        0.00         1.00800000   hc    0.09100600   1.008
    36 DUM_hc                      1 GST      H12          36        0.00         1.00800000   hc    0.09100600   1.008
    37 DUM_hx                      1 GST      H13          37        0.00         1.00800000   hx    0.10160600   1.008
    38 DUM_hx                      1 GST      H14          38        0.00         1.00800000   hx    0.10160600   1.008
    39 DUM_hx                      1 GST      H15          39        0.00         1.00800000   hx    0.09980600   1.008
    40 DUM_hx                      1 GST      H16          40        0.00         1.00800000   hx    0.09980600   1.008
    41 DUM_hc                      1 GST      H17          41        0.00         1.00800000   hc    0.08810600   1.008
    42 DUM_hc                      1 GST      H18          42        0.00         1.00800000   hc    0.11160600   1.008
    43 DUM_hx                      1 GST      H19          43        0.00         1.00800000   hx    0.09850600   1.008
    44 DUM_h1                      1 GST      H20          44        0.00         1.00800000   h1    0.05540600   1.008
    45 DUM_h1                      1 GST      H21          45        0.00         1.00800000   h1    0.05540600   1.008
    46 DUM_h1                      1 GST      H22          46        0.00         1.00800000   h1    0.05540600   1.008
    47 DUM_h1                      1 GST      H23          47        0.00         1.00800000   h1    0.09550600   1.008
    48 DUM_hn                      1 GST      H24          48        0.00         1.00800000   hn    0.45830600   1.008
    49 DUM_ho                      1 GST      H25          49        0.00         1.00800000   ho    0.42790600   1.008

[ pairs ]
;  ai    aj   funct
     1       4    1
     1       5    1
     1       7    1
     1      24    1
     2       6    1
     2      19    1
     2      21    1
     2      28    1
     3       4    1
     3       8    1
     3      18    1
     3      23    1
     3      47    1
     4      19    1
     4      20    1
     4      21    1
     4      26    1
     5       6    1
     5      20    1
     6      18    1
     6      23    1
     6      24    1
     6      27    1
     6      47    1
     7       9    1
     7      13    1
     7      21    1
     7      22    1
     7      28    1
     7      29    1
     7      43    1
     7      49    1
     8       9    1
     8      20    1
     8      26    1
     8      28    1
     8      29    1
     9      44    1
     9      45    1
     9      46    1
    10      15    1
    10      17    1
    10      41    1
    11      12    1
    11      13    1
    11      22    1
    11      39    1
    11      40    1
    11      42    1
    12      15    1
    12      18    1
    12      35    1
    12      36    1
    12      41    1
    12      48    1
    13      14    1
    13      15    1
    13      23    1
    13      33    1
    13      34    1
    13      41    1
    13      47    1
    13      48    1
    14      16    1
    14      20    1
    14      39    1
    14      40    1
    14      42    1
    14      43    1
    15      20    1
    15      32    1
    15      37    1
    15      38    1
    15      42    1
    15      43    1
    16      18    1
    16      30    1
    16      31    1
    16      33    1
    16      34    1
    16      35    1
    16      36    1
    16      48    1
    17      20    1
    17      22    1
    17      32    1
    17      37    1
    17      38    1
    17      39    1
    17      40    1
    17      43    1
    18      37    1
    18      38    1
    18      39    1
    18      40    1
    18      42    1
    18      49    1
    20      27    1
    20      35    1
    20      36    1
    20      48    1
    21      27    1
    22      23    1
    22      33    1
    22      34    1
    22      35    1
    22      36    1
    22      41    1
    22      47    1
    23      43    1
    24      26    1
    24      28    1
    25       6    1
    25       9    1
    25      21    1
    25      26    1
    27      29    1
    30      32    1
    31      32    1
    32      41    1
    33      37    1
    33      38    1
    33      42    1
    34      37    1
    34      38    1
    34      42    1
    35      42    1
    35      43    1
    36      42    1
    36      43    1
    37      48    1
    38      48    1
    39      41    1
    39      48    1
    40      41    1
    40      48    1
    41      42    1
    43      47    1
    43      48    1
    47      49    1

[ bonds ]
;   ai     aj funct  r               k
      1       2 1       1.39840000e-01    3.85848480e+05
      1       8 1       1.39840000e-01    3.85848480e+05
      1      25 1       1.08600000e-01    2.89365440e+05
      2       9 1       1.39840000e-01    3.85848480e+05
      2      26 1       1.08600000e-01    2.89365440e+05
      3       5 1       1.39840000e-01    3.85848480e+05
      3       7 1       1.39840000e-01    3.85848480e+05
      3      27 1       1.08600000e-01    2.89365440e+05
      4       6 1       1.39840000e-01    3.85848480e+05
      4       9 1       1.39840000e-01    3.85848480e+05
      4      28 1       1.08600000e-01    2.89365440e+05
      5      21 1       1.33900000e-01    4.08358400e+05
      5      29 1       1.08900000e-01    2.85767200e+05
      6       7 1       1.39840000e-01    3.85848480e+05
      6       8 1       1.39840000e-01    3.85848480e+05
      7      20 1       1.51560000e-01    2.68612800e+05
      8      21 1       1.33900000e-01    4.08358400e+05
      9      24 1       1.36960000e-01    3.15138880e+05
     10      11 1       1.33430000e-01    4.76473920e+05
     10      30 1       1.08790000e-01    2.87106080e+05
     10      31 1       1.08790000e-01    2.87106080e+05
     11      16 1       1.50950000e-01    2.73466240e+05
     11      32 1       1.08790000e-01    2.87106080e+05
     12      14 1       1.53750000e-01    2.51793120e+05
     12      17 1       1.53750000e-01    2.51793120e+05
     12      33 1       1.09690000e-01    2.76646080e+05
     12      34 1       1.09690000e-01    2.76646080e+05
     13      17 1       1.53750000e-01    2.51793120e+05
     13      18 1       1.53750000e-01    2.51793120e+05
     13      35 1       1.09690000e-01    2.76646080e+05
     13      36 1       1.09690000e-01    2.76646080e+05
     14      22 1       1.51100000e-01    2.37065440e+05
     14      37 1       1.09100000e-01    2.83424160e+05
     14      38 1       1.09100000e-01    2.83424160e+05
     15      16 1       1.53750000e-01    2.51793120e+05
     15      22 1       1.51100000e-01    2.37065440e+05
     15      39 1       1.09100000e-01    2.83424160e+05
     15      40 1       1.09100000e-01    2.83424160e+05
     16      17 1       1.53750000e-01    2.51793120e+05
     16      41 1       1.09690000e-01    2.76646080e+05
     17      42 1       1.09690000e-01    2.76646080e+05
     18      20 1       1.53750000e-01    2.51793120e+05
     18      22 1       1.51100000e-01    2.37065440e+05
     18      43 1       1.09100000e-01    2.83424160e+05
     19      24 1       1.43160000e-01    2.58236480e+05
     19      44 1       1.09690000e-01    2.76646080e+05
     19      45 1       1.09690000e-01    2.76646080e+05
     19      46 1       1.09690000e-01    2.76646080e+05
     20      23 1       1.42330000e-01    2.65014560e+05
     20      47 1       1.09690000e-01    2.76646080e+05
     22      48 1       1.03040000e-01    3.12293760e+05
     23      49 1       9.73000000e-02    3.10787520e+05

[ angles ]
;   ai     aj     ak     funct  theta    cth
      1       2       9 1       1.20020052e+02    5.57476160e+02
      1       2      26 1       1.19880051e+02    4.03170240e+02
      1       8       6 1       1.20020052e+02    5.57476160e+02
      1       8      21 1       1.22940053e+02    5.75969440e+02
      2       1       8 1       1.20020052e+02    5.57476160e+02
      2       1      25 1       1.19880051e+02    4.03170240e+02
      2       9       4 1       1.20020052e+02    5.57476160e+02
      2       9      24 1       1.19200051e+02    5.82245440e+02
      3       5      21 1       1.22940053e+02    5.75969440e+02
      3       5      29 1       1.20340052e+02    4.02166080e+02
      3       7       6 1       1.20020052e+02    5.57476160e+02
      3       7      20 1       1.20770052e+02    5.31619040e+02
      4       6       7 1       1.20020052e+02    5.57476160e+02
      4       6       8 1       1.20020052e+02    5.57476160e+02
      4       9      24 1       1.19200051e+02    5.82245440e+02
      5       3       7 1       1.20020052e+02    5.57476160e+02
      5       3      27 1       1.19880051e+02    4.03170240e+02
      5      21       8 1       1.17220050e+02    5.71952800e+02
      6       4       9 1       1.20020052e+02    5.57476160e+02
      6       4      28 1       1.19880051e+02    4.03170240e+02
      6       7      20 1       1.20770052e+02    5.31619040e+02
      6       8      21 1       1.22940053e+02    5.75969440e+02
      7       3      27 1       1.19880051e+02    4.03170240e+02
      7       6       8 1       1.20020052e+02    5.57476160e+02
      7      20      18 1       1.12070048e+02    5.28439200e+02
      7      20      23 1       1.10620048e+02    5.68270880e+02
      7      20      47 1       1.09560047e+02    3.93212320e+02
      8       1      25 1       1.19880051e+02    4.03170240e+02
      9       2      26 1       1.19880051e+02    4.03170240e+02
      9       4      28 1       1.19880051e+02    4.03170240e+02
      9      24      19 1       1.17960051e+02    5.23167360e+02
     10      11      16 1       1.23630053e+02    5.36054080e+02
     10      11      32 1       1.20430052e+02    4.17144800e+02
     11      10      30 1       1.20430052e+02    4.17144800e+02
     11      10      31 1       1.20430052e+02    4.17144800e+02
     11      16      15 1       1.11560048e+02    5.30614880e+02
     11      16      17 1       1.11560048e+02    5.30614880e+02
     11      16      41 1       1.10360047e+02    3.93212320e+02
     12      14      22 1       1.14210049e+02    5.37058240e+02
     12      14      37 1       1.10560047e+02    3.86601600e+02
     12      14      38 1       1.10560047e+02    3.86601600e+02
     12      17      13 1       1.11510048e+02    5.26012480e+02
     12      17      16 1       1.11510048e+02    5.26012480e+02
     12      17      42 1       1.09800047e+02    3.87773120e+02
     13      17      16 1       1.11510048e+02    5.26012480e+02
     13      17      42 1       1.09800047e+02    3.87773120e+02
     13      18      20 1       1.11510048e+02    5.26012480e+02
     13      18      22 1       1.14210049e+02    5.37058240e+02
     13      18      43 1       1.10560047e+02    3.86601600e+02
     14      12      17 1       1.11510048e+02    5.26012480e+02
     14      12      33 1       1.09800047e+02    3.87773120e+02
     14      12      34 1       1.09800047e+02    3.87773120e+02
     14      22      15 1       1.09660047e+02    5.24004160e+02
     14      22      18 1       1.09660047e+02    5.24004160e+02
     14      22      48 1       1.10110047e+02    3.83672800e+02
     15      16      17 1       1.11510048e+02    5.26012480e+02
     15      16      41 1       1.09800047e+02    3.87773120e+02
     15      22      18 1       1.09660047e+02    5.24004160e+02
     15      22      48 1       1.10110047e+02    3.83672800e+02
     16      11      32 1       1.15680049e+02    3.84425920e+02
     16      15      22 1       1.14210049e+02    5.37058240e+02
     16      15      39 1       1.10560047e+02    3.86601600e+02
     16      15      40 1       1.10560047e+02    3.86601600e+02
     16      17      42 1       1.09800047e+02    3.87773120e+02
     17      12      33 1       1.09800047e+02    3.87773120e+02
     17      12      34 1       1.09800047e+02    3.87773120e+02
     17      13      18 1       1.11510048e+02    5.26012480e+02
     17      13      35 1       1.09800047e+02    3.87773120e+02
     17      13      36 1       1.09800047e+02    3.87773120e+02
     17      16      41 1       1.09800047e+02    3.87773120e+02
     18      13      35 1       1.09800047e+02    3.87773120e+02
     18      13      36 1       1.09800047e+02    3.87773120e+02
     18      20      23 1       1.10190047e+02    5.64588960e+02
     18      20      47 1       1.09560047e+02    3.88191520e+02
     18      22      48 1       1.10110047e+02    3.83672800e+02
     20      18      22 1       1.14210049e+02    5.37058240e+02
     20      18      43 1       1.10560047e+02    3.86601600e+02
     20      23      49 1       1.07260046e+02    3.96475840e+02
     21       5      29 1       1.16030050e+02    4.34131840e+02
     22      14      37 1       1.08010046e+02    4.07103200e+02
     22      14      38 1       1.08010046e+02    4.07103200e+02
     22      15      39 1       1.08010046e+02    4.07103200e+02
     22      15      40 1       1.08010046e+02    4.07103200e+02
     22      18      43 1       1.08010046e+02    4.07103200e+02
     23      20      47 1       1.10260047e+02    4.26182240e+02
     24      19      44 1       1.09780047e+02    4.25094400e+02
     24      19      45 1       1.09780047e+02    4.25094400e+02
     24      19      46 1       1.09780047e+02    4.25094400e+02
     30      10      31 1       1.16900050e+02    3.18904480e+02
     33      12      34 1       1.07580046e+02    3.29699200e+02
     35      13      36 1       1.07580046e+02    3.29699200e+02
     37      14      38 1       1.09750047e+02    3.28192960e+02
     39      15      40 1       1.09750047e+02    3.28192960e+02
     44      19      45 1       1.08460047e+02    3.28360320e+02
     44      19      46 1       1.08460047e+02    3.28360320e+02
     45      19      46 1       1.08460047e+02    3.28360320e+02

[ dihedrals ]
;    i      j      k      l   func
      1       2       9       4     1    1.80000077e+02    1.51670000e+01    2.00000000e+00
      1       2       9      24     1    1.80000077e+02    1.51670000e+01    2.00000000e+00
      1       6       8      21     4    1.80000077e+02    4.60240000e+00    2.00000000e+00
      1       8       6       4     1    1.80000077e+02    1.51670000e+01    2.00000000e+00
      1       8       6       7     1    1.80000077e+02    1.51670000e+01    2.00000000e+00
      1       8      21       5     1    1.80000077e+02    2.00832000e+01    2.00000000e+00
      1       9       2      26     4    1.80000077e+02    4.60240000e+00    2.00000000e+00
      2       1       8       6     1    1.80000077e+02    1.51670000e+01    2.00000000e+00
      2       1       8      21     1    1.80000077e+02    1.51670000e+01    2.00000000e+00
      2       4       9      24     4    1.80000077e+02    4.60240000e+00    2.00000000e+00
      2       9       4       6     1    1.80000077e+02    1.51670000e+01    2.00000000e+00
      2       9       4      28     1    1.80000077e+02    1.51670000e+01    2.00000000e+00
      2       9      24      19     1    1.80000077e+02    3.76560000e+00    2.00000000e+00
      3       5      21       8     1    1.80000077e+02    2.00832000e+01    2.00000000e+00
      3       6       7      20     4    1.80000077e+02    4.60240000e+00    2.00000000e+00
      3       7       6       4     1    1.80000077e+02    1.51670000e+01    2.00000000e+00
      3       7       6       8     1    1.80000077e+02    1.51670000e+01    2.00000000e+00
      3       7      20      18     3    0.00000000e+00   -0.00000000e+00    0.00000000e+00   -0.00000000e+00    0.00000000e+00   -0.00000000e+00
      3       7      20      23     3    0.00000000e+00   -0.00000000e+00    0.00000000e+00   -0.00000000e+00    0.00000000e+00   -0.00000000e+00
      3       7      20      47     3    0.00000000e+00   -0.00000000e+00    0.00000000e+00   -0.00000000e+00    0.00000000e+00   -0.00000000e+00
      3      29       5      21     4    1.80000077e+02    4.60240000e+00    2.00000000e+00
      4       6       7      20     1    1.80000077e+02    1.51670000e+01    2.00000000e+00
      4       6       8      21     1    1.80000077e+02    1.51670000e+01    2.00000000e+00
      4       7       6       8     4    1.80000077e+02    4.60240000e+00    2.00000000e+00
      4       9       2      26     1    1.80000077e+02    1.51670000e+01    2.00000000e+00
      4       9      24      19     1    1.80000077e+02    3.76560000e+00    2.00000000e+00
      5       3       7       6     1    1.80000077e+02    1.51670000e+01    2.00000000e+00
      5       3       7      20     1    1.80000077e+02    1.51670000e+01    2.00000000e+00
      5       7       3      27     4    1.80000077e+02    4.60240000e+00    2.00000000e+00
      5      21       8       6     1    1.80000077e+02    2.00832000e+01    2.00000000e+00
      6       4       9      24     1    1.80000077e+02    1.51670000e+01    2.00000000e+00
      6       7       3      27     1    1.80000077e+02    1.51670000e+01    2.00000000e+00
      6       7      20      18     3    0.00000000e+00   -0.00000000e+00    0.00000000e+00   -0.00000000e+00    0.00000000e+00   -0.00000000e+00
      6       7      20      23     3    0.00000000e+00   -0.00000000e+00    0.00000000e+00   -0.00000000e+00    0.00000000e+00   -0.00000000e+00
      6       7      20      47     3    0.00000000e+00   -0.00000000e+00    0.00000000e+00   -0.00000000e+00    0.00000000e+00   -0.00000000e+00
      6       9       4      28     4    1.80000077e+02    4.60240000e+00    2.00000000e+00
      7       3       5      21     1    1.80000077e+02    1.51670000e+01    2.00000000e+00
      7       3       5      29     1    1.80000077e+02    1.51670000e+01    2.00000000e+00
      7       6       4       9     1    1.80000077e+02    1.51670000e+01    2.00000000e+00
      7       6       4      28     1    1.80000077e+02    1.51670000e+01    2.00000000e+00
      7       6       8      21     1    1.80000077e+02    1.51670000e+01    2.00000000e+00
      7      20      18      13     3    6.50844400e-01    1.95253320e+00    0.00000000e+00   -2.60337760e+00    0.00000000e+00   -0.00000000e+00
      7      20      18      22     3    6.50844400e-01    1.95253320e+00    0.00000000e+00   -2.60337760e+00    0.00000000e+00   -0.00000000e+00
      7      20      18      43     3    6.50844400e-01    1.95253320e+00    0.00000000e+00   -2.60337760e+00    0.00000000e+00   -0.00000000e+00
      7      20      23      49     3    6.97333300e-01    2.09199990e+00    0.00000000e+00   -2.78933320e+00    0.00000000e+00   -0.00000000e+00
      8       1       2       9     1    1.80000077e+02    1.51670000e+01    2.00000000e+00
      8       1       2      26     1    1.80000077e+02    1.51670000e+01    2.00000000e+00
      8       6       4       9     1    1.80000077e+02    1.51670000e+01    2.00000000e+00
      8       6       4      28     1    1.80000077e+02    1.51670000e+01    2.00000000e+00
      8       6       7      20     1    1.80000077e+02    1.51670000e+01    2.00000000e+00
      8      21       5      29     1    1.80000077e+02    2.00832000e+01    2.00000000e+00
      9      24      19      44     3    1.60386670e+00    4.81160010e+00    0.00000000e+00   -6.41546680e+00    0.00000000e+00   -0.00000000e+00
      9      24      19      45     3    1.60386670e+00    4.81160010e+00    0.00000000e+00   -6.41546680e+00    0.00000000e+00   -0.00000000e+00
      9      24      19      46     3    1.60386670e+00    4.81160010e+00    0.00000000e+00   -6.41546680e+00    0.00000000e+00   -0.00000000e+00
     10      11      16      15     3    0.00000000e+00   -0.00000000e+00    0.00000000e+00   -0.00000000e+00    0.00000000e+00   -0.00000000e+00
     10      11      16      17     3    0.00000000e+00   -0.00000000e+00    0.00000000e+00   -0.00000000e+00    0.00000000e+00   -0.00000000e+00
     10      11      16      41     3    0.00000000e+00   -0.00000000e+00    0.00000000e+00   -0.00000000e+00    0.00000000e+00   -0.00000000e+00
     10      11      16      41     3    4.81160000e+00   -4.81160000e+00    0.00000000e+00   -0.00000000e+00    0.00000000e+00   -0.00000000e+00
     10      11      16      41     1    1.80000077e+02    1.58992000e+00    3.00000000e+00
     10      16      11      32     4    1.80000077e+02    4.60240000e+00    2.00000000e+00
     11      16      15      22     3    6.50844400e-01    1.95253320e+00    0.00000000e+00   -2.60337760e+00    0.00000000e+00   -0.00000000e+00
     11      16      15      39     3    6.50844400e-01    1.95253320e+00    0.00000000e+00   -2.60337760e+00    0.00000000e+00   -0.00000000e+00
     11      16      15      40     3    6.50844400e-01    1.95253320e+00    0.00000000e+00   -2.60337760e+00    0.00000000e+00   -0.00000000e+00
     11      16      17      12     3    6.50844400e-01    1.95253320e+00    0.00000000e+00   -2.60337760e+00    0.00000000e+00   -0.00000000e+00
     11      16      17      13     3    6.50844400e-01    1.95253320e+00    0.00000000e+00   -2.60337760e+00    0.00000000e+00   -0.00000000e+00
     11      16      17      42     3    6.50844400e-01    1.95253320e+00    0.00000000e+00   -2.60337760e+00    0.00000000e+00   -0.00000000e+00
     11      30      10      31     4    1.80000077e+02    4.60240000e+00    2.00000000e+00
     12      14      22      15     3    6.50844400e-01    1.95253320e+00    0.00000000e+00   -2.60337760e+00    0.00000000e+00   -0.00000000e+00
     12      14      22      18     3    6.50844400e-01    1.95253320e+00    0.00000000e+00   -2.60337760e+00    0.00000000e+00   -0.00000000e+00
     12      14      22      48     3    6.50844400e-01    1.95253320e+00    0.00000000e+00   -2.60337760e+00    0.00000000e+00   -0.00000000e+00
     12      17      13      18     1    1.80000077e+02    8.36800000e-01    1.00000000e+00
     12      17      13      18     3    7.53120000e-01    2.25936000e+00    0.00000000e+00   -3.01248000e+00    0.00000000e+00   -0.00000000e+00
     12      17      13      18     1    1.80000077e+02    1.04600000e+00    2.00000000e+00
     12      17      13      35     3    6.69440000e-01    2.00832000e+00    0.00000000e+00   -2.67776000e+00    0.00000000e+00   -0.00000000e+00
     12      17      13      36     3    6.69440000e-01    2.00832000e+00    0.00000000e+00   -2.67776000e+00    0.00000000e+00   -0.00000000e+00
     12      17      16      15     3    7.53120000e-01    2.25936000e+00    0.00000000e+00   -3.01248000e+00    0.00000000e+00   -0.00000000e+00
     12      17      16      15     1    1.80000077e+02    8.36800000e-01    1.00000000e+00
     12      17      16      15     1    1.80000077e+02    1.04600000e+00    2.00000000e+00
     12      17      16      41     3    6.69440000e-01    2.00832000e+00    0.00000000e+00   -2.67776000e+00    0.00000000e+00   -0.00000000e+00
     13      17      12      14     1    1.80000077e+02    8.36800000e-01    1.00000000e+00
     13      17      12      14     1    1.80000077e+02    1.04600000e+00    2.00000000e+00
     13      17      12      14     3    7.53120000e-01    2.25936000e+00    0.00000000e+00   -3.01248000e+00    0.00000000e+00   -0.00000000e+00
     13      17      12      33     3    6.69440000e-01    2.00832000e+00    0.00000000e+00   -2.67776000e+00    0.00000000e+00   -0.00000000e+00
     13      17      12      34     3    6.69440000e-01    2.00832000e+00    0.00000000e+00   -2.67776000e+00    0.00000000e+00   -0.00000000e+00
     13      17      16      15     1    1.80000077e+02    8.36800000e-01    1.00000000e+00
     13      17      16      15     1    1.80000077e+02    1.04600000e+00    2.00000000e+00
     13      17      16      15     3    7.53120000e-01    2.25936000e+00    0.00000000e+00   -3.01248000e+00    0.00000000e+00   -0.00000000e+00
     13      17      16      41     3    6.69440000e-01    2.00832000e+00    0.00000000e+00   -2.67776000e+00    0.00000000e+00   -0.00000000e+00
     13      18      20      23     3    6.50844400e-01    1.95253320e+00    0.00000000e+00   -2.60337760e+00    0.00000000e+00   -0.00000000e+00
     13      18      20      47     3    6.50844400e-01    1.95253320e+00    0.00000000e+00   -2.60337760e+00    0.00000000e+00   -0.00000000e+00
     13      18      22      14     3    6.50844400e-01    1.95253320e+00    0.00000000e+00   -2.60337760e+00    0.00000000e+00   -0.00000000e+00
     13      18      22      15     3    6.50844400e-01    1.95253320e+00    0.00000000e+00   -2.60337760e+00    0.00000000e+00   -0.00000000e+00
     13      18      22      48     3    6.50844400e-01    1.95253320e+00    0.00000000e+00   -2.60337760e+00    0.00000000e+00   -0.00000000e+00
     14      12      17      16     1    1.80000077e+02    8.36800000e-01    1.00000000e+00
     14      12      17      16     1    1.80000077e+02    1.04600000e+00    2.00000000e+00
     14      12      17      16     3    7.53120000e-01    2.25936000e+00    0.00000000e+00   -3.01248000e+00    0.00000000e+00   -0.00000000e+00
     14      12      17      42     3    6.69440000e-01    2.00832000e+00    0.00000000e+00   -2.67776000e+00    0.00000000e+00   -0.00000000e+00
     14      22      15      16     3    6.50844400e-01    1.95253320e+00    0.00000000e+00   -2.60337760e+00    0.00000000e+00   -0.00000000e+00
     14      22      15      39     3    6.50844400e-01    1.95253320e+00    0.00000000e+00   -2.60337760e+00    0.00000000e+00   -0.00000000e+00
     14      22      15      40     3    6.50844400e-01    1.95253320e+00    0.00000000e+00   -2.60337760e+00    0.00000000e+00   -0.00000000e+00
     14      22      18      20     3    6.50844400e-01    1.95253320e+00    0.00000000e+00   -2.60337760e+00    0.00000000e+00   -0.00000000e+00
     14      22      18      43     3    6.50844400e-01    1.95253320e+00    0.00000000e+00   -2.60337760e+00    0.00000000e+00   -0.00000000e+00
     15      16      11      32     3    0.00000000e+00   -0.00000000e+00    0.00000000e+00   -0.00000000e+00    0.00000000e+00   -0.00000000e+00
     15      16      17      42     3    6.69440000e-01    2.00832000e+00    0.00000000e+00   -2.67776000e+00    0.00000000e+00   -0.00000000e+00
     15      22      14      37     3    6.50844400e-01    1.95253320e+00    0.00000000e+00   -2.60337760e+00    0.00000000e+00   -0.00000000e+00
     15      22      14      38     3    6.50844400e-01    1.95253320e+00    0.00000000e+00   -2.60337760e+00    0.00000000e+00   -0.00000000e+00
     15      22      18      20     3    6.50844400e-01    1.95253320e+00    0.00000000e+00   -2.60337760e+00    0.00000000e+00   -0.00000000e+00
     15      22      18      43     3    6.50844400e-01    1.95253320e+00    0.00000000e+00   -2.60337760e+00    0.00000000e+00   -0.00000000e+00
     16      11      10      30     1    1.80000077e+02    2.78236000e+01    2.00000000e+00
     16      11      10      31     1    1.80000077e+02    2.78236000e+01    2.00000000e+00
     16      15      22      18     3    6.50844400e-01    1.95253320e+00    0.00000000e+00   -2.60337760e+00    0.00000000e+00   -0.00000000e+00
     16      15      22      48     3    6.50844400e-01    1.95253320e+00    0.00000000e+00   -2.60337760e+00    0.00000000e+00   -0.00000000e+00
     16      17      12      33     3    6.69440000e-01    2.00832000e+00    0.00000000e+00   -2.67776000e+00    0.00000000e+00   -0.00000000e+00
     16      17      12      34     3    6.69440000e-01    2.00832000e+00    0.00000000e+00   -2.67776000e+00    0.00000000e+00   -0.00000000e+00
     16      17      13      18     1    1.80000077e+02    8.36800000e-01    1.00000000e+00
     16      17      13      18     1    1.80000077e+02    1.04600000e+00    2.00000000e+00
     16      17      13      18     3    7.53120000e-01    2.25936000e+00    0.00000000e+00   -3.01248000e+00    0.00000000e+00   -0.00000000e+00
     16      17      13      35     3    6.69440000e-01    2.00832000e+00    0.00000000e+00   -2.67776000e+00    0.00000000e+00   -0.00000000e+00
     16      17      13      36     3    6.69440000e-01    2.00832000e+00    0.00000000e+00   -2.67776000e+00    0.00000000e+00   -0.00000000e+00
     17      12      14      22     3    6.50844400e-01    1.95253320e+00    0.00000000e+00   -2.60337760e+00    0.00000000e+00   -0.00000000e+00
     17      12      14      37     3    6.50844400e-01    1.95253320e+00    0.00000000e+00   -2.60337760e+00    0.00000000e+00   -0.00000000e+00
     17      12      14      38     3    6.50844400e-01    1.95253320e+00    0.00000000e+00   -2.60337760e+00    0.00000000e+00   -0.00000000e+00
     17      13      18      20     3    7.53120000e-01    2.25936000e+00    0.00000000e+00   -3.01248000e+00    0.00000000e+00   -0.00000000e+00
     17      13      18      20     1    1.80000077e+02    8.36800000e-01    1.00000000e+00
     17      13      18      20     1    1.80000077e+02    1.04600000e+00    2.00000000e+00
     17      13      18      22     3    6.50844400e-01    1.95253320e+00    0.00000000e+00   -2.60337760e+00    0.00000000e+00   -0.00000000e+00
     17      13      18      43     3    6.50844400e-01    1.95253320e+00    0.00000000e+00   -2.60337760e+00    0.00000000e+00   -0.00000000e+00
     17      16      11      32     3    0.00000000e+00   -0.00000000e+00    0.00000000e+00   -0.00000000e+00    0.00000000e+00   -0.00000000e+00
     17      16      15      22     3    6.50844400e-01    1.95253320e+00    0.00000000e+00   -2.60337760e+00    0.00000000e+00   -0.00000000e+00
     17      16      15      39     3    6.50844400e-01    1.95253320e+00    0.00000000e+00   -2.60337760e+00    0.00000000e+00   -0.00000000e+00
     17      16      15      40     3    6.50844400e-01    1.95253320e+00    0.00000000e+00   -2.60337760e+00    0.00000000e+00   -0.00000000e+00
     18      13      17      42     3    6.69440000e-01    2.00832000e+00    0.00000000e+00   -2.67776000e+00    0.00000000e+00   -0.00000000e+00
     18      20      23      49     3    1.04600000e+00   -1.04600000e+00    0.00000000e+00   -0.00000000e+00    0.00000000e+00   -0.00000000e+00
     18      20      23      49     3    6.69440000e-01    2.00832000e+00    0.00000000e+00   -2.67776000e+00    0.00000000e+00   -0.00000000e+00
     18      22      14      37     3    6.50844400e-01    1.95253320e+00    0.00000000e+00   -2.60337760e+00    0.00000000e+00   -0.00000000e+00
     18      22      14      38     3    6.50844400e-01    1.95253320e+00    0.00000000e+00   -2.60337760e+00    0.00000000e+00   -0.00000000e+00
     18      22      15      39     3    6.50844400e-01    1.95253320e+00    0.00000000e+00   -2.60337760e+00    0.00000000e+00   -0.00000000e+00
     18      22      15      40     3    6.50844400e-01    1.95253320e+00    0.00000000e+00   -2.60337760e+00    0.00000000e+00   -0.00000000e+00
     20       7       3      27     1    1.80000077e+02    1.51670000e+01    2.00000000e+00
     20      18      13      35     3    6.69440000e-01    2.00832000e+00    0.00000000e+00   -2.67776000e+00    0.00000000e+00   -0.00000000e+00
     20      18      13      36     3    6.69440000e-01    2.00832000e+00    0.00000000e+00   -2.67776000e+00    0.00000000e+00   -0.00000000e+00
     20      18      22      48     3    6.50844400e-01    1.95253320e+00    0.00000000e+00   -2.60337760e+00    0.00000000e+00   -0.00000000e+00
     21       5       3      27     1    1.80000077e+02    1.51670000e+01    2.00000000e+00
     22      14      12      33     3    6.50844400e-01    1.95253320e+00    0.00000000e+00   -2.60337760e+00    0.00000000e+00   -0.00000000e+00
     22      14      12      34     3    6.50844400e-01    1.95253320e+00    0.00000000e+00   -2.60337760e+00    0.00000000e+00   -0.00000000e+00
     22      15      16      41     3    6.50844400e-01    1.95253320e+00    0.00000000e+00   -2.60337760e+00    0.00000000e+00   -0.00000000e+00
     22      18      13      35     3    6.50844400e-01    1.95253320e+00    0.00000000e+00   -2.60337760e+00    0.00000000e+00   -0.00000000e+00
     22      18      13      36     3    6.50844400e-01    1.95253320e+00    0.00000000e+00   -2.60337760e+00    0.00000000e+00   -0.00000000e+00
     22      18      20      23     3    6.02496000e-01    1.80748800e+00    0.00000000e+00   -2.40998400e+00    0.00000000e+00   -0.00000000e+00
     22      18      20      23     3    0.00000000e+00   -0.00000000e+00    1.08784000e+01   -0.00000000e+00    0.00000000e+00   -0.00000000e+00
     22      18      20      47     3    6.50844400e-01    1.95253320e+00    0.00000000e+00   -2.60337760e+00    0.00000000e+00   -0.00000000e+00
     23      20      18      43     3    6.50844400e-01    1.95253320e+00    0.00000000e+00   -2.60337760e+00    0.00000000e+00   -0.00000000e+00
     24       9       2      26     1    1.80000077e+02    1.51670000e+01    2.00000000e+00
     24       9       4      28     1    1.80000077e+02    1.51670000e+01    2.00000000e+00
     25       1       2       9     1    1.80000077e+02    1.51670000e+01    2.00000000e+00
     25       1       2      26     1    1.80000077e+02    1.51670000e+01    2.00000000e+00
     25       1       8       2     4    1.80000077e+02    4.60240000e+00    2.00000000e+00
     25       1       8       6     1    1.80000077e+02    1.51670000e+01    2.00000000e+00
     25       1       8      21     1    1.80000077e+02    1.51670000e+01    2.00000000e+00
     27       3       5      29     1    1.80000077e+02    1.51670000e+01    2.00000000e+00
     30      10      11      32     1    1.80000077e+02    2.78236000e+01    2.00000000e+00
     31      10      11      32     1    1.80000077e+02    2.78236000e+01    2.00000000e+00
     32      11      16      41     3    0.00000000e+00   -0.00000000e+00    0.00000000e+00   -0.00000000e+00    0.00000000e+00   -0.00000000e+00
     33      12      14      37     3    6.50844400e-01    1.95253320e+00    0.00000000e+00   -2.60337760e+00    0.00000000e+00   -0.00000000e+00
     33      12      14      38     3    6.50844400e-01    1.95253320e+00    0.00000000e+00   -2.60337760e+00    0.00000000e+00   -0.00000000e+00
     33      12      17      42     3    6.27600000e-01    1.88280000e+00    0.00000000e+00   -2.51040000e+00    0.00000000e+00   -0.00000000e+00
     34      12      14      37     3    6.50844400e-01    1.95253320e+00    0.00000000e+00   -2.60337760e+00    0.00000000e+00   -0.00000000e+00
     34      12      14      38     3    6.50844400e-01    1.95253320e+00    0.00000000e+00   -2.60337760e+00    0.00000000e+00   -0.00000000e+00
     34      12      17      42     3    6.27600000e-01    1.88280000e+00    0.00000000e+00   -2.51040000e+00    0.00000000e+00   -0.00000000e+00
     35      13      17      42     3    6.27600000e-01    1.88280000e+00    0.00000000e+00   -2.51040000e+00    0.00000000e+00   -0.00000000e+00
     35      13      18      43     3    6.50844400e-01    1.95253320e+00    0.00000000e+00   -2.60337760e+00    0.00000000e+00   -0.00000000e+00
     36      13      17      42     3    6.27600000e-01    1.88280000e+00    0.00000000e+00   -2.51040000e+00    0.00000000e+00   -0.00000000e+00
     36      13      18      43     3    6.50844400e-01    1.95253320e+00    0.00000000e+00   -2.60337760e+00    0.00000000e+00   -0.00000000e+00
     37      14      22      48     3    6.50844400e-01    1.95253320e+00    0.00000000e+00   -2.60337760e+00    0.00000000e+00   -0.00000000e+00
     38      14      22      48     3    6.50844400e-01    1.95253320e+00    0.00000000e+00   -2.60337760e+00    0.00000000e+00   -0.00000000e+00
     39      15      16      41     3    6.50844400e-01    1.95253320e+00    0.00000000e+00   -2.60337760e+00    0.00000000e+00   -0.00000000e+00
     39      15      22      48     3    6.50844400e-01    1.95253320e+00    0.00000000e+00   -2.60337760e+00    0.00000000e+00   -0.00000000e+00
     40      15      16      41     3    6.50844400e-01    1.95253320e+00    0.00000000e+00   -2.60337760e+00    0.00000000e+00   -0.00000000e+00
     40      15      22      48     3    6.50844400e-01    1.95253320e+00    0.00000000e+00   -2.60337760e+00    0.00000000e+00   -0.00000000e+00
     41      16      17      42     3    6.27600000e-01    1.88280000e+00    0.00000000e+00   -2.51040000e+00    0.00000000e+00   -0.00000000e+00
     43      18      20      47     3    6.50844400e-01    1.95253320e+00    0.00000000e+00   -2.60337760e+00    0.00000000e+00   -0.00000000e+00
     43      18      22      48     3    6.50844400e-01    1.95253320e+00    0.00000000e+00   -2.60337760e+00    0.00000000e+00   -0.00000000e+00
     47      20      23      49     3    6.97333300e-01    2.09199990e+00    0.00000000e+00   -2.78933320e+00    0.00000000e+00   -0.00000000e+00

[ position_restraints ]
;  ai    funct            c0            c1          c2
 18     1    1000 1000 1000
